# Supplementary material for: Small RNA and Degradome Deep Sequencing Reveals the Roles of microRNAs in Seed Expansion in Peanut (Arachis hypogaea L.)
Source: Front Plant Sci. 2018 Mar 20;9:349. doi: 10.3389/fpls.2018.00349 (PMC5890158; doi:10.3389/fpls.2018.00349)
Supplement: TABLE S1 — Annotation of sRNAs sequences from C1, T1, C2, and T2. [file Table_1.XLSX]

## Sheet: Sheet1
Table S1. Annotation of sRNAs sequences from C1, T1, C2 and T2
RNA class	C1	C1	T1	T1	C2	C2	T2	T2
	Total	unique	Total	unique	Total	unique	Total	unique
Raw reads	17065477	7145081	15320325	6008924	13887551	5339568	13804333	8578303
3ADT&length filter	906660	560692	1865905	779268	2415664	705057	808279	645412
Junk reads	112074	76003	104234	69188	91314	53692	136857	115809
Rfam	226368	2109	284316	2677	303721	2821	179502	2854
mRNA	1481326	39657	1458217	36084	1000413	29351	866304	28170
Repeats	2431	70	6226	109	5566	105	2187	92
valid reads	14339208	6466666	11606755	5121789	10077083	4548767	11814734	7786168
rRNA	183578	1229	216138	1733	218619	1722	149627	2134
tRNA	30257	345	52712	384	68598	470	23284	347
snoRNA	10463	387	11783	352	13609	424	2866	143
snRNA	1250	73	1717	75	1310	79	941	44
other Rfam RNA	821	75	1967	134	1585	125	2783	186
