# Supplementary material for: Small RNA and Degradome Deep Sequencing Reveals the Roles of microRNAs in Seed Expansion in Peanut (Arachis hypogaea L.)
Source: Front Plant Sci. 2018 Mar 20;9:349. doi: 10.3389/fpls.2018.00349 (PMC5890158; doi:10.3389/fpls.2018.00349)
Supplement: TABLE S2 — All expressed known and conserved miRNA. [file Table_2.XLSX]

## Sheet: Sheet1
Table S2. All Expressed known and conserved miRNA
Item	Description
miR_name	The miR_name is composed of the 1st known miR name in a cluster, a underscore, and a matching annotation: such as
	L-n means the miRNA_seq (detected) is n base less than known rep_miRSeq in the left side;
	R-n means the miRNA_seq (detected) is n base less than known rep_miRSeq in the right side;
	L+n means the miRNA_seq (detected) is n base more than known rep_miRSeq in the left side;
	R+n means the miRNA_seq (detected) is n base more than known rep_miRSeq in the right side;
	2ss5TC13TA means 2 substitution (ss), which are T->C at position 5 and T->A at position 13
	if there is no matching annotation, the miRNA_seq (detected) is exactly same as known rep_miRSeq.
	New discovered 5p/3p sequence has been annotated as p3/p5: which is directly differentiate with the reported sequences,
miR_seq	is a read at 5' or 3' of maximum mapped score in each cluster.
len	miR_seq length
genome ID	Reference Genome Information
strand	strand "+" or "-"
start	pre-miRNA start position
end	Pre-miRNA end position
pre-miRNA_seq	pre-miRNA sequence
#mir/MIR	mapped mir numbers in miRbase, the number in this item eaquals to the sum of mirIDs
mirIDs	is all mirID in a cluster, seprated by ,
rep_mirID	is the representative known mirID
rep_mirSeq	is the representative known mir sequence
rep_miRID	is the representative known miRID
rep_miRSeq	is the representative known miR sequence
type	is 5' or 3', which means the cluster appears at 5' or 3' end
Sequence in miRbase	New, miRNA identified in this study and not reported in miRBase,mainly for new reported 5p or 3p sequence; Diff, confirming miRNA sequences in miRBase, but different sequences are reported in our study; and Yes, confirming miRNA sequences in miRBase.
group	gp1a:Reads were mapped to miRNAs/pre-miRNAs of specific species in miRbase and the pre-miRNAs were further mapped to genome & EST.
	gp1b:Reads were mapped to (except for specific species) miRNAs/pre-miRNAs of selected species in miRbase and the pre-miRNAs were further mapped to genome & EST.
	gp2a:Reads were mapped to miRNAs/pre-miRNAs of selected species in miRbase and the mapped pre-miRNAs were not further mapped to genome, but the reads (and of course the miRNAs of the pre-miRNAs) were mapped to genome. The extended genome sequences from the genome loci may form hairpins.
	gp2b:Reads were mapped to miRNAs/pre-miRNAs of selected species in miRbase and the mapped pre-miRNAs were not further mapped to genome, but the reads (and of course the miRNAs of the pre-miRNAs) were mapped to genome. The extended genome sequences from the genome loci may not form hairpins.
	gp3:Reads were mapped to miRNAs/pre-miRNAs of selected species in miRbase and the mapped pre-miRNAs were not further mapped to genome, and the reads were not mapped to genome, either. but the reads were mapped to the miRNAS(Matures)
SS	Secondary Structure
	Criteria:
	1.number of nucleotides in one bulge in stem: <= 12
	2.number of base pairs in the stem region of the predicted hairpin: >= 16
	3.cutoff of free energy: kCal/mol <= -15
	4.length of hairpin: up and down stems + terminal loop >= 50
	5.length of hairpin loop: <= 200
	6.number of nucleotides in one bulge in mature region: <= 4
	8.number of biased bulges in mature region: <= 2
	9.number of errors in mature region: <= 4
	10.number of base pairs in the mature region of the predicted hairpin: >= 12
	11.percent of mature in stem: >= 80
hairpinLen	pre-miRNA length
CG%	GC Content
dG	Free energy
MFEI	MFEI = -dG*100/mirLen/CG%. Reference: Cell. Mol. Life Sci. 63 (2006) 246-254.
raw	Raw data; from #reads(all),is the number of reads for isoform at 5' or 3' end.
norm	Normalized data
Expression Level	High:The number of reads in the following reported miRNAs is higher than the average copy of the data set.Medium:The number of reads in the following reported miRNAs is higher than 10 and less than average copy of the data set.Low:The number of reads in the following reported miRNAs is less than 10
	Summary of known and conservative miRNAs in this study.
Index	miR_name	miR_seq	len	genomeID	strand	start	end	pre-miRNA_seq	#mir/MIR	mirIDs,	rep_mirID	rep_mirSeq	rep_miRID	rep_miRSeq	type	Sequence in miRbase	group	SS	hairpinLen	CG%	dG	MFEI	C1_1(raw)	C1_2(raw)	C1_3(raw)	T1_1(raw)	T1_2(raw)	T1_3(raw)	C2_1(raw)	C2_2(raw)	C2_3(raw)	T2_1(raw)	T2_2(raw)	T2_3(raw)	C1_1(norm)	C1_2(norm)	C1_3(norm)	T1_1(norm)	T1_2(norm)	T1_3(norm)	C2_1(norm)	C2_2(norm)	C2_3(norm)	T2_1(norm)	T2_2(norm)	T2_3(norm)	Expression level
gp1a
1	ahy-miR156b-5p_R+1	TTGACAGAAGATAGAGAGCACT	22	chrA03	-	129165511	129165706	accgatgaaaccgagggaggggaagggaaaggaagaattgaaggggaagaatggcagaggggttTTGACAGAAGATAGAGAGCACAgacgatgatatgcataaattctgcatctcactcttttgtgctctctattcttctgtcatcaccttcgttctcctctttactttcgcgcccttaaccaacctttcattttt	41	ahy-MIR156b,ahy-MIR156b,mtr-MIR156f,mtr-MIR156e,mtr-MIR156h,gma-MIR156d,gma-MIR156m,gma-MIR156c,gma-MIR156j,gma-MIR156i,gma-MIR156e,gma-MIR156l,gma-MIR156g,ptc-MIR156i,ptc-MIR156h,ptc-MIR156j,ptc-MIR156g,gra-MIR157a,gra-MIR157b,stu-MIR156d,mdm-MIR156ab,mdm-MIR156ac,ppe-MIR156h,vvi-MIR156i,vvi-MIR156f,vvi-MIR156g,nta-MIR156h,nta-MIR156g,nta-MIR156j,nta-MIR156i,lus-MIR156i,lus-MIR156c,lus-MIR156b,l…	ahy-MIR156b	ggaggcactattggtagagttgTTGACAGAAGATAGAGAGCACaaaagatgatatgcatatagatatatatagtctgcattttattcctttgtGCTCTCTAAGCTTCTGTCATCactcttcagcctctatttcta	ahy-miR156b-5p	TTGACAGAAGATAGAGAGCAC	5'	Diff	gp1a	...(((((....((((..((..(((((...(((((...((((((((.(((((((.....((((..(((((((((((((((((((((((.(((((.(((((.......))))).))).)).)))))))))))))).)))))))))..))))))))))))))))))))))))...)))))..))..)))))))))...	190	44.4	-91.5	1.1	19	21.5	17	46	45.5	22	8.5	7	15.5	17.5	30	18.5	17.6621	14.8898	14.2698	37.1609	30.4785	29.8188	8.06979	9.58711	12.4822	26.092	26.8607	29.6415	middle
2	ahy-miR156b-5p_L+1_3	GTTGACAGAAGATAGAGAGCAC	22	chrA04	+	120498257	120498415	catgtatgaggagaggaggtatttgggcgtgttGTTGACAGAAGATAGAGAGCACagatgatgacatgcataaaattagaatgaatattgcattttactcgtttgtgctctctattcttctgtcatcacccttaacttcagtctctgtactcatactat	40	ahy-MIR156b,ahy-MIR156b,mtr-MIR156h,mtr-MIR156f,mtr-MIR156e,gma-MIR156j,gma-MIR156i,gma-MIR156e,gma-MIR156d,gma-MIR156m,gma-MIR156l,gma-MIR156g,gma-MIR156c,ptc-MIR156i,ptc-MIR156h,ptc-MIR156j,ptc-MIR156g,gra-MIR157b,gra-MIR157a,mdm-MIR156ab,mdm-MIR156ac,ppe-MIR156h,ppe-MIR156i,vvi-MIR156i,vvi-MIR156f,vvi-MIR156g,nta-MIR156j,nta-MIR156h,nta-MIR156i,nta-MIR156g,lus-MIR156i,lus-MIR156b,lus-MIR156f,l…	ahy-MIR156b	ggaggcactattggtagagttgTTGACAGAAGATAGAGAGCACaaaagatgatatgcatatagatatatatagtctgcattttattcctttgtGCTCTCTAAGCTTCTGTCATCactcttcagcctctatttcta	ahy-miR156b-5p	TTGACAGAAGATAGAGAGCAC	5'	Diff	gp1a	...(((((((((((.(((((....(((.(((....(((((((((((((((((((((((((((((.(((((..................))))).))).))))))))))))))))).))))))))).))))))..)))))..))))....)))))))...	153	38.4	-68.8	1.1	0	0	0	3.5	0	0	0	0	0	0	0	0	0	0	0	2.82746	0	0	0	0	0	0	0	0	low
3	ahy-miR156b-3p	GCTCTCTAAGCTTCTGTCATC	21	chrA05	-	95586183	95586330	gagttgttgacagaagatagagagcacaaaagatgatatgcatatagatatatatagtcacatacatacacatatacacatatggatggatccaaagccaattgcattttattcctttgtGCTCTCTAAGCTTCTGTCATCactcttc	6	ahy-MIR156b,ahy-MIR156b,gma-MIR156l,aqc-MIR156a,ahy-MIR156b,ahy-MIR156b,	ahy-MIR156b	ggaggcactattggtagagttgTTGACAGAAGATAGAGAGCACaaaagatgatatgcatatagatatatatagtctgcattttattcctttgtGCTCTCTAAGCTTCTGTCATCactcttcagcctctatttcta	ahy-miR156b-3p	GCTCTCTAAGCTTCTGTCATC	3'	Yes	gp1a	(((.((.(((((((((.(((((((((((((.(((((.(((((............................(((((....)))))..(((........)))..))))).)))))..)))))))))))))..))))))))).)))))...	145	35.1	-50.8	1	109.5	177.5	124.5	343	599	190	119	89	130	227.5	428	192.5	101.79	122.927	104.506	277.091	401.244	257.526	112.977	121.893	104.689	339.196	383.213	308.431	middle
4	ahy-miR156b-5p_L+1_1	ATTGACAGAAGATAGAGAGCAC	22	chrA06	-	94747729	94747844	tgtttgtattGTTGACAGAAGATAGAGAGCACaacctgcatcaaaacacccaggtttgccatcagaaggcagcggcttcttaaggccgagctttgcagttgttgatggggcaatgg	43	ahy-MIR156b,ahy-MIR156b,mtr-MIR156h,mtr-MIR156f,mtr-MIR156e,gma-MIR156j,gma-MIR156i,gma-MIR156e,gma-MIR156d,gma-MIR156m,gma-MIR156l,gma-MIR156g,gma-MIR156c,ptc-MIR156i,ptc-MIR156h,ptc-MIR156j,ptc-MIR156g,gra-MIR157b,gra-MIR157a,mdm-MIR156ab,mdm-MIR156ac,ppe-MIR156h,ppe-MIR156i,vvi-MIR156i,vvi-MIR156f,vvi-MIR156g,nta-MIR156j,nta-MIR156h,nta-MIR156i,nta-MIR156g,lus-MIR156i,lus-MIR156b,lus-MIR156f,l…	ahy-MIR156b	ggaggcactattggtagagttgTTGACAGAAGATAGAGAGCACaaaagatgatatgcatatagatatatatagtctgcattttattcctttgtGCTCTCTAAGCTTCTGTCATCactcttcagcctctatttcta	ahy-miR156b-5p	TTGACAGAAGATAGAGAGCAC	5'	Diff	gp1a	...(((..(..(..((((......((..(((.((((((............)))))))))..))..(((((..((((((....)))))).)))))....))))..)..)..)))...	110	48.3	-32.4	0.6	0	0	0	3.5	0	0	0	0	0	0	0	0	0	0	0	2.82746	0	0	0	0	0	0	0	0	low
5	ahy-miR156b-5p_L+1_2	CTTGACAGAAGATAGAGAGCAC	22	chrA06	-	12608727	12608775	tttggCTTGACAGAAGAGAGAGAGCACagcttgagtctgctacgccggc	42	ahy-MIR156b,ahy-MIR156b,mtr-MIR156h,mtr-MIR156f,mtr-MIR156e,gma-MIR156j,gma-MIR156i,gma-MIR156e,gma-MIR156d,gma-MIR156m,gma-MIR156l,gma-MIR156g,gma-MIR156c,ptc-MIR156i,ptc-MIR156h,ptc-MIR156j,ptc-MIR156g,gra-MIR157b,gra-MIR157a,mdm-MIR156ab,mdm-MIR156ac,ppe-MIR156h,ppe-MIR156i,vvi-MIR156i,vvi-MIR156f,vvi-MIR156g,nta-MIR156j,nta-MIR156h,nta-MIR156i,nta-MIR156g,lus-MIR156i,lus-MIR156b,lus-MIR156f,l…	ahy-MIR156b	ggaggcactattggtagagttgTTGACAGAAGATAGAGAGCACaaaagatgatatgcatatagatatatatagtctgcattttattcctttgtGCTCTCTAAGCTTCTGTCATCactcttcagcctctatttcta	ahy-miR156b-5p	TTGACAGAAGATAGAGAGCAC	5'	Diff	gp1a	..((((.(..((((.......((((...))))...))))..).))))..	45	55.1	-11	0.4	0	0	0	3.5	0	0	0	0	0	0	0	0	0	0	0	2.82746	0	0	0	0	0	0	0	0	low
6	ahy-MIR159-p5	TGGAGCTCCTTGAAGTCCAAC	21	chrA03	-	128956985	128957182	agTGGAGCTCCTTGAAGTCCAACagagggtcttggtgggtggattgagctgctaagctatggatcccacagtactacccatatatacccccattatgcagtggtagttctgcggattccatatcctgggagcttcattacctttcctcagatccttaTTTGGATTGAAGGGAGCTCTAcatagcatcctctttctaat	4	ahy-MIR159,ahy-MIR159,ahy-MIR159,ahy-MIR159,	ahy-MIR159	agtggagctccttgaagtccaacagagggtcttggtgggtagattgagctgctaagctatggatcccacagtactacccatatataccccattatgcagtggtagttctgcggattccatatcctgggagcttcattacctttccacagatccttaTTTGGATTGAAGGGAGCTCTAcatagcatcctctttctaat	ahy-MIR159-p5	tggagctccttgaagtccaac	5'	New	gp1a	.((((((((((((..(((((((..((((((((.((.(((((.((..((((.(((...((((((..((.(((.((((((((((...........))))....)))))).))).))..))))))...))).))))..)))))))..))..))))))))..)))))))..))))))))))))...................	178	46.5	-82.5	0.9	756	1630	1050	380	749	148	860	914	1243	385	883	238	702.767	1128.85	881.373	306.982	501.723	200.6	816.473	1251.8	1000.99	574.025	790.6	381.333	middle
7	ahy-miR159	TTTGGATTGAAGGGAGCTCTA	21	chrA03	-	128956985	128957182	agTGGAGCTCCTTGAAGTCCAACagagggtcttggtgggtggattgagctgctaagctatggatcccacagtactacccatatatacccccattatgcagtggtagttctgcggattccatatcctgggagcttcattacctttcctcagatccttaTTTGGATTGAAGGGAGCTCTAcatagcatcctctttctaat	4	ahy-MIR159,ahy-MIR159,ahy-MIR159,ahy-MIR159,	ahy-MIR159	agtggagctccttgaagtccaacagagggtcttggtgggtagattgagctgctaagctatggatcccacagtactacccatatataccccattatgcagtggtagttctgcggattccatatcctgggagcttcattacctttccacagatccttaTTTGGATTGAAGGGAGCTCTAcatagcatcctctttctaat	ahy-miR159	TTTGGATTGAAGGGAGCTCTA	3'	Yes	gp1a	.((((((((((((..(((((((..((((((((.((.(((((.((..((((.(((...((((((..((.(((.((((((((((...........))))....)))))).))).))..))))))...))).))))..)))))))..))..))))))))..)))))))..))))))))))))...................	178	46.5	-82.5	0.9	10011	18123	13259	13853	30383	7147	17168	14628	20746	9092	21809	7699	9306.08	12551	11129.6	11191.1	20352.3	9687.06	16299.1	20034.3	16706.8	13555.9	19526.8	12335.7	high
8	ahy-miR167-5p	TGAAGCTGCCAGCATGATCTT	21	chrA09	+	108821863	108821980	gatcatgcaccactacaagtTGAAGCTGCCAGCATGATCTTaactttccctctcctatgatttgttggggtgagatcaGATCATGTGGCAGTTTCACCtagttgttggaagcatgaat	4	ahy-MIR167,ahy-MIR167,ahy-MIR167,ahy-MIR167,	ahy-MIR167	gatcatgcaccactacaagtTGAAGCTGCCAGCATGATCTTaactttccctctcctatgatttgttggggtgagatcAGATCATGTGGCAGTTTCACCtagttgttggaagcatgaat	ahy-miR167-5p	TGAAGCTGCCAGCATGATCTT	5'	Yes	gp1a	..((((((.((((.((.((.(((((((((((.((((((((....((((((((..............)))).))))..))))))))))))))))))).)).)).)).))..))))))..	114	44.1	-48.5	0.9	219359	315245	258507	502882	734290	296558	192371	155999	233340	124368	226232	106761	203913	218322	216991	406251	491869	401955	182635	213654	187910	185429	202558	171057	high
9	ahy-miR167-3p_L-1	GATCATGTGGCAGTTTCACC	20	chrA09	+	108821863	108821980	gatcatgcaccactacaagtTGAAGCTGCCAGCATGATCTTaactttccctctcctatgatttgttggggtgagatcaGATCATGTGGCAGTTTCACCtagttgttggaagcatgaat	4	ahy-MIR167,ahy-MIR167,ahy-MIR167,ahy-MIR167,	ahy-MIR167	gatcatgcaccactacaagtTGAAGCTGCCAGCATGATCTTaactttccctctcctatgatttgttggggtgagatcAGATCATGTGGCAGTTTCACCtagttgttggaagcatgaat	ahy-miR167-3p	AGATCATGTGGCAGTTTCACC	3'	Diff	gp1a	..((((((.((((.((.((.(((((((((((.((((((((....((((((((..............)))).))))..))))))))))))))))))).)).)).)).))..))))))..	114	44.1	-48.5	0.9	1868	2454	1951	433	717	241	1210	1079	1580	5357	10028	4502	1736.47	1699.51	1637.67	349.797	480.287	326.652	1148.76	1477.78	1272.38	7987.14	8978.63	7213.29	high
10	ahy-miR394_R-2_1ss18TA	TTGGCATTCTGTCCACCA	18					aggcattgttccatagccattTTGGCATTCTGTCCACCTCCgatccgatccgattcgggaggtggccagtaggccaaacgggttctgtgaatatgt	2	ahy-MIR394,ahy-MIR394,	ahy-MIR394	aggcattgttccatagccattTTGGCATTCTGTCCACCTCCgatccgatccgattcgggaggtggccagtaggccaaacgggttctgtgaatatgt	ahy-miR394	TTGGCATTCTGTCCACCTCC	5'	Diff	gp1a	..(((.(((((((.((((..((((((...(((.((((((((((..((...))..)).)))))))).)))...))))))..)))).)).))))))))	94	52.1	-42	0.8	0	0	0	0	0.25	0	0	0	0	0	0	0	0	0	0	0	0.167464	0	0	0	0	0	0	0	low
11	ahy-miR394	TTGGCATTCTGTCCACCTCC	20	chrA08	+	3235844	3236022	gattgtgtttgttcacgttgggcttaacaaagcgttgtttacagagtttaTTGGCATTCTGTCCACCTCCtccgatcttcgttctttttgacaccaaaattcttggggAGGTGGACATACTGCCAACAGagctctgttagcttctctttgtaaaattccttcgtgatatatacatatat	31	ahy-MIR394,ahy-MIR394,gma-MIR394e,gma-MIR394d,gma-MIR394g,gma-MIR394f,gma-MIR394b,gma-MIR394a,gma-MIR394c,ptc-MIR394a,ptc-MIR394b,stu-MIR384,mdm-MIR394b,mdm-MIR394a,ppe-MIR394a,ppe-MIR394b,vvi-MIR394b,vvi-MIR394a,vvi-MIR394c,nta-MIR394,lus-MIR394a,lus-MIR394b,tcc-MIR394b,tcc-MIR394a,ghr-MIR394b,ghr-MIR394a,sly-MIR394,csi-MIR394,ahy-MIR394,ahy-MIR394,ssl-MIR394,	ahy-MIR394	aggcattgttccatagccattTTGGCATTCTGTCCACCTCCgatccgatccgattcgggaggtggccagtaggccaaacgggttctgtgaatatgt	ahy-miR394	TTGGCATTCTGTCCACCTCC	5'	Yes	gp1a	...(((((.((((((((..(((....((((((....(((.(((((((((.((((((...(((((((((((.((((..........(((((....)))))...)))))))))))))))...))))))..))))))))).)))....)))))).....)))..))))).))).)))))...	173	40.2	-67.1	0.9	464.5	1185	646	424	1232	238	928.5	1220	1421	696	1993.5	473.5	431.793	820.669	542.254	342.527	825.264	322.586	881.506	1670.9	1144.34	1037.72	1784.89	758.661	high
12	ahy-miR394_L+1_2	TTTGGCATTCTGTCCACCTCC	21	chrA03	-	128446636	128446799	tggtgccctctagggtttgtcagaggcattgttccatagccatTTTGGCATTCTGTCCACCTCCgatccgatccgattcaatccattaatttgtaggaggtggccagtaggccaaacgggttctgtgaatatgtatttgacaaaccccatcttagagggcaagc	31	ahy-MIR394,ahy-MIR394,gma-MIR394e,gma-MIR394d,gma-MIR394f,gma-MIR394b,gma-MIR394a,gma-MIR394c,gma-MIR394g,ptc-MIR394a,ptc-MIR394b,stu-MIR384,mdm-MIR394a,mdm-MIR394b,ppe-MIR394b,ppe-MIR394a,vvi-MIR394a,vvi-MIR394c,vvi-MIR394b,nta-MIR394,lus-MIR394a,lus-MIR394b,tcc-MIR394b,tcc-MIR394a,ghr-MIR394b,ghr-MIR394a,sly-MIR394,csi-MIR394,ahy-MIR394,ahy-MIR394,ssl-MIR394,	ahy-MIR394	aggcattgttccatagccattTTGGCATTCTGTCCACCTCCgatccgatccgattcgggaggtggccagtaggccaaacgggttctgtgaatatgt	ahy-miR394	TTGGCATTCTGTCCACCTCC	5'	Diff	gp1a	...(((((((((((((((((((((..(((.((((((.((((..((((((...(((.((((((((.....((......))....((......))..)))))))).)))...))))))..)))).)).)))))))..)))))))))))).....)))))))))...	158	48.2	-75.9	1	366	547	395.5	567.5	1003	297.5	341	274.5	416	189	377	157	340.228	378.824	331.984	458.453	671.866	403.232	323.741	375.952	335.006	281.794	337.549	251.552	middle
13	ahy-miR394_L+1_1	CTTGGCATTCTGTCCACCTCC	21	chrA10	-	6377348	6377511	tttgctctttagggtttctcaggtttcatgttccatagacatTTTGGCATTCTGTCCACCTCCatttttattgttagctgctaacattctttgtagcatttggaggtagccagtatgccaaacaggctctgtgaacttgtctctgagaagcctcttagggctct	31	ahy-MIR394,ahy-MIR394,gma-MIR394d,gma-MIR394f,gma-MIR394b,gma-MIR394e,gma-MIR394g,gma-MIR394a,gma-MIR394c,ptc-MIR394a,ptc-MIR394b,stu-MIR384,mdm-MIR394a,mdm-MIR394b,ppe-MIR394b,ppe-MIR394a,vvi-MIR394b,vvi-MIR394a,vvi-MIR394c,nta-MIR394,lus-MIR394a,lus-MIR394b,tcc-MIR394b,tcc-MIR394a,ghr-MIR394b,ghr-MIR394a,sly-MIR394,csi-MIR394,ahy-MIR394,ahy-MIR394,ssl-MIR394,	ahy-MIR394	aggcattgttccatagccattTTGGCATTCTGTCCACCTCCgatccgatccgattcgggaggtggccagtaggccaaacgggttctgtgaatatgt	ahy-miR394	TTGGCATTCTGTCCACCTCC	5'	Diff	gp1a	...(((((...((((((((((((...((.((((.(((((...((((((((.(((...(((((((............(((((...........)))))...)))))))...))).)))))))).....))))))))).))..))))))))))))...)))))...	158	42.7	-62.3	0.9	366	547	395.5	567.5	1003	297.5	341	274.5	416	189	377	157	340.228	378.824	331.984	458.453	671.866	403.232	323.741	375.952	335.006	281.794	337.549	251.552	middle
14	ahy-miR408-3p	ATGCACTGCCTCTTCCCTGGC	21	chrA06	+	6575394	6575509	actgagttacaaagggaaacacacacatatacatacatagataaagacatgatacatccatcatctcatctattgtggctacgctcATGCACTGCCTCTTCCCTGGCtctctcgtt	20	ahy-MIR408,ahy-MIR408,mtr-MIR408,gma-MIR408b,gma-MIR408c,gma-MIR408d,gma-MIR408a,ptc-MIR408,stu-MIR408b,mdm-MIR408a,mdm-MIR408b,mdm-MIR408d,vvi-MIR408,nta-MIR408,lus-MIR408a,csi-MIR408,ahy-MIR408,ahy-MIR408,vun-MIR408,dpr-MIR408,	ahy-MIR408	gaagaagagatgacaaagaaCTGGGAACAGGCAGAGCATGAatggaactatcaatagacacattttgttcattgacgctcATGCACTGCCTCTTCCCTGGCtctctctttctttttccttct	ahy-miR408-3p	ATGCACTGCCTCTTCCCTGGC	3'	Yes	gp1a	..((((......((((((................((((((((...((.(((((......))))).))))))).)))(((...((....))...)))..))))))......))))..	112	42.2	-25.7	0.5	0	9	12.5	0	5	0	32.5	32.5	46.5	0	0	0	0	6.23293	10.4925	0	3.34928	0	30.8551	44.5116	37.4466	0	0	0	middle
15	ahy-miR408-5p_L+1R-1	ACTGGGAACAGGCAGAGCATG	21					gaagaagagatgacaaagaaCTGGGAACAGGCAGAGCATGAatggaactatcaatagacacattttgttcattgacgctcATGCACTGCCTCTTCCCTGGCtctctctttctttttccttct	15	ahy-MIR408,ahy-MIR408,mtr-MIR408,gma-MIR408b,gma-MIR408c,gma-MIR408d,gma-MIR408a,ptc-MIR408,stu-MIR408b,mdm-MIR408a,vvi-MIR408,nta-MIR408,csi-MIR408,vun-MIR408,dpr-MIR408,	ahy-MIR408	gaagaagagatgacaaagaaCTGGGAACAGGCAGAGCATGAatggaactatcaatagacacattttgttcattgacgctcATGCACTGCCTCTTCCCTGGCtctctctttctttttccttct	ahy-miR408-5p	CTGGGAACAGGCAGAGCATGA	5'	Diff	gp1a	((((((((((.((...(((.(((((((.((((((.((((((..(......(((((..(((.....)))..))))))..)))))).)))))).))))).)).))).)))))))))))).....	117	43.4	-44.7	0.8	0	0	0	0	0	0	10	6	21	0	0	0	0	0	0	0	0	0	9.49387	8.21752	16.9114	0	0	0	middle
16	ahy-miR408-3p_L-1R+1_1	TGCACTGCCTCTTCCCTGGCC	21	chrA09	-	18639835	18639996	ttaagagataaagacaaagctagggatgagatagagcatggatggggctatcaacagaaaagaataatgaagaaagaagctaagaggagaaaagaaagaaatttgttgtggcttcgttcaTGCACTGCCTCTTCCCTGGCTttggctcttttcttctctatt	18	ahy-MIR408,ahy-MIR408,mtr-MIR408,gma-MIR408b,gma-MIR408c,gma-MIR408d,gma-MIR408a,ptc-MIR408,stu-MIR408b,mdm-MIR408a,vvi-MIR408,nta-MIR408,lus-MIR408a,csi-MIR408,ahy-MIR408,ahy-MIR408,vun-MIR408,dpr-MIR408,	ahy-MIR408	gaagaagagatgacaaagaaCTGGGAACAGGCAGAGCATGAatggaactatcaatagacacattttgttcattgacgctcATGCACTGCCTCTTCCCTGGCtctctctttctttttccttct	ahy-miR408-3p	ATGCACTGCCTCTTCCCTGGC	3'	Diff	gp1a	...(((((.(((((((((((((((((.(((..((.(((((((((..((((.(((((((...........................................)))))))))))..))))))))).))..))).))))))))))))..)))))...)))))...	156	39.5	-61.512	1	0	23	6	0	0	0	72	63.5	81	0	7	0	0	15.9286	5.03642	0	0	0	68.3559	86.9688	65.2296	0	6.2675	0	middle
17	ahy-miR3508_2ss20CT21AT	TAGAGGGTCCCCATGTTCTTT	21					aggcaaaattctcctatctttgaggacacaggcgaatcctctattctctcttctgcactgccgcctcgtaaatcactactgtgatgtggtgtgagcaaagaagaaTAGAGGGTCCCCATGTTCTCAtaanttggactgagtnttac	2	ahy-MIR3508,ahy-MIR3508,	ahy-MIR3508	aggcaaaattctcctatctttgaggacacaggcgaatcctctattctctcttctgcactgccgcctcgtaaatcactactgtgatgtggtgtgagcaaagaagaaTAGAGGGTCCCCATGTTCTCAtaanttggactgagtnttac	ahy-miR3508	TAGAGGGTCCCCATGTTCTCA	3'	Diff	gp1a	....((.(((((((......((((((((..((.(.((((((((((((.((((...(((.(((((.......(((((....)))))))))))))....)))))))))))))))))))..))))))))......)))..)))).))..	140	44.5	-50.9	0.8	0	0	0	0	0	0	0	0	9	0	0	0	0	0	0	0	0	0	0	0	7.24773	0	0	0	low
18	ahy-miR3508	TAGAGGGTCCCCATGTTCTCA	21	chrA10	+	5995789	5995929	ctttgaggacacggcgaatcctctattctctcttctgtactgccgcctcgtaaatcactactgtgatattagtgttttttattgggcttaggcccagtggtgtgtagcaaagcagaaTAGAGGGTCCCCATGTTCTCAtag	4	ahy-MIR3508,ahy-MIR3508,ahy-MIR3508,ahy-MIR3508,	ahy-MIR3508	aggcaaaattctcctatctttgaggacacaggcgaatcctctattctctcttctgcactgccgcctcgtaaatcactactgtgatgtggtgtgagcaaagaagaaTAGAGGGTCCCCATGTTCTCAtaanttggactgagtnttac	ahy-miR3508	TAGAGGGTCCCCATGTTCTCA	3'	Yes	gp1a	((.((((((((.((.(.((((((((((((..(((.((..((((((((......(((((....))))).............(((((((....))))))))))).))))))))).))))))))))))).)).)))))))).))	141	46.1	-55.2	0.8	298	533.5	401	176.5	330	103	4035	3521	5751	201.5	423	157.5	277.017	369.474	336.6	142.585	221.053	139.606	3830.78	4822.32	4631.3	300.431	378.736	252.353	high
19	ahy-MIR3509-p5_1ss3TC	GACTGATTTGACTAAATTTTCATC	24	chrA07	+	4095150	4095281	tcgacttcacgtgaagttgatacttgagagccgttagatgatttGACTGATTTGACTAAATTTTCATCtaacgactcttgatatcaACTTCACGTGAAGTCAACTTCACCtgagttttcaccttaatcaaaa	4	ahy-MIR3509,ahy-MIR3509,ahy-MIR3509,ahy-MIR3509,	ahy-MIR3509	tcgacttcacgttgaagttgaATACTTGAGAGCCGTTAGATGAtttgattgatttgactaaattttcATCTAACGACTCTCAGATATCAacttcacgtgaagtcaacttcacctgagttttcaccttaatacaaaaatagaattag	ahy-MIR3509-p5	gattgatttgactaaattttcATC	5'	New	gp1a	..((((((((((((((((((((.(..((((.((((((((((......................)))))))))).))))..)))))))))))))))))))))...............................	99	36.4	-55.2	1.1	558	182	440	433	38	727	169	12	126	483	189	590	518.709	126.044	369.337	349.797	25.4546	985.377	160.446	16.435	101.468	720.14	169.222	945.322	middle
20	ahy-MIR3509-p3_2ss16AG20TG	ACTTCACGTGAAGTCGACTGCACC	24	chrA07	+	4095150	4095281	tcgacttcacgtgaagttgatacttgagagccgttagatgatttGACTGATTTGACTAAATTTTCATCtaacgactcttgatatcaACTTCACGTGAAGTCAACTTCACCtgagttttcaccttaatcaaaa	4	ahy-MIR3509,ahy-MIR3509,ahy-MIR3509,ahy-MIR3509,	ahy-MIR3509	tcgacttcacgttgaagttgaATACTTGAGAGCCGTTAGATGAtttgattgatttgactaaattttcATCTAACGACTCTCAGATATCAacttcacgtgaagtcaacttcacctgagttttcaccttaatacaaaaatagaattag	ahy-MIR3509-p3	acttcacgtgaagtcaacttcacc	3'	New	gp1a	..((((((((((((((((((((.(..((((.((((((((((......................)))))))))).))))..)))))))))))))))))))))...............................	99	36.4	-55.2	1.1	1295	740	1015	901	249	1007	612	242	581	2518	1741	2743	1203.81	512.485	851.994	727.869	166.794	1364.89	581.025	331.44	467.881	3754.27	1558.82	4394.95	high
21	ahy-MIR3511-p5	TCGAGCCGCCAGGGCCATGAA	21	chrA02	+	91841358	91841440	aaTCGAGCCGCCAGGGCCATGAAtgcagaactgttaaaggaaaaagaacaaacaatgttactatggcatctggtaaagcttgc	4	ahy-MIR3511,ahy-MIR3511,ahy-MIR3511,ahy-MIR3511,	ahy-MIR3511	aatcgagccGCCAGGGCCATGAATGCAGAactgttaaaggaaaaagaacaaacaaTGTTACTATGGCATCTGGTAAagcttgc	ahy-MIR3511-p5	tcgagccGCCAGGGCCATGAA	5'	New	gp1a	...(((((.((((((((((((...(((....((((...........)))).....)))...)))))).))))))...))))).	79	43.4	-23.9	0.7	0	18	12	7	17	0	47	45	78	103	235	85	0	12.4659	10.0728	5.65492	11.3876	0	44.6212	61.6314	62.8137	153.57	210.409	136.19	middle
22	ahy-miR3512_R+2	CGCAAATGATGACAAATAGACA	22	chrA01	+	100576756	100576896	ttgaattatagttacgatctctgggttcgttattagtgaaactgaggtagtgtgtgaaaaatccatgtttaagcttgcaaatgcagtatttcttactattCGCAAATGATGACAAATAGACAgggacatcagcactctaag	4	ahy-MIR3512,ahy-MIR3512,ahy-MIR3512,ahy-MIR3512,	ahy-MIR3512	gttgaattatagttacgatctctgggttcgttattagtgaaactgaggtagtgtgtgaaaaatccatgtttaagcttgcaaatgcagtatttcttactattCGCAAATGATGACAAATAGAcgggacatcagcactctaag	ahy-miR3512	CGCAAATGATGACAAATAGA	3'	Diff	gp1a	..........(((....((((((...((((((((.(((((..(((((.((..((.((....))))..))...(((.((....)))))...)))))...))))).))))))))........))))))....)))........	123	36.2	-24.1	0.5	12	23	29	17	44	23	26	9	41	17	19	11	11.155	15.9286	24.3427	13.7334	29.4737	31.1742	24.6841	12.3263	33.0174	25.3465	17.0118	17.6247	middle
23	ahy-MIR3513-p5_2ss16AC20TG	AGAAATTGTATAAATCCCGGT	21	chrA07	-	39722955	39723140	gaacttctgttgattgtgttctaaatttctgatgttgcatgtgttgttggtttgttgataagatAGAAATTGTATAAATCCCGGTtgatgtgttgttggtattgttaactgtatttgatttgtgcatgtttgtattggtgatggttgctgattataaatttttattgcaaggtgtctgagaagaag	4	ahy-MIR3513,ahy-MIR3513,ahy-MIR3513,ahy-MIR3513,	ahy-MIR3513	tattgtctaattgtaatggattTTAATTTCTGAGTTTGTCATCtgaacttctgttgattgtgttctaaatttctgatgttacatgtgttgttggtttgTTGATAAGATAGAAATTGTATaaataccgttgct	ahy-MIR3513-p5	AGAAATTGTATaaataccgtt	5'	New	gp1a	...(((((...(((..(((...((((((.((((...(((...((..(..((...........(((((...((((((((((.((((((((..............)))))))).....))))))))))..)))))))..)..))...)))..)))).)))))).....)))....)))..)))))...	180	32.8	-33.7	0.6	15.5	7	13	11	4.5	13	10.5	3	20.5	8.5	15.5	14.5	14.4086	4.84783	10.9122	8.88631	3.01436	17.6202	9.96857	4.10876	16.5087	12.6733	13.878	23.2325	middle
24	ahy-MIR3513-p5_2ss16AC20TG	AGAAATTGTATAAATCCCGGT	21	chrA07	+	39722313	39722384	taagatAGAAATTGTATAAATCCCGGTtgatgtgttgttggtgttgttaactgtatttgatttgtgcaagtt	4	ahy-MIR3513,ahy-MIR3513,ahy-MIR3513,ahy-MIR3513,	ahy-MIR3513	tattgtctaattgtaatggattTTAATTTCTGAGTTTGTCATCtgaacttctgttgattgtgttctaaatttctgatgttacatgtgttgttggtttgTTGATAAGATAGAAATTGTATaaataccgttgct	ahy-MIR3513-p5	AGAAATTGTATaaataccgtt	5'	New	gp1a	...........(((((((((((.((((((((..............)))))))).....)))))))))))...	58	31.9	-14.6	0.6	15.5	7	13	11	4.5	13	10.5	3	20.5	8.5	15.5	14.5	14.4086	4.84783	10.9122	8.88631	3.01436	17.6202	9.96857	4.10876	16.5087	12.6733	13.878	23.2325	middle
25	ahy-MIR3513-p5	TGAACTTCTGTTGATTGTGTT	21	chrA07	-	39723025	39723147	tattgtctaattgtaatggattttaatttctgagtttgtcatcTGAACTTCTGTTGATTGTGTTctaaatttctgaTGTTGCATGTGTTGTTGGTTTgttgataagatagaaattgtataaat	4	ahy-MIR3513,ahy-MIR3513,ahy-MIR3513,ahy-MIR3513,	ahy-MIR3513	tattgtctaattgtaatggattTTAATTTCTGAGTTTGTCATCtgaacttctgttgattgtgttctaaatttctgatgttacatgtgttgttggtttgTTGATAAGATAGAAATTGTATaaataccgttgct	ahy-MIR3513-p5	tgaacttctgttgattgtgtt	5'	New	gp1a	....(((((.......)))))..(((((((((..(((((((...(((((.........(((..((.........))....))).........)))))..))))))).))))))))).......	93	27.6	-16.5	0.5	41	25	27	57	132	20	27	7	54	161	399	156	38.113	17.3137	22.6639	46.0472	88.4211	27.108	25.6335	9.58711	43.4864	240.047	357.247	249.95	middle
26	ahy-MIR3513-p3_1ss5AG	TGTTGCATGTGTTGTTGGTTT	21	chrA07	-	39723025	39723147	tattgtctaattgtaatggattttaatttctgagtttgtcatcTGAACTTCTGTTGATTGTGTTctaaatttctgaTGTTGCATGTGTTGTTGGTTTgttgataagatagaaattgtataaat	4	ahy-MIR3513,ahy-MIR3513,ahy-MIR3513,ahy-MIR3513,	ahy-MIR3513	tattgtctaattgtaatggattTTAATTTCTGAGTTTGTCATCtgaacttctgttgattgtgttctaaatttctgatgttacatgtgttgttggtttgTTGATAAGATAGAAATTGTATaaataccgttgct	ahy-MIR3513-p3	tgttacatgtgttgttggttt	3'	New	gp1a	....(((((.......)))))..(((((((((..(((((((...(((((.........(((..((.........))....))).........)))))..))))))).))))))))).......	93	27.6	-16.5	0.5	189	281	183	312	424	98	240	165	273	301	717	232	175.692	194.606	153.611	252.048	284.019	132.829	227.853	225.982	219.848	448.783	641.971	371.72	middle
27	ahy-MIR3516-p5	ATATTGACAGAAGTGTTCTTC	21	chrA02	+	91841067	91841115	tgctgggtgATATTGACAGAAGTGTTCTTCtccacttctgagtggcccc	4	ahy-MIR3516,ahy-MIR3516,ahy-MIR3516,ahy-MIR3516,	ahy-MIR3516	tGCTGGGTGATATTGACAGAAGtgttcttcctccacttctgaagtgtccccgg	ahy-MIR3516-p5	ATATTGACAGAAGtgttcttc	5'	New	gp1a	....((((..((((..((((((((........)))))))))))))))).	44	51	-15.1	0.6	40	53	30	8	12	0	133	119	184	1988	4096	1659	37.1834	36.705	25.1821	6.46277	8.03828	0	126.268	162.981	148.176	2964.05	3667.38	2658.12	high
28	ahy-MIR3517-p5_1ss22AT	CTGTGATCCCGGAATAACCCAT	22	chrA06	+	73674715	73674744	CTGTGATCCCGGAATAACCCATggggtacc	4	ahy-MIR3517,ahy-MIR3517,ahy-MIR3517,ahy-MIR3517,	ahy-MIR3517	gcgtatctaacccaaggaagtCTGACCACTGTGATCCCGGAAtaacccaaggggtaccccccttccagcgtcaccggtgtcagc	ahy-MIR3517-p5	CTGTGATCCCGGAAtaacccaa	5'	New	gp1a	.....(((((((......))..)))))...	22	56.7	-6.7	0.4	0	0	0	0	0	0	3.5	0	6.5	0	0	0	0	0	0	0	0	0	3.32286	0	5.23447	0	0	0	low
29	ahy-MIR3518-p5	CGAGTATCACCAAATGTCACT	21	chrA09	-	4033283	4033454	aagcggcaataatttgagagataatatgtaaCGAGTATCACCAAATGTCACTcttttagatttgtcttattagttaaggagttgcaacttatgaagtaaatcaaaataatatgatggcgagcatagtggaaggataaattaaaagagtgacatttgaagatattcgtggctc	4	ahy-MIR3518,ahy-MIR3518,ahy-MIR3518,ahy-MIR3518,	ahy-MIR3518	gctaagcgacaataatttgagagataatatgtaacgagtatcaccaaatgtcactcttttagatttgtcttattagttaaggagttgcaacttatgaagtaaaggataaattaaaagagTGACCTTTGGGGATATTCGTGgctcattacttctcaaatta	ahy-MIR3518-p5	cgagtatcaccaaatgtcact	5'	New	gp1a	.(((.(((.....((....)).....))).(((((((((..((((((((((((((((.((((((((((....((.........))...(((((..((..((((........)))).))...)))))....))))))))))))))))))))))))))..))))))))).))).	137	32.6	-49.9	0.9	14	20	8	75	169	50	16	34	33	41	77	46	13.0142	13.851	6.71522	60.5885	113.206	67.7701	15.1902	46.566	26.575	61.1299	68.9424	73.7031	middle
30	ahy-miR3518	TGACCTTTGGGGATATTCGTG	21					gctaagcgacaataatttgagagataatatgtaacgagtatcaccaaatgtcactcttttagatttgtcttattagttaaggagttgcaacttatgaagtaaaggataaattaaaagagTGACCTTTGGGGATATTCGTGgctcattacttctcaaatta	2	ahy-MIR3518,ahy-MIR3518,	ahy-MIR3518	gctaagcgacaataatttgagagataatatgtaacgagtatcaccaaatgtcactcttttagatttgtcttattagttaaggagttgcaacttatgaagtaaaggataaattaaaagagTGACCTTTGGGGATATTCGTGgctcattacttctcaaatta	ahy-miR3518	TGACCTTTGGGGATATTCGTG	3'	Yes	gp1a	............((((((((((..((((..(..(((((((((.(((((.(((((((((((.((((((((((.(((.((...((((....))))...)).)))))))))))))))))))))))).))))).)))))))))..)..))))..))))))))))	148	32.5	-61.5	1.2	124	158	133	506	726	313	168	129	202	226	417	161	115.269	109.423	111.641	408.77	486.316	424.241	159.497	176.677	162.671	336.96	373.364	257.961	middle
31	ahy-miR3519_L+1R-1	TTCAATCAATGACAGCATTTC	21	chrA09	+	7757802	7757915	aaacattgtgaactcaaaaatctcaatagaactaattaaaaaattctgaatttttgtttctgattaagttcagtattttgttttacataacaaTTCAATCAATGGCAGCATTTC	4	ahy-MIR3519,ahy-MIR3519,ahy-MIR3519,ahy-MIR3519,	ahy-MIR3519	gatgaatggctatcatgctttgagtgttgtgagttctaaactttttctgtgaatatatacacagttttgcatagcagtTCAATCAATGACAGCATTTCAattgt	ahy-miR3519	TCAATCAATGACAGCATTTCA	3'	Diff	gp1a	...(((((((((...........................(((((.((((((((............)))))))).)))))(((......)))..))))..)))))..........	101	24.6	-12.6	0.5	0	0	0	0	0	0	0	0	0	3.5	6.5	0	0	0	0	0	0	0	0	0	0	5.21841	5.81982	0	low
32	ahy-miR3519	TCAATCAATGACAGCATTTCA	21	chrA09	+	4033031	4033136	aaacattttgaactcaagaatttcattagaatcaattgacaagttctagaaatttgtttttcagcattttattttgcataagagtTCAATCAATGACAGTATTTCA	4	ahy-MIR3519,ahy-MIR3519,ahy-MIR3519,ahy-MIR3519,	ahy-MIR3519	gatgaatggctatcatgctttgagtgttgtgagttctaaactttttctgtgaatatatacacagttttgcatagcagtTCAATCAATGACAGCATTTCAattgt	ahy-miR3519	TCAATCAATGACAGCATTTCA	3'	Yes	gp1a	...((((((((((((..(((((((..((((((..........)))))))))))))........(((........)))....))))))))..))))...........	92	25.5	-20.4	0.8	0	0	3	12	14	6.5	0	0	0	9	11.5	4	0	0	2.51821	9.69415	9.378	8.81011	0	0	0	13.4188	10.2966	6.40896	middle
1	ahy-miR156b-5p_R+1	TTGACAGAAGATAGAGAGCACT	22	chrB03	-	129324648	129324851	accgatgaaaccgatgaaggggaagggaaaggaagaattgaaggggaagaatggcagaggggttTTGACAGAAGATAGAGAGCACAgacgatgatatgcatcaattctgcatctcactcttttgtGCTCTCTATTCTTCTGTCATCaccttcgttctcctctttacttccgcgccctcaaccaacctttcatttttccatctct	42	ahy-MIR156b,ahy-MIR156b,mtr-MIR156h,mtr-MIR156f,mtr-MIR156e,gma-MIR156j,gma-MIR156i,gma-MIR156e,gma-MIR156d,gma-MIR156m,gma-MIR156l,gma-MIR156g,gma-MIR156c,ptc-MIR156i,ptc-MIR156h,ptc-MIR156j,ptc-MIR156g,gra-MIR157b,gra-MIR157a,stu-MIR156d,stu-MIR156c,mdm-MIR156ab,mdm-MIR156ac,ppe-MIR156h,vvi-MIR156i,vvi-MIR156f,vvi-MIR156g,nta-MIR156j,nta-MIR156h,nta-MIR156i,nta-MIR156g,lus-MIR156i,lus-MIR156b,l…	ahy-MIR156b	ggaggcactattggtagagttgTTGACAGAAGATAGAGAGCACaaaagatgatatgcatatagatatatatagtctgcattttattcctttgtGCTCTCTAAGCTTCTGTCATCactcttcagcctctatttcta	ahy-miR156b-5p	TTGACAGAAGATAGAGAGCAC	5'	Diff	gp1a	...(((((((..(((((((((..((((...(((((...((((((((.(((((((.....((((..(((((((((((((((((((((((.(((((.(((((.......))))).))).)).)))))))))))))).)))))))))..))))))))))))))))))))))))...)))).......))))))))))))).)))...	198	45.1	-92.8	1	19	21.5	17	46	45.5	22	8.5	7	15.5	17.5	30	18.5	17.6621	14.8898	14.2698	37.1609	30.4785	29.8188	8.06979	9.58711	12.4822	26.092	26.8607	29.6415	middle
2	ahy-miR156b-3p_2ss9AT10GT	GCTCTCTATTCTTCTGTCATC	21	chrB03	-	129324648	129324851	accgatgaaaccgatgaaggggaagggaaaggaagaattgaaggggaagaatggcagaggggttTTGACAGAAGATAGAGAGCACAgacgatgatatgcatcaattctgcatctcactcttttgtGCTCTCTATTCTTCTGTCATCaccttcgttctcctctttacttccgcgccctcaaccaacctttcatttttccatctct	42	ahy-MIR156b,ahy-MIR156b,mtr-MIR156h,mtr-MIR156f,mtr-MIR156e,gma-MIR156j,gma-MIR156i,gma-MIR156e,gma-MIR156d,gma-MIR156m,gma-MIR156l,gma-MIR156g,gma-MIR156c,ptc-MIR156i,ptc-MIR156h,ptc-MIR156j,ptc-MIR156g,gra-MIR157b,gra-MIR157a,stu-MIR156d,stu-MIR156c,mdm-MIR156ab,mdm-MIR156ac,ppe-MIR156h,vvi-MIR156i,vvi-MIR156f,vvi-MIR156g,nta-MIR156j,nta-MIR156h,nta-MIR156i,nta-MIR156g,lus-MIR156i,lus-MIR156b,l…	ahy-MIR156b	ggaggcactattggtagagttgTTGACAGAAGATAGAGAGCACaaaagatgatatgcatatagatatatatagtctgcattttattcctttgtGCTCTCTAAGCTTCTGTCATCactcttcagcctctatttcta	ahy-miR156b-3p	GCTCTCTAAGCTTCTGTCATC	3'	Diff	gp1a	...(((((((..(((((((((..((((...(((((...((((((((.(((((((.....((((..(((((((((((((((((((((((.(((((.(((((.......))))).))).)).)))))))))))))).)))))))))..))))))))))))))))))))))))...)))).......))))))))))))).)))...	198	45.1	-92.8	1	0	15	6	21	51	0	13	12	11	13	43	14	0	10.3882	5.03642	16.9648	34.1627	0	12.342	16.435	8.85834	19.3827	38.5003	22.4314	middle
3	ahy-miR156b-5p_R+2	TTGACAGAAGATAGAGAGCACCA	23	chrB05	-	132464808	132464959	attggtagagttgTTGACAGAAGATAGAGAGCACAAaagatgatatgcatatagatatatagtcacatacatacacatatggatggatcaaaagccaattgcattttatttctttgtGCTCTCTAAGCTTCTGTCATCactcttcagcctcc	17	ahy-MIR156b,ahy-MIR156b,gma-MIR156c,gma-MIR156l,stu-MIR156b,stu-MIR156c,stu-MIR156d,ppe-MIR156i,vvi-MIR156f,nta-MIR156j,tcc-MIR156f,sly-MIR156a,sly-MIR156c,sly-MIR156b,aqc-MIR156a,ahy-MIR156b,ahy-MIR156b,	ahy-MIR156b	ggaggcactattggtagagttgTTGACAGAAGATAGAGAGCACaaaagatgatatgcatatagatatatatagtctgcattttattcctttgtGCTCTCTAAGCTTCTGTCATCactcttcagcctctatttcta	ahy-miR156b-5p	TTGACAGAAGATAGAGAGCAC	5'	Diff	gp1a	...(((((((.((.(((((((((.(((((((((((((((((((.(((((............(((.(((.((((....)))).))))))...........))))).)))))).)))))))))))))..))))))))).))))))...)))...	146	36.2	-56.2	1	0	0	0	25	15	17	0	0	0	32	46	41	0	0	0	20.1962	10.0479	23.0418	0	0	0	47.7111	41.1864	65.6919	middle
4	ahy-miR156b-3p	GCTCTCTAAGCTTCTGTCATC	21	chrB05	-	132464808	132464959	attggtagagttgTTGACAGAAGATAGAGAGCACAAaagatgatatgcatatagatatatagtcacatacatacacatatggatggatcaaaagccaattgcattttatttctttgtGCTCTCTAAGCTTCTGTCATCactcttcagcctcc	17	ahy-MIR156b,ahy-MIR156b,gma-MIR156c,gma-MIR156l,stu-MIR156b,stu-MIR156c,stu-MIR156d,ppe-MIR156i,vvi-MIR156f,nta-MIR156j,tcc-MIR156f,sly-MIR156a,sly-MIR156c,sly-MIR156b,aqc-MIR156a,ahy-MIR156b,ahy-MIR156b,	ahy-MIR156b	ggaggcactattggtagagttgTTGACAGAAGATAGAGAGCACaaaagatgatatgcatatagatatatatagtctgcattttattcctttgtGCTCTCTAAGCTTCTGTCATCactcttcagcctctatttcta	ahy-miR156b-3p	GCTCTCTAAGCTTCTGTCATC	3'	Yes	gp1a	...(((((((.((.(((((((((.(((((((((((((((((((.(((((............(((.(((.((((....)))).))))))...........))))).)))))).)))))))))))))..))))))))).))))))...)))...	146	36.2	-56.2	1	109.5	177.5	124.5	343	599	190	119	89	130	227.5	428	192.5	101.79	122.927	104.506	277.091	401.244	257.526	112.977	121.893	104.689	339.196	383.213	308.431	middle
5	ahy-miR156b-5p_L+1_1	ATTGACAGAAGATAGAGAGCAC	22	chrB06	-	119333068	119333123	GTTGACAGAAGATAGAGAGCACaacctgcatcaaagcacccaggtttgccatcaga	43	ahy-MIR156b,ahy-MIR156b,mtr-MIR156h,mtr-MIR156f,mtr-MIR156e,gma-MIR156j,gma-MIR156i,gma-MIR156e,gma-MIR156d,gma-MIR156m,gma-MIR156l,gma-MIR156g,gma-MIR156c,ptc-MIR156i,ptc-MIR156h,ptc-MIR156j,ptc-MIR156g,gra-MIR157b,gra-MIR157a,mdm-MIR156ab,mdm-MIR156ac,ppe-MIR156h,ppe-MIR156i,vvi-MIR156i,vvi-MIR156f,vvi-MIR156g,nta-MIR156j,nta-MIR156h,nta-MIR156i,nta-MIR156g,lus-MIR156i,lus-MIR156b,lus-MIR156f,l…	ahy-MIR156b	ggaggcactattggtagagttgTTGACAGAAGATAGAGAGCACaaaagatgatatgcatatagatatatatagtctgcattttattcctttgtGCTCTCTAAGCTTCTGTCATCactcttcagcctctatttcta	ahy-miR156b-5p	TTGACAGAAGATAGAGAGCAC	5'	Diff	gp1a	..............((..(((.((((((............)))))))))..))...	39	48.2	-10.6	0.4	0	0	0	3.5	0	0	0	0	0	0	0	0	0	0	0	2.82746	0	0	0	0	0	0	0	0	low
6	ahy-miR156b-5p_L+1_2	CTTGACAGAAGATAGAGAGCAC	22	chrB06	-	3762485	3762533	tttggCTTGACAGAAGAGAGAGAGCACagcttgagtctgctacgccggc	42	ahy-MIR156b,ahy-MIR156b,mtr-MIR156h,mtr-MIR156f,mtr-MIR156e,gma-MIR156j,gma-MIR156i,gma-MIR156e,gma-MIR156d,gma-MIR156m,gma-MIR156l,gma-MIR156g,gma-MIR156c,ptc-MIR156i,ptc-MIR156h,ptc-MIR156j,ptc-MIR156g,gra-MIR157b,gra-MIR157a,mdm-MIR156ab,mdm-MIR156ac,ppe-MIR156h,ppe-MIR156i,vvi-MIR156i,vvi-MIR156f,vvi-MIR156g,nta-MIR156j,nta-MIR156h,nta-MIR156i,nta-MIR156g,lus-MIR156i,lus-MIR156b,lus-MIR156f,l…	ahy-MIR156b	ggaggcactattggtagagttgTTGACAGAAGATAGAGAGCACaaaagatgatatgcatatagatatatatagtctgcattttattcctttgtGCTCTCTAAGCTTCTGTCATCactcttcagcctctatttcta	ahy-miR156b-5p	TTGACAGAAGATAGAGAGCAC	5'	Diff	gp1a	..((((.(..((((.......((((...))))...))))..).))))..	45	55.1	-11	0.4	0	0	0	3.5	0	0	0	0	0	0	0	0	0	0	0	2.82746	0	0	0	0	0	0	0	0	low
7	ahy-miR394	TTGGCATTCTGTCCACCTCC	20	chrB06	+	2283458	2283611	gtcatcatgtgggtttagcaaagagttgcttacagagtttaTTGGCATTCTGTCCACCTCCtttcatttctatcttttccttagcggagggaggaggtggacatgctgccaactgagttctgttgccttctctttgtaaagccctcctgatatc	31	ahy-MIR394,ahy-MIR394,gma-MIR394b,gma-MIR394e,gma-MIR394d,gma-MIR394a,gma-MIR394c,gma-MIR394g,gma-MIR394f,ptc-MIR394a,ptc-MIR394b,stu-MIR384,mdm-MIR394a,mdm-MIR394b,ppe-MIR394a,ppe-MIR394b,vvi-MIR394a,vvi-MIR394b,vvi-MIR394c,nta-MIR394,lus-MIR394a,lus-MIR394b,tcc-MIR394b,tcc-MIR394a,ghr-MIR394b,ghr-MIR394a,sly-MIR394,csi-MIR394,ahy-MIR394,ahy-MIR394,ssl-MIR394,	ahy-MIR394	aggcattgttccatagccattTTGGCATTCTGTCCACCTCCgatccgatccgattcgggaggtggccagtaggccaaacgggttctgtgaatatgt	ahy-miR394	TTGGCATTCTGTCCACCTCC	5'	Yes	gp1a	...((((...((((((..(((((((..((..(((((..(((((((((...((((((((((((..(............(((.....))))..))))))))))))...)))))).)))..))))).))...)))))))..))))))...))))...	148	45.5	-68.6	1	464.5	1185	646	424	1232	238	928.5	1220	1421	696	1993.5	473.5	431.793	820.669	542.254	342.527	825.264	322.586	881.506	1670.9	1144.34	1037.72	1784.89	758.661	high
8	ahy-miR394_L+1_2	TTTGGCATTCTGTCCACCTCC	21	chrB03	-	128573999	128574162	tggtgccctctagggtttgtcagaggcattgttccatagccatTTTGGCATTCTGTCCACCTCCgatccgatccgattcgattcattaatttgtaggaggtggccagtaggccaaacgggttctgtgaatatgtatttgacaaaccccatcttagagggcaagc	31	ahy-MIR394,ahy-MIR394,gma-MIR394e,gma-MIR394d,gma-MIR394f,gma-MIR394g,gma-MIR394b,gma-MIR394a,gma-MIR394c,ptc-MIR394a,ptc-MIR394b,stu-MIR384,mdm-MIR394b,mdm-MIR394a,ppe-MIR394b,ppe-MIR394a,vvi-MIR394a,vvi-MIR394c,vvi-MIR394b,nta-MIR394,lus-MIR394a,lus-MIR394b,tcc-MIR394b,tcc-MIR394a,ghr-MIR394b,ghr-MIR394a,sly-MIR394,csi-MIR394,ahy-MIR394,ahy-MIR394,ssl-MIR394,	ahy-MIR394	aggcattgttccatagccattTTGGCATTCTGTCCACCTCCgatccgatccgattcgggaggtggccagtaggccaaacgggttctgtgaatatgt	ahy-miR394	TTGGCATTCTGTCCACCTCC	5'	Diff	gp1a	...(((((((((((((((((((((..(((.((((((.((((..((((((...(((.((((((((....(((......)))...((......))..)))))))).)))...))))))..)))).)).)))))))..)))))))))))).....)))))))))...	158	48.2	-77.8	1	366	547	395.5	567.5	1003	297.5	341	274.5	416	189	377	157	340.228	378.824	331.984	458.453	671.866	403.232	323.741	375.952	335.006	281.794	337.549	251.552	middle
9	ahy-miR394_L+2R-1	TTTTGGCATTCTGTCCACCTC	21	chrB10	-	10766463	10766607	ttagggtttctcaggtgtcatgttccatagacaTTTTGGCATTCTGTCCACCTCcattattgttagctgctaacattctttgtagcattcggaggtagccagtatgccaaacaggctctgtgaacttgtctctgagaagcctctt	31	ahy-MIR394,ahy-MIR394,gma-MIR394d,gma-MIR394f,gma-MIR394e,gma-MIR394b,gma-MIR394g,gma-MIR394a,gma-MIR394c,ptc-MIR394a,ptc-MIR394b,stu-MIR384,mdm-MIR394a,mdm-MIR394b,ppe-MIR394b,ppe-MIR394a,vvi-MIR394a,vvi-MIR394c,vvi-MIR394b,nta-MIR394,lus-MIR394a,lus-MIR394b,tcc-MIR394b,tcc-MIR394a,ghr-MIR394b,ghr-MIR394a,sly-MIR394,csi-MIR394,ahy-MIR394,ahy-MIR394,ssl-MIR394,	ahy-MIR394	aggcattgttccatagccattTTGGCATTCTGTCCACCTCCgatccgatccgattcgggaggtggccagtaggccaaacgggttctgtgaatatgt	ahy-miR394	TTGGCATTCTGTCCACCTCC	5'	Diff	gp1a	...((((((((((((...((.((((.(((((...((((((((.(((...((((((..((....))(((((...........)))))....))))))...))).)))))))).....))))))))).))..))))))))))))...	139	44.1	-54.1	0.8	42.5	78	55.5	66	111.5	37	45	48	57	40.5	78	25.5	39.5074	54.0187	46.5868	53.3178	74.689	50.1499	42.7224	65.7402	45.9023	60.3844	69.8378	40.8571	middle
10	ahy-MIR398-p5_1ss9CA	GGAGTGAAACTGAGAACACA	20	chrB09	+	125664886	125665038	tatctcagaGGAGTGAAACTGAGAACACAaagtaaattgtttcggagtttggaatgccataatcacatgcataatgcatttatgcttatgcttgtatatggtacatattttcgaattttaatttacctTGTGTTCTCAGGTCACCCCTTtgag	4	ahy-MIR398,ahy-MIR398,ahy-MIR398,ahy-MIR398,	ahy-MIR398	tatctcagaggagtgaacctgagaacacaaagtaaattgtttcggagtttggaatgccataatcacatgcataatgcatttatgcttatgcttgtatatggtacatattttcgaattttaatttacctTGTGTTCTCAGGTCACCCCTttgag	ahy-MIR398-p5	ggagtgaacctgagaacaca	5'	New	gp1a	...((((((((.((((..((((((((((((.((((((((.(((((((..((...(((((((...(((.((((((.(((....))))))))).))).)))))))))...)))))))...)))))))).)))))))))))).)))).))))))))	150	35.3	-65.4	1.2	0	0	0	19	38	6	44	17	41	7	29	0	0	0	0	15.3491	25.4546	8.13241	41.773	23.283	33.0174	10.4368	25.9653	0	middle
11	ahy-miR398_R+1	TGTGTTCTCAGGTCACCCCTT	21	chrB09	+	125664886	125665038	tatctcagaGGAGTGAAACTGAGAACACAaagtaaattgtttcggagtttggaatgccataatcacatgcataatgcatttatgcttatgcttgtatatggtacatattttcgaattttaatttacctTGTGTTCTCAGGTCACCCCTTtgag	4	ahy-MIR398,ahy-MIR398,ahy-MIR398,ahy-MIR398,	ahy-MIR398	tatctcagaggagtgaacctgagaacacaaagtaaattgtttcggagtttggaatgccataatcacatgcataatgcatttatgcttatgcttgtatatggtacatattttcgaattttaatttacctTGTGTTCTCAGGTCACCCCTttgag	ahy-miR398	TGTGTTCTCAGGTCACCCCT	3'	Diff	gp1a	...((((((((.((((..((((((((((((.((((((((.(((((((..((...(((((((...(((.((((((.(((....))))))))).))).)))))))))...)))))))...)))))))).)))))))))))).)))).))))))))	150	35.3	-65.4	1.2	56	104	70	182	401	81	680	672	991	168	417	126	52.0568	72.025	58.7582	147.028	268.613	109.788	645.583	920.363	798.056	250.484	373.364	201.882	middle
12	ahy-MIR408-p5_2ss18GT19GT	TGCACTGCCTCTTCCCTTT	19	chrB07	-	116283164	116283310	ccataaccataagtaaagaTGCACTGCCTCTTCCCTTAgacatttttgtatgtactctccaaagtgatgcagatcttggctataattaacaatataagtagcagattgaaggtgaaagattctgtgtgtgtttttgtaaggttgaaa	20	ahy-MIR408,ahy-MIR408,mtr-MIR408,gma-MIR408b,gma-MIR408c,gma-MIR408d,gma-MIR408a,ptc-MIR408,stu-MIR408b,mdm-MIR408a,mdm-MIR408b,mdm-MIR408d,vvi-MIR408,nta-MIR408,lus-MIR408a,csi-MIR408,ahy-MIR408,ahy-MIR408,vun-MIR408,dpr-MIR408,	ahy-MIR408	gaagaagagatgacaaagaaCTGGGAACAGGCAGAGCATGAatggaactatcaatagacacattttgttcattgacgctcATGCACTGCCTCTTCCCTGGCtctctctttctttttccttct	ahy-MIR408-p5	TGCACTGCCTCTTCCCTGG	5'	New	gp1a	...(((((.((...(((.(..(((....(((((((((...((..(((((((.((((......)))))))))))...))(((((..............)))))......)))).))).))....)))..).)))...)).)))))...	141	35.4	-29.8	0.6	0	0	0	0	0	0	0	10.5	9	0	0	0	0	0	0	0	0	0	0	14.3807	7.24773	0	0	0	middle
13	ahy-MIR408-p3_2ss18GT19GT	TGCACTGCCTCTTCCCTTT	19	chrA08	-	9428285	9428342	taagagggatcaaggtggccataaccataagtaaagaTGCACTGCCTCTTCCCTTAga	20	ahy-MIR408,ahy-MIR408,mtr-MIR408,gma-MIR408b,gma-MIR408c,gma-MIR408d,gma-MIR408a,ptc-MIR408,stu-MIR408b,mdm-MIR408a,mdm-MIR408b,mdm-MIR408d,vvi-MIR408,nta-MIR408,lus-MIR408a,csi-MIR408,ahy-MIR408,ahy-MIR408,vun-MIR408,dpr-MIR408,	ahy-MIR408	gaagaagagatgacaaagaaCTGGGAACAGGCAGAGCATGAatggaactatcaatagacacattttgttcattgacgctcATGCACTGCCTCTTCCCTGGCtctctctttctttttccttct	ahy-MIR408-p3	TGCACTGCCTCTTCCCTGG	3'	New	gp1a	...((((((...(((..(.(((..............)))..)..)))..))))))...	52	44.8	-14.4	0.6	0	0	0	0	0	0	0	10.5	9	0	0	0	0	0	0	0	0	0	0	14.3807	7.24773	0	0	0	middle
14	ahy-miR408-3p_L-1R+1_2	TGCACTGCCTCTTCCCTGGCT	21	chrB09	+	25502393	25502554	ttaagagataaagacaaagctagggatgagatagagcatggatggggctatcaacagaaaagaataatgaagaaagaagctaagaggagaaaagaaagaaatttgttgtggcttcgttcaTGCACTGCCTCTTCCCTGGCTttggctcttttcttctctatt	18	ahy-MIR408,ahy-MIR408,mtr-MIR408,gma-MIR408b,gma-MIR408d,gma-MIR408c,gma-MIR408a,ptc-MIR408,stu-MIR408b,mdm-MIR408a,vvi-MIR408,nta-MIR408,lus-MIR408a,csi-MIR408,ahy-MIR408,ahy-MIR408,vun-MIR408,dpr-MIR408,	ahy-MIR408	gaagaagagatgacaaagaaCTGGGAACAGGCAGAGCATGAatggaactatcaatagacacattttgttcattgacgctcATGCACTGCCTCTTCCCTGGCtctctctttctttttccttct	ahy-miR408-3p	ATGCACTGCCTCTTCCCTGGC	3'	Diff	gp1a	...(((((.(((((((((((((((((.(((..((.(((((((((..((((.(((((((...........................................)))))))))))..))))))))).))..))).))))))))))))..)))))...)))))...	156	39.5	-61.512	1	0	23	6	0	0	0	72	63.5	81	0	7	0	0	15.9286	5.03642	0	0	0	68.3559	86.9688	65.2296	0	6.2675	0	middle
15	ahy-miR408-3p	ATGCACTGCCTCTTCCCTGGC	21	chrB06	+	17364272	17364309	TTGTGGCTACGCTCATGCACTGCCTCTTCCCTGGCtct	20	ahy-MIR408,ahy-MIR408,mtr-MIR408,gma-MIR408a,gma-MIR408b,gma-MIR408d,gma-MIR408c,ptc-MIR408,stu-MIR408b,mdm-MIR408a,mdm-MIR408b,mdm-MIR408d,vvi-MIR408,nta-MIR408,lus-MIR408a,csi-MIR408,ahy-MIR408,ahy-MIR408,vun-MIR408,dpr-MIR408,	ahy-MIR408	gaagaagagatgacaaagaaCTGGGAACAGGCAGAGCATGAatggaactatcaatagacacattttgttcattgacgctcATGCACTGCCTCTTCCCTGGCtctctctttctttttccttct	ahy-miR408-3p	ATGCACTGCCTCTTCCCTGGC	3'	Yes	gp1a	....(((...((....))...)))..............	20	57.9	-6.4	0.3	0	9	12.5	0	5	0	32.5	32.5	46.5	0	0	0	0	6.23293	10.4925	0	3.34928	0	30.8551	44.5116	37.4466	0	0	0	middle
16	ahy-miR3508	TAGAGGGTCCCCATGTTCTCA	21	chrB10	-	4849878	4850024	tatctttgaggacacggcgaatcctctattctctcttctgcactgccgcctcgtaaatcactactgtgatgttagtgttttttattgggcctaggcccagtggtgtgtagcaaagcagaaTAGAGGGTCCCCATGTTCTCAtagttg	4	ahy-MIR3508,ahy-MIR3508,ahy-MIR3508,ahy-MIR3508,	ahy-MIR3508	aggcaaaattctcctatctttgaggacacaggcgaatcctctattctctcttctgcactgccgcctcgtaaatcactactgtgatgtggtgtgagcaaagaagaaTAGAGGGTCCCCATGTTCTCAtaanttggactgagtnttac	ahy-miR3508	TAGAGGGTCCCCATGTTCTCA	3'	Yes	gp1a	...((.((((((((.((.(.((((((((((((((...((((((.(((((.......(((((....)))))...............(((((....))))))))))))))))...)).))))))))))))).)).)))))))).))...	141	46.9	-61.2	0.9	298	533.5	401	176.5	330	103	4035	3521	5751	201.5	423	157.5	277.017	369.474	336.6	142.585	221.053	139.606	3830.78	4822.32	4631.3	300.431	378.736	252.353	high
17	ahy-miR3509-5p_L+1R+1_1ss6TC	AATACCTGAGAGCCGTTAGATGAT	24	chrB10	+	124885477	124885615	ttcggtgaaaactcaggtacagtcgacttcacgtgaagttAATACCTGAGAGCCGTTAGATGATttgactaaatttttatctaacagctctcagatatcaacttcacacgaagtcgacttcacctgaattttcaccttt	4	ahy-MIR3509,ahy-MIR3509,ahy-MIR3509,ahy-MIR3509,	ahy-MIR3509	tcgacttcacgttgaagttgaATACTTGAGAGCCGTTAGATGAtttgattgatttgactaaattttcATCTAACGACTCTCAGATATCAacttcacgtgaagtcaacttcacctgagttttcaccttaatacaaaaatagaattag	ahy-miR3509-5p	ATACTTGAGAGCCGTTAGATGA	5'	Diff	gp1a	...((((((((.((((((..((((((((((..((((((((.(((.((((((((.(((((((((.............))))))))).)))))))).))).))))))))..))))))))))..)))))).))))))))...	133	38.8	-74	1.4	13	0	0	0	0	8	0	0	0	10	0	6	12.0846	0	0	0	0	10.8432	0	0	0	14.9097	0	9.61345	middle
18	ahy-MIR3510-p5_1ss22GT	CCATCTTGCGAGACTGAACGAT	22	chrB06	-	1840784	1840853	caaatggctggtttataCCATCTTGCGAGACTGAACGAGatttggtttaggttggatgagccattagcta	4	ahy-MIR3510,ahy-MIR3510,ahy-MIR3510,ahy-MIR3510,	ahy-MIR3510	caaatggcttggtTTATACCATCTTGCGAGACTGAacgagattttggttttaggttggatgagccattagcta	ahy-MIR3510-p5	CCATCTTGCGAGACTGAacgag	5'	New	gp1a	....((((((((((((.(((.((((...(((..((.....))..))))))).)))))))))))...))))	66	42.9	-19.4	0.6	24	45	21	27	64	25	11	0	0	0	14	0	22.3101	31.1646	17.6275	21.8118	42.8708	33.8851	10.4433	0	0	0	12.535	0	middle
19	ahy-miR3514-3p	TCACCGTTAATACAGAATCCTT	22	chrB10	+	9909916	9910107	acaatagaaggattctgtataacggttgacatgagtttatctcgtttttaaagatatctttgcatttcatatgagatttaaagtttttattggtaatataaatctcacatgaaatttaaatttatattttaaagttaagataaagtcatgTCACCGTTAATACAGAATCCTTcaattatatttagtcagggg	4	ahy-MIR3514,ahy-MIR3514,ahy-MIR3514,ahy-MIR3514,	ahy-MIR3514	acaatagaAGGATTCTGTATTAACGGTGGAcatgatttatctcgtttttaaagatatctttgcatttcatatgagatttaaagtttttattggtaatataaatctcacatgaaatttaaatttatattttaaagttaagataaagtcatgTCACCGTTAATACAGAATCCTTcaattatatttagtcagggg	ahy-miR3514-3p	TCACCGTTAATACAGAATCCTT	3'	Yes	gp1a	......((((((((((((((((((((.(((((((.(((((((...(((((((((((..(((..(((((((.(((((((((..................))))))))).)))))))..)))..))).))))))))...))))))).))))))))))))).))))))))))))))...................	167	26	-68.9	1.4	1796	1679	1598	2219	1604	1243	1151	599	1242	2798	2909	2424	1669.54	1162.79	1341.37	1792.61	1074.45	1684.76	1092.74	820.383	1000.19	4171.74	2604.59	3883.83	high
20	ahy-MIR3515-p5	TCTGCACCTTCCTTTTATGTA	21	chrB05	-	125024208	125024381	ggaggagaatcaataatgttatttctacatttcattttctatactcattcTCTGCACCTTCCTTTTATGTAtgataaaggaaaaaatataaatttttctattattttgTCATAAAAGTGAGGTGTAGAGTaaaaatgtagaaaatgaacggtataaataacattgatgttgaga	4	ahy-MIR3515,ahy-MIR3515,ahy-MIR3515,ahy-MIR3515,	ahy-MIR3515	ggaggagaatcaataatgttatttctacatttcattttctatactcattctctgcaccttccttttatgtatgataaaggaaaaaatataaatttttctattattttgtcataaaagtgaggtgtagagtaaaAATGTAGAAAATGAACGGTATaaataacattgatgttgaga	ahy-MIR3515-p5	tctgcaccttccttttatgta	5'	New	gp1a	.........(((((((((((((((.(((..(((((((((((((......((((((((((..((((((((...(((((..((((((.......))))))..)))))....))))))))..))))))))))......)))))))))))))..))).)))))))))...))))))..	163	26.4	-61.9	1.3	0	0	0	0	0	0	0	0	6	7	8	0	0	0	0	0	0	0	0	0	4.83182	10.4368	7.16285	0	middle
21	ahy-MIR3515-p3	TCATAAAAGTGAGGTGTAGAGT	22	chrB05	-	125024208	125024381	ggaggagaatcaataatgttatttctacatttcattttctatactcattcTCTGCACCTTCCTTTTATGTAtgataaaggaaaaaatataaatttttctattattttgTCATAAAAGTGAGGTGTAGAGTaaaaatgtagaaaatgaacggtataaataacattgatgttgaga	4	ahy-MIR3515,ahy-MIR3515,ahy-MIR3515,ahy-MIR3515,	ahy-MIR3515	ggaggagaatcaataatgttatttctacatttcattttctatactcattctctgcaccttccttttatgtatgataaaggaaaaaatataaatttttctattattttgtcataaaagtgaggtgtagagtaaaAATGTAGAAAATGAACGGTATaaataacattgatgttgaga	ahy-MIR3515-p3	tcataaaagtgaggtgtagagt	3'	New	gp1a	.........(((((((((((((((.(((..(((((((((((((......((((((((((..((((((((...(((((..((((((.......))))))..)))))....))))))))..))))))))))......)))))))))))))..))).)))))))))...))))))..	163	26.4	-61.9	1.3	0	6	7	0	0	7	0	0	0	31	34	38	0	4.15529	5.87582	0	0	9.48782	0	0	0	46.2202	30.4421	60.8852	middle
22	ahy-miR3517_R+1	CTGACCACTGTGATCCCGGAAT	22	chrB06	+	115007752	115007792	aagtCTGACCACTGTGATCCCGGAATaacccatgggatacc	4	ahy-MIR3517,ahy-MIR3517,ahy-MIR3517,ahy-MIR3517,	ahy-MIR3517	gcgtatctaacccaaggaagtCTGACCACTGTGATCCCGGAAtaacccaaggggtaccccccttccagcgtcaccggtgtcagc	ahy-miR3517	CTGACCACTGTGATCCCGGAA	5'	Diff	gp1a	................(((((((......))..)))))...	22	51.2	-7.3	0.3	3.5	3	4.5	0	0	0	3.5	0	0	0	3	0	3.25355	2.07764	3.77731	0	0	0	3.32286	0	0	0	2.68607	0	low
23	ahy-miR3517_L+1R-1	TCTGACCACTGTGATCCCGGA	21	chrB04	+	122346707	122346799	atgatggtggtaatctcctctaaaaactgctgacccccaaagtccgcatcaagcgtatctgaggcaaggaagTCTGACCACTGTGATCCCGGA	4	ahy-MIR3517,ahy-MIR3517,ahy-MIR3517,ahy-MIR3517,	ahy-MIR3517	gcgtatctaacccaaggaagtCTGACCACTGTGATCCCGGAAtaacccaaggggtaccccccttccagcgtcaccggtgtcagc	ahy-miR3517	CTGACCACTGTGATCCCGGAA	3'	Diff	gp1a	((.(..(((((...(((((........(((.(((.......))).)))....((.........)).))).))....)))))..).))......	87	50.5	-18.9	0.4	0	6	3	0	4.5	0	0	4.5	3	0	5.5	0	0	4.15529	2.51821	0	3.01436	0	0	6.16314	2.41591	0	4.92446	0	low
24	ahy-MIR3517-p5	CAAGGAAGTCTGACCACTGTGA	22	chrB02	+	2627908	2627960	CAAGGAAGTCTGACCACTGTGATCCCGGAATAACCCATggggtaccctcctgc	4	ahy-MIR3517,ahy-MIR3517,ahy-MIR3517,ahy-MIR3517,	ahy-MIR3517	gcgtatctaacccaaggaagtCTGACCACTGTGATCCCGGAAtaacccaaggggtaccccccttccagcgtcaccggtgtcagc	ahy-MIR3517-p5	caaggaagtCTGACCACTGTGA	5'	New	gp1a	..((((......(((.(..((.....((.....))))..))))....))))..	49	56.6	-9.6	0.3	0	0	0	0	0	0	0	0	6	0	0	0	0	0	0	0	0	0	0	0	4.83182	0	0	0	low
25	ahy-MIR3517-p3_1ss22AT	CTGTGATCCCGGAATAACCCAT	22	chrB02	+	2627908	2627960	CAAGGAAGTCTGACCACTGTGATCCCGGAATAACCCATggggtaccctcctgc	4	ahy-MIR3517,ahy-MIR3517,ahy-MIR3517,ahy-MIR3517,	ahy-MIR3517	gcgtatctaacccaaggaagtCTGACCACTGTGATCCCGGAAtaacccaaggggtaccccccttccagcgtcaccggtgtcagc	ahy-MIR3517-p3	CTGTGATCCCGGAAtaacccaa	3'	New	gp1a	..((((......(((.(..((.....((.....))))..))))....))))..	49	56.6	-9.6	0.3	0	0	0	0	0	0	3.5	0	6.5	0	0	0	0	0	0	0	0	0	3.32286	0	5.23447	0	0	0	low
26	ahy-miR3517_R+1	CTGACCACTGTGATCCCGGAAT	22	chrB08	+	112215318	112215379	cccccgaagtctgcatcaagcgtatctgaggcaaggaagtCTGACCACTGTGATCCCGGAAT	4	ahy-MIR3517,ahy-MIR3517,ahy-MIR3517,ahy-MIR3517,	ahy-MIR3517	gcgtatctaacccaaggaagtCTGACCACTGTGATCCCGGAAtaacccaaggggtaccccccttccagcgtcaccggtgtcagc	ahy-miR3517	CTGACCACTGTGATCCCGGAA	3'	Diff	gp1a	...(((..(((.((((((..(...(((......)))..)..)))....))))))..)))...	56	54.8	-10.6	0.3	3.5	3	4.5	0	0	0	3.5	0	0	0	3	0	3.25355	2.07764	3.77731	0	0	0	3.32286	0	0	0	2.68607	0	low
27	ahy-miR3517_L+1R-1	TCTGACCACTGTGATCCCGGA	21	chrB09	+	137263540	137263660	gtctccgggactgcacgtcctcctgcatgatggcggtaatctcctctagaaactgctgaccccgaagtccgcatctagcgtatctgaggcaaggaagTCTGACCACTGTGATCCCGGAata	4	ahy-MIR3517,ahy-MIR3517,ahy-MIR3517,ahy-MIR3517,	ahy-MIR3517	gcgtatctaacccaaggaagtCTGACCACTGTGATCCCGGAAtaacccaaggggtaccccccttccagcgtcaccggtgtcagc	ahy-miR3517	CTGACCACTGTGATCCCGGAA	3'	Diff	gp1a	...(((((((..(((.(((.((((((..((((..((......)).(((((...(((.(((......))).))))))))..))))....)).)))).....)))...)))..)))))))...	115	55.4	-36.4	0.5	0	6	3	0	4.5	0	0	4.5	3	0	5.5	0	0	4.15529	2.51821	0	3.01436	0	0	6.16314	2.41591	0	4.92446	0	low
28	ahy-MIR3517-p3	CAAGGAAGTCTGACCACTGTGA	22	chrB10	+	128693620	128693767	tgtgtcccggaggtctgaccacgtctacgggaatgcacgtcctcctgcatgatggcggtaatctcctctagaaactgctgacccccgaagtccgcatctagcgtatctgaggCAAGGAAGTCTGACCACTGTGAtcccggaataaccc	4	ahy-MIR3517,ahy-MIR3517,ahy-MIR3517,ahy-MIR3517,	ahy-MIR3517	gcgtatctaacccaaggaagtCTGACCACTGTGATCCCGGAAtaacccaaggggtaccccccttccagcgtcaccggtgtcagc	ahy-MIR3517-p3	caaggaagtCTGACCACTGTGA	3'	New	gp1a	...(((.(((.((((.(((...((((..((((.(((.((((.((......)).))))))).))))..(((((...(((.(((.......))).))))))))........))))......))).)))).))).))).............	132	56.1	-37.2	0.4	0	0	0	0	0	0	0	0	6	0	0	0	0	0	0	0	0	0	0	0	4.83182	0	0	0	low
29	ahy-MIR3518-p5_1ss11CA	AAAGAGTGACATTTGGGGATATTC	24	chrB09	+	12211658	12211733	AAAGAGTGACATTTGGGGATATTCgaggcacattacctctgaaattattgctacttagcacgaatactttaaaatg	4	ahy-MIR3518,ahy-MIR3518,ahy-MIR3518,ahy-MIR3518,	ahy-MIR3518	gctaagcgacaataatttgagagataatatgtaacgagtatcaccaaatgtcactcttttagatttgtcttattagttaaggagttgcaacttatgaagtaaaggataaattaaaagagTGACCTTTGGGGATATTCGTGgctcattacttctcaaatta	ahy-MIR3518-p5	aaagagTGACCTTTGGGGATATTC	5'	New	gp1a	...........(((..((.(((((((((.......)))).........((((....)))).)))))))..)))...	62	35.5	-12.2	0.5	4.5	0	0	0	0	5.5	0	0	0	0	0	3	4.18314	0	0	0	0	7.45471	0	0	0	0	0	4.80672	low
30	ahy-MIR3518-p3_1ss12CA	AAAAGAGTGACATTTGGGGATATT	24	chrB09	+	12213701	12213742	atacgataaatccAAAAGAGTGACATTTGGGGATATTcgagg	4	ahy-MIR3518,ahy-MIR3518,ahy-MIR3518,ahy-MIR3518,	ahy-MIR3518	gctaagcgacaataatttgagagataatatgtaacgagtatcaccaaatgtcactcttttagatttgtcttattagttaaggagttgcaacttatgaagtaaaggataaattaaaagagTGACCTTTGGGGATATTCGTGgctcattacttctcaaatta	ahy-MIR3518-p3	aaaagagTGACCTTTGGGGATATT	3'	New	gp1a	...(((...((((...(((......)))..))))..)))...	36	38.1	-6.5	0.4	5	0	4	5	0	3.5	0	0	0	3	0	0	4.64793	0	3.35761	4.03923	0	4.74391	0	0	0	4.47292	0	0	low
31	ahy-miR3518_L+2R+1_2ss7CA22TA	AGTGACATTTGGGGATATTCGAGG	24	chrB09	+	12200625	12200667	ataggataaatccaaaagAGTGACATTTGGGGATATTCGAGGc	4	ahy-MIR3518,ahy-MIR3518,ahy-MIR3518,ahy-MIR3518,	ahy-MIR3518	gctaagcgacaataatttgagagataatatgtaacgagtatcaccaaatgtcactcttttagatttgtcttattagttaaggagttgcaacttatgaagtaaaggataaattaaaagagTGACCTTTGGGGATATTCGTGgctcattacttctcaaatta	ahy-miR3518	TGACCTTTGGGGATATTCGTG	3'	Diff	gp1a	...(((((..((((((.........))))))..))))).....	35	39.5	-8	0.5	25	6	14.5	6.5	0	15.5	4.5	0	6	3.5	0	3.5	23.2396	4.15529	12.1713	5.251	0	21.0087	4.27224	0	4.83182	5.21841	0	5.60784	middle
32	ahy-miR3518_L+2R+1_2ss7CA22TA	AGTGACATTTGGGGATATTCGAGG	24	chrB09	+	12206370	12206412	ataggataaatccaaaagAGTGACATTTGGGGATATTCGAGGc	4	ahy-MIR3518,ahy-MIR3518,ahy-MIR3518,ahy-MIR3518,	ahy-MIR3518	gctaagcgacaataatttgagagataatatgtaacgagtatcaccaaatgtcactcttttagatttgtcttattagttaaggagttgcaacttatgaagtaaaggataaattaaaagagTGACCTTTGGGGATATTCGTGgctcattacttctcaaatta	ahy-miR3518	TGACCTTTGGGGATATTCGTG	3'	Diff	gp1a	...(((((..((((((.........))))))..))))).....	35	39.5	-8	0.5	25	6	14.5	6.5	0	15.5	4.5	0	6	3.5	0	3.5	23.2396	4.15529	12.1713	5.251	0	21.0087	4.27224	0	4.83182	5.21841	0	5.60784	middle
33	ahy-MIR3518-p5_1ss12CA	AAAAGAGTGACATTTGGGGATATT	24	chrB09	+	12217548	12217673	atccAAAAGAGTGACATTTGGGGATATTcgaggcacattacctctgaaattattgctacttagcatgaatactttagaatgaaataacacattcgaaatactgccattgattgaactattttgcaa	4	ahy-MIR3518,ahy-MIR3518,ahy-MIR3518,ahy-MIR3518,	ahy-MIR3518	gctaagcgacaataatttgagagataatatgtaacgagtatcaccaaatgtcactcttttagatttgtcttattagttaaggagttgcaacttatgaagtaaaggataaattaaaagagTGACCTTTGGGGATATTCGTGgctcattacttctcaaatta	ahy-MIR3518-p5	aaaagagTGACCTTTGGGGATATT	5'	New	gp1a	...(((((.(((..((.(..(((.(((((((((.......)))).........((((....)))).))))).....(((((........))))).........)).)..).)).))).)))))...	120	33.3	-20.2	0.5	5	0	4	5	0	3.5	0	0	0	3	0	0	4.64793	0	3.35761	4.03923	0	4.74391	0	0	0	4.47292	0	0	low
34	ahy-MIR3518-p3_2ss9CA24TA	AGAGTGACATTTGGGGATATTCGA	24	chrB09	+	12215406	12215518	ccaaatatttcaaattatttttttcttttattttgcgatataagaaatgagaaatagatccagacaaagagttgtaggataaatccaaaAGAGTGACATTTGGGGATATTCGA	4	ahy-MIR3518,ahy-MIR3518,ahy-MIR3518,ahy-MIR3518,	ahy-MIR3518	gctaagcgacaataatttgagagataatatgtaacgagtatcaccaaatgtcactcttttagatttgtcttattagttaaggagttgcaacttatgaagtaaaggataaattaaaagagTGACCTTTGGGGATATTCGTGgctcattacttctcaaatta	ahy-MIR3518-p3	agagTGACCTTTGGGGATATTCGT	3'	New	gp1a	...(((((..((((((((((((((..(((((..((((((........((.((......))))........))))))..)))))...))))))))))..))))..).))))...	107	28.3	-19.5	0.6	3.5	0	3	3	10.5	4	0	0	0	0	0	0	3.25355	0	2.51821	2.42354	7.0335	5.42161	0	0	0	0	0	0	low
35	ahy-MIR3518-p5_2ss16AG22GA	AAATGTCACTCTTTTGGATTTATC	24	chrB09	-	12163697	12163759	cccAAATGTCACTCTTTTGGATTTATCctacaactctttgtctggatccatttgtcatttatt	4	ahy-MIR3518,ahy-MIR3518,ahy-MIR3518,ahy-MIR3518,	ahy-MIR3518	gctaagcgacaataatttgagagataatatgtaacgagtatcaccaaatgtcactcttttagatttgtcttattagttaaggagttgcaacttatgaagtaaaggataaattaaaagagTGACCTTTGGGGATATTCGTGgctcattacttctcaaatta	ahy-MIR3518-p5	aaatgtcactcttttagatttgtc	5'	New	gp1a	...(((((.((......((((....(((.((((....))))..)))))))..)).)))))...	57	34.9	-9.7	0.4	9.5	0	6.5	0	0	3	3	0	4	0	0	0	8.83106	0	5.45612	0	0	4.06621	2.84816	0	3.22121	0	0	0	low
36	ahy-miR3518_R-2	TGACCTTTGGGGATATTCG	19	chrB09	+	12161415	12161520	gttcaaatgattttttttcttttgtcttgcgacataataaatgacaaatggatccagacaaagagttgtaggataaatccaaaagagTGACATTTGGGGATATTCG	4	ahy-MIR3518,ahy-MIR3518,ahy-MIR3518,ahy-MIR3518,	ahy-MIR3518	gctaagcgacaataatttgagagataatatgtaacgagtatcaccaaatgtcactcttttagatttgtcttattagttaaggagttgcaacttatgaagtaaaggataaattaaaagagTGACCTTTGGGGATATTCGTGgctcattacttctcaaatta	ahy-miR3518	TGACCTTTGGGGATATTCGTG	3'	Diff	gp1a	..(((((((((((((((...(((((((((((((........((...........))........)))))))))))))...))))))))..))))))).........	95	33	-21.6	0.6	0	0	0	3	10.5	0	0	0	0	0	0	0	0	0	0	2.42354	7.0335	0	0	0	0	0	0	0	low
37	ahy-MIR3518-p3_2ss9CA24TA	AGAGTGACATTTGGGGATATTCGA	24	chrB09	+	12163629	12163735	gttcaaatgattttttttcttttgtcttgcgacataataaatgacaaatggatccagacaaagagttgtaggataaatccaaaAGAGTGACATTTGGGGATATTCGA	4	ahy-MIR3518,ahy-MIR3518,ahy-MIR3518,ahy-MIR3518,	ahy-MIR3518	gctaagcgacaataatttgagagataatatgtaacgagtatcaccaaatgtcactcttttagatttgtcttattagttaaggagttgcaacttatgaagtaaaggataaattaaaagagTGACCTTTGGGGATATTCGTGgctcattacttctcaaatta	ahy-MIR3518-p3	agagTGACCTTTGGGGATATTCGT	3'	New	gp1a	..(((((((((((((((...(((((((((((((........((...........))........)))))))))))))...))))))))..)))))))..........	95	32.7	-21.6	0.6	3.5	0	3	3	10.5	4	0	0	0	0	0	0	3.25355	0	2.51821	2.42354	7.0335	5.42161	0	0	0	0	0	0	low
38	ahy-MIR3518-p3_1ss11CA	AAAGAGTGACATTTGGGGATATTC	24	chrB09	+	12202680	12202711	taaatccaAAAGAGTGACATTTGGGGATATTC	4	ahy-MIR3518,ahy-MIR3518,ahy-MIR3518,ahy-MIR3518,	ahy-MIR3518	gctaagcgacaataatttgagagataatatgtaacgagtatcaccaaatgtcactcttttagatttgtcttattagttaaggagttgcaacttatgaagtaaaggataaattaaaagagTGACCTTTGGGGATATTCGTGgctcattacttctcaaatta	ahy-MIR3518-p3	aaagagTGACCTTTGGGGATATTC	3'	New	gp1a	...((((...(((......)))..))))....	25	34.4	-4.1	0.4	4.5	0	0	0	0	5.5	0	0	0	0	0	3	4.18314	0	0	0	0	7.45471	0	0	0	0	0	4.80672	low
39	ahy-MIR3518-p3_2ss16AG22GA	AAATGTCACTCTTTTGGATTTATC	24	chrB09	-	12215478	12215506	tccccAAATGTCACTCTTTTGGATTTATC	4	ahy-MIR3518,ahy-MIR3518,ahy-MIR3518,ahy-MIR3518,	ahy-MIR3518	gctaagcgacaataatttgagagataatatgtaacgagtatcaccaaatgtcactcttttagatttgtcttattagttaaggagttgcaacttatgaagtaaaggataaattaaaagagTGACCTTTGGGGATATTCGTGgctcattacttctcaaatta	ahy-MIR3518-p3	aaatgtcactcttttagatttgtc	3'	New	gp1a	...(((((.........))))).......	19	37.9	-3.4	0.3	9.5	0	6.5	0	0	3	3	0	4	0	0	0	8.83106	0	5.45612	0	0	4.06621	2.84816	0	3.22121	0	0	0	low
40	ahy-miR3519	TCAATCAATGACAGCATTTCA	21	chrB10	+	102424566	102424645	tatgttctctctgaaagtttatttctgatcaagtttagtctcttgttttgcataacaatTCAATCAATGACAGCATTTCG	4	ahy-MIR3519,ahy-MIR3519,ahy-MIR3519,ahy-MIR3519,	ahy-MIR3519	gatgaatggctatcatgctttgagtgttgtgagttctaaactttttctgtgaatatatacacagttttgcatagcagtTCAATCAATGACAGCATTTCAattgt	ahy-miR3519	TCAATCAATGACAGCATTTCA	3'	Yes	gp1a	.(((((.((..(((..........((((......))))....(((((......))))).....)))..)).)))))....	75	31.2	-8.8	0.4	0	0	3	12	14	6.5	0	0	0	9	11.5	4	0	0	2.51821	9.69415	9.378	8.81011	0	0	0	13.4188	10.2966	6.40896	middle
gp1b
1	mtr-miR156b-5p	TGACAGAAGAGAGTGAGCAC	20	chrA06	+	105605661	105605759	aagggtggTGACAGAAGAGAGTGAGCACacatggtgttttcttgtatgatggtgtttcatacttgaagctatatgtgctcactctcttgctgtcacccc	6	mtr-MIR156c,gma-MIR156v,stu-MIR156k,stu-MIR156j,stu-MIR156h,mdm-MIR156o,	mtr-MIR156c	ggtggTGACAGAAGAGAGTGAGCACacatggtgttttcttgcacgattatgtttcctgcttgaagctatatgTGCTTACTCTCTATCTGTCACCccac	mtr-miR156b-5p	TGACAGAAGAGAGTGAGCAC	5'	Yes	gp1b	...((.(((((((((((((((((((((((.(((((...(((..((((((.......))))))..)))))))).))))))))))))))).))))))))))	96	45.5	-57.2	1.3	75	199.2	112.2	92.6	263.6	40.8	238.6	303.5	404.8	506.6	1383.3	389.7	69.7189	137.956	94.181	74.8066	176.574	55.3004	226.524	415.67	325.987	755.327	1238.55	624.393	middle
2	gma-miR156a	TGACAGAAGAGAGTGAGCAC	20	chrA01	+	90756739	90756829	agagacTGACAGAAGAGAGTGAGCACacgctctcaggtgattgtatgagggcatgcaattgcgggtgcgTGCTCACTTCTCTATCTGTCAG	1	gma-MIR156u,	gma-MIR156u	gagagaggcTGACAGAAGAGAGTGAGCACatactagtggagattgtatgagggcatacaattgcgggtgcgtgctcacttctctatctgtcagcttccca	gma-miR156a	TGACAGAAGAGAGTGAGCAC	5'	Yes	gp1b	.....(((((((((((((((((((((.(((((....(..((((((((....))))))))..)))))).))))))))).)))).))))))))	86	51.6	-51.5	1.1	75	199.2	112.2	92.6	263.6	40.8	238.6	303.5	404.8	506.6	1383.3	389.7	69.7189	137.956	94.181	74.8066	176.574	55.3004	226.524	415.67	325.987	755.327	1238.55	624.393	middle
3	gma-MIR156u-p3	TGCTCACTTCTCTATCTGTCAG	22	chrA01	+	90756739	90756829	agagacTGACAGAAGAGAGTGAGCACacgctctcaggtgattgtatgagggcatgcaattgcgggtgcgTGCTCACTTCTCTATCTGTCAG	1	gma-MIR156u,	gma-MIR156u	gagagaggcTGACAGAAGAGAGTGAGCACatactagtggagattgtatgagggcatacaattgcgggtgcgtgctcacttctctatctgtcagcttccca	gma-MIR156u-p3	tgctcacttctctatctgtcag	3'	New	gp1b	.....(((((((((((((((((((((.(((((....(..((((((((....))))))))..)))))).))))))))).)))).))))))))	86	51.6	-51.5	1.1	16	20	15	11	10	0	0	0	0	0	0	0	14.8734	13.851	12.591	8.88631	6.69857	0	0	0	0	0	0	0	middle
4	mtr-miR156b-5p	TGACAGAAGAGAGTGAGCAC	20	chrA08	-	16478560	16478653	ggaggTGACAGAAGAGAGTGAGCACacatagtatttttttgtatggtgtttaatactcgaaactatgtgtgctcactctttatctgtcacccca	5	mtr-MIR156b,stu-MIR156g,stu-MIR156i,mdm-MIR156g,mdm-MIR156b,	mtr-MIR156b	ggaggTGACAGAAGAGAGTGAGCACacatggtactttcgtgtatgatgtttcattctcgaagctatgtgTGCTCACTCTCTATCTGTCACCccat	mtr-miR156b-5p	TGACAGAAGAGAGTGAGCAC	5'	Yes	gp1b	((.(((((((((((((((((((((((((((((...(((..((((........))))..))))))))))))))))))))))).))))))))))).	93	40.4	-55.7	1.5	75	199.2	112.2	92.6	263.6	40.8	238.6	303.5	404.8	506.6	1383.3	389.7	69.7189	137.956	94.181	74.8066	176.574	55.3004	226.524	415.67	325.987	755.327	1238.55	624.393	middle
5	ptc-MIR156c-p3_1ss12AC	GCTCACTTCTCCTTCTGTCAGCT	23	chrA10	-	86238797	86238910	tcttggaacatagaaaTTGACAGAAGAGAGTGAGCACacagaagcactcgttataattctataccgttgctcttgcgtGCTCACTTCTCCTTCTGTCAGCTtccagtgccggaa	8	gma-MIR156h,gma-MIR156k,gma-MIR156n,gma-MIR156o,ptc-MIR156c,ptc-MIR156e,tcc-MIR156g,vun-MIR156a,	ptc-MIR156c	cattagaaacTGACAGAAGAGAGTGAGCACacagaggcatatttgtataaatctataccattgcttttgcgtgctcacttctcattctgtcagcttccag	ptc-MIR156c-p3	gctcacttctcattctgtcagct	3'	New	gp1b	((.(((.((...(((..((((((((((((((((((((.((..((((..((.((((....)))).)).))))..)).)))))))).))).)))))))))..)))..)).))))).	113	45.6	-47.8	0.9	1914	1689	1829	107	70	81	2712	1450	2712	1210	1350	1103	1779.23	1169.71	1535.27	86.4395	46.89	109.788	2574.74	1985.9	2183.98	1804.08	1208.73	1767.27	high
6	mtr-miR156e	TTGACAGAAGATAGAGAGCAC	21	chrA03	-	129165512	129165596	TTGACAGAAGATAGAGAGCACagacgatgatatgcataaattctgcatctcactcttttgtgctctctattcttctgtcatcacc	4	mtr-MIR156h,gra-MIR157b,stu-MIR156a,ppe-MIR156g,	mtr-MIR156h	tgctgTTGACAGAAGATAGAGAGCACagatgatgaaatgcatggaaggcaatggcatctcattcctttgtGCTCTTTATTCTTCTGTCATCacc	mtr-miR156e	TTGACAGAAGATAGAGAGCAC	5'	Yes	gp1b	.(((((((((((((((((((((((.(((((.(((((.......))))).))).)).)))))))))))))).))))))))).....	79	40	-44.9	1.3	1362	2489	1800	8849	15693	4255	1397	1197	2037	3691	7628	3096	1266.1	1723.75	1510.92	7148.63	10512.1	5767.24	1326.29	1639.4	1640.4	5503.18	6829.78	4960.54	high
7	mtr-miR160a	TGCCTGGCTCCCTGTATGCCA	21	chrA09	+	117386606	117386724	catgcatacatgtgtgtatgTGCCTGGCTCCCTGTATGCCAtttgtagagctcatcgaaatatcgatgacctctgtagatgGCGTATGAGGAGCCAAGCATAttccatatacatacatg	6	mtr-MIR160b,mtr-MIR160e,gma-MIR160a,gma-MIR160b,mdm-MIR160c,mdm-MIR160e,	mtr-MIR160b	gtatgTGCCTGGCTCCCTGTATGCCAtatatgaagctcattgaaaaatcaatgacctttgtggatggcgtatgaggagccaagcatattcc	mtr-miR160a	TGCCTGGCTCCCTGTATGCCA	5'	Yes	gp1b	........(((((((((((((((.(((((((..(((((((((((..((((.(((((((....))))))).))))..)))))))))))..))))))).)))).......)))))))))))	111	44.5	-64.1	1.2	2904.25	5245.75	3912.25	3037.5	5263.75	1694	3441	3379.75	4805.75	891	1846	735	2699.75	3632.93	3283.95	2453.83	3525.96	2296.05	3266.84	4628.86	3870.09	1328.46	1652.83	1177.65	high
8	gma-miR160a-3p	GCGTATGAGGAGCCAAGCATA	21	chrA09	+	117386606	117386724	catgcatacatgtgtgtatgTGCCTGGCTCCCTGTATGCCAtttgtagagctcatcgaaatatcgatgacctctgtagatgGCGTATGAGGAGCCAAGCATAttccatatacatacatg	6	mtr-MIR160b,mtr-MIR160e,gma-MIR160a,gma-MIR160b,mdm-MIR160c,mdm-MIR160e,	gma-MIR160b	atgtgtatgTGCCTGGCTCCCTGTATGCCAtttgcatagttcattgagcatcaatgatctttgtgaatgGCGTATGAGGAGCCAAGCATA	gma-miR160a-3p	GCGTATGAGGAGCCAAGCATA	3'	Yes	gp1b	........(((((((((((((((.(((((((..(((((((((((..((((.(((((((....))))))).))))..)))))))))))..))))))).)))).......)))))))))))	111	44.5	-64.1	1.2	347.5	579.5	448.5	289	497.5	149	340.5	264	435.5	124.5	215.5	110.5	323.031	401.331	376.472	233.468	333.254	201.955	323.266	361.571	350.71	185.626	192.949	177.048	middle
9	gma-miR160a-5p	TGCCTGGCTCCCTGTATGCCA	21	chrA06	-	26639455	26639549	tacttggtgTGCCTGGCTCCCTGTATGCCAtttgtagagctcgtcaaaacgttgacagcctTAACAAATGGCGTGCGAGGAGccatgcatgctgt	2	gma-MIR160e,gma-MIR160d,	gma-MIR160d	TGCCTGGCTCCCTGTATGCCAtttgtagaccccattacaaaggtgatggccttagcaaatggcgtatgaggagtcatgcatgctgtgtttt	gma-miR160a-5p	TGCCTGGCTCCCTGTATGCCA	5'	Yes	gp1b	.....((..(((.(((((((..(((((((((((((((.(((.(((((....))))))))))..)))))))))))))..))))))).)))..))..	88	51.6	-53.1	1.1	2904.25	5245.75	3912.25	3037.5	5263.75	1694	3441	3379.75	4805.75	891	1846	735	2699.75	3632.93	3283.95	2453.83	3525.96	2296.05	3266.84	4628.86	3870.09	1328.46	1652.83	1177.65	high
10	gma-MIR160e-p3_1ss5GA	TAACAAATGGCGTGCGAGGAG	21	chrA06	-	26639455	26639549	tacttggtgTGCCTGGCTCCCTGTATGCCAtttgtagagctcgtcaaaacgttgacagcctTAACAAATGGCGTGCGAGGAGccatgcatgctgt	2	gma-MIR160e,gma-MIR160d,	gma-MIR160e	tacttggcgTGCCTGGCTCCCTGTATGCCAtttgcagagcccatcaggacagtgatggccttaacgaatggcgtgcgaggagccatgcat	gma-MIR160e-p3	taacgaatggcgtgcgaggag	3'	New	gp1b	.....((..(((.(((((((..(((((((((((((((.(((.(((((....))))))))))..)))))))))))))..))))))).)))..))..	88	51.6	-53.1	1.1	470.5	617	551.5	152	202.5	99.5	452.5	389	533.5	137.5	213.5	124	437.37	427.302	462.931	122.793	135.646	134.863	429.598	532.769	429.629	205.009	191.159	198.678	middle
11	gma-MIR162c-p5	GGAGGCAGCGGTTCATCGATC	21	chrA01	-	102826420	102826535	aggtgaagtcactGGAGGCAGCGGTTCATCGATCtcttcctgaatttggctgtggaatcatacacaaagcaagaatcggTCGATAAACCTCTGCATCCAGcgctcactttgcctct	6	gma-MIR162c,gma-MIR162b,mdm-MIR162a,mdm-MIR162b,vun-MIR162,aau-MIR162,	gma-MIR162c	gagatgaggtgaagtcactggaggcagcggttcatcgatctcttcctgaatttggttgtggaagaacacaaagcaagaatcggTCGATAAACCTCTGCATCCAgcgctcactttgcctc	gma-MIR162c-p5	ggaggcagcggttcatcgatc	5'	New	gp1b	(((..((((..(((((.((((.((((.(((((((..(((.((..((((..((((....))))..)))).)).)))..))))))).)))).)))).))))).....))))..)))..	114	49.1	-45.2	0.8	156	351	240	99	230	55	191	180	285	41	90	34	145.015	243.084	201.457	79.9768	154.067	74.5471	181.333	246.526	229.512	61.1299	80.5821	54.4762	middle
12	gma-miR162a_R+1	TCGATAAACCTCTGCATCCAG	21	chrA01	-	102826420	102826535	aggtgaagtcactGGAGGCAGCGGTTCATCGATCtcttcctgaatttggctgtggaatcatacacaaagcaagaatcggTCGATAAACCTCTGCATCCAGcgctcactttgcctct	6	gma-MIR162c,gma-MIR162b,mdm-MIR162a,mdm-MIR162b,vun-MIR162,aau-MIR162,	gma-MIR162b	tgaggtgaagtcactggaggcagcggttcatcgatctcttcctgaatttggttgtggaagaacacaaagcaagaatcggTCGATAAACCTCTGCATCCAgcgctcacttt	gma-miR162a	TCGATAAACCTCTGCATCCA	3'	Diff	gp1b	(((..((((..(((((.((((.((((.(((((((..(((.((..((((..((((....))))..)))).)).)))..))))))).)))).)))).))))).....))))..)))..	114	49.1	-45.2	0.8	778	899	841	1213	1269	474	672	400	799	538	766	457	723.218	622.6	705.938	979.917	850.048	642.461	637.988	547.835	643.438	802.144	685.843	732.224	middle
13	mdm-miR167b	TGAAGCTGCCAGCATGATCTA	21	chrA06	-	16753694	16753801	tcgtgcaccaataacagtTGAAGCTGCCAGCATGATCTAaattttccttgtgttaagtcaaggaaagatcggatcatgtgacagcttcacctgtatatgggatcacga	2	mdm-MIR167d,mdm-MIR167c,	mdm-MIR167c	tagcagtTGAAGCTGCCAGCATGATCTAaacttccctcttggtcaaggaaagatcagatcatgtggtagcttcacctgttg	mdm-miR167b	TGAAGCTGCCAGCATGATCTA	5'	Yes	gp1b	(((((..(((...((((.((((((((...(((((((((...(((((((((........)))))))))...)))))))))..)))))))).))))...)))...)))))	108	42.6	-49.4	1.1	446	739	551	605	871	280	881	800	1076	869	1622	645	414.595	511.793	462.511	488.747	583.445	379.513	836.41	1095.67	866.507	1295.66	1452.27	1033.45	middle
14	gma-miR168a	TCGCTTGGTGCAGGTCGGGAA	21	chrA05	+	176489	176613	cactgcgcggtctctaatTCGCTTGGTGCAGGTCGGGAAccgatcttcccgcgcgtaatggatgccgttggcggcggcgaatttggatCCCGCCTTGCATCAACTGAATcggaggccacggtgaa	3	gma-MIR168a,gma-MIR168b,vun-MIR168,	gma-MIR168b	cggtctctaatTCGCTTGGTGCAGGTCGGGAAccggttttcgcgcggaatggaggaacggtcgccggcggcgaattggatcccgccttgcatcaactgaatcggaggccg	gma-miR168a	TCGCTTGGTGCAGGTCGGGAA	5'	Yes	gp1b	(((((...((((((..((((..((((((((((.(((((.((((..(((((((.((((((((...))))).))))))).))).)))).))))).))))))))))..))))..)))))).)))))..	123	60	-65.7	0.9	14808	25499	18359	15481	27709	6640	11525	10527	15155	5177	10017	3655	13765.3	17659.3	15410.6	12506.3	18561.1	8999.87	10941.7	14417.6	12204.4	7718.77	8968.79	5856.19	high
15	gma-MIR168a-p3	CCCGCCTTGCATCAACTGAAT	21	chrA05	+	176489	176613	cactgcgcggtctctaatTCGCTTGGTGCAGGTCGGGAAccgatcttcccgcgcgtaatggatgccgttggcggcggcgaatttggatCCCGCCTTGCATCAACTGAATcggaggccacggtgaa	3	gma-MIR168a,gma-MIR168b,vun-MIR168,	gma-MIR168a	cactgtgcggtctctaatTCGCTTGGTGCAGGTCGGGAAccggttttcgcgcggaatggaggagcggtcgccggcgccgaattggatcccgccttgcatcaactgaatcggaggccgcggtgaac	gma-MIR168a-p3	cccgccttgcatcaactgaat	3'	New	gp1b	(((((...((((((..((((..((((((((((.(((((.((((..(((((((.((((((((...))))).))))))).))).)))).))))).))))))))))..))))..)))))).)))))..	123	60	-65.7	0.9	2041	3984	2873	3800	7438	2079	1715	1543	2312	494	1111	363	1897.28	2759.11	2411.6	3069.82	4982.39	2817.88	1628.2	2113.27	1861.86	736.541	994.741	581.614	high
16	mtr-miR171e-5p	CGATGTTGGTGAGGTTCAATC	21	chrA01	+	93206827	93206921	gaaagCGATGTTGGTGAGGTTCAATCcgaagacggatttacatggtataatccagtaaaatacgatctcagaTTGAGCCGCGCCAATATCACTtt	5	mtr-MIR171e,gma-MIR171k,gma-MIR171l,ptc-MIR171c,ssl-MIR171b,	mtr-MIR171e	aaagCGATGTTGGTGAGGTTCAATCcgaagacggatttacatgtatagagttgtaaaatacgatctcAGATTGAGCCGCGCCAATATCacttt	mtr-miR171e-5p	CGATGTTGGTGAGGTTCAATC	5'	Yes	gp1b	.((((.((((((((((.(((((((((.((.((((..(((((.(((......))))))))...)).)))).))))))))).)))))))))).))))	94	42.1	-42.4	1.1	6.5	7	7.5	4	3	0	0	5.5	5.5	4.5	6	3	6.04231	4.84783	6.29552	3.23138	2.00957	0	0	7.53273	4.42917	6.70938	5.37214	4.80672	low
17	mdm-MIR171f-p5	GGATATTGGTCCGGTTCAATA	21	chrA03	+	13950201	13950297	gtttaacgGGATATTGGTCCGGTTCAATAaaaaagcagtgctccaaaatagttaggggcttgtttttTGATTGAGCCGTGCCAATATCacgtgccac	1	mdm-MIR171f,	mdm-MIR171f	cagtttgaacgggatattggtccggttcaataagaaaacagtgctctaaaagtgcttgagctctgctttttgaTTGAGCCGTGCCAATATCACGtgccactg	mdm-MIR171f-p5	ggatattggtccggttcaata	5'	New	gp1b	.....(((.((((((((..(((((((((.(((((((((.(((((..........)))))))))))))).)))))))))..)))))))).))).....	87	43.3	-45.5	1.1	6	0	18	0	0	0	0	0	16	0	6	0	5.57751	0	15.1092	0	0	0	0	0	12.8849	0	5.37214	0	middle
18	mdm-MIR171f-p3	TGATTGAGCCGTGCCAATATC	21	chrA03	+	13950201	13950297	gtttaacgGGATATTGGTCCGGTTCAATAaaaaagcagtgctccaaaatagttaggggcttgtttttTGATTGAGCCGTGCCAATATCacgtgccac	1	mdm-MIR171f,	mdm-MIR171f	cagtttgaacgggatattggtccggttcaataagaaaacagtgctctaaaagtgcttgagctctgctttttgaTTGAGCCGTGCCAATATCACGtgccactg	mdm-MIR171f-p3	tgaTTGAGCCGTGCCAATATC	3'	New	gp1b	.....(((.((((((((..(((((((((.(((((((((.(((((..........)))))))))))))).)))))))))..)))))))).))).....	87	43.3	-45.5	1.1	559.333	852.333	659.333	168.333	229.833	91.3333	956.333	818.667	1202	441.833	869.167	358.167	519.948	590.282	553.446	135.987	153.955	123.793	907.931	1121.24	967.975	658.762	778.214	573.869	middle
19	gma-MIR171c-p3	TGATTGAGCCGTGCCAATATC	21	chrA01	+	99183653	99183750	ttaataacttgggatattggtacggttcaatcaaaaggcggcactttgtaatacaaaagctccgtgttattTGATTGAGCCGTGCCAATATCacatgt	1	gma-MIR171c,	gma-MIR171c	ttaagaacttgAGATATTGGTGCGGTTCAATCagaaggcagtgttttatgatccaaaagctctgtgttatttgaTTGAGCCGTGCCAATATCACAtgttattga	gma-MIR171c-p3	tgaTTGAGCCGTGCCAATATC	3'	New	gp1b	......((.((.(((((((((((((((((((((((..((((..((((........))))..))))....))))))))))))))))))))))).)).))	92	38.8	-44.6	1.2	559.333	852.333	659.333	168.333	229.833	91.3333	956.333	818.667	1202	441.833	869.167	358.167	519.948	590.282	553.446	135.987	153.955	123.793	907.931	1121.24	967.975	658.762	778.214	573.869	middle
20	ptc-MIR319a-p5	AGAGCTTTCTTCAGTCCACTC	21	chrB05	-	16075208	16075385	agAGAGCTTTCTTCAGTCCACTCatgggtgacaataagatttaattagctgccgactcattcatccaaatgctgagtgaagagatagatagagagatacactcagtaaatgagtgaatgatgcgggagacaaattgaatcttatgtttcctatacTTGGACTGAAGGGAGCTCCCTtt	1	ptc-MIR319a,	ptc-MIR319a	taatagctaagagagctttcttcagtccactcatgggtggtagtaggatttaattagctgccgactcattcatccaaatactgagttaaaggacaaggagattacccagtaaatgagtgaatgatgcgggagacaaattgaatcctaagcttcctgtacTTGGACTGAAGGGAGCTCCCtttcctttt	ptc-MIR319a-p5	agagctttcttcagtccactc	5'	New	gp1b	((.(((((..((((((((((...(((((..((.(((((((((((((..((.(((..(((((((..((..(((((((((....................)))))))))..))..)))))))..))).))...)))))))))))))))..)))))...))))))))))..))))).))..	176	40.4	-80.8	1.1	0	0	0	0	0	0	14	7	0	79	179	43	0	0	0	0	0	0	13.2914	9.58711	0	117.787	160.269	68.8964	middle
21	mtr-MIR319b-p5_2ss20CA22AT	ATGGGTGACAATAAGATTTAAT	22	chrA05	-	15112736	15112914	agagagctttcttcagtccactcATGGGTGACAATAAGATTTAATtagctgccgactcattcatccaaatgctgagtgaagatatagatagagagatacactcagtaaatgagtgaatgatgcgggagacaaattgaatcttatgtttcctatacTTGGACTGAAGGGAGCTCCCTttt	2	mtr-MIR319b,gma-MIR319j,	mtr-MIR319b	taagaGAGCTTTCTTTAGTCCACTCAtgggtgacaataagatttcaattagctgctgactcattcatccaaatgttgagtaaaatatatagaaacatatactcatcaaatgagtgaatgatgcgggagacaaattgaatcttaagtttcctatacTTGGACTGAAGGGAGCTCCCttttc	mtr-MIR319b-p5	Atgggtgacaataagatttcaa	5'	New	gp1b	((.(((((..((((((((((...(((((..((.(((((((((((((..((.(((..(((((((..((..(((((((((....................)))))))))..))..)))))))..))).))...)))))))))))))))..)))))...))))))))))..))))).))...	176	39.7	-80.8	1.1	0	0	0	0	0	0	0	0	0	8	10	7	0	0	0	0	0	0	0	0	0	11.9278	8.95356	11.2157	middle
22	mtr-miR319a-3p_R+1_2	TTGGACTGAAGGGAGCTCCCT	21	chrA05	-	15112736	15112914	agagagctttcttcagtccactcATGGGTGACAATAAGATTTAATtagctgccgactcattcatccaaatgctgagtgaagatatagatagagagatacactcagtaaatgagtgaatgatgcgggagacaaattgaatcttatgtttcctatacTTGGACTGAAGGGAGCTCCCTttt	2	mtr-MIR319b,gma-MIR319j,	mtr-MIR319b	taagaGAGCTTTCTTTAGTCCACTCAtgggtgacaataagatttcaattagctgctgactcattcatccaaatgttgagtaaaatatatagaaacatatactcatcaaatgagtgaatgatgcgggagacaaattgaatcttaagtttcctatacTTGGACTGAAGGGAGCTCCCttttc	mtr-miR319a-3p	TTGGACTGAAGGGAGCTCCC	3'	Diff	gp1b	((.(((((..((((((((((...(((((..((.(((((((((((((..((.(((..(((((((..((..(((((((((....................)))))))))..))..)))))))..))).))...)))))))))))))))..)))))...))))))))))..))))).))...	176	39.7	-80.8	1.1	257.333	567.25	363.667	43	108	32.5	1355.5	1170.58	1714.25	1294.33	3598.17	1113.58	239.213	392.848	305.263	34.7374	72.3445	44.0506	1286.89	1603.22	1380.49	1929.82	3221.64	1784.23	high
23	gma-MIR319m-p5	AGAGCTTCCTTCAGTCCACTC	21	chrA01	+	7998944	7999122	atagtttaagAGAGCTTCCTTCAGTCCACTCatggacgaataaagggattcgaattagctgctgactcattcattcaaacgcaatagaacacgtgatatgctattgcgaatgtgtgaatgatgcaggagataatttcatccttttttcgtctttgcTTGGACTGAAGGGAGCTCCCTtt	1	gma-MIR319m,	gma-MIR319m	atagtttaagagagcttccttcagtccactcatggatggatagagggtttgaattagctgctgactcattcattcaaacacaatagaacgggtgtcatggtatgctattgtgaatgcctgaatgatgcaggaggtaaagttcatccttttcttgtctgtgcTTGGACTGAAGGGAGCTCCCttttactgt	gma-MIR319m-p5	agagcttccttcagtccactc	5'	New	gp1b	.......(((.(((((((((((((((((..((..((((((.((((((((..((((((.((.(((..(((((((..((..((((((((.............))))))))..))..)))))))..))).)).)))))).))))))))))))))..))..))))))))))))))))).))).	171	40.8	-82.8	1.1	0	0	0	0	0	0	0	0	3.5	0	9.5	0	0	0	0	0	0	0	0	0	2.81856	0	8.50589	0	low
24	gma-miR319a_R+1	TTGGACTGAAGGGAGCTCCCT	21	chrA01	+	7998944	7999122	atagtttaagAGAGCTTCCTTCAGTCCACTCatggacgaataaagggattcgaattagctgctgactcattcattcaaacgcaatagaacacgtgatatgctattgcgaatgtgtgaatgatgcaggagataatttcatccttttttcgtctttgcTTGGACTGAAGGGAGCTCCCTtt	1	gma-MIR319m,	gma-MIR319m	atagtttaagagagcttccttcagtccactcatggatggatagagggtttgaattagctgctgactcattcattcaaacacaatagaacgggtgtcatggtatgctattgtgaatgcctgaatgatgcaggaggtaaagttcatccttttcttgtctgtgcTTGGACTGAAGGGAGCTCCCttttactgt	gma-miR319a	TTGGACTGAAGGGAGCTCCC	3'	Diff	gp1b	.......(((.(((((((((((((((((..((..((((((.((((((((..((((((.((.(((..(((((((..((..((((((((.............))))))))..))..)))))))..))).)).)))))).))))))))))))))..))..))))))))))))))))).))).	171	40.8	-82.8	1.1	257.333	567.25	363.667	43	108	32.5	1355.5	1170.58	1714.25	1294.33	3598.17	1113.58	239.213	392.848	305.263	34.7374	72.3445	44.0506	1286.89	1603.22	1380.49	1929.82	3221.64	1784.23	high
25	lja-miR396	TTCCACAGCTTTCTTGAACTG	21	chrA01	-	93266525	93266639	cctctttgtattcTTCCACAGCTTTCTTGAACTGcatctaattgttgcatgcatgccatggcactcttcttcttgcgttgcgGTTCAATAAAGCTGTGGGAAGatacagataggg	1	lja-MIR396,	lja-MIR396	gtcctctttgtattcTTCCACAGCTTTCTTGAACTGcattcaattgcatgcatgccatgacactcttattttgcggttcaataaagctgtgggaagatatagataggg	lja-miR396	TTCCACAGCTTTCTTGAACTG	5'	Yes	gp1b	(((.(((((((..((((((((((((.((((((((((............((((((((....)))..........))))))))))))))).))))))))))))..))))))).))).	114	44.3	-50.6	1	361	524	450	354	598	170	830	536	858	1523	2342	1147	335.58	362.895	377.731	285.978	400.574	230.418	787.991	734.099	690.95	2270.75	2096.92	1837.77	high
26	lja-MIR396-p3	GTTCAATAAAGCTGTGGGAAG	21	chrA01	-	93266525	93266639	cctctttgtattcTTCCACAGCTTTCTTGAACTGcatctaattgttgcatgcatgccatggcactcttcttcttgcgttgcgGTTCAATAAAGCTGTGGGAAGatacagataggg	1	lja-MIR396,	lja-MIR396	gtcctctttgtattcTTCCACAGCTTTCTTGAACTGcattcaattgcatgcatgccatgacactcttattttgcggttcaataaagctgtgggaagatatagataggg	lja-MIR396-p3	gttcaataaagctgtgggaag	3'	New	gp1b	(((.(((((((..((((((((((((.((((((((((............((((((((....)))..........))))))))))))))).))))))))))))..))))))).))).	114	44.3	-50.6	1	201	269	257	131	146	62	587	355	640	246	368	216	186.847	186.295	215.726	105.828	97.7991	84.0349	557.29	486.203	515.394	366.779	329.491	346.084	middle
27	peu-MIR2916-p5_1ss5AG	TACCGTCCTAGTCTCAACCATA	22	chrA09	+	106703060	106703149	tgggggctcgaagacgatcagaTACCGTCCTAGTCTCAACCATAaaCGATGCCGACCAGGGATCAGCGGAtgttgcttttaggactccgc	1	peu-MIR2916,	peu-MIR2916	TGGGGACTCGAAGACGATCATATaccatcctagtctcaaccataaacgatgccgaccagggattggcggatgttgcttctaggagtccgcca	peu-MIR2916-p5	Taccatcctagtctcaaccata	5'	New	gp1b	..((((((....((((.........))))..))))))..........(((.((.....)).))).(((((.(((........))))))))	35	54.4	-23.9	0.5	16	61	31	151	454	121	246	207	386	91	284	69	14.8734	42.2454	26.0215	121.985	304.115	164.004	233.549	283.505	310.847	135.679	254.281	110.555	middle
28	peu-MIR2916-p3_2ss18TC19GA	CGATGCCGACCAGGGATCAGCGGA	24	chrA09	+	106703060	106703149	tgggggctcgaagacgatcagaTACCGTCCTAGTCTCAACCATAaaCGATGCCGACCAGGGATCAGCGGAtgttgcttttaggactccgc	1	peu-MIR2916,	peu-MIR2916	TGGGGACTCGAAGACGATCATATaccatcctagtctcaaccataaacgatgccgaccagggattggcggatgttgcttctaggagtccgcca	peu-MIR2916-p3	cgatgccgaccagggattggcgga	3'	New	gp1b	..((((((....((((.........))))..))))))..........(((.((.....)).))).(((((.(((........))))))))	35	54.4	-23.9	0.5	128	105	129	113	218	87	252	128	312	221	472	216	118.987	72.7175	108.283	91.2866	146.029	117.92	239.246	175.307	251.255	329.505	422.608	346.084	middle
29	stu-MIR8005c-p3_1ss14GT	GGTTTAGGGTTTATGGTT	18	chrA06	-	46534147	46534347	ggtttagggtttagGGTTTAGGGTTTATGGTTtatggtttagggtttatgatttagggtttaggatttaagatttatggtttagggtttaggatttagggtttagggtttatggtttagggtttagagtttagggtttaggattttgggtttagggtttagggtttagggtttagggtttagggtttagggtttagggttt	1	stu-MIR8005c,	stu-MIR8005c	ggtttagtgtttagaatttaggattaagggtttagggtttagggttagggttcaatgtttggagtttaggatataggatttagggtttaggatttagggtttagggattagagtttaggatttagagtttagggtttagagtttgcgtttaggttttagggtttaggcttttgtTTTAGAGTTTAAGGTTTAGAGTTT	stu-MIR8005c-p3	ggtttagggtttagggtt	3'	New	gp1b	..............................................(((((......(..(..((((..(((..(........)..)))..))))..)..).......))))).....................(..(..(((..(..(.......)..)..)))..)..)..............................	1	36.8	-4.6	0.1	6	0	0	0	5.5	0	0	0	0	0	0	0	5.57751	0	0	0	3.68421	0	0	0	0	0	0	0	low
30	stu-MIR8005a-p5_1ss5GA	GTTTAGGGTTTAGGGTTTAGGGTT	24	chrA09	+	298371	298497	tttaggGTTTAGGGTTTAGGGTTTAGGGTTtggGGTTTAGGGTTTAGGGTTtagggtttagggttgagggtttagggtttagggttgagggttgagggttgagggtttagggtttagggttgagggt	1	stu-MIR8005a,	stu-MIR8005a	TTTAGAGTTTAAGGTTTAGAGTTTaaggtttggggtttagggtttagggttaagagtatcatggttagggtttagggtttaggggttaggatatagggtttaggatttagggtttagagtttagggt	stu-MIR8005a-p5	gtttggggtttagggtttagggtt	5'	New	gp1b	..........................................(((((..(((((..(((((..(((((.........)))))..)))))..)))))..)))))........................	1	47.2	-4	0.1	0	0	0	0	0	0	0	0	0	6	0	0	0	0	0	0	0	0	0	0	0	8.94584	0	0	low
31	stu-MIR8005a-p3_1ss14GT	GGTTTAGGGTTTATGGTT	18	chrA09	+	298371	298497	tttaggGTTTAGGGTTTAGGGTTTAGGGTTtggGGTTTAGGGTTTAGGGTTtagggtttagggttgagggtttagggtttagggttgagggttgagggttgagggtttagggtttagggttgagggt	1	stu-MIR8005a,	stu-MIR8005a	TTTAGAGTTTAAGGTTTAGAGTTTaaggtttggggtttagggtttagggttaagagtatcatggttagggtttagggtttaggggttaggatatagggtttaggatttagggtttagagtttagggt	stu-MIR8005a-p3	ggtttagggtttagggtt	3'	New	gp1b	..........................................(((((..(((((..(((((..(((((.........)))))..)))))..)))))..)))))........................	1	47.2	-4	0.1	6	0	0	0	5.5	0	0	0	0	0	0	0	5.57751	0	0	0	3.68421	0	0	0	0	0	0	0	low
1	ptc-miR156a	TGACAGAAGAGAGTGAGCAC	20	chrB07	-	124258434	124258532	gtaagggaggTGACAGAAGAGAGTGAGCACacatggtattttcttgtatagtatttaatactcgaaactatgtgtGCTCACTCTCTACCTGTCACCcca	1	ptc-MIR156b,	ptc-MIR156b	gtaagggaggTGACAGAAGAGAGTGAGCACacagggtactttcttgcatgacatccatgcttgaaactttgcgtgctcactctctatctgtcaccccacca	ptc-miR156a	TGACAGAAGAGAGTGAGCAC	5'	Yes	gp1b	.....((.((((((((.((((((((((((((((((((...(((..((((........))))..)))))))))))))))))))))))..)))))))))).	93	42.4	-56.4	1.3	75	199.2	112.2	92.6	263.6	40.8	238.6	303.5	404.8	506.6	1383.3	389.7	69.7189	137.956	94.181	74.8066	176.574	55.3004	226.524	415.67	325.987	755.327	1238.55	624.393	middle
2	ptc-MIR156b-p3_1ss13TC	GCTCACTCTCTACCTGTCACC	21	chrB07	-	124258434	124258532	gtaagggaggTGACAGAAGAGAGTGAGCACacatggtattttcttgtatagtatttaatactcgaaactatgtgtGCTCACTCTCTACCTGTCACCcca	1	ptc-MIR156b,	ptc-MIR156b	gtaagggaggTGACAGAAGAGAGTGAGCACacagggtactttcttgcatgacatccatgcttgaaactttgcgtgctcactctctatctgtcaccccacca	ptc-MIR156b-p3	gctcactctctatctgtcacc	3'	New	gp1b	.....((.((((((((.((((((((((((((((((((...(((..((((........))))..)))))))))))))))))))))))..)))))))))).	93	42.4	-56.4	1.3	28	62	38	75	168	55	146	118	192	218	451	189	26.0284	42.938	31.8973	60.5885	112.536	74.5471	138.611	161.611	154.618	325.032	403.806	302.824	middle
3	stu-miR160a-5p	TGCCTGGCTCCCTGTATGCCA	21	chrB09	+	141095049	141095130	TGCCTGGCTCCCTGTATGCCAtttgtagagctcatcgaaatatctatgacctctgtagatgGCGTATGAGGAGCCAAGCATA	1	stu-MIR160a,	stu-MIR160a	TGCCTGGCTCCCTGTATGCCAtttgcaaagctcaccgtaatatatcgatgggccttgttgaatgGCGTATGAGGAGCCAAGCATA	stu-miR160a-5p	TGCCTGGCTCCCTGTATGCCA	5'	Yes	gp1b	(((.(((((((..(((((((((((..((((.((((.((....)).)))).))))..)))))))))))..))))))).)))..	80	47.6	-45.4	1.2	2904.25	5245.75	3912.25	3037.5	5263.75	1694	3441	3379.75	4805.75	891	1846	735	2699.75	3632.93	3283.95	2453.83	3525.96	2296.05	3266.84	4628.86	3870.09	1328.46	1652.83	1177.65	high
4	stu-miR160a-3p	GCGTATGAGGAGCCAAGCATA	21	chrB09	+	141095049	141095130	TGCCTGGCTCCCTGTATGCCAtttgtagagctcatcgaaatatctatgacctctgtagatgGCGTATGAGGAGCCAAGCATA	1	stu-MIR160a,	stu-MIR160a	TGCCTGGCTCCCTGTATGCCAtttgcaaagctcaccgtaatatatcgatgggccttgttgaatgGCGTATGAGGAGCCAAGCATA	stu-miR160a-3p	GCGTATGAGGAGCCAAGCATA	3'	Yes	gp1b	(((.(((((((..(((((((((((..((((.((((.((....)).)))).))))..)))))))))))..))))))).)))..	80	47.6	-45.4	1.2	347.5	579.5	448.5	289	497.5	149	340.5	264	435.5	124.5	215.5	110.5	323.031	401.331	376.472	233.468	333.254	201.955	323.266	361.571	350.71	185.626	192.949	177.048	middle
5	gma-miR160a-5p	TGCCTGGCTCCCTGTATGCCA	21	chrB06	+	37720099	37720180	TGCCTGGCTCCCTGTATGCCAtttgtagagctcgtcaaaacattgacagcctTAACAAATGGCGTGCGAGGAGccatgcatg	1	gma-MIR160c,	gma-MIR160c	TGCCTGGCTCCCTGTATGCCAtttgcagagcccatcaggacagtgatggccttaacgaatggcgtgcgaggagccatgcatgttgtgcgtt	gma-miR160a-5p	TGCCTGGCTCCCTGTATGCCA	5'	Yes	gp1b	(((.(((((((..(((((((((((((((.(((.(((((....))))))))))..)))))))))))))..))))))).)))..	80	51.2	-47.3	1.1	2904.25	5245.75	3912.25	3037.5	5263.75	1694	3441	3379.75	4805.75	891	1846	735	2699.75	3632.93	3283.95	2453.83	3525.96	2296.05	3266.84	4628.86	3870.09	1328.46	1652.83	1177.65	high
6	gma-MIR160c-p3_1ss5GA	TAACAAATGGCGTGCGAGGAG	21	chrB06	+	37720099	37720180	TGCCTGGCTCCCTGTATGCCAtttgtagagctcgtcaaaacattgacagcctTAACAAATGGCGTGCGAGGAGccatgcatg	1	gma-MIR160c,	gma-MIR160c	TGCCTGGCTCCCTGTATGCCAtttgcagagcccatcaggacagtgatggccttaacgaatggcgtgcgaggagccatgcatgttgtgcgtt	gma-MIR160c-p3	taacgaatggcgtgcgaggag	3'	New	gp1b	(((.(((((((..(((((((((((((((.(((.(((((....))))))))))..)))))))))))))..))))))).)))..	80	51.2	-47.3	1.1	470.5	617	551.5	152	202.5	99.5	452.5	389	533.5	137.5	213.5	124	437.37	427.302	462.931	122.793	135.646	134.863	429.598	532.769	429.629	205.009	191.159	198.678	middle
7	lja-miR171d-3p	CGATGTTGGTGAGGTTCAATC	21	chrB01	+	133243789	133243886	gaaagCGATGTTGGTGAGGTTCAATCcgaagacggatttacatggtataatccagtaaaatacgatctcagaTTGAGCCGCGCCAATATCACTtttca	2	ptc-MIR171d,lja-MIR171d,	lja-MIR171d	gagaaagCGATGTTGGTGAGGTTCAATCtgaagacggatttacatgaagaagcagtaaaatacgatctcagaTTGAGCCGCGCCAATATCACTtttctt	lja-miR171d-3p	CGATGTTGGTGAGGTTCAATC	5'	Yes	gp1b	(((((.((((((((((.(((((((((.((.((((..(((((.(((......))))))))...)).)))).))))))))).)))))))))).)))))..	96	41.8	-43.4	1.1	6.5	7	7.5	4	3	0	0	5.5	5.5	4.5	6	3	6.04231	4.84783	6.29552	3.23138	2.00957	0	0	7.53273	4.42917	6.70938	5.37214	4.80672	low
8	lja-miR171d-5p	TTGAGCCGCGCCAATATCACT	21	chrB01	+	133243789	133243886	gaaagCGATGTTGGTGAGGTTCAATCcgaagacggatttacatggtataatccagtaaaatacgatctcagaTTGAGCCGCGCCAATATCACTtttca	2	ptc-MIR171d,lja-MIR171d,	lja-MIR171d	gagaaagCGATGTTGGTGAGGTTCAATCtgaagacggatttacatgaagaagcagtaaaatacgatctcagaTTGAGCCGCGCCAATATCACTtttctt	lja-miR171d-5p	TTGAGCCGCGCCAATATCACT	3'	Yes	gp1b	(((((.((((((((((.(((((((((.((.((((..(((((.(((......))))))))...)).)))).))))))))).)))))))))).)))))..	96	41.8	-43.4	1.1	30.5	70	42.5	21.5	36	14.5	21	18.5	22	31	50	20	28.3524	48.4783	35.6746	17.3687	24.1148	19.6533	19.9371	25.3374	17.7167	46.2202	44.7678	32.0448	middle
9	gma-MIR319e-p5	AGAGCTTCCTTCAGTCCACTC	21	chrB01	+	2166872	2167053	atagtttaagAGAGCTTCCTTCAGTCCACTCatggacgaataaagggatttgaattagctcctgactcattcattcaaacgcaatagaacacccgaacatgatatctattgcgaatgtgtgaatgatgcaggagataatttcatctttttttcgtctttacTTGGACTGAAGGGAGCTCCCT	1	gma-MIR319e,	gma-MIR319e	atagttgaagagagcttccttcagtccactcatggatgggtaaggggttagaattagctgctgactcattcattcaaacacaatagatctggcatcatgatatgctattgtgaatgtgtgaatgatgcgggaggtaaatttcttccttttcctgtctgtgcTTGGACTGAAGGGAGCTCCCtctaactgt	gma-MIR319e-p5	agagcttccttcagtccactc	5'	New	gp1b	........((.(((((((((((((((((.....(((((((.(((..(((..((((((.((((((..(((((((..((..(((((((((................)))))))))..))..)))))))..)))))).)))))).)))..)))))))))).....))))))))))))))))).))	174	39.6	-81.8	1.1	0	0	0	0	0	0	0	0	3.5	0	9.5	0	0	0	0	0	0	0	0	0	2.81856	0	8.50589	0	low
10	gma-miR319a_R+1	TTGGACTGAAGGGAGCTCCCT	21	chrB01	+	2166872	2167053	atagtttaagAGAGCTTCCTTCAGTCCACTCatggacgaataaagggatttgaattagctcctgactcattcattcaaacgcaatagaacacccgaacatgatatctattgcgaatgtgtgaatgatgcaggagataatttcatctttttttcgtctttacTTGGACTGAAGGGAGCTCCCT	1	gma-MIR319e,	gma-MIR319e	atagttgaagagagcttccttcagtccactcatggatgggtaaggggttagaattagctgctgactcattcattcaaacacaatagatctggcatcatgatatgctattgtgaatgtgtgaatgatgcgggaggtaaatttcttccttttcctgtctgtgcTTGGACTGAAGGGAGCTCCCtctaactgt	gma-miR319a	TTGGACTGAAGGGAGCTCCC	3'	Diff	gp1b	........((.(((((((((((((((((.....(((((((.(((..(((..((((((.((((((..(((((((..((..(((((((((................)))))))))..))..)))))))..)))))).)))))).)))..)))))))))).....))))))))))))))))).))	174	39.6	-81.8	1.1	257.333	567.25	363.667	43	108	32.5	1355.5	1170.58	1714.25	1294.33	3598.17	1113.58	239.213	392.848	305.263	34.7374	72.3445	44.0506	1286.89	1603.22	1380.49	1929.82	3221.64	1784.23	high
11	gma-MIR5368-p3	GCTAGAATTCTAACCTTGT	19	chrB07	-	30314468	30314636	actgtttcctgggattggctttgggcttttcctgcgcagcttaggtggagggcgaagaaggcctccttccggggggcccgagccatcagtgagataccactctggaagaGCTAGAATTCTAACCTTGTgccaggacctacgggccaagggacagtctcaggtagacagt	1	gma-MIR5368,	gma-MIR5368	actgtttcctgggattggctttgggctttcctgcacagcttaggtggagggcaaagaagacttccttctgagggggccagagccatcagagagataccactctggacgagctagaattctaaccttgtgccaggacctatgggccgagGGACAGTCTCAGGTAGACAgt	gma-MIR5368-p3	gctagaattctaaccttgt	3'	New	gp1b	(((((((((((((((((.((((((.((..(((((.(((.(..(((((((((((......(((((((.....)))))))....(((..((((......)))).)))....)))....)))).)))).))))))))).....)).))))))..)))))))))).)))))))	169	56.8	-72.6	0.8	0	0	0	0	12	0	0	0	0	279	557	275	0	0	0	0	8.03828	0	0	0	0	415.982	498.714	440.616	middle
gp2a
1	gma-miR156a_L+2	TCTGACAGAAGAGAGTGAGCAC	22	chrA01	+	90756689	90756876	cactgagatatgtggagtagaggagtgtggagctacagagatggataaaaagagACTGACAGAAGAGAGTGAGCACacgctctcaggtgattgtatgagggcatgcaattgcgggtgcgtGCTCACTTCTCTATCTGTCAGTtacttgttctcttagcttccttctcttcctccctttctctgtgtct	3	gma-MIR156u,gma-MIR156a,ama-MIR156,	gma-MIR156a	cacaccagattgagagaggcTGACAGAAGAGAGTGAGCACatgctagtggtatttgtatgagggcatacaattgcgggtgcgtgctcacttctctatctgtcagcttcccattcttttttac	gma-miR156a	TGACAGAAGAGAGTGAGCAC	5'	Diff	gp2a	(((.((((.....((((.(((((((...(((((((.(((((........(((..((((((((((((((((((((((.(((((....(..((((((((....))))))))..)))))).)))))))).))))).)))))))))..)))..)))))))))))))))))))..))))...)))).)))...	185	47.3	-90.3	1	0	0	0	0	0	0	0	0	0	3	4	0	0	0	0	0	0	0	0	0	0	4.47292	3.58143	0	low
2	gma-MIR156u-p3_1ss22CT	GCTCACTTCTCTATCTGTCAGT	22	chrA01	+	90756689	90756876	cactgagatatgtggagtagaggagtgtggagctacagagatggataaaaagagACTGACAGAAGAGAGTGAGCACacgctctcaggtgattgtatgagggcatgcaattgcgggtgcgtGCTCACTTCTCTATCTGTCAGTtacttgttctcttagcttccttctcttcctccctttctctgtgtct	3	gma-MIR156u,gma-MIR156a,ama-MIR156,	gma-MIR156u	gagagaggcTGACAGAAGAGAGTGAGCACatactagtggagattgtatgagggcatacaattgcgggtgcgtgctcacttctctatctgtcagcttccca	gma-MIR156u-p3	gctcacttctctatctgtcagc	3'	New	gp2a	(((.((((.....((((.(((((((...(((((((.(((((........(((..((((((((((((((((((((((.(((((....(..((((((((....))))))))..)))))).)))))))).))))).)))))))))..)))..)))))))))))))))))))..))))...)))).)))...	185	47.3	-90.3	1	271	345.5	277	172	188.5	122.5	194	112.5	179	137	205	121	251.918	239.275	232.515	138.95	126.268	166.037	184.181	154.079	144.149	204.263	183.548	193.871	middle
3	mtr-miR156b-5p_R-1_1ss11GA	TGACAGAAGAAAGTGAGCA	19	chrA06	-	106959329	106959443	aatttggcacatagaaatTGACAGAAGAGAGTGAGCAcatagaaaatatattgtataaatttatgcaattttttttgtgTGCTCACTACTCTTTCTGTCGGAttctgtccaaaaa	15	mtr-MIR156i,gma-MIR156o,gma-MIR156q,gma-MIR156s,gma-MIR156h,gma-MIR156k,stu-MIR156f,mdm-MIR156d,mdm-MIR156l,mdm-MIR156ad,mdm-MIR156ae,nta-MIR156b,lus-MIR156g,tcc-MIR156g,vun-MIR156a,	mtr-MIR156i	gatatTGACAGAAGAGAGTGAGCACatgctgcagtgattgtatgatagcatacaattcttggtgcgTGCTCACTTCTCTTTCTGTCATCttat	mtr-miR156b-5p	TGACAGAAGAGAGTGAGCAC	5'	Diff	gp2a	..(((((...((((((..((((((((((((((((((((((((((((...((((((((....)))))))).))))))))))))))))).))))).))))))..)))))))))))..	111	31.3	-52.5	1.5	0	4	4	0	4.5	0	10.5	9.5	6	14	38	11.5	0	2.77019	3.35761	0	3.01436	0	9.96857	13.0111	4.83182	20.8736	34.0235	18.4258	middle
4	gma-MIR156o-p3_2ss21GA23TA	TGCTCACTACTCTTTCTGTCAGA	23	chrA06	-	106959329	106959443	aatttggcacatagaaatTGACAGAAGAGAGTGAGCAcatagaaaatatattgtataaatttatgcaattttttttgtgTGCTCACTACTCTTTCTGTCGGAttctgtccaaaaa	15	mtr-MIR156i,gma-MIR156o,gma-MIR156q,gma-MIR156s,gma-MIR156h,gma-MIR156k,stu-MIR156f,mdm-MIR156d,mdm-MIR156l,mdm-MIR156ad,mdm-MIR156ae,nta-MIR156b,lus-MIR156g,tcc-MIR156g,vun-MIR156a,	gma-MIR156o	aaatTGACAGAAGAGAGTGAGCACaaagaggcacttgatataaatctatatcactgcttttgtgtgctcactactctttctgtcggtttt	gma-MIR156o-p3	tgctcactactctttctgtcggt	3'	New	gp2a	..(((((...((((((..((((((((((((((((((((((((((((...((((((((....)))))))).))))))))))))))))).))))).))))))..)))))))))))..	111	31.3	-52.5	1.5	48	61.5	54.5	0	0	0	174.5	86	159	41.5	42.5	30.5	44.6201	42.5917	45.7474	0	0	0	165.668	117.785	128.043	61.8754	38.0526	48.8684	middle
5	mdm-miR156a_1ss11GA	TGACAGAAGAAAGTGAGCAC	20	chrA10	-	86238832	86238991	cctgggctcttgattatttattttctcttggaacatagaaatTGACAGAAGAGAGTGAGCACacagaagcactcgttataattctataccgttgctcttgcgtGCTCACTTCTCCTTCTGTCAGCTtccagtgccggaaaaatgaaaatcaccgcccgtg	5	mdm-MIR156l,mdm-MIR156d,mdm-MIR156ad,mdm-MIR156ae,nta-MIR156b,	mdm-MIR156d	tggactagtagcgagtggtggTGACAGAAGAGAGTGAGCACactcgggcaattgtataaagccatacctttgcgtgatgtgtgctcacttctctttctgtcagccgcacgccgcccyccgccca	mdm-miR156a	TGACAGAAGAGAGTGAGCAC	5'	Diff	gp2a	..(((((...(((((.((((((((.((.(((.((...(((..((((((((((((((((((((.((..((((..((.((((....)))).)).))))..)).)))))))).))).)))))))))..)))..)).))))))))))))))))))..)))))..	156	44.4	-63.9	0.9	160	399	217	30	63	17.5	780.5	802	1141	1529.5	4370.5	1320	148.734	276.327	182.15	24.2354	42.201	23.7195	740.997	1098.41	918.851	2280.44	3913.16	2114.96	high
6	mdm-MIR156l-p3_1ss12TC	GCTCACTTCTCCTTCTGTCAGCC	23	chrA10	-	86238832	86238991	cctgggctcttgattatttattttctcttggaacatagaaatTGACAGAAGAGAGTGAGCACacagaagcactcgttataattctataccgttgctcttgcgtGCTCACTTCTCCTTCTGTCAGCTtccagtgccggaaaaatgaaaatcaccgcccgtg	5	mdm-MIR156l,mdm-MIR156d,mdm-MIR156ad,mdm-MIR156ae,nta-MIR156b,	mdm-MIR156l	gagatagagagagagacagaggcagagagagagaaggtgaatggatgagggagagtagtagatcactggactagtagcgagtggtggTGACAGAAGAGAGTGAGCACactcgggcaattgtataaagccatacctttgcgtgatgtgtgctcacttctctttctgtcagccgcacgcccyccgcccyccgcccaccgcccaccgcctgcgctgccctccctttcattatgtctttctgtgttcctcctctcgatctc	mdm-MIR156l-p3	gctcacttctctttctgtcagcc	3'	New	gp2a	..(((((...(((((.((((((((.((.(((.((...(((..((((((((((((((((((((.((..((((..((.((((....)))).)).))))..)).)))))))).))).)))))))))..)))..)).))))))))))))))))))..)))))..	156	44.4	-63.9	0.9	8	5	9	0	0	0	10.5	5.5	6	6.5	5.5	8	7.43669	3.46274	7.55462	0	0	0	9.96857	7.53273	4.83182	9.69133	4.92446	12.8179	middle
7	ppe-miR156a_R+1_1ss5AG	TGACGGAAGAAAGAGAGCACA	21	chrA05	-	18716697	18716866	agtagttaataagacacagaattagaatacaagtgagatTGACGGAAGAAAGAGAGCACAtgctgccagacagtcattgttgtgtatctacatgttcttgcagtgcgtgctctctttttttctgtcaatctccaatttatccttcattttttgtgtctttgttttctcat	3	ppe-MIR156a,ppe-MIR156b,lus-MIR156d,	ppe-MIR156b	tgtTGACAGAAGAAAGAGAGCACaacccgccattggccaaagagatcttcgccactgttgggagtgtgctctctcttcttctgtcatca	ppe-miR156a	TGACAGAAGAAAGAGAGCAC	5'	Diff	gp2a	...((..((((((((((((((...(((...(((((((((((((((((((((((((((((..(((((.((((((((((....))).....)).)).))).)))))..)))))))).)))))))))))))))))..))))....)))...))))))))))).)))..))...	164	36.5	-63.9	1	36.5	69	43	168.5	331.5	90	56.5	52	65.5	26	51.5	17.5	33.9299	47.7858	36.0943	136.122	222.058	121.986	53.6404	71.2185	52.7474	38.7653	46.1109	28.0392	middle
8	mtr-MIR160a-p5	CCCTGTATGCCATTTGTAGAGT	22	chrA06	-	26639494	26639587	cttggtgtgcctggctCCCTGTATGCCATTTGTAGAGCtcgtcaaaacgttgacagccttaacaaatggCGTGCGAGGAGCCATGCATGCtgta	14	mtr-MIR160a,mtr-MIR160d,ptc-MIR160a,ptc-MIR160d,stu-MIR160b,mdm-MIR160b,mdm-MIR160d,mdm-MIR160a,ppe-MIR160a,vvi-MIR160d,vvi-MIR160c,nta-MIR160c,lus-MIR160h,lus-MIR160i,	mtr-MIR160a	agatatatatactaattgcgTGCCTGGCTCCCTGTATGCCAtttgtagagttcatcaagatgttgatgactttaatgaatggcgtgcgaggagccatgcatgttgtgtatattttctat	mtr-MIR160a-p5	CCCTGTATGCCAtttgtagagt	5'	New	gp2a	...((..(((.(((((((..(((((((((((((((.(((.(((((....))))))))))..)))))))))))))..))))))).)))..))...	88	52.1	-53.1	1.1	0	8	0	0	0	6	8	0	0	0	0	0	0	5.54038	0	0	0	8.13241	7.5951	0	0	0	0	0	low
9	vvi-MIR160d-p3	CGTGCGAGGAGCCATGCATGC	21	chrA06	-	26639494	26639587	cttggtgtgcctggctCCCTGTATGCCATTTGTAGAGCtcgtcaaaacgttgacagccttaacaaatggCGTGCGAGGAGCCATGCATGCtgta	14	mtr-MIR160a,mtr-MIR160d,ptc-MIR160a,ptc-MIR160d,stu-MIR160b,mdm-MIR160b,mdm-MIR160d,mdm-MIR160a,ppe-MIR160a,vvi-MIR160d,vvi-MIR160c,nta-MIR160c,lus-MIR160h,lus-MIR160i,	vvi-MIR160d	catacttacaTGCCTGGCTCCCTGTATGCCAtttgcaaagtccacccgaggattggtagccttcgcggatggcgtgcgaggagccatgcatgcatcttgctt	vvi-MIR160d-p3	cgtgcgaggagccatgcatgc	3'	New	gp2a	...((..(((.(((((((..(((((((((((((((.(((.(((((....))))))))))..)))))))))))))..))))))).)))..))...	88	52.1	-53.1	1.1	0	7	7	0	0	0	0	0	0	0	0	0	0	4.84783	5.87582	0	0	0	0	0	0	0	0	0	low
10	mtr-miR160a_L+2	CCTGCCTGGCTCCCTGTATGCCA	23	chrA04	+	6570360	6570455	tgcgCCTGCCTGGCTCCCTGAATGCCAtgtaagttagtttgttaagaaaagattaacaaacgtcttatatggcatgaagggagtcacgcaggctgt	10	mtr-MIR160a,gma-MIR160e,ptc-MIR160e,vvi-MIR160d,lus-MIR160c,lus-MIR160g,lus-MIR160b,lus-MIR160a,lus-MIR160d,vun-MIR160,	mtr-MIR160a	agatatatatactaattgcgTGCCTGGCTCCCTGTATGCCAtttgtagagttcatcaagatgttgatgactttaatgaatggcgtgcgaggagccatgcatgttgtgtatattttctat	mtr-miR160a	TGCCTGGCTCCCTGTATGCCA	5'	Diff	gp2a	...((((((.(((((((((..((((((((((((...(((((((((.......)))))))))..))))))))))))..))))))))).))))))...	90	45.8	-59.1	1.3	12	0	0	0	0	0	0	0	6	0	0	0	11.155	0	0	0	0	0	0	0	4.83182	0	0	0	middle
11	ptc-miR162a_R+1	TCGATAAACCTCTGCATCCAGA	22	chrA01	-	102826332	102826488	tgtgaattagcgtatgaatttgtaaggtgaagtcactggaggcagcggttcatcgatctcttcctgaatttggctgtggaatcatacacaaagcaagaatcggTCGATAAACCTCTGCATCCAGCgctcactttgcctctttttcgtgtttttcttt	2	ptc-MIR162b,tcc-MIR162,	ptc-MIR162b	tgagaagacactggaggcagcggttcatcgatcttttcctgaagatttttttgttttacacgaacaacacgaaccgaTCGATAAACCTCTGCATCCAGtgcttccct	ptc-miR162a	TCGATAAACCTCTGCATCCAG	3'	Diff	gp2a	...(((...(((...(((...(((((((((.((..(((((.((((.((((.(((((((..(((.((..((((..((((....))))..)))).)).)))..))))))).)))).)))).))))).)))))))))))...)))..)))....)))...	151	43.3	-52.1	0.8	0	0	0	6.5	0	0	3	0	0	3	5	5	0	0	0	5.251	0	0	2.84816	0	0	4.47292	4.47678	8.01121	low
12	mtr-miR164a_R+1	TGGAGAAGCAGGGCACGTGCAA	22	chrA06	+	8128060	8128185	aatggatgagacactccttgtTGGAGAAGCAGGGCACGTGCAAattctcttcacacattcttccgaatgccattgatgaacactttgCACGCGCTCCCCTTCTCCAACacgggtttctcacccctt	46	mtr-MIR164c,mtr-MIR164a,mtr-MIR164b,gma-MIR164i,gma-MIR164g,gma-MIR164d,gma-MIR164a,gma-MIR164e,gma-MIR164j,gma-MIR164b,gma-MIR164f,gma-MIR164k,gma-MIR164h,gma-MIR164c,ptc-MIR164a,ptc-MIR164c,ptc-MIR164d,ptc-MIR164e,ptc-MIR164b,mdm-MIR164d,mdm-MIR164c,mdm-MIR164b,mdm-MIR164f,mdm-MIR164e,ppe-MIR164c,ppe-MIR164b,ppe-MIR164a,vvi-MIR164a,vvi-MIR164c,vvi-MIR164d,nta-MIR164a,nta-MIR164b,lus-MIR164d,lus…	mtr-MIR164b	caagaTGGAGAAGCAGGGCACGTGCAatactaactcatgaacatacacacatgatggaagtgaatacaaagagaatctacattctcttatgtttcatttttttaattgagttagttcttcatgtgcccctcttccccatcatga	mtr-miR164a	TGGAGAAGCAGGGCACGTGCA	5'	Diff	gp2a	...((.(((((.((.((.(((((((((((..((((.((((((((...((.(((..(((((....)))))....))).))....)))))))).))))..))))))))))).)))).))))).))...	120	50	-55.4	0.9	99	111	133	48	54	29	40	47	66	6	9	0	92.029	76.8728	111.641	38.7766	36.1723	39.3067	37.9755	64.3706	53.15	8.94584	8.05821	0	middle
13	mtr-MIR164a-p3_1ss5TC	CACGCGCTCCCCTTCTCCAAC	21	chrA06	+	8128060	8128185	aatggatgagacactccttgtTGGAGAAGCAGGGCACGTGCAAattctcttcacacattcttccgaatgccattgatgaacactttgCACGCGCTCCCCTTCTCCAACacgggtttctcacccctt	46	mtr-MIR164c,mtr-MIR164a,mtr-MIR164b,gma-MIR164i,gma-MIR164g,gma-MIR164d,gma-MIR164a,gma-MIR164e,gma-MIR164j,gma-MIR164b,gma-MIR164f,gma-MIR164k,gma-MIR164h,gma-MIR164c,ptc-MIR164a,ptc-MIR164c,ptc-MIR164d,ptc-MIR164e,ptc-MIR164b,mdm-MIR164d,mdm-MIR164c,mdm-MIR164b,mdm-MIR164f,mdm-MIR164e,ppe-MIR164c,ppe-MIR164b,ppe-MIR164a,vvi-MIR164a,vvi-MIR164c,vvi-MIR164d,nta-MIR164a,nta-MIR164b,lus-MIR164d,lus…	mtr-MIR164a	cttgtTGGAGAAGCAGGGCACGTGCAaatcctctttctgattcattctctcataatgcatatcaatatcttttgcacgtgctccccttctccaactagg	mtr-MIR164a-p3	cacgtgctccccttctccaac	3'	New	gp2a	...((.(((((.((.((.(((((((((((..((((.((((((((...((.(((..(((((....)))))....))).))....)))))))).))))..))))))))))).)))).))))).))...	120	50	-55.4	0.9	0	0	0	0	0	0	0	0	0	0	3	0	0	0	0	0	0	0	0	0	0	0	2.68607	0	low
14	mtr-miR164a_L+1	CTGGAGAAGCAGGGCACGTGCA	22	chrA06	-	5113840	5113987	accatgcattaccattaccttggtgggttggtcttgTTGGAGAAGCAGGGCACGTGCAaacatctctatagctttctctggtggggtctaactgCACGTGTTCTCCTTCTCCAACatgattctcccaccacccttgttcatgcataac	46	mtr-MIR164a,mtr-MIR164c,mtr-MIR164b,gma-MIR164i,gma-MIR164g,gma-MIR164d,gma-MIR164a,gma-MIR164e,gma-MIR164j,gma-MIR164b,gma-MIR164f,gma-MIR164k,gma-MIR164h,gma-MIR164c,ptc-MIR164e,ptc-MIR164a,ptc-MIR164b,ptc-MIR164c,ptc-MIR164d,mdm-MIR164d,mdm-MIR164c,mdm-MIR164b,mdm-MIR164f,mdm-MIR164e,ppe-MIR164b,ppe-MIR164c,ppe-MIR164a,vvi-MIR164c,vvi-MIR164d,vvi-MIR164a,nta-MIR164a,nta-MIR164b,lus-MIR164d,lus…	mtr-MIR164b	caagaTGGAGAAGCAGGGCACGTGCAatactaactcatgaacatacacacatgatggaagtgaatacaaagagaatctacattctcttatgtttcatttttttaattgagttagttcttcatgtgcccctcttccccatcatga	mtr-miR164a	TGGAGAAGCAGGGCACGTGCA	5'	Diff	gp2a	...((((((...((......(((((((...(((.(((((((((((.((..((((((((.....((((((((......)).))))))......))))))))..)).))))))))))).)))...)))))))....))...))))))...	142	48.6	-64.2	0.9	115	150.5	120.5	64	64	46.5	69.5	65	80	9.5	13.5	6.5	106.902	104.228	101.148	51.7022	42.8708	63.0262	65.9824	89.0232	64.4243	14.1642	12.0873	10.4146	middle
15	sly-miR164b-3p	CACGTGTTCTCCTTCTCCAAC	21	chrA06	-	5113840	5113987	accatgcattaccattaccttggtgggttggtcttgTTGGAGAAGCAGGGCACGTGCAaacatctctatagctttctctggtggggtctaactgCACGTGTTCTCCTTCTCCAACatgattctcccaccacccttgttcatgcataac	46	mtr-MIR164a,mtr-MIR164c,mtr-MIR164b,gma-MIR164i,gma-MIR164g,gma-MIR164d,gma-MIR164a,gma-MIR164e,gma-MIR164j,gma-MIR164b,gma-MIR164f,gma-MIR164k,gma-MIR164h,gma-MIR164c,ptc-MIR164e,ptc-MIR164a,ptc-MIR164b,ptc-MIR164c,ptc-MIR164d,mdm-MIR164d,mdm-MIR164c,mdm-MIR164b,mdm-MIR164f,mdm-MIR164e,ppe-MIR164b,ppe-MIR164c,ppe-MIR164a,vvi-MIR164c,vvi-MIR164d,vvi-MIR164a,nta-MIR164a,nta-MIR164b,lus-MIR164d,lus…	sly-MIR164b	gtTGGAGAAGCAGGGCACGTGCAaattcttgtattcgacaatatatgcattactaatggtaatgcatgaattttgCACGTGTTCTCCTTCTCCAAC	sly-miR164b-3p	CACGTGTTCTCCTTCTCCAAC	3'	Yes	gp2a	...((((((...((......(((((((...(((.(((((((((((.((..((((((((.....((((((((......)).))))))......))))))))..)).))))))))))).)))...)))))))....))...))))))...	142	48.6	-64.2	0.9	0	0	3	0	0	0	4.5	0	5	10	18	6.5	0	0	2.51821	0	0	0	4.27224	0	4.02652	14.9097	16.1164	10.4146	middle
16	mtr-miR164a_1ss21AG	TGGAGAAGCAGGGCACGTGCG	21	chrA02	-	89546198	89546314	attgagtgaatagttcttgtTGGAGAAGCAGGGCACGTGCAaaatttttttgattttcataatcaaaattattttttgcacgtgttctttttctccaacacgggtttttcactcttt	55	mtr-MIR164c,mtr-MIR164a,mtr-MIR164b,mtr-MIR164d,gma-MIR164i,gma-MIR164g,gma-MIR164d,gma-MIR164a,gma-MIR164e,gma-MIR164j,gma-MIR164b,gma-MIR164f,gma-MIR164k,gma-MIR164h,gma-MIR164c,ptc-MIR164e,ptc-MIR164a,ptc-MIR164b,ptc-MIR164c,ptc-MIR164d,ptc-MIR164f,gra-MIR164a,stu-MIR164,mdm-MIR164f,mdm-MIR164d,mdm-MIR164c,mdm-MIR164b,mdm-MIR164e,mdm-MIR164a,ppe-MIR164c,ppe-MIR164a,ppe-MIR164b,ppe-MIR164d,vvi-…	mtr-MIR164b	caagaTGGAGAAGCAGGGCACGTGCAatactaactcatgaacatacacacatgatggaagtgaatacaaagagaatctacattctcttatgtttcatttttttaattgagttagttcttcatgtgcccctcttccccatcatga	mtr-miR164a	TGGAGAAGCAGGGCACGTGCA	5'	Diff	gp2a	...(((((((.((..(.((((((((((..((..(((((((((((...((((((((.....)))))))).....)))))))))))..))..)))))))))).)..)).)))))))...	111	33.3	-57.4	1.5	62	148.5	97.5	34.5	50	13	61	46	69.5	3	6.5	0	57.6343	102.843	81.8418	27.8707	33.4928	17.6202	57.9126	63.001	55.9686	4.47292	5.81982	0	middle
17	vun-miR164_1ss15AG	TGGAGAAGGGGAGCGCGTGCA	21	chrA06	-	8128120	8128255	ttattaaggggtgagaaacccgtgtTGGAGAAGGGGAGCGCGTGCAaagtgttcatcaatggcattcggaagaatgtgtgaagagaatttgcacgtgccctgcttctccaacaaggagtgtctcatccattagaac	1	vun-MIR164,	vun-MIR164	tgtTGGAGAAGGGGAGCACGTGCAagatcagacggagggagagagacgttgcacgtgccctgcttctccaac	vun-miR164	TGGAGAAGGGGAGCACGTGCA	5'	Diff	gp2a	...((((.((((((((.((((.((((((((((((((.(((((((((((...(((.(((...((((((....)))))).))).)))..)))))))))))))).))))))))))).)).)).)))))))).))))...	130	47.8	-73.2	1.1	0	4	0	0	4.5	0	0	0	3	0	0	0	0	2.77019	0	0	3.01436	0	0	0	2.41591	0	0	0	low
18	stu-MIR166b-p5_1ss11TC	GGAATGTTGTCTGGTTCGAAA	21	chrA02	+	10374834	10374939	agaggttgaggGGAATGTTGTCTGATTCGAAAtcattcatcatctcaaatatggtacagcaggataaaaagtgattTCGGACCAGGCTTCATTCCCCtcagctatt	114	mtr-MIR166e,mtr-MIR166a,mtr-MIR166g,mtr-MIR166b,mtr-MIR166c,mtr-MIR166f,gma-MIR166t,gma-MIR166b,gma-MIR166a,gma-MIR166n,gma-MIR166d,gma-MIR166c,gma-MIR166f,gma-MIR166g,gma-MIR166e,gma-MIR166i,gma-MIR166p,gma-MIR166o,gma-MIR166u,gma-MIR166q,gma-MIR166s,gma-MIR166j,gma-MIR166m,gma-MIR166r,gma-MIR166k,gma-MIR166h,ptc-MIR166d,ptc-MIR166a,ptc-MIR166i,ptc-MIR166m,ptc-MIR166f,ptc-MIR166l,ptc-MIR166b,ptc…	stu-MIR166b	ggaatgttgtttggttcgaaatcattcaacaaattaaagtccatctcgatgatcaatgaattgaatgattTCGGACCAGGCTTCATTCCTC	stu-MIR166b-p5	ggaatgttgtttggttcgaaa	5'	New	gp2a	...((((((((((((((..(((((.((((((((((((....((((................))))....)))))))))))).)))))..))))))))))))))...	100	41.5	-47.3	1.1	0	0	0	7	13.5	0	0	0	0	0	0	0	0	0	0	5.65492	9.04307	0	0	0	0	0	0	0	low
19	mtr-miR166a	TCGGACCAGGCTTCATTCCCC	21	chrA02	+	10374834	10374939	agaggttgaggGGAATGTTGTCTGATTCGAAAtcattcatcatctcaaatatggtacagcaggataaaaagtgattTCGGACCAGGCTTCATTCCCCtcagctatt	114	mtr-MIR166e,mtr-MIR166a,mtr-MIR166g,mtr-MIR166b,mtr-MIR166c,mtr-MIR166f,gma-MIR166t,gma-MIR166b,gma-MIR166a,gma-MIR166n,gma-MIR166d,gma-MIR166c,gma-MIR166f,gma-MIR166g,gma-MIR166e,gma-MIR166i,gma-MIR166p,gma-MIR166o,gma-MIR166u,gma-MIR166q,gma-MIR166s,gma-MIR166j,gma-MIR166m,gma-MIR166r,gma-MIR166k,gma-MIR166h,ptc-MIR166d,ptc-MIR166a,ptc-MIR166i,ptc-MIR166m,ptc-MIR166f,ptc-MIR166l,ptc-MIR166b,ptc…	mtr-MIR166g	tttgaggGGAATGTTGTCTGGCTCGAGGacgctttcttctcgatctaatgcaaatttgtggtcatggattgtaaagtattcTCGGACCAGGCTTCATTCCCCccaat	mtr-miR166a	TCGGACCAGGCTTCATTCCCC	3'	Yes	gp2a	...((((((((((((((..(((((.((((((((((((....((((................))))....)))))))))))).)))))..))))))))))))))...	100	41.5	-47.3	1.1	43688.5	63317	50819	72691.5	112072	39554.5	55553.5	45246	74605.5	29413	53873	26099	40612.2	43850	42657.6	58723.5	75072.5	53612.3	52741.8	61968.3	60080.1	43854	48235.5	41816.9	high
20	mtr-miR166a_1ss20CT	TCGGACCAGGCTTCATTCCTC	21	chrA03	+	108004081	108004284	agagaggatgagttggtggttgaggggaatgatggctggctcgaggcttcaatttggtttgggctTCGGACCAGGCTTCATTCCTCtcaaactaactaaactccatcattatattcttctttttcttcttcttcttcatgagggaggtggtggctgcttctgctgcaaaggttaaggttgagaGGAATGTTGTCTGGCTCGAGA	115	mtr-MIR166e,mtr-MIR166c,mtr-MIR166f,mtr-MIR166b,mtr-MIR166a,mtr-MIR166g,gma-MIR166k,gma-MIR166g,gma-MIR166e,gma-MIR166i,gma-MIR166p,gma-MIR166a,gma-MIR166m,gma-MIR166c,gma-MIR166l,gma-MIR166t,gma-MIR166b,gma-MIR166n,gma-MIR166j,gma-MIR166d,gma-MIR166f,gma-MIR166h,gma-MIR166o,gma-MIR166u,gma-MIR166q,gma-MIR166s,gma-MIR166r,ptc-MIR166d,ptc-MIR166f,ptc-MIR166a,ptc-MIR166j,ptc-MIR166k,ptc-MIR166c,ptc…	mtr-MIR166g	tttgaggGGAATGTTGTCTGGCTCGAGGacgctttcttctcgatctaatgcaaatttgtggtcatggattgtaaagtattcTCGGACCAGGCTTCATTCCCCccaat	mtr-miR166a	TCGGACCAGGCTTCATTCCCC	5'	Diff	gp2a	.(((.(((..(((((((..(((((((((((((.((((((..(((((((.(((......))))))))))..))).)))))))))))))))))))))))....)))......(((((((((((..(((((((((((.....)))))))...(..((.......))..).......))))..))))))))))).......)))....	99	46.6	-81.3	0.9	10711.5	16254	12187	19186	31546	10097	13030	10821	17002	4234.5	8004.5	3526	9957.26	11256.7	10229.8	15499.3	21131.3	13685.5	12370.5	14820.3	13691.8	6313.53	7166.88	5649.5	high
21	mtr-miR166e-5p_2ss10GT21GA	GGAATGTTGTCTGGCTCGAGA	21	chrA03	+	108004081	108004284	agagaggatgagttggtggttgaggggaatgatggctggctcgaggcttcaatttggtttgggctTCGGACCAGGCTTCATTCCTCtcaaactaactaaactccatcattatattcttctttttcttcttcttcttcatgagggaggtggtggctgcttctgctgcaaaggttaaggttgagaGGAATGTTGTCTGGCTCGAGA	115	mtr-MIR166e,mtr-MIR166c,mtr-MIR166f,mtr-MIR166b,mtr-MIR166a,mtr-MIR166g,gma-MIR166k,gma-MIR166g,gma-MIR166e,gma-MIR166i,gma-MIR166p,gma-MIR166a,gma-MIR166m,gma-MIR166c,gma-MIR166l,gma-MIR166t,gma-MIR166b,gma-MIR166n,gma-MIR166j,gma-MIR166d,gma-MIR166f,gma-MIR166h,gma-MIR166o,gma-MIR166u,gma-MIR166q,gma-MIR166s,gma-MIR166r,ptc-MIR166d,ptc-MIR166f,ptc-MIR166a,ptc-MIR166j,ptc-MIR166k,ptc-MIR166c,ptc…	mtr-MIR166e	tttgaggGGAATGTTGGCTGGCTCGAGGcttttcagtttcacaaaggaagttcagtcttaattgtatgaactataaggctTCGGACCAGGCTTCATTCCCCtcaaa	mtr-miR166e-5p	GGAATGTTGGCTGGCTCGAGG	3'	Diff	gp2a	.(((.(((..(((((((..(((((((((((((.((((((..(((((((.(((......))))))))))..))).)))))))))))))))))))))))....)))......(((((((((((..(((((((((((.....)))))))...(..((.......))..).......))))..))))))))))).......)))....	99	46.6	-81.3	0.9	539.5	923	616	283.5	574	146.5	408.5	367.5	512.5	218	542.5	174	501.511	639.222	517.072	229.024	384.498	198.566	387.825	503.323	412.718	325.032	485.731	278.79	middle
22	ptc-MIR166g-p5	GGAATGCTGTCTGGTTCGAGA	21	chrA05	-	18208920	18209025	aaggagttgaggGGAATGCTGTCTGGTTCGAGAccattccttccattaaccaatatgcggatggtcagaatgatCTCGGACCAGGCTTCATTCCCcccagctcaaa	116	mtr-MIR166e,mtr-MIR166b,mtr-MIR166a,mtr-MIR166c,mtr-MIR166f,mtr-MIR166g,gma-MIR166t,gma-MIR166b,gma-MIR166n,gma-MIR166j,gma-MIR166d,gma-MIR166c,gma-MIR166f,gma-MIR166k,gma-MIR166g,gma-MIR166e,gma-MIR166i,gma-MIR166p,gma-MIR166h,gma-MIR166o,gma-MIR166u,gma-MIR166q,gma-MIR166s,gma-MIR166a,gma-MIR166m,gma-MIR166r,gma-MIR166l,ptc-MIR166d,ptc-MIR166i,ptc-MIR166m,ptc-MIR166f,ptc-MIR166l,ptc-MIR166b,ptc…	ptc-MIR166g	acacagttgaggggaatgctgtctggttcgagaccattcacctgaagcgcacgcattcatcttttgagtgatcTCGGACCAGGCTTCATTCCCCccaactcaa	ptc-MIR166g-p5	ggaatgctgtctggttcgaga	5'	New	gp2a	...((((((.((((((((..(((((((((((((.(((((...(((((...(.....)..)))))...))))).)))))))))))))..)))))))).))))))...	100	50	-59.2	1.1	0	0	0	3	4	0	6	3	7.5	0	4	0	0	0	0	2.42354	2.67943	0	5.69632	4.10876	6.03978	0	3.58143	0	low
23	mtr-miR166a_L+1R-1_2	GTCGGACCAGGCTTCATTCCC	21	chrA05	-	18208920	18209025	aaggagttgaggGGAATGCTGTCTGGTTCGAGAccattccttccattaaccaatatgcggatggtcagaatgatCTCGGACCAGGCTTCATTCCCcccagctcaaa	116	mtr-MIR166e,mtr-MIR166b,mtr-MIR166a,mtr-MIR166c,mtr-MIR166f,mtr-MIR166g,gma-MIR166t,gma-MIR166b,gma-MIR166n,gma-MIR166j,gma-MIR166d,gma-MIR166c,gma-MIR166f,gma-MIR166k,gma-MIR166g,gma-MIR166e,gma-MIR166i,gma-MIR166p,gma-MIR166h,gma-MIR166o,gma-MIR166u,gma-MIR166q,gma-MIR166s,gma-MIR166a,gma-MIR166m,gma-MIR166r,gma-MIR166l,ptc-MIR166d,ptc-MIR166i,ptc-MIR166m,ptc-MIR166f,ptc-MIR166l,ptc-MIR166b,ptc…	mtr-MIR166g	tttgaggGGAATGTTGTCTGGCTCGAGGacgctttcttctcgatctaatgcaaatttgtggtcatggattgtaaagtattcTCGGACCAGGCTTCATTCCCCccaat	mtr-miR166a	TCGGACCAGGCTTCATTCCCC	3'	Diff	gp2a	...((((((.((((((((..(((((((((((((.(((((...(((((...(.....)..)))))...))))).)))))))))))))..)))))))).))))))...	100	50	-59.2	1.1	279.5	315	281.5	586.5	688.5	323	388.5	232	486.5	206	299.5	175.5	259.819	218.153	236.292	473.802	461.196	437.795	368.837	317.744	391.78	307.141	268.159	281.193	middle
24	mtr-miR166a_1ss5AN	TCGGNCCAGGCTTCATTCCCC	21	chrA08	-	45728841	45729058	ggctTCGGACCAGGCTTCATTCCCCtcaaaatatcttttatatgctcttcttcttattcattgtggtttgcttcttcttattatgcaaaggttttcggttgagaGGAATGTTGTCTGGCTCGAGGtcatataagccgttatcatttagatattttcgtgataacgacttcagtgattctcggaccaggcttcattcccctcacccaacattttgcttc	188	mtr-MIR166e,mtr-MIR166e,mtr-MIR166b,mtr-MIR166a,mtr-MIR166a,mtr-MIR166g,mtr-MIR166c,mtr-MIR166c,mtr-MIR166f,mtr-MIR166f,mtr-MIR166d,mtr-MIR166d,gma-MIR166t,gma-MIR166t,gma-MIR166b,gma-MIR166a,gma-MIR166n,gma-MIR166m,gma-MIR166j,gma-MIR166d,gma-MIR166d,gma-MIR166c,gma-MIR166f,gma-MIR166f,gma-MIR166g,gma-MIR166g,gma-MIR166e,gma-MIR166e,gma-MIR166l,gma-MIR166i,gma-MIR166i,gma-MIR166p,gma-MIR166p,gma…	mtr-MIR166g	tttgaggGGAATGTTGTCTGGCTCGAGGacgctttcttctcgatctaatgcaaatttgtggtcatggattgtaaagtattcTCGGACCAGGCTTCATTCCCCccaat	mtr-miR166a	TCGGACCAGGCTTCATTCCCC	5'	Diff	gp2a	......(((.((..(..((..........................................))..)..)).)))..........(((((((((...((.((((.((((((..((((((..(((((((((..(((.(((((((((...((.....))))))))))).)))..))))).))))..))))))..)))))).)))).))))).))))))...	68	41.3	-60.737	0.7	188.5	247.5	197	347.5	438.5	177	207	178.5	300.5	81	163	79	175.227	171.406	165.362	280.727	293.732	239.906	196.523	244.471	241.994	120.769	145.943	126.577	middle
25	mtr-miR166e-5p_2ss8TC10GT	GGAATGTCGTCTGGCTCGAGG	21	chrA08	-	45728841	45729058	ggctTCGGACCAGGCTTCATTCCCCtcaaaatatcttttatatgctcttcttcttattcattgtggtttgcttcttcttattatgcaaaggttttcggttgagaGGAATGTTGTCTGGCTCGAGGtcatataagccgttatcatttagatattttcgtgataacgacttcagtgattctcggaccaggcttcattcccctcacccaacattttgcttc	188	mtr-MIR166e,mtr-MIR166e,mtr-MIR166b,mtr-MIR166a,mtr-MIR166a,mtr-MIR166g,mtr-MIR166c,mtr-MIR166c,mtr-MIR166f,mtr-MIR166f,mtr-MIR166d,mtr-MIR166d,gma-MIR166t,gma-MIR166t,gma-MIR166b,gma-MIR166a,gma-MIR166n,gma-MIR166m,gma-MIR166j,gma-MIR166d,gma-MIR166d,gma-MIR166c,gma-MIR166f,gma-MIR166f,gma-MIR166g,gma-MIR166g,gma-MIR166e,gma-MIR166e,gma-MIR166l,gma-MIR166i,gma-MIR166i,gma-MIR166p,gma-MIR166p,gma…	mtr-MIR166e	tttgaggGGAATGTTGGCTGGCTCGAGGcttttcagtttcacaaaggaagttcagtcttaattgtatgaactataaggctTCGGACCAGGCTTCATTCCCCtcaaa	mtr-miR166e-5p	GGAATGTTGGCTGGCTCGAGG	3'	Diff	gp2a	......(((.((..(..((..........................................))..)..)).)))..........(((((((((...((.((((.((((((..((((((..(((((((((..(((.(((((((((...((.....))))))))))).)))..))))).))))..))))))..)))))).)))).))))).))))))...	68	41.3	-60.737	0.7	1061.5	1739.5	1301	221.5	305	159	1111.5	948.5	1535	161	389.5	147	986.755	1204.69	1092.06	178.938	204.306	215.509	1055.24	1299.05	1236.14	240.047	348.741	235.529	middle
26	mtr-miR166a_L-1	CGGACCAGGCTTCATTCCCC	20	chrA09	+	92709529	92709643	ttcgagttgaggggaatgtcgtttggttcgagaccattcttttgatgaagcataggtcactacgcactcgaaaaaagaatgatttCGGACCAGGCTTCATTCCCCctaactcaaa	87	mtr-MIR166e,mtr-MIR166a,mtr-MIR166c,mtr-MIR166g,gma-MIR166t,gma-MIR166b,gma-MIR166a,gma-MIR166n,gma-MIR166m,gma-MIR166d,gma-MIR166c,gma-MIR166f,gma-MIR166g,gma-MIR166e,gma-MIR166i,gma-MIR166p,gma-MIR166o,gma-MIR166u,gma-MIR166q,gma-MIR166s,ptc-MIR166d,ptc-MIR166a,ptc-MIR166i,ptc-MIR166m,ptc-MIR166f,ptc-MIR166l,ptc-MIR166b,ptc-MIR166h,ptc-MIR166j,ptc-MIR166k,ptc-MIR166g,ptc-MIR166e,ptc-MIR166c,stu…	mtr-MIR166g	tttgaggGGAATGTTGTCTGGCTCGAGGacgctttcttctcgatctaatgcaaatttgtggtcatggattgtaaagtattcTCGGACCAGGCTTCATTCCCCccaat	mtr-miR166a	TCGGACCAGGCTTCATTCCCC	3'	Diff	gp2a	...(((((..((((((((..(..((((((((((.(((((((((..(((.((.(((....))).))..)))..))))))))).))))))))))..)..))))))))..)))))...	109	44.3	-56.3	1.1	1621	2618.5	1942.5	2222.5	4908	1210.5	2480	2411	3457.5	963.5	2207.5	823	1506.86	1813.44	1630.54	1795.44	3287.66	1640.71	2354.48	3302.07	2784.34	1436.55	1976.5	1318.64	high
27	mtr-miR167a_L+1R-2	CTGAAGCTGCCAGCATGATC	20	chrA02	-	11221784	11221908	caagggaaaaaGTGAAGCTGCCAGCATGATCtagctttggttagtgaaagctattaacaaagattattagtacaaattattaacctttactaGGTCATGCTGTGCCAGCCTCACTccttcctatt	18	mtr-MIR167a,gma-MIR167b,gma-MIR167a,gma-MIR167d,ptc-MIR167b,ptc-MIR167d,mdm-MIR167e,mdm-MIR167b,ppe-MIR167a,vvi-MIR167d,lus-MIR167c,lus-MIR167h,lus-MIR167b,tcc-MIR167b,ghr-MIR167a,lja-MIR167a,lja-MIR167c,dpr-MIR167b,	mtr-MIR167a	aaaagTGAAGCTGCCAGCATGATCTAggtttggttatacaatagtagtattgagaaggaactatatacgttttttttttactataccacaaaaaaagattactctctttcacaaaataggtattaaagtgccatgatttttgcattactaatgggaaaataaattttggacaccgaatttctcactttttttttatatagataggaaataggttttggtggtatttttttgtggtacagtaaaaaatagccgctatatccatacaagtagtactgctagcataaccctgactaggtcatgctgtgctagcctcactcctt	mtr-miR167a	TGAAGCTGCCAGCATGATCTA	5'	Diff	gp2a	...(((((..(((((.((((((((((((((((((....(((((((((..((((.(((......))).)))).....)))))))))....))))))))))))).)).))).)))))..)))))...	119	38.4	-52	1.1	14.5	21.5	18	41	124.5	18	14.5	18	10	9	20	10	13.479	14.8898	15.1092	33.1217	83.3972	24.3972	13.7661	24.6526	8.05304	13.4188	17.9071	16.0224	middle
28	mtr-MIR167a-p3_1ss14TC	GGTCATGCTGTGCCAGCCTCACT	23	chrA02	-	11221784	11221908	caagggaaaaaGTGAAGCTGCCAGCATGATCtagctttggttagtgaaagctattaacaaagattattagtacaaattattaacctttactaGGTCATGCTGTGCCAGCCTCACTccttcctatt	18	mtr-MIR167a,gma-MIR167b,gma-MIR167a,gma-MIR167d,ptc-MIR167b,ptc-MIR167d,mdm-MIR167e,mdm-MIR167b,ppe-MIR167a,vvi-MIR167d,lus-MIR167c,lus-MIR167h,lus-MIR167b,tcc-MIR167b,ghr-MIR167a,lja-MIR167a,lja-MIR167c,dpr-MIR167b,	mtr-MIR167a	aaaagTGAAGCTGCCAGCATGATCTAggtttggttatacaatagtagtattgagaaggaactatatacgttttttttttactataccacaaaaaaagattactctctttcacaaaataggtattaaagtgccatgatttttgcattactaatgggaaaataaattttggacaccgaatttctcactttttttttatatagataggaaataggttttggtggtatttttttgtggtacagtaaaaaatagccgctatatccatacaagtagtactgctagcataaccctgactaggtcatgctgtgctagcctcactcctt	mtr-MIR167a-p3	ggtcatgctgtgctagcctcact	3'	New	gp2a	...(((((..(((((.((((((((((((((((((....(((((((((..((((.(((......))).)))).....)))))))))....))))))))))))).)).))).)))))..)))))...	119	38.4	-52	1.1	51.5	52.5	40.5	0	0	0	79.5	47.5	97	51	74	34	47.8737	36.3588	33.9958	0	0	0	75.4763	65.0554	78.1144	76.0396	66.2564	54.4762	middle
29	ppe-MIR167c-p3_1ss11TG	GATCATGTGGGAGCTTCATC	20	chrA06	-	3802784	3802893	cctgcaacagtTAAAGCTGCCAGCATGATCTGAacttattaccttccttcttccttatatttgtgtgtggtggcaagatcaGATCATGTGGGAGCTTCATCtgttgcaat	18	mtr-MIR167b,gma-MIR167g,gma-MIR167j,ptc-MIR167e,mdm-MIR167c,mdm-MIR167d,ppe-MIR167c,ppe-MIR167b,lus-MIR167i,sly-MIR167b,lja-MIR167,csi-MIR167a,gso-MIR167a,dpr-MIR167c,dpr-MIR167a,ctr-MIR167,ccl-MIR167a,ccl-MIR167b,	ppe-MIR167c	gtcgtcgtgcacttccaactgtTGAAGCTGCCAGCATGATCTGAgctttcttttttataagaaaggctagatcatgtggtagcttcatctgttgactggagcatggtagac	ppe-MIR167c-p3	gatcatgtggtagcttcatc	3'	New	gp2a	..((((((((...(((((.(((.((((((((((.(((..((((.........................))))..))).))))))))))))).)))))...))))))))..	106	42.7	-46.1	1	0	0	0	0	0	0	0	3.5	6.5	33.5	112.5	39	0	0	0	0	0	0	0	4.79356	5.23447	49.9476	100.728	62.4874	middle
30	gma-miR167k_L+1R-1_1ss15CA	CTGAAGCTGCCAGCATGATCTT	22	chrA09	+	108821862	108821981	tgatcatgcaccactacaagTTGAAGCTGCCAGCATGATCTTaactttccctctcctatgatttgttggggtgagatcagatcatgtggcagtttcacctagttgttggaagcatgaatt	11	gma-MIR167k,ptc-MIR167g,ptc-MIR167f,gra-MIR167c,mdm-MIR167a,mdm-MIR167h,mdm-MIR167i,mdm-MIR167j,ppe-MIR167d,lus-MIR167b,csi-MIR167b,	gma-MIR167k	ctggtTGAAGCTGCCAGCCTGATCTTAacttttctcttttattaggaaaagatcagatcatgtggtagccttcacctagt	gma-miR167k	TGAAGCTGCCAGCCTGATCTTA	5'	Diff	gp2a	...((((((.((((.((.((.(((((((((((.((((((((....((((((((..............)))).))))..))))))))))))))))))).)).)).)).))..))))))...	114	43.3	-48.5	0.9	1596	1923.5	1833.5	2837	3053.5	1793	1029	748	1044.5	1387	1942	1242.5	1483.62	1332.12	1539.04	2291.86	2045.41	2430.24	976.919	1024.45	841.14	2067.98	1738.78	1990.78	high
31	mtr-miR168b_R+3	TCGCTTGGTGCAGGTCGGGAACCA	24	chrA05	+	176481	176618	ctttctctcactgcgcggtctctaatTCGCTTGGTGCAGGTCGGGAACCGatcttcccgcgcgtaatggatgccgttggcggcggcgaatttggatCCCGCCTTGCATCAACTGAATCggaggccacggtgaagattc	8	mtr-MIR168c,mtr-MIR168b,nta-MIR168d,nta-MIR168a,nta-MIR168b,nta-MIR168c,sly-MIR168b,sly-MIR168a,	mtr-MIR168b	aacctctgatTCGCTTGGTGCAGGTCGGGAAccattacatccacagtttccctcggtaaattggatcctgccttgcatcaatcgaatcggaggctgca	mtr-miR168b	TCGCTTGGTGCAGGTCGGGAA	5'	Diff	gp2a	...(((.((((((...((((((..((((..((((((((((.(((((.((((..(((((((.((((((((...))))).))))))).))).)))).))))).))))))))))..))))..)))))).)))))))))...	132	58	-68.9	0.9	0	0	0	4	0	0	3	4	0	0	4.5	5.5	0	0	0	3.23138	0	0	2.84816	5.47835	0	0	4.0291	8.81233	low
32	mtr-miR168c-3p_R+1	CCCGCCTTGCATCAACTGAATT	22	chrA05	+	176481	176618	ctttctctcactgcgcggtctctaatTCGCTTGGTGCAGGTCGGGAACCGatcttcccgcgcgtaatggatgccgttggcggcggcgaatttggatCCCGCCTTGCATCAACTGAATCggaggccacggtgaagattc	8	mtr-MIR168c,mtr-MIR168b,nta-MIR168d,nta-MIR168a,nta-MIR168b,nta-MIR168c,sly-MIR168b,sly-MIR168a,	mtr-MIR168c	ctcacttcgcggtctctaatTCGCTTGGTGCAGGTCGGGAAccactacatccgctgttttcgtagaaaccggcggtgaattggatCCCGCCTTGCATCAACTGAATcggaggccgcggtgaatcta	mtr-miR168c-3p	CCCGCCTTGCATCAACTGAAT	3'	Diff	gp2a	...(((.((((((...((((((..((((..((((((((((.(((((.((((..(((((((.((((((((...))))).))))))).))).)))).))))).))))))))))..))))..)))))).)))))))))...	132	58	-68.9	0.9	21	30.5	26.5	47	59.5	28.5	25	14	24	22.5	25.5	15	19.5213	21.1227	22.2442	37.9688	39.8565	38.629	23.7347	19.1742	19.3273	33.5469	22.8316	24.0336	middle
33	mtr-miR169d-5p	AAGCCAAGGATGACTTGCCGG	21	chrA04	+	27736961	27737129	attggtctaagggtctctcatgaagtggttgaaagtgaaattAAGCCAAGGATGACTTGCCGGcaatcacttgctactaagtgaaattaactttgtttgatttagccGGCAGGTCATCCTGTGGCTATAtttgactttcttcttctcatgtgagattctaatgacctat	5	mtr-MIR169d,mtr-MIR169f,gma-MIR169s,gma-MIR169c,ptc-MIR169o,	mtr-MIR169d	agatgAAGCCAAGGATGACTTGCCGGtataatagtaatttgccacaaatctagatagctattagctatgtttggatgggcggtgagattaacaaaattacagcagcattgtgattttgttgatgctttaaagtgtagtttttatcaaaattacagtggttcactgtaattatgagaatctcaccgtcaatctaaatatgcatttagtttcatttccGGCAGGTCATCCTTCGGCTATAtt	mtr-miR169d-5p	AAGCCAAGGATGACTTGCCGG	5'	Yes	gp2a	...((((..((..((((.((((.((..(..((((((.((((..(((((((((((((((((((((..(((((((....)))))))((((((......))))))..)))))))))))))))).)))))..)))).))))))..)..)))))).))))..))...))))...	163	39.6	-80.5	1.2	34.5	66.5	46.5	34	61.5	20	39.5	40.5	46.5	34	77	27.5	32.0707	46.0544	39.0322	27.4668	41.1962	27.108	37.5008	55.4683	37.4466	50.6931	68.9424	44.0616	middle
34	mtr-miR169d-3p_2ss14TG15CT	GGCAGGTCATCCTGTGGCTATA	22	chrA04	+	27736961	27737129	attggtctaagggtctctcatgaagtggttgaaagtgaaattAAGCCAAGGATGACTTGCCGGcaatcacttgctactaagtgaaattaactttgtttgatttagccGGCAGGTCATCCTGTGGCTATAtttgactttcttcttctcatgtgagattctaatgacctat	5	mtr-MIR169d,mtr-MIR169f,gma-MIR169s,gma-MIR169c,ptc-MIR169o,	mtr-MIR169d	agatgAAGCCAAGGATGACTTGCCGGtataatagtaatttgccacaaatctagatagctattagctatgtttggatgggcggtgagattaacaaaattacagcagcattgtgattttgttgatgctttaaagtgtagtttttatcaaaattacagtggttcactgtaattatgagaatctcaccgtcaatctaaatatgcatttagtttcatttccGGCAGGTCATCCTTCGGCTATAtt	mtr-miR169d-3p	GGCAGGTCATCCTTCGGCTATA	3'	Diff	gp2a	...((((..((..((((.((((.((..(..((((((.((((..(((((((((((((((((((((..(((((((....)))))))((((((......))))))..)))))))))))))))).)))))..)))).))))))..)..)))))).))))..))...))))...	163	39.6	-80.5	1.2	0	0	0	0	0	0	0	0	0	0	9	0	0	0	0	0	0	0	0	0	0	0	8.05821	0	low
35	mtr-miR169d-5p	AAGCCAAGGATGACTTGCCGG	21	chrA04	+	27727182	27727344	aaaggtctttcatgtagaggtcgaaagcaaaattAAGCCAAGGATGACTTGCCGGcaataattatatttgctataaaaaaggcaagcttcatcatttgcgagattatgtcggcaagttgttctttggctatgttttactttctttttctcatgtaagactcta	5	mtr-MIR169d,mtr-MIR169f,gma-MIR169s,gma-MIR169c,ptc-MIR169o,	mtr-MIR169d	agatgAAGCCAAGGATGACTTGCCGGtataatagtaatttgccacaaatctagatagctattagctatgtttggatgggcggtgagattaacaaaattacagcagcattgtgattttgttgatgctttaaagtgtagtttttatcaaaattacagtggttcactgtaattatgagaatctcaccgtcaatctaaatatgcatttagtttcatttccGGCAGGTCATCCTTCGGCTATAtt	mtr-miR169d-5p	AAGCCAAGGATGACTTGCCGG	5'	Yes	gp2a	...((((((.((((.((((...(((((.(((((..(((((((((..(((((((((((.(((((....(((((........)))))((..........))..))))))))))))))))..).))))))))..))))).)))))...)))))))).))))))...	157	35.6	-61.1	1.1	34.5	66.5	46.5	34	61.5	20	39.5	40.5	46.5	34	77	27.5	32.0707	46.0544	39.0322	27.4668	41.1962	27.108	37.5008	55.4683	37.4466	50.6931	68.9424	44.0616	middle
36	mtr-miR169b	CAGCCAAGGATGACTTGCCGG	21	chrA09	+	78817873	78818051	acacctaagggaaacttgcatgaagaggcagagtgtgtggtgCAGCCAAGGATGACTTGCCGGcattaaaacatgacatgactctgtttgagttcgtgttagtgttcgactatgaccGGCAAGTTGGCCTTGGCTATAttagactctcttcttctcatgtaagaaccaaacttaggctt	48	mtr-MIR169g,mtr-MIR169b,mtr-MIR169l,mtr-MIR169d,mtr-MIR169e,gma-MIR169f,gma-MIR169g,gma-MIR169v,gma-MIR169a,gma-MIR169m,gma-MIR169s,gma-MIR169h,gma-MIR169e,gma-MIR169d,ptc-MIR169h,ptc-MIR169g,ptc-MIR169f,ptc-MIR169e,ptc-MIR169d,ptc-MIR169p,ptc-MIR169s,mdm-MIR169a,ppe-MIR169c,ppe-MIR169b,ppe-MIR169a,vvi-MIR169c,vvi-MIR169a,vvi-MIR169k,vvi-MIR169j,vvi-MIR169s,vvi-MIR169w,vvi-MIR169m,vvi-MIR169n,vvi…	mtr-MIR169l	gcagagagtgtagtaCAGCCAAGGATGACTTGCCGGccggcgttagtgaaggcaaaggcaaatgatcattcatgttcatgcatgcatattctccggccGGCAAGTTTTTCCTTGGCTATAttggactttcttc	mtr-miR169b	CAGCCAAGGATGACTTGCCGG	5'	Yes	gp2a	...((((((((...((((((((.(((((.((((.((.(..(..((((((((..(((((((((((((...(((((((((((((((.....))).)))))))).)))).....))).))))))))))..))))))))..)..).)).)))).)))))))))))))..))...))))))...	173	45.3	-84.2	1	3.5	4	0	0	4	0	7.5	15.5	5.5	7.5	22.5	3.5	3.25355	2.77019	0	0	2.67943	0	7.1204	21.2286	4.42917	11.1823	20.1455	5.60784	middle
37	mtr-miR169l-3p_3ss9TG10TG11T-	GGCAAGTTGGCCTTGGCTATA	21	chrA09	+	78817873	78818051	acacctaagggaaacttgcatgaagaggcagagtgtgtggtgCAGCCAAGGATGACTTGCCGGcattaaaacatgacatgactctgtttgagttcgtgttagtgttcgactatgaccGGCAAGTTGGCCTTGGCTATAttagactctcttcttctcatgtaagaaccaaacttaggctt	48	mtr-MIR169g,mtr-MIR169b,mtr-MIR169l,mtr-MIR169d,mtr-MIR169e,gma-MIR169f,gma-MIR169g,gma-MIR169v,gma-MIR169a,gma-MIR169m,gma-MIR169s,gma-MIR169h,gma-MIR169e,gma-MIR169d,ptc-MIR169h,ptc-MIR169g,ptc-MIR169f,ptc-MIR169e,ptc-MIR169d,ptc-MIR169p,ptc-MIR169s,mdm-MIR169a,ppe-MIR169c,ppe-MIR169b,ppe-MIR169a,vvi-MIR169c,vvi-MIR169a,vvi-MIR169k,vvi-MIR169j,vvi-MIR169s,vvi-MIR169w,vvi-MIR169m,vvi-MIR169n,vvi…	mtr-MIR169l	gcagagagtgtagtaCAGCCAAGGATGACTTGCCGGccggcgttagtgaaggcaaaggcaaatgatcattcatgttcatgcatgcatattctccggccGGCAAGTTTTTCCTTGGCTATAttggactttcttc	mtr-miR169l-3p	GGCAAGTTTTTCCTTGGCTATA	3'	Diff	gp2a	...((((((((...((((((((.(((((.((((.((.(..(..((((((((..(((((((((((((...(((((((((((((((.....))).)))))))).)))).....))).))))))))))..))))))))..)..).)).)))).)))))))))))))..))...))))))...	173	45.3	-84.2	1	0	0	0	0	0	0	4	0	0	0	3	0	0	0	0	0	0	0	3.79755	0	0	0	2.68607	0	low
38	gma-miR169e_L+2R+1_1ss10GA	TGAGCCAAGAATGACTTGCCGGA	23	chrA04	+	26940311	26940473	atcctttcattttcttaatatcaaagtgtctcgcatgaagggagagggagtagattTGAGCCAAGAATGACTTGCCGGAgcttaagctttcggcaaagtctttctggctctaatttattttctttttcaatcatgcaaaacgctatgataaaaatataagtcc	9	gma-MIR169h,gma-MIR169e,gma-MIR169d,ptc-MIR169t,ptc-MIR169n,vvi-MIR169m,vvi-MIR169p,tcc-MIR169m,tcc-MIR169n,	gma-MIR169e	gtcttgcatgaagaggtagagagagtgcttttgAGCCAAGGATGACTTGCCGGcgtaattacgggtattgccagcgagacatccttgttcacttatgctctcttttcactcatataagac	gma-miR169e	AGCCAAGGATGACTTGCCGG	5'	Diff	gp2a	...(((..(((((.....(((((.(((((...((((((.(..((((..((((((((.((((((.(((.(((((((((((((....)).)))))).))))).))))))))).))))))))..))))..)..))))))...))))).))))))))))..)))...	157	36.8	-66	1.1	9	8	8	8.5	0	4.5	6	0	6.5	7.5	8.5	7.5	8.36627	5.54038	6.71522	6.86669	0	6.09931	5.69632	0	5.23447	11.1823	7.61053	12.0168	middle
39	vvi-miR169b	TGAGCCAAGGATGGCTTGCCG	21	chrA04	+	27634358	27634513	taatggtgtttgctcaacagccttgcatgaagggatagtgagtagatcTGAGCCAAGGATGGCTTGCCGccgacatctcccactttgcggccagctagccttggttcatgtttgttctctttcctctcttttaagactttcaaagagtcaccaaca	2	vvi-MIR169h,vvi-MIR169b,	vvi-MIR169b	ggggtcgaatTGAGCCAAGGATGGCTTGCCGtcatctgcagcaagagttggagacttttaactgtgcgtgcacggttagtcatccttggctcatttggcccttct	vvi-miR169b	TGAGCCAAGGATGGCTTGCCG	5'	Yes	gp2a	...(((((...((((...((.((((...((..(((.((.((..(((..((((((((((.(((((.(((((................))))).))))).))))))))))..)))..)).)).)))..))...)))).))......)))))))))...	150	47.4	-57.7	0.8	0	0	0	0	0	0	0	0	0	0	6	3	0	0	0	0	0	0	0	0	0	0	5.37214	4.80672	low
40	mtr-miR169e-5p_L+2_1ss7CG	TTGAGCGAAGGATGACTTGCCGG	23	chrA04	-	26772325	26772488	caagagtcttggatgaagagatagagagagtacatgTTGAGCCAAGGATGACTTGCCGGctggcattgcatcttctgcaaaagtaggggtgtgctctttgttaatggttgccggcgagacatccttgctcatatttactctttttctttcatacgagactcatg	7	mtr-MIR169e,gma-MIR169h,gma-MIR169e,gma-MIR169d,vvi-MIR169p,vvi-MIR169m,tcc-MIR169m,	mtr-MIR169e	gaaatgGAGCCAAGGATGACTTGCCGGtatattagtttgtcgctaaagctaactagctttagttgttgggtactcccGGCAGGTCATCCTTCGGCTATAtt	mtr-miR169e-5p	GAGCCAAGGATGACTTGCCGG	5'	Diff	gp2a	...((((((((.(((.(((((..(((((((((.(((.((((.((((((((.(((((((((...(((((((((..((((....))))..).))))........))))...))))))))).))))))))))))))).))))))))))))))))).))))))))...	158	45.1	-78	1.1	19.5	16.5	24.5	9.5	6	7.5	10.5	10.5	13	18	22.5	27.5	18.1269	11.427	20.5654	7.67454	4.01914	10.1655	9.96857	14.3807	10.4689	26.8375	20.1455	44.0616	middle
41	gma-MIR171n-p5_1ss9GA	AGGTATTGACGTGCCTCAATT	21	chrA03	+	13768303	13768391	acaAGGTATTGACGTGCCTCAATTtgaagacatacttgagacgagataatcaattatgtaatttaaTTGAGCCGCGTCAATATCTCAtt	19	mtr-MIR171b,gma-MIR171p,gma-MIR171n,gma-MIR171m,gma-MIR171t,gma-MIR171d,stu-MIR171b,mdm-MIR171e,mdm-MIR171c,mdm-MIR171b,mdm-MIR171a,ppe-MIR171h,vvi-MIR171b,lus-MIR171d,lus-MIR171g,lus-MIR171j,sly-MIR171e,lja-MIR171b,ctr-MIR171,	gma-MIR171n	atacgaattagcacatgacaaattaaggtattggcgtgcctcaatttgaatacatggctattatgacaaatccagccttgtagtttgaTTGAGCCGCGTCAATATCTTAttttgctcttcttttccatctccta	gma-MIR171n-p5	aggtattggcgtgcctcaatt	5'	New	gp2a	...(((((((((((((.(((((((.....(((((.((((..........)))).))))).....))))))).)))))))))))))....	82	34.8	-33.5	1.1	4	10	3.5	3.5	4.5	0	6.5	9	10.5	0	3	0	3.71834	6.92548	2.93791	2.82746	3.01436	0	6.17102	12.3263	8.45569	0	2.68607	0	middle
42	gma-miR171n_1ss20TC	TTGAGCCGCGTCAATATCTCA	21	chrA03	+	13768303	13768391	acaAGGTATTGACGTGCCTCAATTtgaagacatacttgagacgagataatcaattatgtaatttaaTTGAGCCGCGTCAATATCTCAtt	19	mtr-MIR171b,gma-MIR171p,gma-MIR171n,gma-MIR171m,gma-MIR171t,gma-MIR171d,stu-MIR171b,mdm-MIR171e,mdm-MIR171c,mdm-MIR171b,mdm-MIR171a,ppe-MIR171h,vvi-MIR171b,lus-MIR171d,lus-MIR171g,lus-MIR171j,sly-MIR171e,lja-MIR171b,ctr-MIR171,	gma-MIR171n	atacgaattagcacatgacaaattaaggtattggcgtgcctcaatttgaatacatggctattatgacaaatccagccttgtagtttgaTTGAGCCGCGTCAATATCTTAttttgctcttcttttccatctccta	gma-miR171n	TTGAGCCGCGTCAATATCTTA	3'	Diff	gp2a	...(((((((((((((.(((((((.....(((((.((((..........)))).))))).....))))))).)))))))))))))....	82	34.8	-33.5	1.1	1152	1940	1383.5	1664.5	2742	860	1615	1492.5	2048.5	357.5	669.5	261	1070.88	1343.54	1161.31	1344.66	1836.75	1165.65	1533.26	2044.11	1649.66	533.023	599.441	418.185	high
43	mtr-MIR171c-p5	TATTGGCTTGGTTCACTCAGA	21	chrA05	-	3925996	3926103	ggagtagttattgtgaTATTGGCTTGGTTCACTCAGAcaacacacatatacattcattcatattcttttgatTTTGATTGAGCCGTGCCAATATCtcactgctatttc	13	mtr-MIR171c,gma-MIR171g,gma-MIR171d,ptc-MIR171e,ptc-MIR171f,ptc-MIR171h,ptc-MIR171g,vvi-MIR171a,vvi-MIR171i,tcc-MIR171g,tcc-MIR171h,lja-MIR171a,aqc-MIR171b,	mtr-MIR171c	attgagatattggcttggttcactcagaagaaacaaaaaataacactacttgtgaatgttttgattttgattttgatttTGATTGAGCCGTGCCAATATTtcaaa	mtr-MIR171c-p5	tattggcttggttcactcaga	5'	New	gp2a	((((((((...((.(((((((((..((((((.((((((((.....((((..........))))....)))..))))).))))))..))))))))).))..))))))))	108	36.1	-32.9	0.8	66.5	106	91.5	32	68	17.5	160.5	95	177	23.5	46	15	61.8174	73.4101	76.8053	25.8511	45.5503	23.7195	152.377	130.111	142.539	35.0379	41.1864	24.0336	middle
44	mtr-miR171c_L+2_1ss23TC	TCTGATTGAGCCGTGCCAATATC	23	chrA05	-	3925996	3926103	ggagtagttattgtgaTATTGGCTTGGTTCACTCAGAcaacacacatatacattcattcatattcttttgatTTTGATTGAGCCGTGCCAATATCtcactgctatttc	13	mtr-MIR171c,gma-MIR171g,gma-MIR171d,ptc-MIR171e,ptc-MIR171f,ptc-MIR171h,ptc-MIR171g,vvi-MIR171a,vvi-MIR171i,tcc-MIR171g,tcc-MIR171h,lja-MIR171a,aqc-MIR171b,	mtr-MIR171c	attgagatattggcttggttcactcagaagaaacaaaaaataacactacttgtgaatgttttgattttgattttgatttTGATTGAGCCGTGCCAATATTtcaaa	mtr-miR171c	TGATTGAGCCGTGCCAATATT	3'	Diff	gp2a	((((((((...((.(((((((((..((((((.((((((((.....((((..........))))....)))..))))).))))))..))))))))).))..))))))))	108	36.1	-32.9	0.8	3.5	0	0	0	0	0	0	0	0	0	0	0	3.25355	0	0	0	0	0	0	0	0	0	0	0	low
45	ppe-miR171d-5p_L-1_2ss11GC22AT	GTGATATTGCTTCGGTTCATT	21	chrA08	+	7176854	7177032	caaaagtagtacatggcgtggtattgattcggctcatcctaaatttaatcatgttaaattttagaCGAGCCGAATCAATATCACTCttgtttgcttgtttgcacaaatagaactcttcttgtatacatgaaatattaattctgcagaagtaaacaggtGTGATATTGCTTCGGTTCATT	12	mtr-MIR171g,mtr-MIR171h,gma-MIR171b,gma-MIR171h,ptc-MIR171l,ptc-MIR171j,ptc-MIR171m,ppe-MIR171d,ghr-MIR479,lja-MIR171c,csi-MIR479,csi-MIR171b,	ppe-MIR171d	caagtagacatggTGTGATATTGGTTCGGTTCATAtcttttatactttttggatatatccatccatccattcatccatccatccatccatcacacttcacgaatcacaaacaaagatgaCGAGCCGAATCAATATCACTCttgtatgcttg	ppe-miR171d-5p	TGTGATATTGGTTCGGTTCATA	3'	Diff	gp2a	...(((((((((((...((((((((((((((((((.((..(((((((((...)))))))))..)).)))))))))))))))))).((((((((((..((((((.((.(((.....(((.((....)).)))...))).)).)))))))))))))))).))).)))))))).........	67	34.1	-60.2	1	0	0	6	0	0	0	0	0	0	0	10	0	0	0	5.03642	0	0	0	0	0	0	0	8.95356	0	low
46	mtr-MIR171b-p5	AGGTATTGGCGCGCCTCAATT	21	chrA08	-	29529332	29529423	aactgAGGTATTGGCGCGCCTCAATTtgaatacatggttactaggtaatccgtaaccatgtaatttgaTTGAGCCGCGTCAATATCTTAttt	16	mtr-MIR171b,gma-MIR171p,gma-MIR171n,gma-MIR171m,gma-MIR171t,stu-MIR171b,mdm-MIR171b,mdm-MIR171a,ppe-MIR171h,vvi-MIR171b,lus-MIR171j,lus-MIR171g,lus-MIR171d,sly-MIR171e,lja-MIR171b,ctr-MIR171,	mtr-MIR171b	agcaaggtattggcgcgcctcaatttgaatacatggctataaaaatgcatcatatcagccatgtagttTGATTGAGCCGCGTCAATATCttgtt	mtr-MIR171b-p5	aggtattggcgcgcctcaatt	5'	New	gp2a	...(((((((((((((((.(((((((..(.(((((((((((..((....))))))))))))).)..))))))).)))))))))))))))...	86	39.1	-47.2	1.3	21.5	31.5	25.5	18.5	27	7.5	36.5	35	41.5	9	11.5	3	19.9861	21.8153	21.4048	14.9452	18.0861	10.1655	34.6526	47.9356	33.4201	13.4188	10.2966	4.80672	middle
47	gma-miR171n	TTGAGCCGCGTCAATATCTTA	21	chrA08	-	29529332	29529423	aactgAGGTATTGGCGCGCCTCAATTtgaatacatggttactaggtaatccgtaaccatgtaatttgaTTGAGCCGCGTCAATATCTTAttt	16	mtr-MIR171b,gma-MIR171p,gma-MIR171n,gma-MIR171m,gma-MIR171t,stu-MIR171b,mdm-MIR171b,mdm-MIR171a,ppe-MIR171h,vvi-MIR171b,lus-MIR171j,lus-MIR171g,lus-MIR171d,sly-MIR171e,lja-MIR171b,ctr-MIR171,	gma-MIR171n	atacgaattagcacatgacaaattaaggtattggcgtgcctcaatttgaatacatggctattatgacaaatccagccttgtagtttgaTTGAGCCGCGTCAATATCTTAttttgctcttcttttccatctccta	gma-miR171n	TTGAGCCGCGTCAATATCTTA	3'	Yes	gp2a	...(((((((((((((((.(((((((..(.(((((((((((..((....))))))))))))).)..))))))).)))))))))))))))...	86	39.1	-47.2	1.3	328.5	495.5	389	613.5	1005.5	339	466.5	398.5	611.5	186.5	379.5	151	305.369	343.157	326.528	495.614	673.541	459.481	442.889	545.781	492.443	278.067	339.788	241.938	middle
48	ptc-miR171a-5p	GGATATTGGTACGGTTCAATC	21	chrA01	+	99183656	99183753	ataacttgGGATATTGGTACGGTTCAATCaaaaggcggcactttgtaatacaaaagctccgtgttatttgattgagccgtgccaatatcacatgtaag	1	ptc-MIR171a,	ptc-MIR171a	tcagagaaaacgGGATATTGGTACGGTTCAATCagaaagtaatgctcccaaaagtatagagtactattgtttgaTTGAGCCGTGCCAATATCACGtacactcat	ptc-miR171a-5p	GGATATTGGTACGGTTCAATC	5'	Yes	gp2a	...((.((.(((((((((((((((((((((((..((((..((((........))))..))))....))))))))))))))))))))))).)).))...	92	39.8	-45.3	1.2	18.5	30.5	28.5	3	14.5	4.5	25.5	20	39.5	19.5	35.5	20.5	17.1973	21.1227	23.923	2.42354	9.71292	6.09931	24.2094	27.3917	31.8095	29.074	31.7852	32.8459	middle
49	ptc-miR171a-5p	GGATATTGGTACGGTTCAATC	21	chrA04	+	6558977	6559072	gatcatgGGATATTGGTACGGTTCAATCagaaagcagtgctttgatagattctaaagtcctcttatttgattgagccgtgccaatatcacatgttt	1	ptc-MIR171a,	ptc-MIR171a	tcagagaaaacgGGATATTGGTACGGTTCAATCagaaagtaatgctcccaaaagtatagagtactattgtttgaTTGAGCCGTGCCAATATCACGtacactcat	ptc-miR171a-5p	GGATATTGGTACGGTTCAATC	5'	Yes	gp2a	...((((.((((((((((((((((((((((((((.((..((((((.....)).))))..))))).))))))))))))))))))))))).))))...	90	38.5	-48	1.3	18.5	30.5	28.5	3	14.5	4.5	25.5	20	39.5	19.5	35.5	20.5	17.1973	21.1227	23.923	2.42354	9.71292	6.09931	24.2094	27.3917	31.8095	29.074	31.7852	32.8459	middle
50	nta-miR171a	TATTGGTGCGGTTCAATGAGA	21	chrA08	-	29327721	29327854	catggggtaagagggaccggtttaacgggaTATTGGTGCGGTTCAATGAGAaagcaatgctcaaaatgtttcaagccttgtttttctattgagccgtgccaatatcacgtgccactgctcctaaaaacccctta	6	vvi-MIR171c,nta-MIR171a,sly-MIR171c,csi-MIR171a,ccl-MIR171,crt-MIR171,	nta-MIR171a	atacacgagaTATTGGTGCGGTTCAATGAGAaagcagtactcgacaaattttgactctacttttTGATTGAGCCGTGCCAATATCacgtgtagca	nta-miR171a	TATTGGTGCGGTTCAATGAGA	5'	Yes	gp2a	...(((((....((((.((((...(((.((((((((..((((((((((..(((((((.(((..((....))..))).)))))))..))))))))))..)))))))).)))...)))).))))....)))))...	128	45.5	-63.5	1	22	22.5	33	0	0	0	44.5	35	61	14.5	34	12.5	20.4509	15.5823	27.7003	0	0	0	42.2477	47.9356	49.1235	21.6191	30.4421	20.028	middle
51	mtr-miR172d-5p_L-3	GGAGCATCATCAAGATTCACA	21	chrA07	+	12718701	12718850	tgtttgccgatGGAGCATCATCAAGATTCACAtagctttagttgattactgcgtgccttgcctttaattttgcttaattagttaatccaatttccccctttaattaacttgatagatatgAGAATCTTGATGATGCTGCAGcggcaataa	87	mtr-MIR172d,mtr-MIR172b,mtr-MIR172c,gma-MIR172c,gma-MIR172d,gma-MIR172e,gma-MIR172b,gma-MIR172h,gma-MIR172g,gma-MIR172f,gma-MIR172j,gma-MIR172a,gma-MIR172l,gma-MIR172i,gma-MIR172k,ptc-MIR172b,ptc-MIR172g,ptc-MIR172f,ptc-MIR172a,ptc-MIR172c,ptc-MIR172h,ptc-MIR172d,ptc-MIR172e,gra-MIR172b,gra-MIR172a,stu-MIR172d,stu-MIR172b,stu-MIR172a,stu-MIR172e,mdm-MIR172b,mdm-MIR172o,mdm-MIR172c,mdm-MIR172n,mdm…	mtr-MIR172d	agtcagtgtttgctAGTGGAGCATCATCAAGATTCACAagctttatagggcttcaaatcaattagcccttcttcatgttatgAGAATCTTGATGATGCTGCAgcagcaattgatgact	mtr-miR172d-5p	AGTGGAGCATCATCAAGATTCACA	5'	Diff	gp2a	...((((((.((.((((((((((((((((.((((.((..(((((((((..(((.....)))..((((((......))))))...................)))))))))....)).)))).)))))))))))))))).)).))))))...	144	36.7	-53.1	1	78.5	130	92	27.5	50.5	13	78.5	61.5	84	66.5	125.5	49	72.9725	90.0312	77.225	22.2158	33.8278	17.6202	74.5269	84.2296	67.6455	99.1497	112.367	78.5098	middle
52	mtr-miR172d-3p_R+1	AGAATCTTGATGATGCTGCAG	21	chrA07	+	12718701	12718850	tgtttgccgatGGAGCATCATCAAGATTCACAtagctttagttgattactgcgtgccttgcctttaattttgcttaattagttaatccaatttccccctttaattaacttgatagatatgAGAATCTTGATGATGCTGCAGcggcaataa	87	mtr-MIR172d,mtr-MIR172b,mtr-MIR172c,gma-MIR172c,gma-MIR172d,gma-MIR172e,gma-MIR172b,gma-MIR172h,gma-MIR172g,gma-MIR172f,gma-MIR172j,gma-MIR172a,gma-MIR172l,gma-MIR172i,gma-MIR172k,ptc-MIR172b,ptc-MIR172g,ptc-MIR172f,ptc-MIR172a,ptc-MIR172c,ptc-MIR172h,ptc-MIR172d,ptc-MIR172e,gra-MIR172b,gra-MIR172a,stu-MIR172d,stu-MIR172b,stu-MIR172a,stu-MIR172e,mdm-MIR172b,mdm-MIR172o,mdm-MIR172c,mdm-MIR172n,mdm…	mtr-MIR172d	agtcagtgtttgctAGTGGAGCATCATCAAGATTCACAagctttatagggcttcaaatcaattagcccttcttcatgttatgAGAATCTTGATGATGCTGCAgcagcaattgatgact	mtr-miR172d-3p	AGAATCTTGATGATGCTGCA	3'	Diff	gp2a	...((((((.((.((((((((((((((((.((((.((..(((((((((..(((.....)))..((((((......))))))...................)))))))))....)).)))).)))))))))))))))).)).))))))...	144	36.7	-53.1	1	3098	4716	3936	1089.5	1594.5	657	2872	2571	4039.5	1810.5	3707.5	1546	2879.86	3266.06	3303.89	880.148	1068.09	890.499	2726.64	3521.21	3253.02	2699.41	3319.53	2477.06	high
53	mtr-miR172b_R+1	AGAATCTTGATGATGCTGCATT	22	chrA08	-	26530980	26531083	agcagtcgttgtttgcggatgtagcatcatcaagattcacatgctgcaacaagtgctagcttatgAGAATCTTGATGATGCTGCATCggccataaacgacttta	59	mtr-MIR172c,mtr-MIR172b,mtr-MIR172d,gma-MIR172h,gma-MIR172b,gma-MIR172g,gma-MIR172f,gma-MIR172j,gma-MIR172a,ptc-MIR172b,ptc-MIR172c,ptc-MIR172f,ptc-MIR172a,gra-MIR172b,stu-MIR172b,stu-MIR172e,stu-MIR172a,mdm-MIR172e,mdm-MIR172g,mdm-MIR172h,mdm-MIR172d,mdm-MIR172f,mdm-MIR172c,mdm-MIR172n,mdm-MIR172a,mdm-MIR172m,mdm-MIR172b,mdm-MIR172o,ppe-MIR172b,ppe-MIR172a,vvi-MIR172d,nta-MIR172h,nta-MIR172e,nta…	mtr-MIR172b	tgtttgcagatgtagcatcatcaagattcatatgtgaatgatgcagagtggaactgctaatatttcaattgatcttttgaaataAGAATCTTGATGATGCTGCATcagccatat	mtr-miR172b	AGAATCTTGATGATGCTGCAT	3'	Diff	gp2a	...(((((((....((.(((((((((((((((((((((.(((((((((.....))).)))..))).))))))))))))))))))))).))....)))))))...	98	43.3	-56.4	1.3	13	7.5	12.5	10	7.5	3.5	7.5	4	5	6	18.5	15.5	12.0846	5.19411	10.4925	8.07846	5.02393	4.74391	7.1204	5.47835	4.02652	8.94584	16.5641	24.8347	middle
54	mtr-miR172d-3p_R+2_1	AGAATCTTGATGATGCTGCAGA	22	chrA03	-	118809191	118809325	ctcagtcactgtttgccggtggagcatcatcaagattcacaagctttgttaattacacctttctttcacttagcttggtggttagccatgactatgAGAATCTTGATGATGCTGCAGCagcaataaatgacttct	23	mtr-MIR172d,gma-MIR172c,gma-MIR172d,gma-MIR172e,ptc-MIR172h,ptc-MIR172g,gra-MIR172b,mdm-MIR172b,mdm-MIR172o,mdm-MIR172c,mdm-MIR172n,mdm-MIR172a,mdm-MIR172m,mdm-MIR172l,ppe-MIR172d,vvi-MIR172c,nta-MIR172a,lus-MIR172e,lus-MIR172i,tcc-MIR172a,lja-MIR172a,csi-MIR172c,csi-MIR172a,	mtr-MIR172d	agtcagtgtttgctAGTGGAGCATCATCAAGATTCACAagctttatagggcttcaaatcaattagcccttcttcatgttatgAGAATCTTGATGATGCTGCAgcagcaattgatgact	mtr-miR172d-3p	AGAATCTTGATGATGCTGCA	3'	Diff	gp2a	...(((((....((((...((.((((((((((((((((.((((((..((.((............)).))..))))))(((((((....)))))))..)))))))))))))))).))...))))....)))))...	129	41.5	-49.2	0.9	34	30	39	12.5	19	0	25.5	15	22.5	17.5	39.5	28.5	31.6059	20.7764	32.7367	10.0981	12.7273	0	24.2094	20.5438	18.1193	26.092	35.3666	45.6639	middle
55	mtr-miR319c-5p_L-1R+1_1ss21GA	GAGTTCCTTGCAGCCCAAAAG	21	chrA01	+	104550797	104550906	tatgaaagttgtagaaatggGAGTTCCTTGCAGCCCAAAAGcatgtccatcaagaactccatgctctcttctTTTGGACTGAAGGGAGCTCCTagttcttctctttcacc	21	mtr-MIR319c,gma-MIR319p,gma-MIR319l,gma-MIR319q,gma-MIR319g,gma-MIR319n,ptc-MIR319e,ptc-MIR319h,ptc-MIR319f,ptc-MIR319g,stu-MIR319b,mdm-MIR319c,vvi-MIR319e,lus-MIR319b,lus-MIR159c,tcc-MIR319,sly-MIR319c,csi-MIR319,aqc-MIR159,vun-MIR319b,pvu-MIR319c,	mtr-MIR319c	cagaaatgGGAGTTCCTTGCAGCCCAAAGcgccaagtgagaattctactggcaaattatgttTTGGACTGAAGGGAGCTCCCagttctt	mtr-miR319c-5p	GGAGTTCCTTGCAGCCCAAAG	5'	Diff	gp2a	..((((((....((((.((((((((((((.(((.(((((((((((..............)))))).......))))).))).)))))))))))).))))...))))))..	106	44.5	-41.8	0.9	26.5	32	26	37	52.5	17.5	20.5	17.5	28.5	9.5	16.5	7	24.634	22.1615	21.8245	29.8903	35.1675	23.7195	19.4624	23.9678	22.9512	14.1642	14.7734	11.2157	middle
56	mtr-miR319a-3p_L+1_1ss21CT	TTTGGACTGAAGGGAGCTCCT	21	chrA01	+	104550797	104550906	tatgaaagttgtagaaatggGAGTTCCTTGCAGCCCAAAAGcatgtccatcaagaactccatgctctcttctTTTGGACTGAAGGGAGCTCCTagttcttctctttcacc	21	mtr-MIR319c,gma-MIR319p,gma-MIR319l,gma-MIR319q,gma-MIR319g,gma-MIR319n,ptc-MIR319e,ptc-MIR319h,ptc-MIR319f,ptc-MIR319g,stu-MIR319b,mdm-MIR319c,vvi-MIR319e,lus-MIR319b,lus-MIR159c,tcc-MIR319,sly-MIR319c,csi-MIR319,aqc-MIR159,vun-MIR319b,pvu-MIR319c,	mtr-MIR319c	cagaaatgGGAGTTCCTTGCAGCCCAAAGcgccaagtgagaattctactggcaaattatgttTTGGACTGAAGGGAGCTCCCagttctt	mtr-miR319a-3p	TTGGACTGAAGGGAGCTCCC	3'	Diff	gp2a	..((((((....((((.((((((((((((.(((.(((((((((((..............)))))).......))))).))).)))))))))))).))))...))))))..	106	44.5	-41.8	0.9	1040	2068.5	1518	3613.5	7906.5	1779	2868.5	2365.5	3243.5	1690.5	4191.5	1427.5	966.769	1432.53	1274.21	2919.15	5296.22	2411.26	2723.32	3239.76	2612	2520.49	3752.89	2287.2	high
57	amg-MIR319-p5_2ss12TC20CA	AGGAGCTTCCTCCAGTCCAAT	21	chrA07	+	29890536	29890660	agtgaAGGAGCTTCCTCCAGTCCAATtacaaattagaaaaagaagaatattgttttgttaaattaataaaagaaaaaattatacctctttttctatgttgtTGGACTGAAGGGAGCTCCTTCttt	20	mtr-MIR319c,gma-MIR319q,gma-MIR319l,gma-MIR319g,gma-MIR319p,ptc-MIR319f,ptc-MIR319g,ptc-MIR319e,ptc-MIR319h,stu-MIR319b,mdm-MIR319c,vvi-MIR319e,vvi-MIR319b,lus-MIR319b,tcc-MIR319,sly-MIR319c,csi-MIR319,vun-MIR319b,pvu-MIR319c,amg-MIR319,	amg-MIR319	aaggagcttccttcagtccactcatggatagggtaaagggtttgaattagctgctgactcattcattcaaacacaatagaacacaggtttcttcaatacaggctattgtgaatgtgtgaatgatgcaggaggtaaatttcatccttttcttgtctttgcTTGGACTGAAGGGAGCTCCCTtt	amg-MIR319-p5	aggagcttccttcagtccact	5'	New	gp2a	...(((((((((((((.((((((((..(((...((((((((((...(((((.((((((((...)))))))).)).....)))...)))))))))))))..)))))))).)))))))))))))...	119	30.4	-51.2	1.3	0	0	0	0	0	0	0	3	0	11.5	26.5	8.5	0	0	0	0	0	0	0	4.10876	0	17.1462	23.7269	13.619	middle
58	mtr-miR390_L+1	CAAGCTCAGGAGGGATAGCGCC	22	chrA02	-	81922848	81922993	atatagtgtggaagaatctgtAAAGCTCAGGAGGGATAGCGCCacgaaagcatcggcgatgatccgttgtttgtgaagagtttttatgctctttgattttctgtagCGCTATCCATCCTGAGTTTCAtgggttcttcacactgctt	38	mtr-MIR390,gma-MIR390g,gma-MIR390f,gma-MIR390e,gma-MIR390a,gma-MIR390c,gma-MIR390d,gma-MIR390b,ptc-MIR390a,ptc-MIR390b,ptc-MIR390d,ptc-MIR390c,stu-MIR390,mdm-MIR390c,mdm-MIR390d,mdm-MIR390e,mdm-MIR390f,mdm-MIR390b,mdm-MIR390a,ppe-MIR390,vvi-MIR390,nta-MIR390b,nta-MIR390a,nta-MIR390c,lus-MIR390b,lus-MIR390c,lus-MIR390d,lus-MIR390a,tcc-MIR390b,tcc-MIR390a,ghr-MIR390a,ghr-MIR390b,ghr-MIR390c,sly-MIR…	mtr-MIR390	ctgttAAGCTCAGGAGGGATAGCGCCatagaatgtcttctttttttggttccattttattgattgatcttctcttgcgctatccatcctgagtttcatgg	mtr-miR390	AAGCTCAGGAGGGATAGCGCC	5'	Diff	gp2a	...((((((.((((((((..(.((((((((((.(((((((((.((..(((((.(((.......))).)))))..(((((((......)))))))........)).))))))))).)))))))))).)..))))))))))))))...	140	43.8	-68.8	1.1	5.5	19.5	16.5	0	0	0	23	12	20.5	8.5	16	3	5.11272	13.5047	13.8501	0	0	0	21.8359	16.435	16.5087	12.6733	14.3257	4.80672	middle
59	gma-miR390a-3p_R+1	CGCTATCCATCCTGAGTTTCA	21	chrA02	-	81922848	81922993	atatagtgtggaagaatctgtAAAGCTCAGGAGGGATAGCGCCacgaaagcatcggcgatgatccgttgtttgtgaagagtttttatgctctttgattttctgtagCGCTATCCATCCTGAGTTTCAtgggttcttcacactgctt	38	mtr-MIR390,gma-MIR390g,gma-MIR390f,gma-MIR390e,gma-MIR390a,gma-MIR390c,gma-MIR390d,gma-MIR390b,ptc-MIR390a,ptc-MIR390b,ptc-MIR390d,ptc-MIR390c,stu-MIR390,mdm-MIR390c,mdm-MIR390d,mdm-MIR390e,mdm-MIR390f,mdm-MIR390b,mdm-MIR390a,ppe-MIR390,vvi-MIR390,nta-MIR390b,nta-MIR390a,nta-MIR390c,lus-MIR390b,lus-MIR390c,lus-MIR390d,lus-MIR390a,tcc-MIR390b,tcc-MIR390a,ghr-MIR390a,ghr-MIR390b,ghr-MIR390c,sly-MIR…	gma-MIR390c	tgtaAAGCTCAGGAGGGATAGCGCCatggatgatctcttctccactcttgatcttctcttgCGCTATCCATCCTGAGTTTCatggcttct	gma-miR390a-3p	CGCTATCCATCCTGAGTTTC	3'	Diff	gp2a	...((((((.((((((((..(.((((((((((.(((((((((.((..(((((.(((.......))).)))))..(((((((......)))))))........)).))))))))).)))))))))).)..))))))))))))))...	140	43.8	-68.8	1.1	5	10.5	4.5	5.5	4.5	0	7.5	3	5	9.5	8	0	4.64793	7.27175	3.77731	4.44315	3.01436	0	7.1204	4.10876	4.02652	14.1642	7.16285	0	middle
60	mtr-miR390_L-1	AGCTCAGGAGGGATAGCGCC	20	chrA07	+	20693942	20694049	agtagtaaggtagaatctgttaAGCTCAGGAGGGATAGCGCCacatataacacaattcattcgtattggCGCTATCTATCCTGAGTTTCAcggcttcttcttacttta	33	mtr-MIR390,gma-MIR390g,gma-MIR390a,gma-MIR390f,gma-MIR390e,gma-MIR390c,ptc-MIR390a,ptc-MIR390b,ptc-MIR390d,ptc-MIR390c,mdm-MIR390e,mdm-MIR390f,mdm-MIR390c,mdm-MIR390d,mdm-MIR390b,mdm-MIR390a,ppe-MIR390,vvi-MIR390,nta-MIR390b,nta-MIR390c,lus-MIR390b,lus-MIR390c,lus-MIR390d,lus-MIR390a,tcc-MIR390a,tcc-MIR390b,ghr-MIR390a,ghr-MIR390b,ghr-MIR390c,sly-MIR390b,lja-MIR390b,lja-MIR390a,csi-MIR390,	mtr-MIR390	ctgttAAGCTCAGGAGGGATAGCGCCatagaatgtcttctttttttggttccattttattgattgatcttctcttgcgctatccatcctgagtttcatgg	mtr-miR390	AAGCTCAGGAGGGATAGCGCC	5'	Diff	gp2a	...(((((((.((((.((((.((((((((((..((((((((((.((((..............))))))))))))))..)))))))))).)))).)))))))))))...	102	40.7	-50.2	1.1	11.5	25	12	7.5	24	0	25.5	33	55.5	33	68	20.5	10.6902	17.3137	10.0728	6.05885	16.0766	0	24.2094	45.1964	44.6943	49.2021	60.8842	32.8459	middle
61	gma-miR390a-3p_R+1_1ss8CT	CGCTATCTATCCTGAGTTTCA	21	chrA07	+	20693942	20694049	agtagtaaggtagaatctgttaAGCTCAGGAGGGATAGCGCCacatataacacaattcattcgtattggCGCTATCTATCCTGAGTTTCAcggcttcttcttacttta	33	mtr-MIR390,gma-MIR390g,gma-MIR390a,gma-MIR390f,gma-MIR390e,gma-MIR390c,ptc-MIR390a,ptc-MIR390b,ptc-MIR390d,ptc-MIR390c,mdm-MIR390e,mdm-MIR390f,mdm-MIR390c,mdm-MIR390d,mdm-MIR390b,mdm-MIR390a,ppe-MIR390,vvi-MIR390,nta-MIR390b,nta-MIR390c,lus-MIR390b,lus-MIR390c,lus-MIR390d,lus-MIR390a,tcc-MIR390a,tcc-MIR390b,ghr-MIR390a,ghr-MIR390b,ghr-MIR390c,sly-MIR390b,lja-MIR390b,lja-MIR390a,csi-MIR390,	gma-MIR390c	tgtaAAGCTCAGGAGGGATAGCGCCatggatgatctcttctccactcttgatcttctcttgCGCTATCCATCCTGAGTTTCatggcttct	gma-miR390a-3p	CGCTATCCATCCTGAGTTTC	3'	Diff	gp2a	...(((((((.((((.((((.((((((((((..((((((((((.((((..............))))))))))))))..)))))))))).)))).)))))))))))...	102	40.7	-50.2	1.1	0	3.5	3	0	0	0	7	3	6	6	14	8.5	0	2.42392	2.51821	0	0	0	6.64571	4.10876	4.83182	8.94584	12.535	13.619	middle
62	mtr-miR390	AAGCTCAGGAGGGATAGCGCC	21	chrA01	+	6624808	6624933	gatgaagcaagtatggtagaatctataAAGCTCAGGAGGGATAGCGCCaccgcaaaccatacattattatagtggcgctgtctatcctaagttttgtggtttcttcttactattacatgtttctac	33	mtr-MIR390,gma-MIR390g,gma-MIR390a,gma-MIR390f,gma-MIR390e,gma-MIR390c,ptc-MIR390a,ptc-MIR390b,ptc-MIR390d,ptc-MIR390c,mdm-MIR390a,mdm-MIR390e,mdm-MIR390f,mdm-MIR390c,mdm-MIR390d,mdm-MIR390b,ppe-MIR390,vvi-MIR390,nta-MIR390b,nta-MIR390c,lus-MIR390d,lus-MIR390b,lus-MIR390a,lus-MIR390c,tcc-MIR390a,tcc-MIR390b,ghr-MIR390a,ghr-MIR390c,ghr-MIR390b,sly-MIR390b,lja-MIR390a,lja-MIR390b,csi-MIR390,	mtr-MIR390	ctgttAAGCTCAGGAGGGATAGCGCCatagaatgtcttctttttttggttccattttattgattgatcttctcttgcgctatccatcctgagtttcatgg	mtr-miR390	AAGCTCAGGAGGGATAGCGCC	5'	Yes	gp2a	...((((((.(((((((((((.((((((((((.((((..(((((((((((.....................)))))))))))..)))).)))))))))).))))....))))).)).))))))...	120	39.7	-50.6	1	477	790	553.5	82	147.5	48.5	769	672.5	1079.5	369	797	315	443.412	547.113	464.609	66.2434	98.8039	65.737	730.079	921.047	869.325	550.169	713.599	504.706	middle
63	mtr-miR393a_R+1_1	TCCAAAGGGATCGCATTGATCC	22	chrA07	-	11467450	11467576	actgcaactggaggaggcaTCCAAAGGGATCGCATTGATCCcaaatctcccatctcttcttgtctttcttatcttttttttgatttgggATCATGCTATCCCTTTGGATTcctcctttggaagcttc	34	mtr-MIR393a,mtr-MIR393b,gma-MIR393a,gma-MIR393c,gma-MIR393e,gma-MIR393d,gma-MIR393f,gma-MIR393g,gma-MIR393i,gma-MIR393j,gma-MIR393h,gma-MIR393k,ptc-MIR393b,ptc-MIR393a,ptc-MIR393c,stu-MIR393,mdm-MIR393a,mdm-MIR393f,mdm-MIR393b,mdm-MIR393c,mdm-MIR393d,mdm-MIR393e,ppe-MIR393a,ppe-MIR393b,vvi-MIR393b,vvi-MIR393a,lus-MIR393a,lus-MIR393c,lus-MIR393b,lus-MIR393d,tcc-MIR393a,tcc-MIR393b,ghr-MIR393,csi-M…	mtr-MIR393b	aggcaTCCAAAGGGATCGCATTGATCccaaatctaattaagtccctagctacttaattaacaacttaatttccttaatatctcataataTTTGGGATCATGCTATCCCTTtggattcat	mtr-miR393a	TCCAAAGGGATCGCATTGATC	5'	Diff	gp2a	...((..(..(((((((.((((((((((((.(((.((((((((((((..................................))))))))))))))).)))))))))))).)))))))..)..))...	121	43.3	-61.765	1.1	7.5	5	10	16	14.5	4.5	3.5	4	4	30.5	44.5	24.5	6.97189	3.46274	8.39403	12.9255	9.71292	6.09931	3.32286	5.47835	3.22121	45.4747	39.8434	39.2549	middle
64	ptc-miR393a-3p	ATCATGCTATCCCTTTGGATT	21	chrA07	-	11467450	11467576	actgcaactggaggaggcaTCCAAAGGGATCGCATTGATCCcaaatctcccatctcttcttgtctttcttatcttttttttgatttgggATCATGCTATCCCTTTGGATTcctcctttggaagcttc	34	mtr-MIR393a,mtr-MIR393b,gma-MIR393a,gma-MIR393c,gma-MIR393e,gma-MIR393d,gma-MIR393f,gma-MIR393g,gma-MIR393i,gma-MIR393j,gma-MIR393h,gma-MIR393k,ptc-MIR393b,ptc-MIR393a,ptc-MIR393c,stu-MIR393,mdm-MIR393a,mdm-MIR393f,mdm-MIR393b,mdm-MIR393c,mdm-MIR393d,mdm-MIR393e,ppe-MIR393a,ppe-MIR393b,vvi-MIR393b,vvi-MIR393a,lus-MIR393a,lus-MIR393c,lus-MIR393b,lus-MIR393d,tcc-MIR393a,tcc-MIR393b,ghr-MIR393,csi-M…	ptc-MIR393a	agaggaggcaTCCAAAGGGATCGCATTGATCccaagtgtctgtcccccataattttggATCATGCTATCCCTTTGGATTcctcct	ptc-miR393a-3p	ATCATGCTATCCCTTTGGATT	3'	Yes	gp2a	...((..(..(((((((.((((((((((((.(((.((((((((((((..................................))))))))))))))).)))))))))))).)))))))..)..))...	121	43.3	-61.765	1.1	18.5	37	28	5.5	5.5	0	14	18	25.5	4.5	16.5	6	17.1973	25.6243	23.5033	4.44315	3.68421	0	13.2914	24.6526	20.5352	6.70938	14.7734	9.61345	middle
65	mtr-miR393a_R+1_2	TCCAAAGGGATCGCATTGATCT	22	chrA02	-	76625178	76625305	atcttagtgttgttggaaaatTCCAAAGGGATCGCATTGATCTaattcttattgatgcctatactttcttggaatcattttttattggatcatgcgatctcttaggaatttttcaccatctctaaact	34	mtr-MIR393a,mtr-MIR393b,gma-MIR393i,gma-MIR393j,gma-MIR393h,gma-MIR393k,gma-MIR393c,gma-MIR393e,gma-MIR393a,gma-MIR393d,gma-MIR393f,gma-MIR393g,ptc-MIR393c,ptc-MIR393a,ptc-MIR393b,stu-MIR393,mdm-MIR393a,mdm-MIR393f,mdm-MIR393b,mdm-MIR393c,mdm-MIR393d,mdm-MIR393e,ppe-MIR393b,ppe-MIR393a,vvi-MIR393a,vvi-MIR393b,lus-MIR393b,lus-MIR393d,lus-MIR393a,lus-MIR393c,tcc-MIR393b,tcc-MIR393a,ghr-MIR393,csi-M…	mtr-MIR393b	aggcaTCCAAAGGGATCGCATTGATCccaaatctaattaagtccctagctacttaattaacaacttaatttccttaatatctcataataTTTGGGATCATGCTATCCCTTtggattcat	mtr-miR393a	TCCAAAGGGATCGCATTGATC	5'	Diff	gp2a	...((((...((.(((((((((((.((((((((((((.((((((((......((((.((...........)).))))......)))))))))))))))))))).))))))))))).))...))))...	122	32.8	-50	1.2	7.5	5	10	16	14.5	4.5	3.5	4	4	30.5	44.5	24.5	6.97189	3.46274	8.39403	12.9255	9.71292	6.09931	3.32286	5.47835	3.22121	45.4747	39.8434	39.2549	middle
66	mtr-miR393a_R+1_2	TCCAAAGGGATCGCATTGATCT	22	chrA05	+	99791460	99791587	atcttagtgttgttggaaaatTCCAAAGGGATCGCATTGATCTaattcttattgatgcctatactttcttggaatcattttttattggatcatgcgatctcttaggaatttttcaccatctctaaact	34	mtr-MIR393a,mtr-MIR393b,gma-MIR393i,gma-MIR393j,gma-MIR393h,gma-MIR393k,gma-MIR393a,gma-MIR393c,gma-MIR393e,gma-MIR393d,gma-MIR393f,gma-MIR393g,ptc-MIR393c,ptc-MIR393b,ptc-MIR393a,stu-MIR393,mdm-MIR393a,mdm-MIR393f,mdm-MIR393b,mdm-MIR393c,mdm-MIR393d,mdm-MIR393e,ppe-MIR393b,ppe-MIR393a,vvi-MIR393b,vvi-MIR393a,lus-MIR393b,lus-MIR393d,lus-MIR393a,lus-MIR393c,tcc-MIR393b,tcc-MIR393a,ghr-MIR393,csi-M…	mtr-MIR393b	aggcaTCCAAAGGGATCGCATTGATCccaaatctaattaagtccctagctacttaattaacaacttaatttccttaatatctcataataTTTGGGATCATGCTATCCCTTtggattcat	mtr-miR393a	TCCAAAGGGATCGCATTGATC	5'	Diff	gp2a	...((((...((.(((((((((((.((((((((((((.((((((((......((((.((...........)).))))......)))))))))))))))))))).))))))))))).))...))))...	122	32.8	-50	1.2	7.5	5	10	16	14.5	4.5	3.5	4	4	30.5	44.5	24.5	6.97189	3.46274	8.39403	12.9255	9.71292	6.09931	3.32286	5.47835	3.22121	45.4747	39.8434	39.2549	middle
67	gma-MIR395g-p5	AGTTCCTCTGAACACTTCACA	21	chrA03	+	122806169	122806290	gaatgttggctgtttcttggAGTTCCTCTGAACACTTCACAcatgaggcttaattaatgccaataatgagtcctttccatcagTGAAGTGTTTGGGGGAACTTCaggattcaactaacacgg	92	mtr-MIR395a,mtr-MIR395l,mtr-MIR395n,mtr-MIR395h,mtr-MIR395i,mtr-MIR395m,mtr-MIR395j,mtr-MIR395d,mtr-MIR395o,mtr-MIR395e,mtr-MIR395f,mtr-MIR395c,mtr-MIR395g,gma-MIR395g,gma-MIR395f,gma-MIR395d,gma-MIR395e,gma-MIR395l,gma-MIR395c,gma-MIR395j,gma-MIR395i,gma-MIR395m,gma-MIR395a,gma-MIR395b,gma-MIR395k,ptc-MIR395c,ptc-MIR395k,ptc-MIR395f,ptc-MIR395b,ptc-MIR395d,ptc-MIR395g,ptc-MIR395h,ptc-MIR395i,ptc…	gma-MIR395g	ggttgtctcttggagttcctctgaacacttcacacgtgggactagagtagtggtattgtatcctttagatcatagaatagtcctcatcatcaccaagTGAAGTGTTTGGGGGAACTTTtaggtacaac	gma-MIR395g-p5	agttcctctgaacacttcaca	5'	New	gp2a	...((((((.((..((((((((((((((..((((((((((....((((((((.(((.......))))))).)))).......))))))))))..))))))))))))))..)).))))))...	116	42.6	-55	1.1	15.5	28.5	21.5	13.5	16	5	22.5	22	24	8	17	4	14.4086	19.7376	18.0472	10.9059	10.7177	6.77701	21.3612	30.1309	19.3273	11.9278	15.2211	6.40896	middle
68	mtr-miR395a_L-1R+1_1ss21CT	TGAAGTGTTTGGGGGAACTTC	21	chrA03	+	122806169	122806290	gaatgttggctgtttcttggAGTTCCTCTGAACACTTCACAcatgaggcttaattaatgccaataatgagtcctttccatcagTGAAGTGTTTGGGGGAACTTCaggattcaactaacacgg	92	mtr-MIR395a,mtr-MIR395l,mtr-MIR395n,mtr-MIR395h,mtr-MIR395i,mtr-MIR395m,mtr-MIR395j,mtr-MIR395d,mtr-MIR395o,mtr-MIR395e,mtr-MIR395f,mtr-MIR395c,mtr-MIR395g,gma-MIR395g,gma-MIR395f,gma-MIR395d,gma-MIR395e,gma-MIR395l,gma-MIR395c,gma-MIR395j,gma-MIR395i,gma-MIR395m,gma-MIR395a,gma-MIR395b,gma-MIR395k,ptc-MIR395c,ptc-MIR395k,ptc-MIR395f,ptc-MIR395b,ptc-MIR395d,ptc-MIR395g,ptc-MIR395h,ptc-MIR395i,ptc…	mtr-MIR395c	gagttcctttgaacgcttcatgcatgagaatatctatttggtctaatatccattagaaaagatagtcttttcttctATGAAGTGTTTGGGGGAACTC	mtr-miR395a	ATGAAGTGTTTGGGGGAACTC	3'	Diff	gp2a	...((((((.((..((((((((((((((..((((((((((....((((((((.(((.......))))))).)))).......))))))))))..))))))))))))))..)).))))))...	116	42.6	-55	1.1	14	27.5	26.5	13.5	21.5	8	19.5	17.5	21.5	26	81	31	13.0142	19.0451	22.2442	10.9059	14.4019	10.8432	18.5131	23.9678	17.314	38.7653	72.5239	49.6695	middle
69	mtr-MIR395g-p5	AGTTCCTCTGAACGCTTCATA	21	chrA05	-	50446829	50446938	gacttgtggggtgttccttagAGTTCCTCTGAACGCTTCATAtatatatacacatattattaaatgaaTGAAGTGTTTGGGGGAACTCTtgggtgcaactaacacagcat	21	mtr-MIR395a,mtr-MIR395g,gma-MIR395l,gma-MIR395j,gma-MIR395i,gma-MIR395m,gma-MIR395k,ptc-MIR395k,ptc-MIR395f,ptc-MIR395e,ppe-MIR395n,ppe-MIR395m,ppe-MIR395j,ppe-MIR395k,nta-MIR395a,nta-MIR395b,lus-MIR395b,lus-MIR395c,lus-MIR395a,lus-MIR395d,csi-MIR395,	mtr-MIR395g	gagttcctctgaacgcttcatataagaggttatccatcttcaTTGAAGTGTTTGGGGGAACTC	mtr-MIR395g-p5	agttcctctgaacgcttcata	5'	New	gp2a	...(((((...((..((..((((((((((..((((((((((..........................))))))))))..))))))))))..))..)).....)))))...	104	39.1	-42.5	1	20	36	27.5	4	13.5	3	10	11.5	9.5	14	35	16.5	18.5917	24.9317	23.0836	3.23138	9.04307	4.06621	9.49387	15.7503	7.65038	20.8736	31.3375	26.437	middle
70	mtr-miR395a_L+1R-1_1ss21TC	TATGAAGTGTTTGGGGGAACC	21	chrA03	-	122805101	122805215	atcatcgggtggtacctagtgttccctcgaacacttcaacgaccagaactttcagctacgacattctctgtgttcTATGAAGTGTTTGGGGGAACCcttggtatcatttgataaa	94	mtr-MIR395f,mtr-MIR395c,mtr-MIR395a,mtr-MIR395l,mtr-MIR395n,mtr-MIR395h,mtr-MIR395i,mtr-MIR395j,mtr-MIR395m,mtr-MIR395d,mtr-MIR395o,mtr-MIR395e,mtr-MIR395g,gma-MIR395l,gma-MIR395f,gma-MIR395j,gma-MIR395i,gma-MIR395m,gma-MIR395k,gma-MIR395g,gma-MIR395c,gma-MIR395d,gma-MIR395e,gma-MIR395a,gma-MIR395b,ptc-MIR395c,ptc-MIR395k,ptc-MIR395f,ptc-MIR395b,ptc-MIR395d,ptc-MIR395g,ptc-MIR395h,ptc-MIR395i,ptc…	mtr-MIR395e	gagttcctttgaacgcttcatgcatgagaatatctatctatttggtttaaaatccattaggatagatagttcttcttaaATGAAGTGTTTGGGGGAACTC	mtr-miR395a	ATGAAGTGTTTGGGGGAACTC	3'	Diff	gp2a	...(((..((((((((.((.((((((((((((((((((..(((((((....((......)).....)))).)))...)))))))))))))))))).)).))))))))..)))...	109	44.3	-52.9	1	189	334	254.5	43	66.5	25	186.5	181	273	124	280.5	94	175.692	231.311	213.628	34.7374	44.5455	33.8851	177.061	247.895	219.848	184.881	251.147	150.611	middle
71	gma-miR395a_L-1R+1	TGAAGTGTTTGGGGGAACTCC	21	chrA05	-	50454564	50454695	atttgttggttgtctcttggagttcctctgaacgcttcatgtgtgtgctagctagtaaccatttgctataacatatatagtatgttcttcaaaTGAAGTGTTTGGGGGAACTCCacggtgcattcgacattg	47	gma-MIR395c,gma-MIR395a,gma-MIR395b,gma-MIR395k,ptc-MIR395c,ptc-MIR395b,ptc-MIR395d,ptc-MIR395g,ptc-MIR395h,ptc-MIR395i,ptc-MIR395j,mdm-MIR395i,mdm-MIR395b,mdm-MIR395c,mdm-MIR395e,mdm-MIR395f,mdm-MIR395d,mdm-MIR395h,mdm-MIR395a,mdm-MIR395g,ppe-MIR395e,ppe-MIR395d,ppe-MIR395i,ppe-MIR395l,ppe-MIR395h,ppe-MIR395c,ppe-MIR395f,ppe-MIR395g,vvi-MIR395c,vvi-MIR395a,vvi-MIR395i,vvi-MIR395k,vvi-MIR395l,vvi…	gma-MIR395b	tccctagagtttccctgaacacttcattaaagggctttattgaaatataatccaaagttagtctataCTGAAGTGTTTGGGGGAACTCctggtga	gma-miR395a	CTGAAGTGTTTGGGGGAACTC	3'	Diff	gp2a	...(((((..(((..(.(((((((((((..(((((((((((((..((((....))))..))).(((((((.....)))))))..........))))))))))..))))))))))).)..)))..)))))...	126	40.9	-54.3	1	5.5	4.5	5	0	3.5	0	0	0	0	4	8.5	7	5.11272	3.11646	4.19701	0	2.3445	0	0	0	0	5.96389	7.61053	11.2157	middle
72	gma-MIR395l-p5	AGTTCCTCTGAACGCTTCATG	21	chrA05	-	50467160	50467276	aatttgttggttgtgtcctggAGTTCCTCTGAACGCTTCATGtgaccgagggtcgtcgacctagtccttcctctcaatgaagtgtttgggggaactcttgggtacaacttacaacac	5	gma-MIR395l,gma-MIR395j,gma-MIR395i,gma-MIR395m,gma-MIR395h,	gma-MIR395l	ttttctgttggctgtcctttggagttcctctgaacgcttcatgttagtgaggggggtagccagtgtaaactggactggtacccattattataagccttcttATGAAGTGTTTGGGGGAACTCttgggttcaact	gma-MIR395l-p5	agttcctctgaacgcttcatg	5'	New	gp2a	...((((..(((((..((..(((((((((..((((((((((.(((..(((((................))))))))))))))))))..)))))))))..))..)))))..))))...	111	48.7	-58.4	1	8.5	12.5	10.5	0	0	0	0	0	5.5	0	0	0	7.90148	8.65685	8.81373	0	0	0	0	0	4.42917	0	0	0	low
73	gma-MIR395l-p5	AGTTCCTCTGAACGCTTCATG	21	chrA05	-	50504062	50504179	atttgttggttgtctcctggAGTTCCTCTGAACGCTTCATGcgactgatggtcgtcgtcgacctaatccttacctccaatgaagtgtttgggggaactcttgggtacaacttacatca	5	gma-MIR395l,gma-MIR395j,gma-MIR395i,gma-MIR395m,gma-MIR395h,	gma-MIR395l	ttttctgttggctgtcctttggagttcctctgaacgcttcatgttagtgaggggggtagccagtgtaaactggactggtacccattattataagccttcttATGAAGTGTTTGGGGGAACTCttgggttcaact	gma-MIR395l-p5	agttcctctgaacgcttcatg	5'	New	gp2a	...(((..(((((..((..(((((((((..((((((((((......((((((((....)))))..)))..........))))))))))..)))))))))..))..)))))..)))...	112	47.5	-53.2	0.9	8.5	12.5	10.5	0	0	0	0	0	5.5	0	0	0	7.90148	8.65685	8.81373	0	0	0	0	0	4.42917	0	0	0	low
74	mtr-miR396a-5p	TTCCACAGCTTTCTTGAACTT	21	chrA01	+	93260487	93260650	tctgagtcctggtcatgcttTTCCACAGCTTTCTTGAACTTcttgtatgtgcatccatccatctcaacttcttctaagtaagtatgtaattacagtcttatccctacaactaagcaagaaGCTCAAGAAAGCTGTGGGAGAatatggcaatttcaggcctttct	30	mtr-MIR396a,gma-MIR396d,gma-MIR396c,gma-MIR396g,gma-MIR396b,gma-MIR396f,gma-MIR396k,ptc-MIR396d,ptc-MIR396c,ptc-MIR396e,stu-MIR396,mdm-MIR396d,mdm-MIR396e,mdm-MIR396c,ppe-MIR396b,vvi-MIR396b,vvi-MIR396a,nta-MIR396c,nta-MIR396b,lus-MIR396e,lus-MIR396b,tcc-MIR396c,tcc-MIR396e,sly-MIR396b,csi-MIR396c,aqc-MIR396b,ccl-MIR396,bcy-MIR396b,bgy-MIR396b,ama-MIR396,	mtr-MIR396a	tgcttTTCCACAGCTTTCTTGAACTTctttcgtatcttaaatctgttttcaagattaaaagtcctagaaGCTCAAGAAAGCTGTGGGAGAata	mtr-miR396a-5p	TTCCACAGCTTTCTTGAACTT	5'	Yes	gp2a	...(((.(((((((((..(((((((((((((((((((.((((((((..(((....)))...................(((((..(((....)))..)))))............)))))))).)))))))))))))))))))..))))).....)))).)))...	158	40.2	-56.1	0.9	236.5	416.5	287	520.5	885.5	266.5	437	385	558.5	413.5	748.5	302.5	219.847	288.446	240.909	420.484	593.158	361.215	414.882	527.291	449.762	616.517	670.174	484.678	middle
75	mtr-miR396a-3p	GCTCAAGAAAGCTGTGGGAGA	21	chrA01	+	93260487	93260650	tctgagtcctggtcatgcttTTCCACAGCTTTCTTGAACTTcttgtatgtgcatccatccatctcaacttcttctaagtaagtatgtaattacagtcttatccctacaactaagcaagaaGCTCAAGAAAGCTGTGGGAGAatatggcaatttcaggcctttct	30	mtr-MIR396a,gma-MIR396d,gma-MIR396c,gma-MIR396g,gma-MIR396b,gma-MIR396f,gma-MIR396k,ptc-MIR396d,ptc-MIR396c,ptc-MIR396e,stu-MIR396,mdm-MIR396d,mdm-MIR396e,mdm-MIR396c,ppe-MIR396b,vvi-MIR396b,vvi-MIR396a,nta-MIR396c,nta-MIR396b,lus-MIR396e,lus-MIR396b,tcc-MIR396c,tcc-MIR396e,sly-MIR396b,csi-MIR396c,aqc-MIR396b,ccl-MIR396,bcy-MIR396b,bgy-MIR396b,ama-MIR396,	mtr-MIR396a	tgcttTTCCACAGCTTTCTTGAACTTctttcgtatcttaaatctgttttcaagattaaaagtcctagaaGCTCAAGAAAGCTGTGGGAGAata	mtr-miR396a-3p	GCTCAAGAAAGCTGTGGGAGA	3'	Yes	gp2a	...(((.(((((((((..(((((((((((((((((((.((((((((..(((....)))...................(((((..(((....)))..)))))............)))))))).)))))))))))))))))))..))))).....)))).)))...	158	40.2	-56.1	0.9	846.5	1205.5	934.5	611	1079.5	322	1145.5	805.5	1350.5	611	1105	514.5	786.894	834.866	784.422	493.594	723.11	436.439	1087.52	1103.2	1087.56	910.985	989.369	824.353	middle
76	gma-miR396a-5p_R+2_1ss21GT	TTCCACAGCTTTCTTGAACTTCA	23	chrA01	-	93266584	93266711	atatggccctctttgtattcTTCCACAGCTTTCTTGAACTGCAtctaattgttgcatgcatgccatggcactcttcttcttgcgttgcggttcAATAAAGCTGTGGGAAGATACagatagggtcaaac	22	gma-MIR396i,gma-MIR396a,ptc-MIR396b,ptc-MIR396a,mdm-MIR396b,mdm-MIR396d,mdm-MIR396e,mdm-MIR396a,mdm-MIR396c,ppe-MIR396b,vvi-MIR396d,lus-MIR396c,lus-MIR396a,tcc-MIR396b,ghr-MIR396b,ghr-MIR396a,sly-MIR396a,csi-MIR396b,aau-MIR396,bcy-MIR396a,bgy-MIR396a,amg-MIR396,	gma-MIR396a	tcatggctctctttgtattcTTCCACAGCTTTCTTGAACTGcatccaaagagttcctttgcatgcatgccatggcactcttactcccaaatcttgttttgcggTTCAATAAAGCTGTGGGAAGatacagatagggtcaac	gma-miR396a-5p	TTCCACAGCTTTCTTGAACTG	5'	Diff	gp2a	...(((((((.(((((((..((((((((((((.((((((((((............((((((((....)))..........))))))))))))))).))))))))))))..))))))).)))))))...	122	43.8	-59	1.1	0	0	0	0	0	0	0	0	0	0	3.5	0	0	0	0	0	0	0	0	0	0	0	3.13375	0	low
77	gma-MIR396i-p3	AATAAAGCTGTGGGAAGATAC	21	chrA01	-	93266584	93266711	atatggccctctttgtattcTTCCACAGCTTTCTTGAACTGCAtctaattgttgcatgcatgccatggcactcttcttcttgcgttgcggttcAATAAAGCTGTGGGAAGATACagatagggtcaaac	22	gma-MIR396i,gma-MIR396a,ptc-MIR396b,ptc-MIR396a,mdm-MIR396b,mdm-MIR396d,mdm-MIR396e,mdm-MIR396a,mdm-MIR396c,ppe-MIR396b,vvi-MIR396d,lus-MIR396c,lus-MIR396a,tcc-MIR396b,ghr-MIR396b,ghr-MIR396a,sly-MIR396a,csi-MIR396b,aau-MIR396,bcy-MIR396a,bgy-MIR396a,amg-MIR396,	gma-MIR396i	tggccctctttgtattcTTCCACAGCTTTCTTGAACTGcatccatagagttcctttgcatgcatgccaaggcactcttgctcccacaccttgttttgcggTTCAATAAAGCTGTGGGAAGatacagatagggtca	gma-MIR396i-p3	AATAAAGCTGTGGGAAGatac	3'	New	gp2a	...(((((((.(((((((..((((((((((((.((((((((((............((((((((....)))..........))))))))))))))).))))))))))))..))))))).)))))))...	122	43.8	-59	1.1	0	0	0	0	3	0	0	0	0	0	0	0	0	0	0	0	2.00957	0	0	0	0	0	0	0	low
78	vvi-miR396a	TTCCACAGCTTTCTTGAACTA	21	chrA08	-	44998244	44998352	tttgaaagatcttgttcatgatcTTCCACAGCTTTCTTGAACTGtatgtatgtatttatgtgtatagttcaagaaaactgtgaaaaatcaagggcatgatctcttcctt	8	vvi-MIR396a,lus-MIR396e,lus-MIR396b,tcc-MIR396c,aqc-MIR396b,bcy-MIR396b,bgy-MIR396b,ama-MIR396,	vvi-MIR396a	tcctgtcatgcttTTCCACAGCTTTCTTGAACTActtttccatctacctgtttgatgatcttcttcataaggagtgtgaaatagaagctcaagaaagctgtgggaggacatggcaa	vvi-miR396a	TTCCACAGCTTTCTTGAACTA	5'	Yes	gp2a	...((((((((.((..(.((((.((.(((((.((((((((((((((..((((....))))..)))))))))))))).))))).)).)))).)..)).))))).)))...	103	33	-46	1.3	0	0	0	0	6	0	0	0	0	3	3.5	5	0	0	0	0	4.01914	0	0	0	0	4.47292	3.13375	8.01121	low
79	mtr-miR397-5p	TCATTGAGTGCAGCGTTGATG	21	chrA03	+	115908346	115908465	agctcccacactagaaaagcaTCATTGAGTGCAGCGTTGATGcaaactccagctcagttccttccttgttattgccattgacgctgcattcaatcatgtttttttggtaatacgggatta	13	mtr-MIR397,gma-MIR397b,gma-MIR397a,ptc-MIR397a,mdm-MIR397b,mdm-MIR397a,ppe-MIR397,vvi-MIR397a,nta-MIR397,lus-MIR397b,tcc-MIR397,csi-MIR397,ssl-MIR397,	mtr-MIR397	ttggagaaacaTCATTGAGTGCAGCGTTGATGaaatcttatgtagcatctagctatcttatagatatcaaatattgcatgcttaatttcaTCTACGCTACACTCAATTATGtttttttaa	mtr-miR397-5p	TCATTGAGTGCAGCGTTGATG	5'	Yes	gp2a	...((((..(((((((((((((.((((((((((((((..((((((((....................))..))).)))..)))))))))))))).))))))))))))).....))))...	114	42.5	-47.5	0.9	17	32	24	0	0	0	125	165	138	9	15	9	15.803	22.1615	20.1457	0	0	0	118.673	225.982	111.132	13.4188	13.4303	14.4202	middle
80	ptc-MIR399g-p5_1ss20GC	GTGCAATTCTCCTTTGGCACA	21	chrA03	-	132071033	132071150	tgcactgtcaacggaatgagaGTGCAATTCTCCTTTGGCACAcagaagtagagaacttgaacatgctctcttctagttTGCCAAAGGAGATTTGCCCTGccatttacttgatagtttt	6	mtr-MIR399c,mtr-MIR399h,mtr-MIR399i,ptc-MIR399g,mdm-MIR399a,ghr-MIR399d,	ptc-MIR399g	tgatgaataactgtgcaattctcctttggcagacgtatatggcgttcggacaccaactttggacTGCCAAAGGAGAATTGCCCTGccattcaac	ptc-MIR399g-p5	gtgcaattctcctttggcaga	5'	New	gp2a	...((((((((..(((((..((.((((.((((((((((((.(((((((.((((............))))))))).)).)))))))))))).)))).))..)))))..))))))))...	112	42.4	-51.9	1	0	0	0	0	0	0	0	0	0	3.5	9	4.5	0	0	0	0	0	0	0	0	0	5.21841	8.05821	7.21009	low
81	mtr-miR399c	TGCCAAAGGAGATTTGCCCTG	21	chrA03	-	132071033	132071150	tgcactgtcaacggaatgagaGTGCAATTCTCCTTTGGCACAcagaagtagagaacttgaacatgctctcttctagttTGCCAAAGGAGATTTGCCCTGccatttacttgatagtttt	6	mtr-MIR399c,mtr-MIR399h,mtr-MIR399i,ptc-MIR399g,mdm-MIR399a,ghr-MIR399d,	mtr-MIR399i	aatgatagagcaaatctctattagcagaacgaagtagaaagcttggacatgcatgcttctggttTGCCAAAGGAGATTTGCCCTGccatt	mtr-miR399c	TGCCAAAGGAGATTTGCCCTG	3'	Yes	gp2a	...((((((((..(((((..((.((((.((((((((((((.(((((((.((((............))))))))).)).)))))))))))).)))).))..)))))..))))))))...	112	42.4	-51.9	1	9	15.5	8.5	0	6.5	0	5	5.5	8.5	4.5	9.5	0	8.36627	10.7345	7.13492	0	4.35407	0	4.74694	7.53273	6.84508	6.70938	8.50589	0	middle
82	gma-MIR399h-p5_2ss20CT21TC	TCAGCAATAGGGCACCTCTTC	21	chrA09	-	109309374	109309507	cagtaagcaaaTCAGCAATAGGGCACCTCTTCactggcatgtataagtataatatactaattcttcaagtatttctacggtcacatacataacATGCCAAAGGAGAGTTGCCCTgttgctgctttagcttaaaa	26	mtr-MIR399l,mtr-MIR399p,gma-MIR399h,gma-MIR399b,gma-MIR399a,gma-MIR399c,ptc-MIR399i,ptc-MIR399b,gra-MIR399,stu-MIR399i,stu-MIR399b,stu-MIR399a,stu-MIR399e,stu-MIR399f,stu-MIR399c,stu-MIR399d,mdm-MIR399d,mdm-MIR399i,mdm-MIR399j,vvi-MIR399b,tcc-MIR399i,sly-MIR399,csi-MIR399d,csi-MIR399b,vun-MIR399a,pvu-MIR399a,	gma-MIR399h	caaatcagcaatagggcacctctctcctggcaggagaaaaagatcagcatttttggagttaccaaaagtcagtgtcaataactTGCCAAAGGAGAGTTGCCCTGtggctggttt	gma-MIR399h-p5	tcagcaatagggcacctctct	5'	New	gp2a	...((((((((.(((((((((((((.((((((..((((((((...(((((...)))))..........(((....))).............))))))))..)))))).))))))))))))).))).)))))...	128	38.1	-53.7	1.1	0	0	0	0	3.5	0	0	0	0	0	0	0	0	0	0	0	2.3445	0	0	0	0	0	0	0	low
83	mtr-miR399l_L+1R-1	ATGCCAAAGGAGAGTTGCCCT	21	chrA09	-	109309374	109309507	cagtaagcaaaTCAGCAATAGGGCACCTCTTCactggcatgtataagtataatatactaattcttcaagtatttctacggtcacatacataacATGCCAAAGGAGAGTTGCCCTgttgctgctttagcttaaaa	26	mtr-MIR399l,mtr-MIR399p,gma-MIR399h,gma-MIR399b,gma-MIR399a,gma-MIR399c,ptc-MIR399i,ptc-MIR399b,gra-MIR399,stu-MIR399i,stu-MIR399b,stu-MIR399a,stu-MIR399e,stu-MIR399f,stu-MIR399c,stu-MIR399d,mdm-MIR399d,mdm-MIR399i,mdm-MIR399j,vvi-MIR399b,tcc-MIR399i,sly-MIR399,csi-MIR399d,csi-MIR399b,vun-MIR399a,pvu-MIR399a,	mtr-MIR399l	aacaatagggcacctctctcctggcaagtaaaaagggctcagtgccaataactTGCCAAAGGAGAGTTGCCCTGtggct	mtr-miR399l	TGCCAAAGGAGAGTTGCCCTG	3'	Diff	gp2a	...((((((((.(((((((((((((.((((((..((((((((...(((((...)))))..........(((....))).............))))))))..)))))).))))))))))))).))).)))))...	128	38.1	-53.7	1.1	0	0	3.5	0	3.5	0	0	3	0	4	11	0	0	0	2.93791	0	2.3445	0	0	4.10876	0	5.96389	9.84892	0	low
84	mdm-miR399i_L-2R+2	CCAAAGGAGAGTTGCCCTGCA	21	chrA01	-	49035587	49035702	tactaagcaaatcggctgcggggcaactctcctttggcaaaattcatcattagacaatgaatcatcgagtttttgCCAAAGGAGAGTTGCCCTGCAactgattatctcgcttaatt	7	mdm-MIR399i,mdm-MIR399j,mdm-MIR399a,mdm-MIR399c,mdm-MIR399b,lus-MIR399b,tcc-MIR399a,	mdm-MIR399j	tctaataagcaaatcagtcatagggctcctccctcttggcaggcactggtgtatggtgcaactacagtcactttcattgaccTGCCAAAGGAGAGTTGCCCTGcgattgctttggcttaatga	mdm-miR399i	TGCCAAAGGAGAGTTGCCCTG	3'	Diff	gp2a	...(((((.((((((.(((((((((((((((((((((((((((((.(((((....)))))......))).)))))))))))))))))))))))))).)))))).....)))))...	110	42.2	-60.7	1.2	11	19.5	11.5	18	30	9.5	8.5	11.5	18	20	44.5	18	10.2254	13.5047	9.65313	14.5412	20.0957	12.8763	8.06979	15.7503	14.4955	29.8195	39.8434	28.8403	middle
85	ptc-miR399e_1ss21CG	CGCCAAAGGAGAGTTGCCCTG	21	chrA05	+	12320337	12320442	caattgcggggctcctcacctttggcagatacatgacgtacgttccaacacatgcatgcatgaaagcatgcatatgatcCGCCAAAGGAGAGTTGCCCTGtaactg	4	ptc-MIR399e,ppe-MIR399a,vvi-MIR399i,tcc-MIR399a,	ptc-MIR399e	aactagttaaatggcttctcttctttggcaggtgatggtatagattacaacttatagctttaatctagtattcagttaccCGCCAAAGGAGAGTTGCCCTCtaacttcc	ptc-miR399e	CGCCAAAGGAGAGTTGCCCTC	3'	Diff	gp2a	((.(((((((((..(((.((((((((.(((....(((....)))....((.((((((((......)))))))).))))).)))))))).)))..))))))))).))	106	50	-49.2	0.9	16	33	26	10.5	22.5	5.5	22.5	29	43.5	14.5	31.5	13	14.8734	22.8541	21.8245	8.48238	15.0718	7.45471	21.3612	39.718	35.0307	21.6191	28.2037	20.8291	middle
86	mdm-miR477b_R-1_2ss1AT20GC	TCTCTCCCTCAAGGGCTTCCA	21	chrA03	+	91235134	91235235	cgtgtagcattcattactcTCTCTCCCTCAAGGGCTTCCAaattgcttcccatgaaacaagtttgaggcctttttgggagggagtatagtgtttgttacttc	9	gma-MIR5036,mdm-MIR477b,nta-MIR477b,nta-MIR477a,csi-MIR473,csi-MIR477b,aqc-MIR477a,aqc-MIR477e,aqc-MIR477b,	mdm-MIR477b	caaggcatttttgttgctcACTCTCCCTCAAGGGCTTCGACcaatgtcagacatgrcgagctcgaagacttggggagagtgaataaaaagtgtcttg	mdm-miR477b	ACTCTCCCTCAAGGGCTTCGAC	5'	Diff	gp2a	...((((((..(((((..(((((((((..(((((((((.((.(((.(((....))).))).)).)))))))))..)))))))))..)))))..))))))...	96	44.1	-46.3	1	54.5	123	64.5	35.5	115	19	76.5	71.5	98.5	70.5	154	45	50.6624	85.1834	54.1415	28.6785	77.0335	25.7526	72.6281	97.9255	79.3224	105.114	137.885	72.1009	middle
87	mdm-miR482a-5p_L-1_2ss11TG20AT	GGAATGGGCGGTTTGGGATGA	21	chrA05	-	83971195	83971339	ggaggagagtaaggaatgagagattgaactattagaaattgtaGGAATGGGCGGTTTGGGATGAgcctagtcgaataggtgTCTTCCCAAAACCGCCCATTCCaatgatttctagtggttcttctcttttccttttctttctatt	3	gra-MIR482c,mdm-MIR482a,ppe-MIR482c,	mdm-MIR482a	gagaagagggaaagggagattggagctgctggaagttttAGGAATGGGCTGTTTGGGAAGAargaaaattacaagaataattgtcttgtggggtttcTTCCCAAGCCCGCCCATTCCTAtgatttccagctgttcctccctttcccttgtatctc	mdm-miR482a-5p	AGGAATGGGCTGTTTGGGAAGA	5'	Diff	gp2a	...((((((.((((((.((((((..((((((((((((((..(.((((((((((((((((((.(((((((......))))).)).)))).)))))))))))))).)..)))))))))))))).))))))))))))..))))))...	139	41.4	-82.2	1.4	27	48	28.5	91.5	147	42	49	55	60.5	888.5	1713.5	774	25.0988	33.2423	23.923	73.9179	98.469	56.9269	46.52	75.3273	48.7209	1324.73	1534.19	1240.13	middle
88	gra-MIR482c-p3_2ss14TG17AC	TCTTCCCAAAACCGCCCATTCC	22	chrA05	-	83971195	83971339	ggaggagagtaaggaatgagagattgaactattagaaattgtaGGAATGGGCGGTTTGGGATGAgcctagtcgaataggtgTCTTCCCAAAACCGCCCATTCCaatgatttctagtggttcttctcttttccttttctttctatt	3	gra-MIR482c,mdm-MIR482a,ppe-MIR482c,	gra-MIR482c	tctggaaattataggaatcgcgtttttgggaagaagcacgatcgatctgcatccgccactaatttcTTCCCAAAACCTCCAATTCCAAtgatttccag	gra-MIR482c-p3	tcTTCCCAAAACCTCCAATTCC	3'	New	gp2a	...((((((.((((((.((((((..((((((((((((((..(.((((((((((((((((((.(((((((......))))).)).)))).)))))))))))))).)..)))))))))))))).))))))))))))..))))))...	139	41.4	-82.2	1.4	4.5	0	6	12	0	7.5	0	0	0	0	0	0	4.18314	0	5.03642	9.69415	0	10.1655	0	0	0	0	0	0	middle
89	mtr-miR530_1ss21CA	TGCATTTGCACCTGCACTTTA	21	chrA08	+	26621032	26621150	aaaagccactatgtcgcctttatcTGCATTTGCACCTGCACTTTActtggttttctcaagaagggaggaactgagaagAGGTGCAGGTACATCTGCAGGtgaatgccatgttggctgct	14	mtr-MIR530,gma-MIR530e,gma-MIR530a,gma-MIR530d,gma-MIR530c,gma-MIR530b,ptc-MIR530a,ptc-MIR530b,gra-MIR530a,gra-MIR530b,ppe-MIR530,tcc-MIR530b,tcc-MIR530a,csi-MIR530b,	mtr-MIR530	agcttttatcTGCATTTGCACCTGCACTTTCcctggctgcgtctgtaacatataaacatgtgaattaatttgttttatatataaaataaaataaatttataatatttagtatgaggaaggaccaagggctaggtgcagatgcatatgcagatgaatgcc	mtr-miR530	TGCATTTGCACCTGCACTTTC	5'	Diff	gp2a	...(((((..(((..((.((((((((((..((.(((((((((((.((..((((((((.....)))).))))..))..))))))))))).))..)))))))))).)))))..)))))...	113	47.1	-54.6	1	447	476	520	923	941	613	453	293	440	575	904	506	415.525	329.653	436.489	745.642	630.335	830.862	430.072	401.289	354.334	857.31	809.402	810.734	middle
90	gma-MIR530e-p3_1ss11GA	AGGTGCAGGTACATCTGCAGG	21	chrA08	+	26621032	26621150	aaaagccactatgtcgcctttatcTGCATTTGCACCTGCACTTTActtggttttctcaagaagggaggaactgagaagAGGTGCAGGTACATCTGCAGGtgaatgccatgttggctgct	14	mtr-MIR530,gma-MIR530e,gma-MIR530a,gma-MIR530d,gma-MIR530c,gma-MIR530b,ptc-MIR530a,ptc-MIR530b,gra-MIR530a,gra-MIR530b,ppe-MIR530,tcc-MIR530b,tcc-MIR530a,csi-MIR530b,	gma-MIR530e	ttgatgccgatatgttgcctttatcTGCATTTGCACCTGCACTTTaagtactcagtttctctgtgacatataaataatataactatgtcagttgaggactgaagagatcaatatattattatataatatgggaatagagggaccgagaacgaggtgcaggtgcatctgcaggtgaatgccatattggattattggcc	gma-MIR530e-p3	aggtgcaggtgcatctgcagg	3'	New	gp2a	...(((((..(((..((.((((((((((..((.(((((((((((.((..((((((((.....)))).))))..))..))))))))))).))..)))))))))).)))))..)))))...	113	47.1	-54.6	1	20.5	40	28.5	71.5	139.5	34.5	48	54	70.5	17.5	57	14.5	19.0565	27.7019	23.923	57.761	93.445	46.7614	45.5706	73.9577	56.7739	26.092	51.0353	23.2325	middle
91	mtr-miR530_1ss21CT	TGCATTTGCACCTGCACTTTT	21	chrA03	-	996368	996516	cctttatcTGCATTTGCACCTGCACTTTActtgggttttcccataggcctttctttactcaacaacatttaatttagaaaaagaaaaaagaagaagtaataataaagtatatgtggaaatggctaaggtgcgggtgcatttgcaggtaa	6	mtr-MIR530,gma-MIR530a,gma-MIR530b,gma-MIR530e,gma-MIR530d,gma-MIR530c,	mtr-MIR530	agcttttatcTGCATTTGCACCTGCACTTTCcctggctgcgtctgtaacatataaacatgtgaattaatttgttttatatataaaataaaataaatttataatatttagtatgaggaaggaccaagggctaggtgcagatgcatatgcagatgaatgcc	mtr-miR530	TGCATTTGCACCTGCACTTTC	5'	Diff	gp2a	...(((((((((..((((((((((((((...((((....))))..(((((((((..........((((.((.((((..........................)))).)).))))))))).))))))))))))))))))..)))))))))	146	35.6	-49.8	0.9	0	0	3.5	0	6	4	0	0	3	3	14	3	0	0	2.93791	0	4.01914	5.42161	0	0	2.41591	4.47292	12.535	4.80672	middle
92	gma-miR828a	TCTTGCTCAAATGAGTATTCCA	22	chrA06	+	101059161	101059280	agagtcccagttttgaacattTCTTGCTCAAATGAGTATTCCAaccatatagttgcagttcgcatgtatgcacgttgagatgctcatttgagtaagcaatgttaaaaaagtggggataag	9	gma-MIR828b,gma-MIR828a,ptc-MIR828b,ptc-MIR828a,mdm-MIR828b,mdm-MIR828a,ppe-MIR828,vvi-MIR828a,ssl-MIR828,	gma-MIR828a	ttgtaatgttTCTTGCTCAAATGAGTATTCCAaccacagtcacatttggcatgaatattgtgtgccactgtcctcaaaggatgagatgctcatttgaccaagcaatgttaaaa	gma-miR828a	TCTTGCTCAAATGAGTATTCCA	5'	Yes	gp2a	...(((((..((((.((((((.(((((((((((((((((..((((((((((..(((.....)))))))))...))))..))))))))))))))))).)))))).))))....)))))...	114	38.3	-51.2	1.1	0	0	4	3.5	0	3.5	0	0	0	12.5	21	13	0	0	3.35761	2.82746	0	4.74391	0	0	0	18.6372	18.8025	20.8291	middle
93	gma-miR828a_1ss11AG	TCTTGCTCAAGTGAGTATTCCA	22	chrA08	+	7467165	7467270	ttcctaatgttTCTTGCTCAAGTGAGTATTCCAatttccaaccacagaggcatgcaagtattgcactgaggattgagatgctcacatgagcaagcagtgttagaag	9	gma-MIR828b,gma-MIR828a,ptc-MIR828b,ptc-MIR828a,mdm-MIR828a,mdm-MIR828b,ppe-MIR828,vvi-MIR828a,ssl-MIR828,	gma-MIR828a	ttgtaatgttTCTTGCTCAAATGAGTATTCCAaccacagtcacatttggcatgaatattgtgtgccactgtcctcaaaggatgagatgctcatttgaccaagcaatgttaaaa	gma-miR828a	TCTTGCTCAAATGAGTATTCCA	5'	Diff	gp2a	...((((..((.((((((((.((((((((..(((((..((.((.....))..(((((...))))).))..)))))..)))))))).)))))))).))..))))...	100	42.5	-42	0.9	0	0	0	0	0	0	0	0	0	0	4	4	0	0	0	0	0	0	0	0	0	0	3.58143	6.40896	low
94	mtr-miR1507-5p_R-1_2ss5TA18AG	AGAGATGTATGGAACGAGAGA	21	chrA01	-	90687211	90687342	tctgttggcgcgctgtttggtAGAGATGTATGGAACGAGAGAtgggaacggtgggtggtggttttttccaccgagttcctttacttccctCCCTCGTTCCATACATCATCTAacaaacacggtgttaattaa	1	mtr-MIR1507,	mtr-MIR1507	accataaactccaattaatgtggtgttgagtAGAGTTGTATGGAACGAAAGATgggaatttcttgttgaattctattcattcaattttccctcCCTCGTTCCATACATCATCTAGccaatactgtgttaacaattgtctttggt	mtr-miR1507-5p	AGAGTTGTATGGAACGAAAGAT	5'	Diff	gp2a	...(((..(((..((((((.(((((((((((((((((((.((.(((((....(((((((((......))))))....)))....))))))).))))))))))))))).)))).))))))..)))..)))...	126	47	-62.9	1	150.5	247.5	182.5	54	128.5	31	82.5	79	118.5	385	838	292	139.903	171.406	153.191	43.6237	86.0766	42.0175	78.3244	108.197	95.4285	574.025	750.309	467.854	middle
95	mtr-miR1507-3p_L+1R-1	CCCTCGTTCCATACATCATCTA	22	chrA01	-	90687211	90687342	tctgttggcgcgctgtttggtAGAGATGTATGGAACGAGAGAtgggaacggtgggtggtggttttttccaccgagttcctttacttccctCCCTCGTTCCATACATCATCTAacaaacacggtgttaattaa	1	mtr-MIR1507,	mtr-MIR1507	accataaactccaattaatgtggtgttgagtAGAGTTGTATGGAACGAAAGATgggaatttcttgttgaattctattcattcaattttccctcCCTCGTTCCATACATCATCTAGccaatactgtgttaacaattgtctttggt	mtr-miR1507-3p	CCTCGTTCCATACATCATCTAG	3'	Diff	gp2a	...(((..(((..((((((.(((((((((((((((((((.((.(((((....(((((((((......))))))....)))....))))))).))))))))))))))).)))).))))))..)))..)))...	126	47	-62.9	1	1999.5	2436	2239.5	2175.5	2597.5	1366	2267.5	1458.5	2471	648.5	933	542.5	1858.71	1687.05	1879.84	1757.47	1739.95	1851.48	2152.74	1997.54	1989.91	966.896	835.368	869.216	high
96	gma-MIR1507b-p3_2ss2CT17GA	TTTCATTCCATACATCATC	19	chrA01	-	90685269	90685388	ttgtgagtactatgtttggtagaggtgtatggaatgaaaaatgggaagggcgttttcggttgagttcatgaacttcctcttTTTCATTCCATACATCATCtatctaacattgtcttaata	8	mtr-MIR1507,gma-MIR1507c,gma-MIR1507b,gso-MIR1507b,gma-MIR1507a,vun-MIR1507b,vun-MIR1507a,gso-MIR1507a,	gma-MIR1507b	gtttgacagagatgtatggagtgagagaagggaaatgatattttccgatcccatcgttactctcttccctcTCTCATTCCATACATCGTCTGAcgaac	gma-MIR1507b-p3	TCTCATTCCATACATCGTC	3'	New	gp2a	...((((.((.(((((.((((((((((((((((((((((((..(((((..(((.(((....)))...)))..)))))..)))))))))))))))))).)))))).))))).))))))...	114	35.8	-51.9	1.2	5	12	5.5	8	30	0	8.5	15.5	12	16.5	65	11.5	4.64793	8.31057	4.61671	6.46277	20.0957	0	8.06979	21.2286	9.66364	24.6011	58.1982	18.4258	middle
97	gma-MIR1509b-p5_2ss11AG18GA	TTAATCAAGGGAATCACAGTTG	22	chrA09	+	111432764	111432874	taatgattcattccatccttTTAATCAAGGGAATCACAGTTGagttgagtctctctctcgctcagaatctctactgtgttcccttgatcaaatagatgtactggatcacaa	3	gma-MIR1509b,gma-MIR1509a,gso-MIR1509a,	gma-MIR1509b	ctgcatctttTTAATCAAGGAAATCACGGTTgagtgtgaaggagagaaagtggcttcagatttccgggttttccttctccactgtgtttccttggttaaagatatgtgc	gma-MIR1509b-p5	TTAATCAAGGAAATCACGGTTg	5'	New	gp2a	...(((((((...((((..(((.((((((((((.((((((.(((((((((.........))))))...))).)))))))))))))))).)))..))))...)))))))...	105	38.7	-43.5	1	1545.5	2022	1743	855	1105.5	465.5	1237.5	925.5	1574.5	564	942.5	488	1436.67	1400.33	1463.08	690.708	740.527	630.94	1174.87	1267.55	1267.95	840.909	843.873	781.894	middle
98	csi-miR1515_1ss11GA	TCATTTTTGCATGCAATGATCC	22	chrA05	+	3303709	3303841	atagatctgagatcttgcacgcaaaaatgatgtcagttaatgtgttctaatttttgcgaacgcatgcagtttcttccaattgcggaacccatttaattctcaTCATTTTTGCATGCAATGATCCtaattccaa	1	csi-MIR1515,	csi-MIR1515	tcgatttgcaTCATTTTTGCGTGCAATGATCCcgaatttgctctcttactcaactttctttttaatttacaaatattcatgtttattggtttgaaaaataggaaaaaaaaattctaatttttgttaacggggatctggatcattcacgcaaaaatgatttgactcgtgagttggc	csi-miR1515	TCATTTTTGCGTGCAATGATCC	3'	Diff	gp2a	...((..(..(((((((((.((((((((((((..((((((((.((((.......(((....))).((((((......)))))).)))).)).))))))..)))))))))))).))))).))))..)..))...	127	36.1	-43	0.9	993	680	903.5	423	184.5	330.5	486	226.5	428.5	569.5	482	584	923.079	470.932	758.4	341.719	123.589	447.96	461.402	310.212	345.073	849.109	431.562	935.709	middle
99	csi-miR1515_L-2_1ss11GA	ATTTTTGCATGCAATGATCC	20	chrA05	+	3303709	3303841	atagatctgagatcttgcacgcaaaaatgatgtcagttaatgtgttctaatttttgcgaacgcatgcagtttcttccaattgcggaacccatttaattctcatcATTTTTGCATGCAATGATCCtaattccaa	1	csi-MIR1515,	csi-MIR1515	tcgatttgcaTCATTTTTGCGTGCAATGATCCcgaatttgctctcttactcaactttctttttaatttacaaatattcatgtttattggtttgaaaaataggaaaaaaaaattctaatttttgttaacggggatctggatcattcacgcaaaaatgatttgactcgtgagttggc	csi-miR1515	TCATTTTTGCGTGCAATGATCC	3'	Diff	gp2a	...((..(..(((((((((.((((((((((((..((((((((.((((.......(((....))).((((((......)))))).)))).)).))))))..)))))))))))).))))).))))..)..))...	127	36.1	-43	0.9	8.5	16	13.5	5	10	0	7.5	8	11	5.5	12	0	7.90148	11.0808	11.3319	4.03923	6.69857	0	7.1204	10.9567	8.85834	8.20035	10.7443	0	middle
100	mtr-miR2111a-5p_R+3	TAATCTGCATCCTGAGGTTTAGAA	24	chrA04	-	73014409	73014515	tattattgggtcatgatggcgTAATCTGCATCCTGAGGTTTAGAAcaatattttggttgtatctaatccttaggatgcagattacgtcttcgttgtcaccaatattt	9	mtr-MIR2111e,mtr-MIR2111a,mtr-MIR2111k,mtr-MIR2111f,mtr-MIR2111b,mtr-MIR2111i,mtr-MIR2111c,gma-MIR2111b,gma-MIR2111e,	mtr-MIR2111c	agattgggatcagatgagaTAATCTGCATCCTGAGGTTTAgaacaatcgatgcgtaactgtatctaagccttagaatgcagattatctcttccttatcaccaatgca	mtr-miR2111a-5p	TAATCTGCATCCTGAGGTTTA	5'	Diff	gp2a	...((((((..(((((.(((((((((((((((((((((.((((((((((......))))).))))).))))))))))))))))))))).)))).)...))))))...	101	36.4	-56.1	1.4	5	0	0	3	0	3	0	0	0	0	0	0	4.64793	0	0	2.42354	0	4.06621	0	0	0	0	0	0	low
101	mtr-MIR2118-p5_2ss14TC18TC	GGATATGGGAGGACCGGCAAA	21	chrA09	-	111811767	111811894	gaagcttgaggaagttatgGGATATGGGAGGACCGGCAAAttagcatagcaaatctcatctgaatttttggatgatatttctatttattTTGCCGATTCCACCCATTCCTAtgatttcctctcgttcc	11	mtr-MIR2118,gma-MIR2118b,gma-MIR2118a,ptc-MIR482d,stu-MIR482a,nta-MIR482a,nta-MIR482c,sly-MIR482a,vun-MIR2118,gso-MIR2218,pvu-MIR2118,	mtr-MIR2118	agagagagaaagggaaagggtgaaagagcttgaggaagttatgggatatgggaggatcggtaaaacagatctaattcatctgaattgaataatttctTTACCGATTCCACCCATTCCTAttatttccttttgttcctctctttccactctcctctccat	mtr-MIR2118-p5	ggatatgggaggatcggtaaa	5'	New	gp2a	..(((..(((((((((((((((.(((((.(((.(((((((.(((.((((.((((.(((((..(....)..))))).))))))))))).)))))))..))).))))))))))))))))))))..)))..	124	39.8	-59	1.2	48.5	96	49	306	544.5	135	32	38	44	17	43	18.5	45.0849	66.4846	41.1307	247.201	364.737	182.979	30.3804	52.0443	35.4334	25.3465	38.5003	29.6415	middle
102	mtr-miR2118_2ss3AG18TG	TTGCCGATTCCACCCATGCCTA	22	chrA09	-	111811767	111811894	gaagcttgaggaagttatgGGATATGGGAGGACCGGCAAAttagcatagcaaatctcatctgaatttttggatgatatttctatttattTTGCCGATTCCACCCATTCCTAtgatttcctctcgttcc	11	mtr-MIR2118,gma-MIR2118b,gma-MIR2118a,ptc-MIR482d,stu-MIR482a,nta-MIR482a,nta-MIR482c,sly-MIR482a,vun-MIR2118,gso-MIR2218,pvu-MIR2118,	mtr-MIR2118	agagagagaaagggaaagggtgaaagagcttgaggaagttatgggatatgggaggatcggtaaaacagatctaattcatctgaattgaataatttctTTACCGATTCCACCCATTCCTAttatttccttttgttcctctctttccactctcctctccat	mtr-miR2118	TTACCGATTCCACCCATTCCTA	3'	Diff	gp2a	..(((..(((((((((((((((.(((((.(((.(((((((.(((.((((.((((.(((((..(....)..))))).))))))))))).)))))))..))).))))))))))))))))))))..)))..	124	39.8	-59	1.2	5450.5	5539	5376.5	11647	9156.5	8524.5	4087	2371	4624	2034.5	2316	1904.5	5066.71	3836.02	4513.05	9408.98	6133.54	11554.1	3880.15	3247.29	3723.72	3033.39	2073.65	3051.47	high
103	gma-miR4376-5p_R-1_2ss16AG21GA	TACGCAGGAGAGATGGCGCTA	21	chrA08	-	25695859	25696031	aagaggggtgctcatacttgatagcattgaaaggtttgcTACGCAGGAGAGATGGCGCTAtcacttgcatccatcctaccatccattggcatggataggagcaaggtctgtcagcgtcatctcttgtgcgtagcgtacctttgcatatgcaaactaaggtagtcatttctaca	6	gma-MIR4376,ptc-MIR3627b,mdm-MIR391,mdm-MIR3627a,mdm-MIR3627b,mdm-MIR3627c,	gma-MIR4376	aaggtttgcTACGCAGGAGAGATGACGCTGTcccttgcacccatcctagcttcccttgagtaggtaagagcaaggccagccAGCATCATATCTCCTGCATAGtaaacctt	gma-miR4376-5p	TACGCAGGAGAGATGACGCTGT	5'	Diff	gp2a	...((..(((....(((((....((((((((((((..((((((((..((((((((((((..(((((((.(((((((..(((.....)))...)))).))))))))...))..))))))))))))..))))))))..)))))).)).))))......)))))..)))..))...	167	46.8	-77.1	1	119	256.5	156.5	542	999.5	251.5	239	248.5	348.5	220.5	468	190	110.621	177.638	131.367	437.853	669.522	340.884	226.904	340.342	280.648	328.76	419.027	304.426	middle
104	mtr-MIR5206a-p5_2ss20GT21GC	AACCCTCAAAGGCTTCCATTC	21	chrA03	+	13520162	13520346	tatgtatgcattggcgattattgaatggagaaattatcttctgcAACCCTCAAAGGCTTCCATTCtttgtatgttcaattccatcattcaatttggaaagaaaaaatgaacataaagaaggggagtctttttgggtcgttgaaggctttgctctttgaattccaatagttaaaataagtgcatgc	3	mtr-MIR5206a,mtr-MIR5206b,gma-MIR5037c,	mtr-MIR5206a	aaggccttcagtaaccctcaaaggcttccatggaatcatagcatggcttacggtcagattaatcatatatttgactatagtgatgtgaaaatcATGGGATCCTGTTGGTGGGTTACtgaaagcttt	mtr-MIR5206a-p5	aaccctcaaaggcttccatgg	5'	New	gp2a	...(((((((((...(((((((((((((((......(((((..(.((((..((((((((((.(((((..((((((((.(((((..........)))))........))))))))))))).))))))))))..)))).)..))))).....))))....)))).)))))))......)))))))))	182	35.1	-59.1	0.9	40.5	86.5	56	33.5	54.5	18.5	31	27	43.5	61.5	125	51	37.6482	59.9054	47.0065	27.0628	36.5072	25.0749	29.431	36.9789	35.0307	91.6949	111.92	81.7143	middle
105	mtr-MIR5206a-p5_2ss20GT21GC	AACCCTCAAAGGCTTCCATTC	21	chrA04	+	120094413	120094596	atgtatgcattggcgattattgaatggagaaattatcttctgcAACCCTCAAAGGCTTCCATTCtttgtatgttcaattccattattcaatttggaaagaaaaaatgaacataaagaagggaagcctttttgggtcgttgaaggctttgctctgtctttcaaaagttaaaacaagtgcatgtag	3	mtr-MIR5206a,mtr-MIR5206b,gma-MIR5037c,	mtr-MIR5206a	aaggccttcagtaaccctcaaaggcttccatggaatcatagcatggcttacggtcagattaatcatatatttgactatagtgatgtgaaaatcATGGGATCCTGTTGGTGGGTTACtgaaagcttt	mtr-MIR5206a-p5	aaccctcaaaggcttccatgg	5'	New	gp2a	...((((((((...((((.(((((..(((......(((((..(.((((..((((((((((.(((((..((((((((.(((((..........)))))........))))))))))))).))))))))))..)))).)..))))).....)))..)...)))).))))......))))))))...	178	35.3	-59	0.9	40.5	86.5	56	33.5	54.5	18.5	31	27	43.5	61.5	125	51	37.6482	59.9054	47.0065	27.0628	36.5072	25.0749	29.431	36.9789	35.0307	91.6949	111.92	81.7143	middle
1	gma-miR156a_L+2	TCTGACAGAAGAGAGTGAGCAC	22	chrB01	+	134378402	134378493	agACTGACAGAAGAGAGTGAGCACacgctctcaggtgattgtatgagggcatgcaattgcgggtgcgtGCTCACTTCTCTATCTGTCAGTta	3	gma-MIR156u,gma-MIR156a,ama-MIR156,	gma-MIR156a	cacaccagattgagagaggcTGACAGAAGAGAGTGAGCACatgctagtggtatttgtatgagggcatacaattgcgggtgcgtgctcacttctctatctgtcagcttcccattcttttttac	gma-miR156a	TGACAGAAGAGAGTGAGCAC	5'	Diff	gp2a	.(((((((((((((((((((((((.(((((....(..((((((((....))))))))..)))))).)))))))).))))).)))))))))).	90	50	-55	1.2	0	0	0	0	0	0	0	0	0	3	4	0	0	0	0	0	0	0	0	0	0	4.47292	3.58143	0	low
2	gma-MIR156u-p3_1ss22CT	GCTCACTTCTCTATCTGTCAGT	22	chrB01	+	134378402	134378493	agACTGACAGAAGAGAGTGAGCACacgctctcaggtgattgtatgagggcatgcaattgcgggtgcgtGCTCACTTCTCTATCTGTCAGTta	3	gma-MIR156u,gma-MIR156a,ama-MIR156,	gma-MIR156u	gagagaggcTGACAGAAGAGAGTGAGCACatactagtggagattgtatgagggcatacaattgcgggtgcgtgctcacttctctatctgtcagcttccca	gma-MIR156u-p3	gctcacttctctatctgtcagc	3'	New	gp2a	.(((((((((((((((((((((((.(((((....(..((((((((....))))))))..)))))).)))))))).))))).)))))))))).	90	50	-55	1.2	271	345.5	277	172	188.5	122.5	194	112.5	179	137	205	121	251.918	239.275	232.515	138.95	126.268	166.037	184.181	154.079	144.149	204.263	183.548	193.871	middle
3	gma-MIR156o-p3_2ss21GA23TA	TGCTCACTACTCTTTCTGTCAGA	23	chrB06	+	131232819	131232935	taatttggcacatagaaattgacagaagagagtgagcacacagaaaatatattgtataaatttatgcaattttttttgtgTGCTCACTACTCTTTCTGTCAGAttctgtccaaaaat	9	mtr-MIR156i,gma-MIR156h,gma-MIR156k,gma-MIR156o,stu-MIR156f,mdm-MIR156d,mdm-MIR156l,tcc-MIR156g,vun-MIR156a,	gma-MIR156o	aaatTGACAGAAGAGAGTGAGCACaaagaggcacttgatataaatctatatcactgcttttgtgtgctcactactctttctgtcggtttt	gma-MIR156o-p3	tgctcactactctttctgtcggt	3'	New	gp2a	...(((((...((((((..((((((((((((((((((((((((((((...((((((((....)))))))).))))))))))))))))).))))).))))))..)))))))))))...	111	30.8	-55.1	1.5	48	61.5	54.5	0	0	0	174.5	86	159	41.5	42.5	30.5	44.6201	42.5917	45.7474	0	0	0	165.668	117.785	128.043	61.8754	38.0526	48.8684	middle
4	gma-miR156a_L-1_1ss11GA	GACAGAAGAAAGTGAGCAC	19	chrB10	-	105836291	105836438	tcttgattatttattttctcttggaacatagaaattGACAGAAGAGAGTGAGCACacagaagcactcgttataattctataccgttgctcttgcgtGCTCACTTCTCCTTCTGTCAGCTtccagtgccggaaaaaatgaaaatcaccg	8	gma-MIR156q,gma-MIR156s,mdm-MIR156d,mdm-MIR156l,mdm-MIR156ad,mdm-MIR156ae,nta-MIR156b,lus-MIR156g,	gma-MIR156s	cttcaggtttgttaatttgtggaggTGACAGAAGAGAGTGAGCACttggctctttcctagcatggatctttcgtgctaaaagctgtgtgctcattctctatctgtcaccacctccttttactccctctcctctt	gma-miR156a	TGACAGAAGAGAGTGAGCAC	5'	Diff	gp2a	...(((((.((((((((.((.(((.((...(((..((((((((((((((((((((.((..((((..((.((((....)))).)).))))..)).)))))))).))).)))))))))..)))..)).))))).)))))))))))))...	142	40.5	-56.6	0.9	0	9	7	0	4.5	0	7.5	17.5	15	22.5	72	18.5	0	6.23293	5.87582	0	3.01436	0	7.1204	23.9678	12.0796	33.5469	64.4657	29.6415	middle
5	mdm-MIR156d-p3_1ss12TC	GCTCACTTCTCCTTCTGTCAGCC	23	chrB10	-	105836291	105836438	tcttgattatttattttctcttggaacatagaaattGACAGAAGAGAGTGAGCACacagaagcactcgttataattctataccgttgctcttgcgtGCTCACTTCTCCTTCTGTCAGCTtccagtgccggaaaaaatgaaaatcaccg	8	gma-MIR156q,gma-MIR156s,mdm-MIR156d,mdm-MIR156l,mdm-MIR156ad,mdm-MIR156ae,nta-MIR156b,lus-MIR156g,	mdm-MIR156d	tggactagtagcgagtggtggTGACAGAAGAGAGTGAGCACactcgggcaattgtataaagccatacctttgcgtgatgtgtgctcacttctctttctgtcagccgcacgccgcccyccgccca	mdm-MIR156d-p3	gctcacttctctttctgtcagcc	3'	New	gp2a	...(((((.((((((((.((.(((.((...(((..((((((((((((((((((((.((..((((..((.((((....)))).)).))))..)).)))))))).))).)))))))))..)))..)).))))).)))))))))))))...	142	40.5	-56.6	0.9	8	5	9	0	0	0	10.5	5.5	6	6.5	5.5	8	7.43669	3.46274	7.55462	0	0	0	9.96857	7.53273	4.83182	9.69133	4.92446	12.8179	middle
6	ppe-miR156a_R+1_1ss5AG	TGACGGAAGAAAGAGAGCACA	21	chrB05	+	19113685	19113852	nntagttaataagacacaaaattagaatacaagtgagatTGACGGAAGAAAGAGAGCACAtgctgccagacagtcattgctatgtatctacatgttcttgcagtgcgtgctctctttttttctgtcaatctccagtttatccttcattttttgtctttgttttctcat	3	ppe-MIR156a,ppe-MIR156b,lus-MIR156d,	ppe-MIR156b	tgtTGACAGAAGAAAGAGAGCACaacccgccattggccaaagagatcttcgccactgttgggagtgtgctctctcttcttctgtcatca	ppe-miR156a	TGACAGAAGAAAGAGAGCAC	5'	Diff	gp2a	...((..(((((((((.(((((.((.(((.....(((((((((((((((((((((((((..(((((.(((((((...(((...)))...)).)).))).)))))..)))))))).))))))))))))))))).....))).))..))))).)))))).)))..))...	162	35.7	-60	1	36.5	69	43	168.5	331.5	90	56.5	52	65.5	26	51.5	17.5	33.9299	47.7858	36.0943	136.122	222.058	121.986	53.6404	71.2185	52.7474	38.7653	46.1109	28.0392	middle
7	mdm-miR156ad_R-1	TGACAGAAGAAAGTGAGCA	19	chrB07	-	124258489	124258603	aaagggtaagggaggTGACAGAAGAGAGTGAGCAcacatggtattttcttgtatagtatttaatactcgaaactatgtgtgctcactctctacctgtcaccccaaactatctctc	2	mdm-MIR156ad,mdm-MIR156ae,	mdm-MIR156ae	ggtttgkaaagaaggTGACAGAAGAAAGTGAGCACacgtggttcttttcttgcatgaatccatgtcagaagctctatgtgttcattctctatctgtcacctaccatccttaacc	mdm-miR156ad	TGACAGAAGAAAGTGAGCAC	5'	Diff	gp2a	...(((((..((.((((((((.((((((((((((((((((((...(((..((((........))))..)))))))))))))))))))))))..))))))))))....)))))...	109	41.7	-58.6	1.2	0	4	4	0	4.5	0	10.5	9.5	6	14	38	11.5	0	2.77019	3.35761	0	3.01436	0	9.96857	13.0111	4.83182	20.8736	34.0235	18.4258	middle
8	ptc-miR162a_R+1	TCGATAAACCTCTGCATCCAGA	22	chrB01	-	121105345	121105532	tttgtgaatttgaatgtgaattagtgtatgaatttgtaaggtgaagtcactggaggcagcggttcatcgatctcttcctgaatttggctgtggaatcatacacaaagcaagaatcggTCGATAAACCTCTGCATCCAGCgctcactttgcctctttctcttttttttctttctttaattatttatttc	2	ptc-MIR162b,tcc-MIR162,	ptc-MIR162b	tgagaagacactggaggcagcggttcatcgatcttttcctgaagatttttttgttttacacgaacaacacgaaccgaTCGATAAACCTCTGCATCCAGtgcttccct	ptc-miR162a	TCGATAAACCTCTGCATCCAG	3'	Diff	gp2a	...(((((((((((...(((..((.....(((...(((((((((.((..(((((.((((.((((.(((((((..(((.((..((((..((((....))))..)))).)).)))..))))))).)))).)))).))))).)))))))))))....)))....))..)))....)))))..))))))...	182	37.8	-51.9	0.7	0	0	0	6.5	0	0	3	0	0	3	5	5	0	0	0	5.251	0	0	2.84816	0	0	4.47292	4.47678	8.01121	low
9	mtr-miR164a_L+1	CTGGAGAAGCAGGGCACGTGCA	22	chrB06	-	7896387	7896506	ggatgagaaactccttgTTGGAGAAGCAGGGCACGTGCAaattctcttgacacattcttccgaatgccattgatgaacactttgCACGCGCTCCCCTTCTCCAACacgggtttctcaccc	47	mtr-MIR164c,mtr-MIR164a,mtr-MIR164b,gma-MIR164i,gma-MIR164g,gma-MIR164d,gma-MIR164a,gma-MIR164e,gma-MIR164j,gma-MIR164b,gma-MIR164f,gma-MIR164k,gma-MIR164h,gma-MIR164c,ptc-MIR164e,ptc-MIR164a,ptc-MIR164b,ptc-MIR164c,ptc-MIR164d,mdm-MIR164f,mdm-MIR164d,mdm-MIR164c,mdm-MIR164b,mdm-MIR164e,mdm-MIR164a,ppe-MIR164c,ppe-MIR164a,ppe-MIR164b,vvi-MIR164c,vvi-MIR164d,vvi-MIR164a,nta-MIR164a,nta-MIR164b,lus…	mtr-MIR164b	caagaTGGAGAAGCAGGGCACGTGCAatactaactcatgaacatacacacatgatggaagtgaatacaaagagaatctacattctcttatgtttcatttttttaattgagttagttcttcatgtgcccctcttccccatcatga	mtr-miR164a	TGGAGAAGCAGGGCACGTGCA	5'	Diff	gp2a	((.((((((((.((.(((((((((((..((((.(((((((((((((......(((((....))))).....)).)))...)))))))).))))..))))))))))).)))))))))))).	119	50.8	-57.8	0.9	115	150.5	120.5	64	64	46.5	69.5	65	80	9.5	13.5	6.5	106.902	104.228	101.148	51.7022	42.8708	63.0262	65.9824	89.0232	64.4243	14.1642	12.0873	10.4146	middle
10	mtr-MIR164a-p3_1ss5TC	CACGCGCTCCCCTTCTCCAAC	21	chrB06	-	7896387	7896506	ggatgagaaactccttgTTGGAGAAGCAGGGCACGTGCAaattctcttgacacattcttccgaatgccattgatgaacactttgCACGCGCTCCCCTTCTCCAACacgggtttctcaccc	47	mtr-MIR164c,mtr-MIR164a,mtr-MIR164b,gma-MIR164i,gma-MIR164g,gma-MIR164d,gma-MIR164a,gma-MIR164e,gma-MIR164j,gma-MIR164b,gma-MIR164f,gma-MIR164k,gma-MIR164h,gma-MIR164c,ptc-MIR164e,ptc-MIR164a,ptc-MIR164b,ptc-MIR164c,ptc-MIR164d,mdm-MIR164f,mdm-MIR164d,mdm-MIR164c,mdm-MIR164b,mdm-MIR164e,mdm-MIR164a,ppe-MIR164c,ppe-MIR164a,ppe-MIR164b,vvi-MIR164c,vvi-MIR164d,vvi-MIR164a,nta-MIR164a,nta-MIR164b,lus…	mtr-MIR164a	cttgtTGGAGAAGCAGGGCACGTGCAaatcctctttctgattcattctctcataatgcatatcaatatcttttgcacgtgctccccttctccaactagg	mtr-MIR164a-p3	cacgtgctccccttctccaac	3'	New	gp2a	((.((((((((.((.(((((((((((..((((.(((((((((((((......(((((....))))).....)).)))...)))))))).))))..))))))))))).)))))))))))).	119	50.8	-57.8	0.9	0	0	0	0	0	0	0	0	0	0	3	0	0	0	0	0	0	0	0	0	0	0	2.68607	0	low
11	mtr-miR164a_1ss21AG	TGGAGAAGCAGGGCACGTGCG	21	chrB06	-	14827843	14827958	ccttggtgggttggtcttgtTGGAGAAGCAGGGCACGTGCAaacatctctatagctttgtctggtggggtctaactgCACGTGTTCTCCTTCTCCAACatgattctcccaccaccc	47	mtr-MIR164c,mtr-MIR164a,mtr-MIR164b,gma-MIR164i,gma-MIR164g,gma-MIR164d,gma-MIR164a,gma-MIR164e,gma-MIR164j,gma-MIR164b,gma-MIR164f,gma-MIR164k,gma-MIR164h,gma-MIR164c,ptc-MIR164e,ptc-MIR164a,ptc-MIR164b,ptc-MIR164c,ptc-MIR164d,mdm-MIR164f,mdm-MIR164d,mdm-MIR164c,mdm-MIR164b,mdm-MIR164e,mdm-MIR164a,ppe-MIR164c,ppe-MIR164a,ppe-MIR164b,vvi-MIR164c,vvi-MIR164d,vvi-MIR164a,nta-MIR164a,nta-MIR164b,lus…	mtr-MIR164b	caagaTGGAGAAGCAGGGCACGTGCAatactaactcatgaacatacacacatgatggaagtgaatacaaagagaatctacattctcttatgtttcatttttttaattgagttagttcttcatgtgcccctcttccccatcatga	mtr-miR164a	TGGAGAAGCAGGGCACGTGCA	5'	Diff	gp2a	...(((((((...(((.(((((((((((.((..((((((((.....((((((((......)).))))))......))))))))..)).))))))))))).)))...)))))))...	110	52.6	-59.1	1	62	148.5	97.5	34.5	50	13	61	46	69.5	3	6.5	0	57.6343	102.843	81.8418	27.8707	33.4928	17.6202	57.9126	63.001	55.9686	4.47292	5.81982	0	middle
12	sly-miR164b-3p	CACGTGTTCTCCTTCTCCAAC	21	chrB06	-	14827843	14827958	ccttggtgggttggtcttgtTGGAGAAGCAGGGCACGTGCAaacatctctatagctttgtctggtggggtctaactgCACGTGTTCTCCTTCTCCAACatgattctcccaccaccc	47	mtr-MIR164c,mtr-MIR164a,mtr-MIR164b,gma-MIR164i,gma-MIR164g,gma-MIR164d,gma-MIR164a,gma-MIR164e,gma-MIR164j,gma-MIR164b,gma-MIR164f,gma-MIR164k,gma-MIR164h,gma-MIR164c,ptc-MIR164e,ptc-MIR164a,ptc-MIR164b,ptc-MIR164c,ptc-MIR164d,mdm-MIR164f,mdm-MIR164d,mdm-MIR164c,mdm-MIR164b,mdm-MIR164e,mdm-MIR164a,ppe-MIR164c,ppe-MIR164a,ppe-MIR164b,vvi-MIR164c,vvi-MIR164d,vvi-MIR164a,nta-MIR164a,nta-MIR164b,lus…	sly-MIR164b	gtTGGAGAAGCAGGGCACGTGCAaattcttgtattcgacaatatatgcattactaatggtaatgcatgaattttgCACGTGTTCTCCTTCTCCAAC	sly-miR164b-3p	CACGTGTTCTCCTTCTCCAAC	3'	Yes	gp2a	...(((((((...(((.(((((((((((.((..((((((((.....((((((((......)).))))))......))))))))..)).))))))))))).)))...)))))))...	110	52.6	-59.1	1	0	0	3	0	0	0	4.5	0	5	10	18	6.5	0	0	2.51821	0	0	0	4.27224	0	4.02652	14.9097	16.1164	10.4146	middle
13	vun-miR164_1ss15AG	TGGAGAAGGGGAGCGCGTGCA	21	chrB06	+	7896315	7896450	ttattaaggggtgagaaacccgtgtTGGAGAAGGGGAGCGCGTGCAaagtgttcatcaatggcattcggaagaatgtgtcaagagaatttgcacgtgccctgcttctccaacaaggagtttctcatccattagaac	1	vun-MIR164,	vun-MIR164	tgtTGGAGAAGGGGAGCACGTGCAagatcagacggagggagagagacgttgcacgtgccctgcttctccaac	vun-miR164	TGGAGAAGGGGAGCACGTGCA	5'	Diff	gp2a	...((((.(((((((((((((.((((((((((((((.(((((((((((...(((.......((((((....)))))).....)))..)))))))))))))).))))))))))).)).))))))))))).))))...	130	47.1	-73	1.1	0	4	0	0	4.5	0	0	0	3	0	0	0	0	2.77019	0	0	3.01436	0	0	0	2.41591	0	0	0	low
14	mtr-miR164a_1ss21AT	TGGAGAAGCAGGGCACGTGCT	21	chrB02	-	104232321	104232441	attgagtgaatagttcttgtTGGAGAAGCAGGGCACGTGCAaattttttttttttaatttttatagtcgaaattgttttctgcacgtgctctttttctccaacacggatttttcactcttt	54	mtr-MIR164c,mtr-MIR164a,mtr-MIR164b,mtr-MIR164d,gma-MIR164i,gma-MIR164g,gma-MIR164d,gma-MIR164a,gma-MIR164e,gma-MIR164j,gma-MIR164b,gma-MIR164f,gma-MIR164k,gma-MIR164h,gma-MIR164c,ptc-MIR164e,ptc-MIR164a,ptc-MIR164b,ptc-MIR164c,ptc-MIR164d,ptc-MIR164f,gra-MIR164a,stu-MIR164,mdm-MIR164f,mdm-MIR164d,mdm-MIR164c,mdm-MIR164b,mdm-MIR164e,ppe-MIR164c,ppe-MIR164a,ppe-MIR164b,ppe-MIR164d,vvi-MIR164c,vvi-…	mtr-MIR164b	caagaTGGAGAAGCAGGGCACGTGCAatactaactcatgaacatacacacatgatggaagtgaatacaaagagaatctacattctcttatgtttcatttttttaattgagttagttcttcatgtgcccctcttccccatcatga	mtr-miR164a	TGGAGAAGCAGGGCACGTGCA	5'	Diff	gp2a	...(((((((.(((((.((((((((((..((((((((((((..........(((..(((.....)))..)))........))))))))))))..)))))))))).))))).)))))))...	115	33.9	-51.9	1.3	32	60	57.5	17	44	4.5	54.5	26.5	49.5	3	0	0	29.7467	41.5529	48.2656	13.7334	29.4737	6.09931	51.7416	36.2941	39.8625	4.47292	0	0	middle
15	stu-MIR166b-p5_1ss11TC	GGAATGTTGTCTGGTTCGAAA	21	chrB02	+	14430513	14430618	agaggttgaggGGAATGTTGTCTGGTTCGAAAtcattcatcatctcgaatatgataaggcaggatgaaaagtgattTCGGACCAGGCTTCATTCCCCtcagctatt	114	mtr-MIR166e,mtr-MIR166a,mtr-MIR166g,mtr-MIR166b,mtr-MIR166c,mtr-MIR166f,gma-MIR166t,gma-MIR166b,gma-MIR166a,gma-MIR166n,gma-MIR166d,gma-MIR166c,gma-MIR166f,gma-MIR166g,gma-MIR166e,gma-MIR166i,gma-MIR166p,gma-MIR166o,gma-MIR166u,gma-MIR166q,gma-MIR166s,gma-MIR166j,gma-MIR166r,gma-MIR166k,gma-MIR166h,gma-MIR166m,ptc-MIR166d,ptc-MIR166a,ptc-MIR166i,ptc-MIR166m,ptc-MIR166f,ptc-MIR166l,ptc-MIR166b,ptc…	stu-MIR166b	ggaatgttgtttggttcgaaatcattcaacaaattaaagtccatctcgatgatcaatgaattgaatgattTCGGACCAGGCTTCATTCCTC	stu-MIR166b-p5	ggaatgttgtttggttcgaaa	5'	New	gp2a	...((((((((((((((..((((((((((((((((((..((((((................))))))..))))))))))))))))))..))))))))))))))...	100	43.4	-59.8	1.3	0	0	0	7	13.5	0	0	0	0	0	0	0	0	0	0	5.65492	9.04307	0	0	0	0	0	0	0	low
16	mtr-miR166a	TCGGACCAGGCTTCATTCCCC	21	chrB02	+	14430513	14430618	agaggttgaggGGAATGTTGTCTGGTTCGAAAtcattcatcatctcgaatatgataaggcaggatgaaaagtgattTCGGACCAGGCTTCATTCCCCtcagctatt	114	mtr-MIR166e,mtr-MIR166a,mtr-MIR166g,mtr-MIR166b,mtr-MIR166c,mtr-MIR166f,gma-MIR166t,gma-MIR166b,gma-MIR166a,gma-MIR166n,gma-MIR166d,gma-MIR166c,gma-MIR166f,gma-MIR166g,gma-MIR166e,gma-MIR166i,gma-MIR166p,gma-MIR166o,gma-MIR166u,gma-MIR166q,gma-MIR166s,gma-MIR166j,gma-MIR166r,gma-MIR166k,gma-MIR166h,gma-MIR166m,ptc-MIR166d,ptc-MIR166a,ptc-MIR166i,ptc-MIR166m,ptc-MIR166f,ptc-MIR166l,ptc-MIR166b,ptc…	mtr-MIR166g	tttgaggGGAATGTTGTCTGGCTCGAGGacgctttcttctcgatctaatgcaaatttgtggtcatggattgtaaagtattcTCGGACCAGGCTTCATTCCCCccaat	mtr-miR166a	TCGGACCAGGCTTCATTCCCC	3'	Yes	gp2a	...((((((((((((((..((((((((((((((((((..((((((................))))))..))))))))))))))))))..))))))))))))))...	100	43.4	-59.8	1.3	43688.5	63317	50819	72691.5	112072	39554.5	55553.5	45246	74605.5	29413	53873	26099	40612.2	43850	42657.6	58723.5	75072.5	53612.3	52741.8	61968.3	60080.1	43854	48235.5	41816.9	high
17	mtr-miR166a_1ss20CT	TCGGACCAGGCTTCATTCCTC	21	chrB03	+	111129357	111129557	agagaggatgagttggtggttgaggggaatgttggctggctcgaggcttcaatttggtttgggctTCGGACCAGGCTTCATTCCTCtcaaactaactaaactccatcattatattcttcttcttcttcttcttcatgagggaggtggtggctgcttctgctgcaaaggttaaggttgagaGGAATGTTGTCTGGCTCGAGA	109	mtr-MIR166e,mtr-MIR166c,mtr-MIR166f,mtr-MIR166b,mtr-MIR166a,mtr-MIR166g,gma-MIR166k,gma-MIR166g,gma-MIR166e,gma-MIR166i,gma-MIR166p,gma-MIR166a,gma-MIR166m,gma-MIR166c,gma-MIR166l,gma-MIR166t,gma-MIR166b,gma-MIR166n,gma-MIR166j,gma-MIR166d,gma-MIR166f,gma-MIR166r,gma-MIR166h,gma-MIR166o,gma-MIR166u,gma-MIR166q,gma-MIR166s,ptc-MIR166d,ptc-MIR166f,ptc-MIR166a,ptc-MIR166j,ptc-MIR166k,ptc-MIR166c,ptc…	mtr-MIR166g	tttgaggGGAATGTTGTCTGGCTCGAGGacgctttcttctcgatctaatgcaaatttgtggtcatggattgtaaagtattcTCGGACCAGGCTTCATTCCCCccaat	mtr-miR166a	TCGGACCAGGCTTCATTCCCC	5'	Diff	gp2a	.(((.(((..(((((((..((((((((((((..((((((..(((((((.(((......))))))))))..))).))).)))))))))))))))))))....)))......(((((((((((..((((((((.....))))))))..(..((.......))..).............))))))))))).......)))....	99	47.3	-77.2	0.8	10711.5	16254	12187	19186	31546	10097	13030	10821	17002	4234.5	8004.5	3526	9957.26	11256.7	10229.8	15499.3	21131.3	13685.5	12370.5	14820.3	13691.8	6313.53	7166.88	5649.5	high
18	mtr-miR166e-5p_2ss10GT21GA	GGAATGTTGTCTGGCTCGAGA	21	chrB03	+	111129357	111129557	agagaggatgagttggtggttgaggggaatgttggctggctcgaggcttcaatttggtttgggctTCGGACCAGGCTTCATTCCTCtcaaactaactaaactccatcattatattcttcttcttcttcttcttcatgagggaggtggtggctgcttctgctgcaaaggttaaggttgagaGGAATGTTGTCTGGCTCGAGA	109	mtr-MIR166e,mtr-MIR166c,mtr-MIR166f,mtr-MIR166b,mtr-MIR166a,mtr-MIR166g,gma-MIR166k,gma-MIR166g,gma-MIR166e,gma-MIR166i,gma-MIR166p,gma-MIR166a,gma-MIR166m,gma-MIR166c,gma-MIR166l,gma-MIR166t,gma-MIR166b,gma-MIR166n,gma-MIR166j,gma-MIR166d,gma-MIR166f,gma-MIR166r,gma-MIR166h,gma-MIR166o,gma-MIR166u,gma-MIR166q,gma-MIR166s,ptc-MIR166d,ptc-MIR166f,ptc-MIR166a,ptc-MIR166j,ptc-MIR166k,ptc-MIR166c,ptc…	mtr-MIR166e	tttgaggGGAATGTTGGCTGGCTCGAGGcttttcagtttcacaaaggaagttcagtcttaattgtatgaactataaggctTCGGACCAGGCTTCATTCCCCtcaaa	mtr-miR166e-5p	GGAATGTTGGCTGGCTCGAGG	3'	Diff	gp2a	.(((.(((..(((((((..((((((((((((..((((((..(((((((.(((......))))))))))..))).))).)))))))))))))))))))....)))......(((((((((((..((((((((.....))))))))..(..((.......))..).............))))))))))).......)))....	99	47.3	-77.2	0.8	539.5	923	616	283.5	574	146.5	408.5	367.5	512.5	218	542.5	174	501.511	639.222	517.072	229.024	384.498	198.566	387.825	503.323	412.718	325.032	485.731	278.79	middle
19	ptc-MIR166g-p5	GGAATGCTGTCTGGTTCGAGA	21	chrB05	-	18657436	18657552	aaggagttgaggGGAATGCTGTCTGGTTCGAGAccattccttccattatctgcatccgaacccatgtgcggatgctcagaatgatCTCGGACCAGGCTTCATTCCCCccagctcaaa	116	mtr-MIR166e,mtr-MIR166a,mtr-MIR166g,mtr-MIR166b,mtr-MIR166c,mtr-MIR166f,gma-MIR166t,gma-MIR166b,gma-MIR166a,gma-MIR166n,gma-MIR166d,gma-MIR166c,gma-MIR166f,gma-MIR166g,gma-MIR166e,gma-MIR166i,gma-MIR166p,gma-MIR166o,gma-MIR166u,gma-MIR166q,gma-MIR166s,gma-MIR166m,gma-MIR166j,gma-MIR166k,gma-MIR166h,gma-MIR166r,gma-MIR166l,ptc-MIR166d,ptc-MIR166a,ptc-MIR166i,ptc-MIR166m,ptc-MIR166f,ptc-MIR166l,ptc…	ptc-MIR166g	acacagttgaggggaatgctgtctggttcgagaccattcacctgaagcgcacgcattcatcttttgagtgatcTCGGACCAGGCTTCATTCCCCccaactcaa	ptc-MIR166g-p5	ggaatgctgtctggttcgaga	5'	New	gp2a	...((((((.((((((((..(((((((((((((.(((((............(((((((.((....)).)))))))...))))).)))))))))))))..)))))))).))))))...	111	52.1	-64.1	1.1	0	0	0	3	4	0	6	3	7.5	0	4	0	0	0	0	2.42354	2.67943	0	5.69632	4.10876	6.03978	0	3.58143	0	low
20	mtr-miR166a_L+1	ATCGGACCAGGCTTCATTCCCC	22	chrB05	-	18657436	18657552	aaggagttgaggGGAATGCTGTCTGGTTCGAGAccattccttccattatctgcatccgaacccatgtgcggatgctcagaatgatCTCGGACCAGGCTTCATTCCCCccagctcaaa	116	mtr-MIR166e,mtr-MIR166a,mtr-MIR166g,mtr-MIR166b,mtr-MIR166c,mtr-MIR166f,gma-MIR166t,gma-MIR166b,gma-MIR166a,gma-MIR166n,gma-MIR166d,gma-MIR166c,gma-MIR166f,gma-MIR166g,gma-MIR166e,gma-MIR166i,gma-MIR166p,gma-MIR166o,gma-MIR166u,gma-MIR166q,gma-MIR166s,gma-MIR166m,gma-MIR166j,gma-MIR166k,gma-MIR166h,gma-MIR166r,gma-MIR166l,ptc-MIR166d,ptc-MIR166a,ptc-MIR166i,ptc-MIR166m,ptc-MIR166f,ptc-MIR166l,ptc…	mtr-MIR166g	tttgaggGGAATGTTGTCTGGCTCGAGGacgctttcttctcgatctaatgcaaatttgtggtcatggattgtaaagtattcTCGGACCAGGCTTCATTCCCCccaat	mtr-miR166a	TCGGACCAGGCTTCATTCCCC	3'	Diff	gp2a	...((((((.((((((((..(((((((((((((.(((((............(((((((.((....)).)))))))...))))).)))))))))))))..)))))))).))))))...	111	52.1	-64.1	1.1	372	382	382.5	496	582.5	307	379.5	253.5	437.5	163	293.5	176.5	345.806	264.553	321.071	400.692	390.192	416.108	360.292	347.19	352.32	243.029	262.787	282.796	middle
21	mtr-miR166e-5p	GGAATGTTGGCTGGCTCGAGG	21	chrB08	-	126671665	126671793	ttgttgaggGGAATGTTGGCTGGCTCGAGGcttttcacaaaatgaaggttctcactcactcatcatattatgggaggagaagttgtagaactactaaggctTCGGACCAGGCTTCATTCCCCtcaaaaa	117	mtr-MIR166e,mtr-MIR166a,mtr-MIR166g,mtr-MIR166b,mtr-MIR166c,mtr-MIR166f,mtr-MIR166d,gma-MIR166t,gma-MIR166b,gma-MIR166a,gma-MIR166n,gma-MIR166d,gma-MIR166c,gma-MIR166f,gma-MIR166g,gma-MIR166e,gma-MIR166i,gma-MIR166p,gma-MIR166o,gma-MIR166u,gma-MIR166q,gma-MIR166s,gma-MIR166r,gma-MIR166j,gma-MIR166k,gma-MIR166l,gma-MIR166h,gma-MIR166m,ptc-MIR166d,ptc-MIR166a,ptc-MIR166i,ptc-MIR166m,ptc-MIR166f,ptc…	mtr-MIR166e	tttgaggGGAATGTTGGCTGGCTCGAGGcttttcagtttcacaaaggaagttcagtcttaattgtatgaactataaggctTCGGACCAGGCTTCATTCCCCtcaaa	mtr-miR166e-5p	GGAATGTTGGCTGGCTCGAGG	5'	Yes	gp2a	...((((((((((((..((((((..((((((((((((.....))).(((((((((((.(((.((((...))))))))))....)).))))))...)))))))))..))).))).))))))))))))...	123	45	-53.6	0.9	1343.5	2199.5	1524	338.5	591.5	187.5	1041.5	927	1351	257.5	537.5	211.5	1248.9	1523.26	1279.25	273.456	396.22	254.138	988.787	1269.61	1087.97	383.926	481.254	338.874	middle
22	mtr-MIR166g-p5_1ss8TC	GGAATGTCGTCTGGCTCG	18	chrB09	-	115817703	115817816	ttctgagttgaggGGAATGTCGTCTGGTTCGagaccattcttttgatgaagcataggtcactacgtactcgaaagaatgattTCGGACCAGGCTTCATTCCCCCTaactcaaaa	106	mtr-MIR166e,mtr-MIR166a,mtr-MIR166g,mtr-MIR166c,mtr-MIR166f,gma-MIR166t,gma-MIR166b,gma-MIR166a,gma-MIR166n,gma-MIR166d,gma-MIR166c,gma-MIR166f,gma-MIR166g,gma-MIR166e,gma-MIR166i,gma-MIR166p,gma-MIR166o,gma-MIR166u,gma-MIR166q,gma-MIR166s,gma-MIR166j,gma-MIR166m,gma-MIR166h,gma-MIR166k,gma-MIR166l,ptc-MIR166d,ptc-MIR166a,ptc-MIR166i,ptc-MIR166m,ptc-MIR166f,ptc-MIR166l,ptc-MIR166b,ptc-MIR166h,ptc…	mtr-MIR166g	tttgaggGGAATGTTGTCTGGCTCGAGGacgctttcttctcgatctaatgcaaatttgtggtcatggattgtaaagtattcTCGGACCAGGCTTCATTCCCCccaat	mtr-MIR166g-p5	GGAATGTTGTCTGGCTCG	5'	New	gp2a	...((((((..((((((((..(((((((((((((.(((((((((((....((.(((....))).))..))))))))))).)))))))))))))..))))))))..))))))...	108	44.7	-60.6	1.2	0	0	0	0	0	0	0	10	3	0	0	0	0	0	0	0	0	0	0	13.6959	2.41591	0	0	0	middle
23	mtr-miR166a_R+2	TCGGACCAGGCTTCATTCCCCCA	23	chrB09	-	115817703	115817816	ttctgagttgaggGGAATGTCGTCTGGTTCGagaccattcttttgatgaagcataggtcactacgtactcgaaagaatgattTCGGACCAGGCTTCATTCCCCCTaactcaaaa	106	mtr-MIR166e,mtr-MIR166a,mtr-MIR166g,mtr-MIR166c,mtr-MIR166f,gma-MIR166t,gma-MIR166b,gma-MIR166a,gma-MIR166n,gma-MIR166d,gma-MIR166c,gma-MIR166f,gma-MIR166g,gma-MIR166e,gma-MIR166i,gma-MIR166p,gma-MIR166o,gma-MIR166u,gma-MIR166q,gma-MIR166s,gma-MIR166j,gma-MIR166m,gma-MIR166h,gma-MIR166k,gma-MIR166l,ptc-MIR166d,ptc-MIR166a,ptc-MIR166i,ptc-MIR166m,ptc-MIR166f,ptc-MIR166l,ptc-MIR166b,ptc-MIR166h,ptc…	mtr-MIR166g	tttgaggGGAATGTTGTCTGGCTCGAGGacgctttcttctcgatctaatgcaaatttgtggtcatggattgtaaagtattcTCGGACCAGGCTTCATTCCCCccaat	mtr-miR166a	TCGGACCAGGCTTCATTCCCC	3'	Diff	gp2a	...((((((..((((((((..(((((((((((((.(((((((((((....((.(((....))).))..))))))))))).)))))))))))))..))))))))..))))))...	108	44.7	-60.6	1.2	110.5	166.5	155.5	235	307	126	164	106.5	218.5	98	149	94	102.719	115.309	130.527	189.844	205.646	170.781	155.7	145.861	175.959	146.115	133.408	150.611	middle
24	mtr-miR166b_2ss20TC21AT	TCGGACCAGGCTTCATTCCCT	21	chrB05	-	128462817	128462944	aatgaatgtgagggattgagggtgtggggaatgccgcctggctcgagatgtctaagtcatgtgatgagtttttgtgacaatttcTCGGACCAGGCTTCATTCCCTtcactccgtcttctctcgtctct	51	mtr-MIR166b,mtr-MIR166a,mtr-MIR166c,mtr-MIR166f,mtr-MIR166g,gma-MIR166r,gma-MIR166t,gma-MIR166b,gma-MIR166n,gma-MIR166j,gma-MIR166d,gma-MIR166f,gma-MIR166k,gma-MIR166h,gma-MIR166o,gma-MIR166u,gma-MIR166q,gma-MIR166s,gma-MIR166m,gma-MIR166l,ptc-MIR166m,ptc-MIR166h,ptc-MIR166q,ptc-MIR166n,ptc-MIR166o,ptc-MIR166g,gra-MIR166c,mdm-MIR166c,mdm-MIR166b,ppe-MIR166a,vvi-MIR166h,vvi-MIR166a,vvi-MIR166b,nta…	mtr-MIR166b	gttgatgggaatgttgtttggctcgaggtaataactaactcaatttctttgtctttgaaagcttttctttgtttcactctttttgattcttagaaagttgaaactaagtgagctttaaaggtttgattttgatgtgtgattatcTCGGACCAGGCTTCATTCCTAccaac	mtr-miR166b	TCGGACCAGGCTTCATTCCTA	3'	Diff	gp2a	.........((((((....(((((..(((((((..((((((..(((((.......(((((..((.....))..)))))....)))))..))))))..)))))))..))).))....))))))......	113	49.2	-54.6	0.9	40	64.5	41.5	99	183.5	46.5	80	55	99	42	80	37	37.1834	44.6693	34.8352	79.9768	122.919	63.0262	75.951	75.3273	79.7251	62.6209	71.6285	59.2829	middle
25	mtr-miR167a_1ss21AC	TGAAGCTGCCAGCATGATCTC	21	chrB02	-	11183009	11183133	caagggaaaaagTGAAGCTGCCAGCATGATCTAgctttggttagtgaaagctattaacaaagattattagtacaaattattaacctttactaGGTCATGCTGTGCCAGCCTCACTccttcctatt	22	mtr-MIR167a,gma-MIR167b,gma-MIR167a,gma-MIR167d,ptc-MIR167b,ptc-MIR167d,gra-MIR167c,mdm-MIR167e,mdm-MIR167b,ppe-MIR167a,vvi-MIR167d,vvi-MIR167c,lus-MIR167c,lus-MIR167h,lus-MIR167a,lus-MIR167b,tcc-MIR167b,ghr-MIR167a,lja-MIR167a,lja-MIR167c,csi-MIR167b,dpr-MIR167b,	mtr-MIR167a	aaaagTGAAGCTGCCAGCATGATCTAggtttggttatacaatagtagtattgagaaggaactatatacgttttttttttactataccacaaaaaaagattactctctttcacaaaataggtattaaagtgccatgatttttgcattactaatgggaaaataaattttggacaccgaatttctcactttttttttatatagataggaaataggttttggtggtatttttttgtggtacagtaaaaaatagccgctatatccatacaagtagtactgctagcataaccctgactaggtcatgctgtgctagcctcactcctt	mtr-miR167a	TGAAGCTGCCAGCATGATCTA	5'	Diff	gp2a	...(((((..(((((.((((((((((((((((((....(((((((((..((((.(((......))).)))).....)))))))))....))))))))))))).)).))).)))))..)))))...	119	38.4	-52	1.1	214.5	552.5	389	498	1042.5	256	285.5	277	304	285	622	248	199.396	382.633	326.528	402.307	698.326	346.983	271.05	379.376	244.812	424.927	556.912	397.356	middle
26	mtr-MIR167a-p3_1ss14TC	GGTCATGCTGTGCCAGCCTCACT	23	chrB02	-	11183009	11183133	caagggaaaaagTGAAGCTGCCAGCATGATCTAgctttggttagtgaaagctattaacaaagattattagtacaaattattaacctttactaGGTCATGCTGTGCCAGCCTCACTccttcctatt	22	mtr-MIR167a,gma-MIR167b,gma-MIR167a,gma-MIR167d,ptc-MIR167b,ptc-MIR167d,gra-MIR167c,mdm-MIR167e,mdm-MIR167b,ppe-MIR167a,vvi-MIR167d,vvi-MIR167c,lus-MIR167c,lus-MIR167h,lus-MIR167a,lus-MIR167b,tcc-MIR167b,ghr-MIR167a,lja-MIR167a,lja-MIR167c,csi-MIR167b,dpr-MIR167b,	mtr-MIR167a	aaaagTGAAGCTGCCAGCATGATCTAggtttggttatacaatagtagtattgagaaggaactatatacgttttttttttactataccacaaaaaaagattactctctttcacaaaataggtattaaagtgccatgatttttgcattactaatgggaaaataaattttggacaccgaatttctcactttttttttatatagataggaaataggttttggtggtatttttttgtggtacagtaaaaaatagccgctatatccatacaagtagtactgctagcataaccctgactaggtcatgctgtgctagcctcactcctt	mtr-MIR167a-p3	ggtcatgctgtgctagcctcact	3'	New	gp2a	...(((((..(((((.((((((((((((((((((....(((((((((..((((.(((......))).)))).....)))))))))....))))))))))))).)).))).)))))..)))))...	119	38.4	-52	1.1	51.5	52.5	40.5	0	0	0	79.5	47.5	97	51	74	34	47.8737	36.3588	33.9958	0	0	0	75.4763	65.0554	78.1144	76.0396	66.2564	54.4762	middle
27	ppe-MIR167c-p3_1ss11TG	GATCATGTGGGAGCTTCATC	20	chrB06	-	12253794	12253905	acctgcaacagtTAAAGCTGCCAGCATGATCTGAacttattaccttccttcttccttatatttgtgtgtggtggcaagatcaGATCATGTGGGAGCTTCATCtgttgcaatg	18	mtr-MIR167b,gma-MIR167g,gma-MIR167j,ptc-MIR167e,mdm-MIR167c,mdm-MIR167d,ppe-MIR167c,ppe-MIR167b,lus-MIR167i,sly-MIR167b,lja-MIR167,csi-MIR167a,gso-MIR167a,dpr-MIR167c,dpr-MIR167a,ctr-MIR167,ccl-MIR167a,ccl-MIR167b,	ppe-MIR167c	gtcgtcgtgcacttccaactgtTGAAGCTGCCAGCATGATCTGAgctttcttttttataagaaaggctagatcatgtggtagcttcatctgttgactggagcatggtagac	ppe-MIR167c-p3	gatcatgtggtagcttcatc	3'	New	gp2a	...((((((((...(((((.(((.((((((((((.(((..((((.........................))))..))).))))))))))))).)))))...))))))))...	106	42.9	-46.1	1	0	0	0	0	0	0	0	3.5	6.5	33.5	112.5	39	0	0	0	0	0	0	0	4.79356	5.23447	49.9476	100.728	62.4874	middle
28	gma-miR167c_L+1_1ss22GT	CTGAAGCTGCCAGCATGATCTT	22	chrB09	-	130887449	130887568	tgatcatgcaccactacaagTTGAAGCTGCCAGCATGATCTTaactttccctctcctatgatttgttggggtgagatcaGATCATGTGGCAGTTTCACCtagttgttggaagcatgaatt	26	gma-MIR167g,gma-MIR167j,gma-MIR167k,ptc-MIR167g,ptc-MIR167f,ptc-MIR167e,gra-MIR167c,mdm-MIR167a,mdm-MIR167h,mdm-MIR167i,mdm-MIR167j,ppe-MIR167d,ppe-MIR167c,vvi-MIR167c,lus-MIR167b,lus-MIR167a,lus-MIR167d,tcc-MIR167c,lja-MIR167,csi-MIR167b,csi-MIR167a,gso-MIR167a,dpr-MIR167c,ctr-MIR167,ccl-MIR167a,ccl-MIR167b,	gma-MIR167g	cagcagtTGAAGCTGCCAGCATGATCTGagtttaccttctattggtaagaacagatcatgtggctgcttcacctgttg	gma-miR167c	TGAAGCTGCCAGCATGATCTG	5'	Diff	gp2a	...((((((.((((.((.((.(((((((((((.((((((((....((((((((..............)))).))))..))))))))))))))))))).)).)).)).))..))))))...	114	43.3	-48.5	0.9	1596	1923.5	1833.5	2837	3053.5	1793	1029	748	1044.5	1387	1942	1242.5	1483.62	1332.12	1539.04	2291.86	2045.41	2430.24	976.919	1024.45	841.14	2067.98	1738.78	1990.78	high
29	ptc-miR167f-3p_L-1_1ss11GA	GATCATGTGACAGTTTCACC	20	chrB09	-	130887449	130887568	tgatcatgcaccactacaagTTGAAGCTGCCAGCATGATCTTaactttccctctcctatgatttgttggggtgagatcaGATCATGTGGCAGTTTCACCtagttgttggaagcatgaatt	26	gma-MIR167g,gma-MIR167j,gma-MIR167k,ptc-MIR167g,ptc-MIR167f,ptc-MIR167e,gra-MIR167c,mdm-MIR167a,mdm-MIR167h,mdm-MIR167i,mdm-MIR167j,ppe-MIR167d,ppe-MIR167c,vvi-MIR167c,lus-MIR167b,lus-MIR167a,lus-MIR167d,tcc-MIR167c,lja-MIR167,csi-MIR167b,csi-MIR167a,gso-MIR167a,dpr-MIR167c,ctr-MIR167,ccl-MIR167a,ccl-MIR167b,	ptc-MIR167f	ctctatcagtTGAAGCTGCCAGCATGATCTTagccttcctcctttgttgaggaaagaaacAGATCATGTGGCAGTTTCACCtgttgt	ptc-miR167f-3p	AGATCATGTGGCAGTTTCACC	3'	Diff	gp2a	...((((((.((((.((.((.(((((((((((.((((((((....((((((((..............)))).))))..))))))))))))))))))).)).)).)).))..))))))...	114	43.3	-48.5	0.9	0	0	0	0	0	0	0	0	0	0	6	0	0	0	0	0	0	0	0	0	0	0	5.37214	0	low
30	mtr-miR168b_R+3	TCGCTTGGTGCAGGTCGGGAACCA	24	chrB05	-	2423432	2423546	cgcggtctctaatTCGCTTGGTGCAGGTCGGGAACCGatcttcccgcgcgtaatggatgccgttggcggcggcgaatttggatCCCGCCTTGCATCAACTGAATCggaggccacg	8	mtr-MIR168c,mtr-MIR168b,nta-MIR168d,nta-MIR168a,nta-MIR168b,nta-MIR168c,sly-MIR168b,sly-MIR168a,	mtr-MIR168b	aacctctgatTCGCTTGGTGCAGGTCGGGAAccattacatccacagtttccctcggtaaattggatcctgccttgcatcaatcgaatcggaggctgca	mtr-miR168b	TCGCTTGGTGCAGGTCGGGAA	5'	Diff	gp2a	((.((((((..((((..((((((((((.(((((.((((..(((((((.((((((((...))))).))))))).))).)))).))))).))))))))))..))))..)))))).))	115	60.9	-62.3	0.9	0	0	0	4	0	0	3	4	0	0	4.5	5.5	0	0	0	3.23138	0	0	2.84816	5.47835	0	0	4.0291	8.81233	low
31	mtr-miR168c-3p_R+1	CCCGCCTTGCATCAACTGAATT	22	chrB05	-	2423432	2423546	cgcggtctctaatTCGCTTGGTGCAGGTCGGGAACCGatcttcccgcgcgtaatggatgccgttggcggcggcgaatttggatCCCGCCTTGCATCAACTGAATCggaggccacg	8	mtr-MIR168c,mtr-MIR168b,nta-MIR168d,nta-MIR168a,nta-MIR168b,nta-MIR168c,sly-MIR168b,sly-MIR168a,	mtr-MIR168c	ctcacttcgcggtctctaatTCGCTTGGTGCAGGTCGGGAAccactacatccgctgttttcgtagaaaccggcggtgaattggatCCCGCCTTGCATCAACTGAATcggaggccgcggtgaatcta	mtr-miR168c-3p	CCCGCCTTGCATCAACTGAAT	3'	Diff	gp2a	((.((((((..((((..((((((((((.(((((.((((..(((((((.((((((((...))))).))))))).))).)))).))))).))))))))))..))))..)))))).))	115	60.9	-62.3	0.9	21	30.5	26.5	47	59.5	28.5	25	14	24	22.5	25.5	15	19.5213	21.1227	22.2442	37.9688	39.8565	38.629	23.7347	19.1742	19.3273	33.5469	22.8316	24.0336	middle
32	mtr-miR169b	CAGCCAAGGATGACTTGCCGG	21	chrB09	+	93664073	93664253	cacgcctaagggaaacttgcatgaagaggcagagtgtgtgatgCAGCCAAGGATGACTTGCCGGcattaaaacatgacatgactctgtttgagttcgtgttcgtgttcgactatgaccGGCAAGTTGGCCTTGGCTATAttagactctcttcttctcatgtaagaaccaaacttaggctcg	37	mtr-MIR169g,mtr-MIR169b,mtr-MIR169l,gma-MIR169f,gma-MIR169g,gma-MIR169v,gma-MIR169a,gma-MIR169m,ptc-MIR169h,ptc-MIR169g,ptc-MIR169f,ptc-MIR169e,ptc-MIR169d,ptc-MIR169p,ptc-MIR169s,mdm-MIR169a,ppe-MIR169c,ppe-MIR169b,ppe-MIR169a,vvi-MIR169c,vvi-MIR169a,vvi-MIR169k,vvi-MIR169j,vvi-MIR169s,vvi-MIR169w,nta-MIR169r,nta-MIR169q,nta-MIR169s,lus-MIR169f,lus-MIR169j,lus-MIR169h,tcc-MIR169b,tcc-MIR169k,tcc…	mtr-MIR169l	gcagagagtgtagtaCAGCCAAGGATGACTTGCCGGccggcgttagtgaaggcaaaggcaaatgatcattcatgttcatgcatgcatattctccggccGGCAAGTTTTTCCTTGGCTATAttggactttcttc	mtr-miR169b	CAGCCAAGGATGACTTGCCGG	5'	Yes	gp2a	...(((((((((...((((((((.(((((.((((.((.((((..((((((((..(((((((((((((...(((((((((((((((.....))).))))).))))))).....))).))))))))))..))))))))..)))).)).)))).)))))))))))))..))...)))))))...	175	47	-91.9	1.1	3.5	4	0	0	4	0	7.5	15.5	5.5	7.5	22.5	3.5	3.25355	2.77019	0	0	2.67943	0	7.1204	21.2286	4.42917	11.1823	20.1455	5.60784	middle
33	mtr-miR169l-3p_3ss9TG10TG11T-	GGCAAGTTGGCCTTGGCTATA	21	chrB09	+	93664073	93664253	cacgcctaagggaaacttgcatgaagaggcagagtgtgtgatgCAGCCAAGGATGACTTGCCGGcattaaaacatgacatgactctgtttgagttcgtgttcgtgttcgactatgaccGGCAAGTTGGCCTTGGCTATAttagactctcttcttctcatgtaagaaccaaacttaggctcg	37	mtr-MIR169g,mtr-MIR169b,mtr-MIR169l,gma-MIR169f,gma-MIR169g,gma-MIR169v,gma-MIR169a,gma-MIR169m,ptc-MIR169h,ptc-MIR169g,ptc-MIR169f,ptc-MIR169e,ptc-MIR169d,ptc-MIR169p,ptc-MIR169s,mdm-MIR169a,ppe-MIR169c,ppe-MIR169b,ppe-MIR169a,vvi-MIR169c,vvi-MIR169a,vvi-MIR169k,vvi-MIR169j,vvi-MIR169s,vvi-MIR169w,nta-MIR169r,nta-MIR169q,nta-MIR169s,lus-MIR169f,lus-MIR169j,lus-MIR169h,tcc-MIR169b,tcc-MIR169k,tcc…	mtr-MIR169l	gcagagagtgtagtaCAGCCAAGGATGACTTGCCGGccggcgttagtgaaggcaaaggcaaatgatcattcatgttcatgcatgcatattctccggccGGCAAGTTTTTCCTTGGCTATAttggactttcttc	mtr-miR169l-3p	GGCAAGTTTTTCCTTGGCTATA	3'	Diff	gp2a	...(((((((((...((((((((.(((((.((((.((.((((..((((((((..(((((((((((((...(((((((((((((((.....))).))))).))))))).....))).))))))))))..))))))))..)))).)).)))).)))))))))))))..))...)))))))...	175	47	-91.9	1.1	0	0	0	0	0	0	4	0	0	0	3	0	0	0	0	0	0	0	3.79755	0	0	0	2.68607	0	low
34	gma-miR169e_L+2R+1_1ss10GA	TGAGCCAAGAATGACTTGCCGGA	23	chrB04	-	27913339	27913500	atccttttattttccaatatcaaagtgtctcgcatgaagggagagggggtagattTGAGCCAAGAATGACTTGCCGGAgcttaagctttcggcaaagtctttctggctctaatttattttctttttcaatcatgtaaaaagctatgataaaaatataagtcc	9	gma-MIR169h,gma-MIR169e,gma-MIR169d,ptc-MIR169t,ptc-MIR169n,vvi-MIR169m,vvi-MIR169p,tcc-MIR169m,tcc-MIR169n,	gma-MIR169e	gtcttgcatgaagaggtagagagagtgcttttgAGCCAAGGATGACTTGCCGGcgtaattacgggtattgccagcgagacatccttgttcacttatgctctcttttcactcatataagac	gma-miR169e	AGCCAAGGATGACTTGCCGG	5'	Diff	gp2a	...(((.((((((....(((((.(((.....((((((.(..(((((..(((((((.(((((.((((.(((((((((((((....)).)))))))).))).))))))))).)))))))..)))))..)..)))))).....))).))))))))))).)))...	156	36.4	-62.4	1.1	9	8	8	8.5	0	4.5	6	0	6.5	7.5	8.5	7.5	8.36627	5.54038	6.71522	6.86669	0	6.09931	5.69632	0	5.23447	11.1823	7.61053	12.0168	middle
35	vvi-miR169b	TGAGCCAAGGATGGCTTGCCG	21	chrB04	-	27397056	27397224	tggtgtttgctcaacagccttgcatgaagggatagtgagtagatcTGAGCCAAGGATGGCTTGCCGgtgacatctcccactttagggtgttcatcagttgcggcgagctagccttggttcatgtttgttctctttcctctcttttaagacttctaaagagcaaccaatg	2	vvi-MIR169h,vvi-MIR169b,	vvi-MIR169b	ggggtcgaatTGAGCCAAGGATGGCTTGCCGtcatctgcagcaagagttggagacttttaactgtgcgtgcacggttagtcatccttggctcatttggcccttct	vvi-miR169b	TGAGCCAAGGATGGCTTGCCG	5'	Yes	gp2a	((((...(((((...((.((((...((..(((.((.((..(((..((((((((((.((((((((((((((((...(((......))))).))))......)))))))))).))))))))))..)))..)).)).)))..))...)))).))......)))))))))...	166	47.3	-65.2	0.8	0	0	0	0	0	0	0	0	0	0	6	3	0	0	0	0	0	0	0	0	0	0	5.37214	4.80672	low
36	mtr-miR169e-5p_L+2_1ss7CG	TTGAGCGAAGGATGACTTGCCGG	23	chrB04	-	27458582	27458746	caagagtcttggatgaagagatagagagagtacatgTTGAGCCAAGGATGACTTGCCGGccggcattgcatcttctgcgaaagtaggggtgtgctctttgttaagtggttgccggcgagacatccttgctcatatttactctttttctttcatatcagactcctg	7	mtr-MIR169e,gma-MIR169h,gma-MIR169e,gma-MIR169d,vvi-MIR169p,vvi-MIR169m,tcc-MIR169m,	mtr-MIR169e	gaaatgGAGCCAAGGATGACTTGCCGGtatattagtttgtcgctaaagctaactagctttagttgttgggtactcccGGCAGGTCATCCTTCGGCTATAtt	mtr-miR169e-5p	GAGCCAAGGATGACTTGCCGG	5'	Diff	gp2a	((.((((((...(((.(((((..(((((((((.(((.((((.((((((((.(((((((((...(((((((((..((((....))))..).)))).........))))...))))))))).))))))))))))))).)))))))))))))))))...)))))).))	165	46.7	-76.3	1	19.5	16.5	24.5	9.5	6	7.5	10.5	10.5	13	18	22.5	27.5	18.1269	11.427	20.5654	7.67454	4.01914	10.1655	9.96857	14.3807	10.4689	26.8375	20.1455	44.0616	middle
37	gma-MIR171n-p5_1ss9GA	AGGTATTGACGTGCCTCAATT	21	chrB03	-	22423763	22423851	acaAGGTATTGACGTGCCTCAATTtgaagacatacttgagacaagataatcaattatgtagtttaaTTGAGCCGCGTCAATATCTCAtt	19	mtr-MIR171b,gma-MIR171p,gma-MIR171n,gma-MIR171m,gma-MIR171t,gma-MIR171d,stu-MIR171b,mdm-MIR171e,mdm-MIR171c,mdm-MIR171b,mdm-MIR171a,ppe-MIR171h,vvi-MIR171b,lus-MIR171d,lus-MIR171g,lus-MIR171j,sly-MIR171e,lja-MIR171b,ctr-MIR171,	gma-MIR171n	atacgaattagcacatgacaaattaaggtattggcgtgcctcaatttgaatacatggctattatgacaaatccagccttgtagtttgaTTGAGCCGCGTCAATATCTTAttttgctcttcttttccatctccta	gma-MIR171n-p5	aggtattggcgtgcctcaatt	5'	New	gp2a	...(((((((((((((.(((((((..(..(((((.((((..........)))).)))))..)..))))))).)))))))))))))....	82	34.8	-34.2	1.1	4	10	3.5	3.5	4.5	0	6.5	9	10.5	0	3	0	3.71834	6.92548	2.93791	2.82746	3.01436	0	6.17102	12.3263	8.45569	0	2.68607	0	middle
38	gma-miR171n_1ss20TC	TTGAGCCGCGTCAATATCTCA	21	chrB03	-	22423763	22423851	acaAGGTATTGACGTGCCTCAATTtgaagacatacttgagacaagataatcaattatgtagtttaaTTGAGCCGCGTCAATATCTCAtt	19	mtr-MIR171b,gma-MIR171p,gma-MIR171n,gma-MIR171m,gma-MIR171t,gma-MIR171d,stu-MIR171b,mdm-MIR171e,mdm-MIR171c,mdm-MIR171b,mdm-MIR171a,ppe-MIR171h,vvi-MIR171b,lus-MIR171d,lus-MIR171g,lus-MIR171j,sly-MIR171e,lja-MIR171b,ctr-MIR171,	gma-MIR171n	atacgaattagcacatgacaaattaaggtattggcgtgcctcaatttgaatacatggctattatgacaaatccagccttgtagtttgaTTGAGCCGCGTCAATATCTTAttttgctcttcttttccatctccta	gma-miR171n	TTGAGCCGCGTCAATATCTTA	3'	Diff	gp2a	...(((((((((((((.(((((((..(..(((((.((((..........)))).)))))..)..))))))).)))))))))))))....	82	34.8	-34.2	1.1	1152	1940	1383.5	1664.5	2742	860	1615	1492.5	2048.5	357.5	669.5	261	1070.88	1343.54	1161.31	1344.66	1836.75	1165.65	1533.26	2044.11	1649.66	533.023	599.441	418.185	high
39	mtr-MIR171c-p5	TATTGGCTTGGTTCACTCAGA	21	chrB05	-	3880318	3880437	atttggagtagttattgtgaTATTGGCTTGGTTCACTCAGAcatacaacacacatatacattcattcatattcttttgatTTTGATTGAGCCGTGCCAATATCtcactgctatttcattt	13	mtr-MIR171c,gma-MIR171g,gma-MIR171d,ptc-MIR171h,ptc-MIR171e,ptc-MIR171g,ptc-MIR171f,vvi-MIR171a,vvi-MIR171i,tcc-MIR171h,tcc-MIR171g,lja-MIR171a,aqc-MIR171b,	mtr-MIR171c	attgagatattggcttggttcactcagaagaaacaaaaaataacactacttgtgaatgttttgattttgattttgatttTGATTGAGCCGTGCCAATATTtcaaa	mtr-MIR171c-p5	tattggcttggttcactcaga	5'	New	gp2a	...(((((((((...((.(((((((((..((((((.(((((.((.(((.....((((..........))))....)))))))))).))))))..))))))))).))..)))))))))...	114	33.3	-35.4	0.9	66.5	106	91.5	32	68	17.5	160.5	95	177	23.5	46	15	61.8174	73.4101	76.8053	25.8511	45.5503	23.7195	152.377	130.111	142.539	35.0379	41.1864	24.0336	middle
40	mtr-miR171c_L+2_1ss23TC	TCTGATTGAGCCGTGCCAATATC	23	chrB05	-	3880318	3880437	atttggagtagttattgtgaTATTGGCTTGGTTCACTCAGAcatacaacacacatatacattcattcatattcttttgatTTTGATTGAGCCGTGCCAATATCtcactgctatttcattt	13	mtr-MIR171c,gma-MIR171g,gma-MIR171d,ptc-MIR171h,ptc-MIR171e,ptc-MIR171g,ptc-MIR171f,vvi-MIR171a,vvi-MIR171i,tcc-MIR171h,tcc-MIR171g,lja-MIR171a,aqc-MIR171b,	mtr-MIR171c	attgagatattggcttggttcactcagaagaaacaaaaaataacactacttgtgaatgttttgattttgattttgatttTGATTGAGCCGTGCCAATATTtcaaa	mtr-miR171c	TGATTGAGCCGTGCCAATATT	3'	Diff	gp2a	...(((((((((...((.(((((((((..((((((.(((((.((.(((.....((((..........))))....)))))))))).))))))..))))))))).))..)))))))))...	114	33.3	-35.4	0.9	3.5	0	0	0	0	0	0	0	0	0	0	0	3.25355	0	0	0	0	0	0	0	0	0	0	0	low
41	ptc-MIR171m-p5_1ss17CT	CGTGGTATTGATCCGGTTCATC	22	chrB07	+	112589559	112589672	ctctgcaaaagtagtacatggCGTGGTATTGATCCGGTTCATCttaaatttattaatcatgttaaattttagaCGAGCCGAATCAATATCACTCttgtttgcttgcttgcacag	12	mtr-MIR171g,mtr-MIR171h,gma-MIR171b,gma-MIR171h,ptc-MIR171j,ptc-MIR171l,ptc-MIR171m,ppe-MIR171d,ghr-MIR479,lja-MIR171c,csi-MIR479,csi-MIR171b,	ptc-MIR171m	gaagcagacatggcgtggtattgatccggctcatcttctgtatttgcatcagaagttcttcgctgaagaCGAGCCGAATCAATATCACTcttgtacgcttc	ptc-MIR171m-p5	cgtggtattgatccggctcatc	5'	New	gp2a	((.(((((((((((.(((.((.(((((((((((.((((((.(((.(((((((..........))))))).))).)))))).))))))))))).)))))))))))..))))).))	114	36.8	-41.3	1	1121	1288	1140	663	660	371	725	482	817	702	1029	574	1042.07	892.001	956.919	535.602	442.105	502.854	688.306	660.141	657.933	1046.66	921.322	919.686	middle
42	mtr-MIR171b-p5	AGGTATTGGCGCGCCTCAATT	21	chrB08	-	4482530	4482621	aactgAGGTATTGGCGCGCCTCAATTtgaatacatggttactaggtaatccgtagccatgtaatttgaTTGAGCCGCGTCAATATCTTAttt	16	mtr-MIR171b,gma-MIR171p,gma-MIR171n,gma-MIR171t,gma-MIR171m,stu-MIR171b,mdm-MIR171b,mdm-MIR171a,ppe-MIR171h,vvi-MIR171b,lus-MIR171g,lus-MIR171j,lus-MIR171d,sly-MIR171e,lja-MIR171b,ctr-MIR171,	mtr-MIR171b	agcaaggtattggcgcgcctcaatttgaatacatggctataaaaatgcatcatatcagccatgtagttTGATTGAGCCGCGTCAATATCttgtt	mtr-MIR171b-p5	aggtattggcgcgcctcaatt	5'	New	gp2a	...(((((((((((((((.(((((((..(.(((((((((((..((....))))))))))))).)..))))))).)))))))))))))))...	86	40.2	-47.2	1.3	21.5	31.5	25.5	18.5	27	7.5	36.5	35	41.5	9	11.5	3	19.9861	21.8153	21.4048	14.9452	18.0861	10.1655	34.6526	47.9356	33.4201	13.4188	10.2966	4.80672	middle
43	gma-miR171n	TTGAGCCGCGTCAATATCTTA	21	chrB08	-	4482530	4482621	aactgAGGTATTGGCGCGCCTCAATTtgaatacatggttactaggtaatccgtagccatgtaatttgaTTGAGCCGCGTCAATATCTTAttt	16	mtr-MIR171b,gma-MIR171p,gma-MIR171n,gma-MIR171t,gma-MIR171m,stu-MIR171b,mdm-MIR171b,mdm-MIR171a,ppe-MIR171h,vvi-MIR171b,lus-MIR171g,lus-MIR171j,lus-MIR171d,sly-MIR171e,lja-MIR171b,ctr-MIR171,	gma-MIR171n	atacgaattagcacatgacaaattaaggtattggcgtgcctcaatttgaatacatggctattatgacaaatccagccttgtagtttgaTTGAGCCGCGTCAATATCTTAttttgctcttcttttccatctccta	gma-miR171n	TTGAGCCGCGTCAATATCTTA	3'	Yes	gp2a	...(((((((((((((((.(((((((..(.(((((((((((..((....))))))))))))).)..))))))).)))))))))))))))...	86	40.2	-47.2	1.3	328.5	495.5	389	613.5	1005.5	339	466.5	398.5	611.5	186.5	379.5	151	305.369	343.157	326.528	495.614	673.541	459.481	442.889	545.781	492.443	278.067	339.788	241.938	middle
44	ptc-miR171a-5p_L+3	ATGGGATATTGGTACGGTTCAATC	24	chrB04	-	5862493	5862594	agagagcATGGGATATTGGTACGGTTCAATCagaaggcagtgctttgatagattctaaagtcctcttatTTGATTGAGCCGTGCCAATATCacatgtttaat	11	gma-MIR171g,ptc-MIR171a,ptc-MIR171e,ptc-MIR171f,ptc-MIR171g,ptc-MIR171h,vvi-MIR171a,vvi-MIR171i,tcc-MIR171g,tcc-MIR171h,aqc-MIR171b,	ptc-MIR171a	tcagagaaaacgGGATATTGGTACGGTTCAATCagaaagtaatgctcccaaaagtatagagtactattgtttgaTTGAGCCGTGCCAATATCACGtacactcat	ptc-miR171a-5p	GGATATTGGTACGGTTCAATC	5'	Diff	gp2a	...(((((((.((((((((((((((((((((((((((.((..((((((.....)).))))..))))).))))))))))))))))))))))).)))))))...	96	39.2	-51.9	1.3	3	0	3.5	0	0	0	0	0	0	0	0	0	2.78876	0	2.93791	0	0	0	0	0	0	0	0	0	low
45	nta-miR171a	TATTGGTGCGGTTCAATGAGA	21	chrB08	-	4197757	4197892	catgggggtaagagggaccggtttaacgggaTATTGGTGCGGTTCAATGAGAaagcaatgctcaaaatgtttcaagccttgtttttctattgagccgtgccaatatcacgtgccactgctcctaaaaaccccttaa	6	vvi-MIR171c,nta-MIR171a,sly-MIR171c,csi-MIR171a,ccl-MIR171,crt-MIR171,	nta-MIR171a	atacacgagaTATTGGTGCGGTTCAATGAGAaagcagtactcgacaaattttgactctacttttTGATTGAGCCGTGCCAATATCacgtgtagca	nta-miR171a	TATTGGTGCGGTTCAATGAGA	5'	Yes	gp2a	...((((((....((((.((((...(((.((((((((..((((((((((..(((((((.(((..((....))..))).)))))))..))))))))))..)))))))).)))...)))).))))....))))))...	130	45.6	-64.4	1	22	22.5	33	0	0	0	44.5	35	61	14.5	34	12.5	20.4509	15.5823	27.7003	0	0	0	42.2477	47.9356	49.1235	21.6191	30.4421	20.028	middle
46	mtr-miR172d-5p_L-3	GGAGCATCATCAAGATTCACA	21	chrB03	-	122122345	122122462	accagtcactgtttgccggtGGAGCATCATCAAGATTCACAagttctttcacttagcttggtggttagccatgactatgAGAATCTTGATGATGCTGCAGCagcaataaatgactact	24	mtr-MIR172d,gma-MIR172d,gma-MIR172c,gma-MIR172e,ptc-MIR172b,ptc-MIR172g,gra-MIR172b,stu-MIR172d,mdm-MIR172b,mdm-MIR172o,mdm-MIR172a,mdm-MIR172m,mdm-MIR172c,mdm-MIR172n,ppe-MIR172d,vvi-MIR172c,nta-MIR172a,lus-MIR172i,lus-MIR172e,lus-MIR172g,tcc-MIR172a,ghr-MIR172,lja-MIR172a,csi-MIR172a,	mtr-MIR172d	agtcagtgtttgctAGTGGAGCATCATCAAGATTCACAagctttatagggcttcaaatcaattagcccttcttcatgttatgAGAATCTTGATGATGCTGCAgcagcaattgatgact	mtr-miR172d-5p	AGTGGAGCATCATCAAGATTCACA	5'	Diff	gp2a	...(((((....((((...((.((((((((((((((((.((((((.........))))))(((((((....)))))))..)))))))))))))))).))...))))....)))))...	112	43.2	-45.1	0.9	78.5	130	92	27.5	50.5	13	78.5	61.5	84	66.5	125.5	49	72.9725	90.0312	77.225	22.2158	33.8278	17.6202	74.5269	84.2296	67.6455	99.1497	112.367	78.5098	middle
47	mtr-miR172d-3p_R+2_1	AGAATCTTGATGATGCTGCAGA	22	chrB03	-	122122345	122122462	accagtcactgtttgccggtGGAGCATCATCAAGATTCACAagttctttcacttagcttggtggttagccatgactatgAGAATCTTGATGATGCTGCAGCagcaataaatgactact	24	mtr-MIR172d,gma-MIR172d,gma-MIR172c,gma-MIR172e,ptc-MIR172b,ptc-MIR172g,gra-MIR172b,stu-MIR172d,mdm-MIR172b,mdm-MIR172o,mdm-MIR172a,mdm-MIR172m,mdm-MIR172c,mdm-MIR172n,ppe-MIR172d,vvi-MIR172c,nta-MIR172a,lus-MIR172i,lus-MIR172e,lus-MIR172g,tcc-MIR172a,ghr-MIR172,lja-MIR172a,csi-MIR172a,	mtr-MIR172d	agtcagtgtttgctAGTGGAGCATCATCAAGATTCACAagctttatagggcttcaaatcaattagcccttcttcatgttatgAGAATCTTGATGATGCTGCAgcagcaattgatgact	mtr-miR172d-3p	AGAATCTTGATGATGCTGCA	3'	Diff	gp2a	...(((((....((((...((.((((((((((((((((.((((((.........))))))(((((((....)))))))..)))))))))))))))).))...))))....)))))...	112	43.2	-45.1	0.9	34	30	39	12.5	19	0	25.5	15	22.5	17.5	39.5	28.5	31.6059	20.7764	32.7367	10.0981	12.7273	0	24.2094	20.5438	18.1193	26.092	35.3666	45.6639	middle
48	lus-MIR172a-p5	TAGCATCATCAAGATTCACATT	22	chrB03	-	6852355	6852474	agtcgttatttgcggatgTAGCATCATCAAGATTCACATGcaaatgtagaaggttgtgtatgtgggactttctcttttgaagtgAGAATCTTGATGATGCTGCATCggcaataaacgcct	59	mtr-MIR172c,mtr-MIR172b,mtr-MIR172d,gma-MIR172b,gma-MIR172h,gma-MIR172g,gma-MIR172f,gma-MIR172j,gma-MIR172a,ptc-MIR172b,ptc-MIR172f,ptc-MIR172a,ptc-MIR172c,gra-MIR172b,stu-MIR172b,stu-MIR172a,stu-MIR172e,mdm-MIR172e,mdm-MIR172d,mdm-MIR172f,mdm-MIR172g,mdm-MIR172h,mdm-MIR172b,mdm-MIR172o,mdm-MIR172c,mdm-MIR172n,mdm-MIR172a,mdm-MIR172m,ppe-MIR172a,ppe-MIR172b,vvi-MIR172d,nta-MIR172h,nta-MIR172e,nta…	lus-MIR172a	agtcgttgtttgctggcgtagcatcatcaagattcacattccgaactgggatcatgAGAATCTTGATGATGCTGCATtggccatatacgact	lus-MIR172a-p5	tagcatcatcaagattcacatt	5'	New	gp2a	((.((((..((((.(((((((((((((((((((((.(((.((((...((((((((..........))))))))..))))..))).))))))))))))))))))))).))))..)))).))	120	40.8	-56.4	1.2	0	0	0	0	0	0	0	0	0	0	6	6	0	0	0	0	0	0	0	0	0	0	5.37214	9.61345	low
49	mtr-miR172b_R+1	AGAATCTTGATGATGCTGCATT	22	chrB03	-	6852355	6852474	agtcgttatttgcggatgTAGCATCATCAAGATTCACATGcaaatgtagaaggttgtgtatgtgggactttctcttttgaagtgAGAATCTTGATGATGCTGCATCggcaataaacgcct	59	mtr-MIR172c,mtr-MIR172b,mtr-MIR172d,gma-MIR172b,gma-MIR172h,gma-MIR172g,gma-MIR172f,gma-MIR172j,gma-MIR172a,ptc-MIR172b,ptc-MIR172f,ptc-MIR172a,ptc-MIR172c,gra-MIR172b,stu-MIR172b,stu-MIR172a,stu-MIR172e,mdm-MIR172e,mdm-MIR172d,mdm-MIR172f,mdm-MIR172g,mdm-MIR172h,mdm-MIR172b,mdm-MIR172o,mdm-MIR172c,mdm-MIR172n,mdm-MIR172a,mdm-MIR172m,ppe-MIR172a,ppe-MIR172b,vvi-MIR172d,nta-MIR172h,nta-MIR172e,nta…	mtr-MIR172b	tgtttgcagatgtagcatcatcaagattcatatgtgaatgatgcagagtggaactgctaatatttcaattgatcttttgaaataAGAATCTTGATGATGCTGCATcagccatat	mtr-miR172b	AGAATCTTGATGATGCTGCAT	3'	Diff	gp2a	((.((((..((((.(((((((((((((((((((((.(((.((((...((((((((..........))))))))..))))..))).))))))))))))))))))))).))))..)))).))	120	40.8	-56.4	1.2	13	7.5	12.5	10	7.5	3.5	7.5	4	5	6	18.5	15.5	12.0846	5.19411	10.4925	8.07846	5.02393	4.74391	7.1204	5.47835	4.02652	8.94584	16.5641	24.8347	middle
50	mtr-miR172c-5p	GTAGCATCATCAAGATTCACA	21	chrB08	+	7073300	7073403	agcagtcgttgtttgcggatGTAGCATCATCAAGATTCACAtgctgcaacaagtgctagcttatgAGAATCTTGATGATGCTGCATcggccataaacgacttta	73	mtr-MIR172b,mtr-MIR172c,mtr-MIR172d,gma-MIR172b,gma-MIR172h,gma-MIR172g,gma-MIR172f,gma-MIR172j,gma-MIR172a,gma-MIR172l,gma-MIR172i,gma-MIR172k,ptc-MIR172b,ptc-MIR172f,ptc-MIR172a,ptc-MIR172c,ptc-MIR172d,ptc-MIR172e,gra-MIR172a,gra-MIR172b,stu-MIR172b,stu-MIR172a,stu-MIR172e,mdm-MIR172e,mdm-MIR172d,mdm-MIR172f,mdm-MIR172g,mdm-MIR172h,mdm-MIR172b,mdm-MIR172o,mdm-MIR172c,mdm-MIR172n,mdm-MIR172a,mdm…	mtr-MIR172c	tatttgcagatGTAGCATCATCAAGATTCACAtatgaaagtgcaaatggttttgttggattttgatctgatcgatgcaaatctaagttctccataggtcttttgaactgAGAATCTTGATGATGCTGCATcagccataa	mtr-miR172c-5p	GTAGCATCATCAAGATTCACA	5'	Yes	gp2a	...(((((((....((.(((((((((((((((((((((.(((((((((.....))).)))..))).))))))))))))))))))))).))....)))))))...	98	43.3	-56.4	1.3	94	122	116	57	79	29	67	44	74	211	402	223	87.3811	84.4908	97.3707	46.0472	52.9187	39.3067	63.6089	60.2618	59.5925	314.595	359.933	357.3	middle
51	mtr-miR172d-3p_R+2_2	AGAATCTTGATGATGCTGCAGT	22	chrB07	-	6226527	6226668	accagtcactgtttgccgatggagcatcatcaagattcacatagctttagttgattactgcgtgccttgcctttaattttgcttaattaacttcatagatatgAGAATCTTGATGATGCTGCAGCggcaataaatggctatg	10	mtr-MIR172d,gra-MIR172b,mdm-MIR172b,mdm-MIR172o,mdm-MIR172c,mdm-MIR172n,mdm-MIR172a,mdm-MIR172m,nta-MIR172a,lja-MIR172a,	mtr-MIR172d	agtcagtgtttgctAGTGGAGCATCATCAAGATTCACAagctttatagggcttcaaatcaattagcccttcttcatgttatgAGAATCTTGATGATGCTGCAgcagcaattgatgact	mtr-miR172d-3p	AGAATCTTGATGATGCTGCA	3'	Diff	gp2a	...(((((....((((((.((.((((((((((((((((.((((.((..(((((((((..(((.................))).)))))))))....)).)))).)))))))))))))))).)).))))))....)))))...	136	39.4	-57.8	1	34	30	39	12.5	19	0	25.5	15	22.5	17.5	39.5	28.5	31.6059	20.7764	32.7367	10.0981	12.7273	0	24.2094	20.5438	18.1193	26.092	35.3666	45.6639	middle
52	mtr-miR319c-5p_L-1R+1_1ss21GA	GAGTTCCTTGCAGCCCAAAAG	21	chrB10	+	8826219	8826330	atatgaaagttgtagaaatggGAGTTCCTTGCAGCCCAAAAGcatgtccatcaagaactccatgctctcttgtTTTGGACTGAAGGGAGCTCCTagttcttctctttcacca	21	mtr-MIR319c,gma-MIR319p,gma-MIR319l,gma-MIR319q,gma-MIR319g,gma-MIR319n,ptc-MIR319e,ptc-MIR319h,ptc-MIR319f,ptc-MIR319g,stu-MIR319b,mdm-MIR319c,vvi-MIR319e,lus-MIR319b,lus-MIR159c,tcc-MIR319,sly-MIR319c,csi-MIR319,aqc-MIR159,vun-MIR319b,pvu-MIR319c,	mtr-MIR319c	cagaaatgGGAGTTCCTTGCAGCCCAAAGcgccaagtgagaattctactggcaaattatgttTTGGACTGAAGGGAGCTCCCagttctt	mtr-miR319c-5p	GGAGTTCCTTGCAGCCCAAAG	5'	Diff	gp2a	...((((((....((((.((((((((((((.(((.(((((((((((..............)))))).......))))).))).)))))))))))).))))...))))))...	106	43.8	-41.8	0.9	26.5	32	26	37	52.5	17.5	20.5	17.5	28.5	9.5	16.5	7	24.634	22.1615	21.8245	29.8903	35.1675	23.7195	19.4624	23.9678	22.9512	14.1642	14.7734	11.2157	middle
53	mtr-miR319a-3p_L+1_1ss21CT	TTTGGACTGAAGGGAGCTCCT	21	chrB10	+	8826219	8826330	atatgaaagttgtagaaatggGAGTTCCTTGCAGCCCAAAAGcatgtccatcaagaactccatgctctcttgtTTTGGACTGAAGGGAGCTCCTagttcttctctttcacca	21	mtr-MIR319c,gma-MIR319p,gma-MIR319l,gma-MIR319q,gma-MIR319g,gma-MIR319n,ptc-MIR319e,ptc-MIR319h,ptc-MIR319f,ptc-MIR319g,stu-MIR319b,mdm-MIR319c,vvi-MIR319e,lus-MIR319b,lus-MIR159c,tcc-MIR319,sly-MIR319c,csi-MIR319,aqc-MIR159,vun-MIR319b,pvu-MIR319c,	mtr-MIR319c	cagaaatgGGAGTTCCTTGCAGCCCAAAGcgccaagtgagaattctactggcaaattatgttTTGGACTGAAGGGAGCTCCCagttctt	mtr-miR319a-3p	TTGGACTGAAGGGAGCTCCC	3'	Diff	gp2a	...((((((....((((.((((((((((((.(((.(((((((((((..............)))))).......))))).))).)))))))))))).))))...))))))...	106	43.8	-41.8	0.9	1040	2068.5	1518	3613.5	7906.5	1779	2868.5	2365.5	3243.5	1690.5	4191.5	1427.5	966.769	1432.53	1274.21	2919.15	5296.22	2411.26	2723.32	3239.76	2612	2520.49	3752.89	2287.2	high
54	amg-MIR319-p5_2ss12TC20CA	AGGAGCTTCCTCCAGTCCAAT	21	chrB07	-	22705315	22705440	agtgaAGGAGCTTCCTCCAGTCCAATtacaaattagaaaaagacgaatattgttttgttaaattaataataaaaaaaaactatacctctttttctatgttgtTGGACTGAAGGGAGCTCCTTCttt	20	mtr-MIR319c,gma-MIR319q,gma-MIR319l,gma-MIR319g,gma-MIR319h,gma-MIR319e,gma-MIR319p,ptc-MIR319f,ptc-MIR319g,stu-MIR319b,mdm-MIR319c,vvi-MIR319b,vvi-MIR319e,nta-MIR319a,lus-MIR319b,sly-MIR319c,csi-MIR319,vun-MIR319b,pvu-MIR319c,amg-MIR319,	amg-MIR319	aaggagcttccttcagtccactcatggatagggtaaagggtttgaattagctgctgactcattcattcaaacacaatagaacacaggtttcttcaatacaggctattgtgaatgtgtgaatgatgcaggaggtaaatttcatccttttcttgtctttgcTTGGACTGAAGGGAGCTCCCTtt	amg-MIR319-p5	aggagcttccttcagtccact	5'	New	gp2a	...(((((((((((((.((((((((..(((...((((((((((.........((((((((......))))))))............)))))))))))))..)))))))).)))))))))))))...	120	31	-51.9	1.3	0	0	0	0	0	0	0	3	0	11.5	26.5	8.5	0	0	0	0	0	0	0	4.10876	0	17.1462	23.7269	13.619	middle
55	gma-miR319d_L+1	TTGGACTGAAGGGGAGCTCCTTC	23	chrB08	-	125283520	125283655	aatgaaggggcttctttcagtcctttcatggagaagggattaaagggttgctgaaatatttaagtgtgaatgaagcgggagatattttgcattatcccctttctctgttcTTGGACTGAAGGGGAGCTCCTTCttt	3	gma-MIR319o,gma-MIR319d,gma-MIR319i,	gma-MIR319i	aagagagtgaaggagcttccttcagcccacgcatgggttcgggggattgaagggttgctgaagcatctgctgactcattcatacacacagaatagtgattcaaattgctaaggtaattgtgtgaatgaagcaggagatattttgcatccctctttctttgtgctTGGACTGAAGGGGAGCTCCTTCtttctgtt	gma-miR319d	TGGACTGAAGGGGAGCTCCTTC	3'	Diff	gp2a	...((((((((((((((((((((....(..((((((((......(((((((.(((((((((...(((.......)))..))))))))))))..))))))))))))..)....)))))))).))))))))))))...	130	41.9	-56.5	1	9	0	7	0	0	0	12	9	29	0	0	0	8.36627	0	5.87582	0	0	0	11.3926	12.3263	23.3538	0	0	0	middle
56	mtr-miR390_L-1	AGCTCAGGAGGGATAGCGCC	20	chrB02	+	94819028	94819173	atatagtgtggaagaatctgtaaAGCTCAGGAGGGATAGCGCCacggaagcatcgacgatgatccgttgtttgtgaagagtttttacgctctttgatcttctgtagCGCTATCCATCCTGAGTTTCAtgggttcttcacactgctt	34	mtr-MIR390,gma-MIR390g,gma-MIR390a,gma-MIR390f,gma-MIR390e,gma-MIR390c,ptc-MIR390a,ptc-MIR390b,ptc-MIR390d,ptc-MIR390c,mdm-MIR390e,mdm-MIR390f,mdm-MIR390c,mdm-MIR390d,mdm-MIR390b,mdm-MIR390a,ppe-MIR390,vvi-MIR390,nta-MIR390a,nta-MIR390b,nta-MIR390c,lus-MIR390b,lus-MIR390c,lus-MIR390d,lus-MIR390a,tcc-MIR390a,tcc-MIR390b,ghr-MIR390a,ghr-MIR390b,ghr-MIR390c,sly-MIR390b,lja-MIR390b,lja-MIR390a,csi-MI…	mtr-MIR390	ctgttAAGCTCAGGAGGGATAGCGCCatagaatgtcttctttttttggttccattttattgattgatcttctcttgcgctatccatcctgagtttcatgg	mtr-miR390	AAGCTCAGGAGGGATAGCGCC	5'	Diff	gp2a	...((((((.((((((((..(.((((((((((.(((((((((.(((((((.(((.((((((...))))))....(((((((......))))))))))))))))).))))))))).)))))))))).)..))))))))))))))...	140	45.2	-74.2	1.1	11.5	25	12	7.5	24	0	25.5	33	55.5	33	68	20.5	10.6902	17.3137	10.0728	6.05885	16.0766	0	24.2094	45.1964	44.6943	49.2021	60.8842	32.8459	middle
57	gma-miR390a-3p_R+1	CGCTATCCATCCTGAGTTTCA	21	chrB02	+	94819028	94819173	atatagtgtggaagaatctgtaaAGCTCAGGAGGGATAGCGCCacggaagcatcgacgatgatccgttgtttgtgaagagtttttacgctctttgatcttctgtagCGCTATCCATCCTGAGTTTCAtgggttcttcacactgctt	34	mtr-MIR390,gma-MIR390g,gma-MIR390a,gma-MIR390f,gma-MIR390e,gma-MIR390c,ptc-MIR390a,ptc-MIR390b,ptc-MIR390d,ptc-MIR390c,mdm-MIR390e,mdm-MIR390f,mdm-MIR390c,mdm-MIR390d,mdm-MIR390b,mdm-MIR390a,ppe-MIR390,vvi-MIR390,nta-MIR390a,nta-MIR390b,nta-MIR390c,lus-MIR390b,lus-MIR390c,lus-MIR390d,lus-MIR390a,tcc-MIR390a,tcc-MIR390b,ghr-MIR390a,ghr-MIR390b,ghr-MIR390c,sly-MIR390b,lja-MIR390b,lja-MIR390a,csi-MI…	gma-MIR390c	tgtaAAGCTCAGGAGGGATAGCGCCatggatgatctcttctccactcttgatcttctcttgCGCTATCCATCCTGAGTTTCatggcttct	gma-miR390a-3p	CGCTATCCATCCTGAGTTTC	3'	Diff	gp2a	...((((((.((((((((..(.((((((((((.(((((((((.(((((((.(((.((((((...))))))....(((((((......))))))))))))))))).))))))))).)))))))))).)..))))))))))))))...	140	45.2	-74.2	1.1	5	10.5	4.5	5.5	4.5	0	7.5	3	5	9.5	8	0	4.64793	7.27175	3.77731	4.44315	3.01436	0	7.1204	4.10876	4.02652	14.1642	7.16285	0	middle
58	mtr-miR390_L+1	CAAGCTCAGGAGGGATAGCGCC	22	chrB01	-	3494903	3495028	aatgaagcaagtatggtagaatctgtAAAGCTCAGGAGGGATAGCGCCaccacaaaccatacataattatagtgacgctatctatcctgagttttgtggcttcttcttactattacatgtttctac	38	mtr-MIR390,gma-MIR390g,gma-MIR390a,gma-MIR390f,gma-MIR390e,gma-MIR390c,gma-MIR390d,gma-MIR390b,ptc-MIR390a,ptc-MIR390b,ptc-MIR390d,ptc-MIR390c,stu-MIR390,mdm-MIR390a,mdm-MIR390c,mdm-MIR390d,mdm-MIR390e,mdm-MIR390f,mdm-MIR390b,ppe-MIR390,vvi-MIR390,nta-MIR390b,nta-MIR390c,nta-MIR390a,lus-MIR390d,lus-MIR390a,lus-MIR390b,lus-MIR390c,tcc-MIR390b,tcc-MIR390a,ghr-MIR390a,ghr-MIR390c,ghr-MIR390b,sly-MIR…	mtr-MIR390	ctgttAAGCTCAGGAGGGATAGCGCCatagaatgtcttctttttttggttccattttattgattgatcttctcttgcgctatccatcctgagtttcatgg	mtr-miR390	AAGCTCAGGAGGGATAGCGCC	5'	Diff	gp2a	...((((((.(((((((((((.(..((((((((((((..(((((((.(((.....................))).)))))))..))))))))))))..).))))....))))).)).))))))...	120	38.9	-48.2	1	5.5	19.5	16.5	0	0	0	23	12	20.5	8.5	16	3	5.11272	13.5047	13.8501	0	0	0	21.8359	16.435	16.5087	12.6733	14.3257	4.80672	middle
59	mtr-miR390	AAGCTCAGGAGGGATAGCGCC	21	chrB07	+	30445901	30446008	agtagtaaggtagaatctgttAAGCTCAGGAGGGATAGCGCCacatataacacaattcattcgtattggCGCTATCTATCCTGAGTTTCAcggcttcttcttacttta	33	mtr-MIR390,gma-MIR390g,gma-MIR390a,gma-MIR390f,gma-MIR390e,gma-MIR390c,ptc-MIR390a,ptc-MIR390b,ptc-MIR390d,ptc-MIR390c,mdm-MIR390e,mdm-MIR390f,mdm-MIR390c,mdm-MIR390d,mdm-MIR390b,mdm-MIR390a,ppe-MIR390,vvi-MIR390,nta-MIR390b,nta-MIR390c,lus-MIR390b,lus-MIR390c,lus-MIR390d,lus-MIR390a,tcc-MIR390a,tcc-MIR390b,ghr-MIR390a,ghr-MIR390b,ghr-MIR390c,sly-MIR390b,lja-MIR390b,lja-MIR390a,csi-MIR390,	mtr-MIR390	ctgttAAGCTCAGGAGGGATAGCGCCatagaatgtcttctttttttggttccattttattgattgatcttctcttgcgctatccatcctgagtttcatgg	mtr-miR390	AAGCTCAGGAGGGATAGCGCC	5'	Yes	gp2a	...(((((((.((((.((((.((((((((((..((((((((((.((((..............))))))))))))))..)))))))))).)))).)))))))))))...	102	40.7	-50.2	1.1	477	790	553.5	82	147.5	48.5	769	672.5	1079.5	369	797	315	443.412	547.113	464.609	66.2434	98.8039	65.737	730.079	921.047	869.325	550.169	713.599	504.706	middle
60	gma-miR390a-3p_R+1_1ss8CT	CGCTATCTATCCTGAGTTTCA	21	chrB07	+	30445901	30446008	agtagtaaggtagaatctgttAAGCTCAGGAGGGATAGCGCCacatataacacaattcattcgtattggCGCTATCTATCCTGAGTTTCAcggcttcttcttacttta	33	mtr-MIR390,gma-MIR390g,gma-MIR390a,gma-MIR390f,gma-MIR390e,gma-MIR390c,ptc-MIR390a,ptc-MIR390b,ptc-MIR390d,ptc-MIR390c,mdm-MIR390e,mdm-MIR390f,mdm-MIR390c,mdm-MIR390d,mdm-MIR390b,mdm-MIR390a,ppe-MIR390,vvi-MIR390,nta-MIR390b,nta-MIR390c,lus-MIR390b,lus-MIR390c,lus-MIR390d,lus-MIR390a,tcc-MIR390a,tcc-MIR390b,ghr-MIR390a,ghr-MIR390b,ghr-MIR390c,sly-MIR390b,lja-MIR390b,lja-MIR390a,csi-MIR390,	gma-MIR390c	tgtaAAGCTCAGGAGGGATAGCGCCatggatgatctcttctccactcttgatcttctcttgCGCTATCCATCCTGAGTTTCatggcttct	gma-miR390a-3p	CGCTATCCATCCTGAGTTTC	3'	Diff	gp2a	...(((((((.((((.((((.((((((((((..((((((((((.((((..............))))))))))))))..)))))))))).)))).)))))))))))...	102	40.7	-50.2	1.1	0	3.5	3	0	0	0	7	3	6	6	14	8.5	0	2.42392	2.51821	0	0	0	6.64571	4.10876	4.83182	8.94584	12.535	13.619	middle
61	mtr-miR393a_R+1_1	TCCAAAGGGATCGCATTGATCC	22	chrB07	+	7778742	7778865	actgcaactggaggaggcaTCCAAAGGGATCGCATTGATCCcaaatctcccatctcttcttctctttcttatcgaaatgatttgggATCATGCTATCCCTTTGGATTcctcctttggaagcttc	34	mtr-MIR393a,mtr-MIR393b,gma-MIR393c,gma-MIR393e,gma-MIR393a,gma-MIR393d,gma-MIR393f,gma-MIR393g,gma-MIR393i,gma-MIR393j,gma-MIR393h,gma-MIR393k,ptc-MIR393a,ptc-MIR393b,ptc-MIR393c,stu-MIR393,mdm-MIR393a,mdm-MIR393f,mdm-MIR393b,mdm-MIR393c,mdm-MIR393d,mdm-MIR393e,ppe-MIR393a,ppe-MIR393b,vvi-MIR393b,vvi-MIR393a,lus-MIR393a,lus-MIR393c,lus-MIR393b,lus-MIR393d,tcc-MIR393a,tcc-MIR393b,ghr-MIR393,csi-M…	mtr-MIR393b	aggcaTCCAAAGGGATCGCATTGATCccaaatctaattaagtccctagctacttaattaacaacttaatttccttaatatctcataataTTTGGGATCATGCTATCCCTTtggattcat	mtr-miR393a	TCCAAAGGGATCGCATTGATC	5'	Diff	gp2a	...((..(..(((((((.((((((((((((.(((.((((((((((((...............................))))))))))))))).)))))))))))).)))))))..)..))...	118	45.2	-61.865	1.1	7.5	5	10	16	14.5	4.5	3.5	4	4	30.5	44.5	24.5	6.97189	3.46274	8.39403	12.9255	9.71292	6.09931	3.32286	5.47835	3.22121	45.4747	39.8434	39.2549	middle
62	ptc-miR393a-3p	ATCATGCTATCCCTTTGGATT	21	chrB07	+	7778742	7778865	actgcaactggaggaggcaTCCAAAGGGATCGCATTGATCCcaaatctcccatctcttcttctctttcttatcgaaatgatttgggATCATGCTATCCCTTTGGATTcctcctttggaagcttc	34	mtr-MIR393a,mtr-MIR393b,gma-MIR393c,gma-MIR393e,gma-MIR393a,gma-MIR393d,gma-MIR393f,gma-MIR393g,gma-MIR393i,gma-MIR393j,gma-MIR393h,gma-MIR393k,ptc-MIR393a,ptc-MIR393b,ptc-MIR393c,stu-MIR393,mdm-MIR393a,mdm-MIR393f,mdm-MIR393b,mdm-MIR393c,mdm-MIR393d,mdm-MIR393e,ppe-MIR393a,ppe-MIR393b,vvi-MIR393b,vvi-MIR393a,lus-MIR393a,lus-MIR393c,lus-MIR393b,lus-MIR393d,tcc-MIR393a,tcc-MIR393b,ghr-MIR393,csi-M…	ptc-MIR393b	agaggaggcaTCCAAAGGGATCGCATTGATCccgagtgtccctggccataattttggATCATGCTATCCCTTTGGATTcctcct	ptc-miR393a-3p	ATCATGCTATCCCTTTGGATT	3'	Yes	gp2a	...((..(..(((((((.((((((((((((.(((.((((((((((((...............................))))))))))))))).)))))))))))).)))))))..)..))...	118	45.2	-61.865	1.1	18.5	37	28	5.5	5.5	0	14	18	25.5	4.5	16.5	6	17.1973	25.6243	23.5033	4.44315	3.68421	0	13.2914	24.6526	20.5352	6.70938	14.7734	9.61345	middle
63	gma-MIR395g-p5	AGTTCCTCTGAACACTTCACA	21	chrB03	+	131033235	131033356	gaatgttggctgtttcttggAGTTCCTCTGAACACTTCACAcatgaggcttaattaatgccaataatgagtcctttccatcagTGAAGTGTTTGGGGGAACTTCaggattcaactaacacgg	92	mtr-MIR395a,mtr-MIR395l,mtr-MIR395n,mtr-MIR395h,mtr-MIR395i,mtr-MIR395j,mtr-MIR395m,mtr-MIR395d,mtr-MIR395o,mtr-MIR395e,mtr-MIR395f,mtr-MIR395c,mtr-MIR395g,gma-MIR395g,gma-MIR395f,gma-MIR395d,gma-MIR395e,gma-MIR395l,gma-MIR395c,gma-MIR395j,gma-MIR395i,gma-MIR395m,gma-MIR395a,gma-MIR395b,gma-MIR395k,ptc-MIR395c,ptc-MIR395k,ptc-MIR395f,ptc-MIR395b,ptc-MIR395d,ptc-MIR395g,ptc-MIR395h,ptc-MIR395i,ptc…	gma-MIR395g	ggttgtctcttggagttcctctgaacacttcacacgtgggactagagtagtggtattgtatcctttagatcatagaatagtcctcatcatcaccaagTGAAGTGTTTGGGGGAACTTTtaggtacaac	gma-MIR395g-p5	agttcctctgaacacttcaca	5'	New	gp2a	...((((((.((..((((((((((((((..((((((((((....((((((((.(((.......))))))).)))).......))))))))))..))))))))))))))..)).))))))...	116	42.6	-55	1.1	15.5	28.5	21.5	13.5	16	5	22.5	22	24	8	17	4	14.4086	19.7376	18.0472	10.9059	10.7177	6.77701	21.3612	30.1309	19.3273	11.9278	15.2211	6.40896	middle
64	mtr-miR395a_L-1R+1_1ss21CT	TGAAGTGTTTGGGGGAACTTC	21	chrB03	+	131033235	131033356	gaatgttggctgtttcttggAGTTCCTCTGAACACTTCACAcatgaggcttaattaatgccaataatgagtcctttccatcagTGAAGTGTTTGGGGGAACTTCaggattcaactaacacgg	92	mtr-MIR395a,mtr-MIR395l,mtr-MIR395n,mtr-MIR395h,mtr-MIR395i,mtr-MIR395j,mtr-MIR395m,mtr-MIR395d,mtr-MIR395o,mtr-MIR395e,mtr-MIR395f,mtr-MIR395c,mtr-MIR395g,gma-MIR395g,gma-MIR395f,gma-MIR395d,gma-MIR395e,gma-MIR395l,gma-MIR395c,gma-MIR395j,gma-MIR395i,gma-MIR395m,gma-MIR395a,gma-MIR395b,gma-MIR395k,ptc-MIR395c,ptc-MIR395k,ptc-MIR395f,ptc-MIR395b,ptc-MIR395d,ptc-MIR395g,ptc-MIR395h,ptc-MIR395i,ptc…	mtr-MIR395c	gagttcctttgaacgcttcatgcatgagaatatctatttggtctaatatccattagaaaagatagtcttttcttctATGAAGTGTTTGGGGGAACTC	mtr-miR395a	ATGAAGTGTTTGGGGGAACTC	3'	Diff	gp2a	...((((((.((..((((((((((((((..((((((((((....((((((((.(((.......))))))).)))).......))))))))))..))))))))))))))..)).))))))...	116	42.6	-55	1.1	14	27.5	26.5	13.5	21.5	8	19.5	17.5	21.5	26	81	31	13.0142	19.0451	22.2442	10.9059	14.4019	10.8432	18.5131	23.9678	17.314	38.7653	72.5239	49.6695	middle
65	mtr-MIR395g-p5	AGTTCCTCTGAACGCTTCATA	21	chrB05	-	36364446	36364566	atttgttggttgtctcctggAGTTCCTCTGAACGCTTCATAcgactgatggtcgtcgtcggcgacctaatccttacttccaatgaagtgtttgggggaactcttgggtacaacttacatca	2	mtr-MIR395g,gma-MIR395k,	mtr-MIR395g	gagttcctctgaacgcttcatataagaggttatccatcttcaTTGAAGTGTTTGGGGGAACTC	mtr-MIR395g-p5	agttcctctgaacgcttcata	5'	New	gp2a	...(((..(((((..((..(((((((((..((((((((((..((..(((((((((.....))))))..)))......))..))))))))))..)))))))))..))..)))))..)))...	115	47.1	-55.1	1	20	36	27.5	4	13.5	3	10	11.5	9.5	14	35	16.5	18.5917	24.9317	23.0836	3.23138	9.04307	4.06621	9.49387	15.7503	7.65038	20.8736	31.3375	26.437	middle
66	mtr-miR395a_L+1R-1_1ss21TC	TATGAAGTGTTTGGGGGAACC	21	chrB03	-	131032168	131032282	atcatcgggtggtacctagtgttccctcgaacacttcaacgaccagaactttcagctacaacattctctgtgttcTATGAAGTGTTTGGGGGAACCcttggtatcatttgataaa	94	mtr-MIR395f,mtr-MIR395c,mtr-MIR395a,mtr-MIR395l,mtr-MIR395n,mtr-MIR395h,mtr-MIR395i,mtr-MIR395m,mtr-MIR395j,mtr-MIR395d,mtr-MIR395o,mtr-MIR395e,mtr-MIR395g,gma-MIR395l,gma-MIR395f,gma-MIR395j,gma-MIR395i,gma-MIR395m,gma-MIR395k,gma-MIR395g,gma-MIR395c,gma-MIR395d,gma-MIR395e,gma-MIR395a,gma-MIR395b,ptc-MIR395c,ptc-MIR395k,ptc-MIR395f,ptc-MIR395b,ptc-MIR395d,ptc-MIR395g,ptc-MIR395h,ptc-MIR395i,ptc…	mtr-MIR395e	gagttcctttgaacgcttcatgcatgagaatatctatctatttggtttaaaatccattaggatagatagttcttcttaaATGAAGTGTTTGGGGGAACTC	mtr-miR395a	ATGAAGTGTTTGGGGGAACTC	3'	Diff	gp2a	...(((..((((((((.((.((((((((((((((((((..(((((((...................)))).)))...)))))))))))))))))).)).))))))))..)))...	109	43.5	-52	1	189	334	254.5	43	66.5	25	186.5	181	273	124	280.5	94	175.692	231.311	213.628	34.7374	44.5455	33.8851	177.061	247.895	219.848	184.881	251.147	150.611	middle
67	mtr-miR395a_L-1	TGAAGTGTTTGGGGGAACTC	20	chrB05	+	29918452	29918569	aggcttatttcatatgttccctagagttccccacagacacttcagatatatatggtttctcatatatttatacTGAAGTGTTTGGGGGAACTCctgatagcatttgatttttaagaaa	87	mtr-MIR395a,mtr-MIR395l,mtr-MIR395n,mtr-MIR395i,mtr-MIR395j,mtr-MIR395m,mtr-MIR395d,mtr-MIR395o,mtr-MIR395e,mtr-MIR395f,mtr-MIR395c,mtr-MIR395g,gma-MIR395l,gma-MIR395c,gma-MIR395j,gma-MIR395i,gma-MIR395m,gma-MIR395a,gma-MIR395b,gma-MIR395k,ptc-MIR395c,ptc-MIR395k,ptc-MIR395f,ptc-MIR395b,ptc-MIR395d,ptc-MIR395g,ptc-MIR395h,ptc-MIR395i,ptc-MIR395j,ptc-MIR395e,stu-MIR395f,stu-MIR395g,stu-MIR395h,stu…	mtr-MIR395c	gagttcctttgaacgcttcatgcatgagaatatctatttggtctaatatccattagaaaagatagtcttttcttctATGAAGTGTTTGGGGGAACTC	mtr-miR395a	ATGAAGTGTTTGGGGGAACTC	3'	Diff	gp2a	...((((..(((.(((((.....(((((((((.((((((((((((..((((((((....)))))))).....))))))))))))))))))))).....))))).)))....))))...	112	34.7	-48.7	1.2	30	52.5	42.5	5.5	13	4.5	5.5	10	5.5	4	8.5	7	27.8876	36.3588	35.6746	4.44315	8.70814	6.09931	5.22163	13.6959	4.42917	5.96389	7.61053	11.2157	middle
68	mtr-miR395a_L-1	TGAAGTGTTTGGGGGAACTC	20	chrB05	-	36336702	36336869	agggttaatcatttgttggttgtgtcttggagttcctctgaacgcttcatgtgtgtgctaacttgtccaataatctagctagtaaccatttgctataaaagatatagtaagttcttcaaaTGAAGTGTTTGGGGGAACTCcggggtgcattcgacattgcttagcatg	87	mtr-MIR395a,mtr-MIR395l,mtr-MIR395n,mtr-MIR395i,mtr-MIR395j,mtr-MIR395m,mtr-MIR395d,mtr-MIR395o,mtr-MIR395e,mtr-MIR395f,mtr-MIR395c,mtr-MIR395g,gma-MIR395l,gma-MIR395c,gma-MIR395j,gma-MIR395i,gma-MIR395m,gma-MIR395a,gma-MIR395b,gma-MIR395k,ptc-MIR395c,ptc-MIR395k,ptc-MIR395f,ptc-MIR395b,ptc-MIR395d,ptc-MIR395g,ptc-MIR395h,ptc-MIR395i,ptc-MIR395j,ptc-MIR395e,stu-MIR395f,stu-MIR395g,stu-MIR395h,stu…	mtr-MIR395c	gagttcctttgaacgcttcatgcatgagaatatctatttggtctaatatccattagaaaagatagtcttttcttctATGAAGTGTTTGGGGGAACTC	mtr-miR395a	ATGAAGTGTTTGGGGGAACTC	3'	Diff	gp2a	...(((((.((..(((((..((..((..((((((((((..((((((((((.((...((((..((((...))))..))))........((((((((((.....))))))))))....)).))))))))))..))))))))))..))..))..))))).)).)))))...	162	40.5	-67.5	1	30	52.5	42.5	5.5	13	4.5	5.5	10	5.5	4	8.5	7	27.8876	36.3588	35.6746	4.44315	8.70814	6.09931	5.22163	13.6959	4.42917	5.96389	7.61053	11.2157	middle
69	mtr-miR396a-5p	TTCCACAGCTTTCTTGAACTT	21	chrB01	+	133320048	133320200	atcagatctgagtcctggtcatgcttTTCCACAGCTTTCTTGAACTTcttgtatgtgcatccatctcaacttcttctaagtaagtatgtaattacagtcttaaccaagaaGCTCAAGAAAGCTGTGGGAGAatatggcaatttcaggcctttc	30	mtr-MIR396a,gma-MIR396g,gma-MIR396b,gma-MIR396d,gma-MIR396f,gma-MIR396k,gma-MIR396c,ptc-MIR396e,ptc-MIR396d,ptc-MIR396c,stu-MIR396,mdm-MIR396d,mdm-MIR396e,mdm-MIR396c,ppe-MIR396b,vvi-MIR396b,vvi-MIR396a,nta-MIR396b,nta-MIR396c,lus-MIR396b,lus-MIR396e,tcc-MIR396c,tcc-MIR396e,sly-MIR396b,csi-MIR396c,aqc-MIR396b,ccl-MIR396,bcy-MIR396b,bgy-MIR396b,ama-MIR396,	mtr-MIR396a	tgcttTTCCACAGCTTTCTTGAACTTctttcgtatcttaaatctgttttcaagattaaaagtcctagaaGCTCAAGAAAGCTGTGGGAGAata	mtr-miR396a-5p	TTCCACAGCTTTCTTGAACTT	5'	Yes	gp2a	...((..(((((.....(((((..(((((((((((((((((((.(((((((...(((....)))............((((...(((......)))...))))..))))))).)))))))))))))))))))..)))))...)))))..))...	147	39.9	-55.7	0.9	236.5	416.5	287	520.5	885.5	266.5	437	385	558.5	413.5	748.5	302.5	219.847	288.446	240.909	420.484	593.158	361.215	414.882	527.291	449.762	616.517	670.174	484.678	middle
70	mtr-miR396a-3p	GCTCAAGAAAGCTGTGGGAGA	21	chrB01	+	133320048	133320200	atcagatctgagtcctggtcatgcttTTCCACAGCTTTCTTGAACTTcttgtatgtgcatccatctcaacttcttctaagtaagtatgtaattacagtcttaaccaagaaGCTCAAGAAAGCTGTGGGAGAatatggcaatttcaggcctttc	30	mtr-MIR396a,gma-MIR396g,gma-MIR396b,gma-MIR396d,gma-MIR396f,gma-MIR396k,gma-MIR396c,ptc-MIR396e,ptc-MIR396d,ptc-MIR396c,stu-MIR396,mdm-MIR396d,mdm-MIR396e,mdm-MIR396c,ppe-MIR396b,vvi-MIR396b,vvi-MIR396a,nta-MIR396b,nta-MIR396c,lus-MIR396b,lus-MIR396e,tcc-MIR396c,tcc-MIR396e,sly-MIR396b,csi-MIR396c,aqc-MIR396b,ccl-MIR396,bcy-MIR396b,bgy-MIR396b,ama-MIR396,	mtr-MIR396a	tgcttTTCCACAGCTTTCTTGAACTTctttcgtatcttaaatctgttttcaagattaaaagtcctagaaGCTCAAGAAAGCTGTGGGAGAata	mtr-miR396a-3p	GCTCAAGAAAGCTGTGGGAGA	3'	Yes	gp2a	...((..(((((.....(((((..(((((((((((((((((((.(((((((...(((....)))............((((...(((......)))...))))..))))))).)))))))))))))))))))..)))))...)))))..))...	147	39.9	-55.7	0.9	846.5	1205.5	934.5	611	1079.5	322	1145.5	805.5	1350.5	611	1105	514.5	786.894	834.866	784.422	493.594	723.11	436.439	1087.52	1103.2	1087.56	910.985	989.369	824.353	middle
71	gma-miR396a-5p_1ss21GA	TTCCACAGCTTTCTTGAACTA	21	chrB01	-	133326338	133326463	catggccctctttgtattcTTCCACAGCTTTCTTGAACTGcatctaattgttgcatgcatgccatggcactcttcttcttgcgttgcggttcAATAAAGCTGTGGGAAGATACagatagggtcaaa	23	gma-MIR396i,gma-MIR396a,ptc-MIR396b,ptc-MIR396a,mdm-MIR396b,mdm-MIR396d,mdm-MIR396e,mdm-MIR396a,mdm-MIR396c,ppe-MIR396b,vvi-MIR396d,vvi-MIR396a,lus-MIR396c,lus-MIR396a,tcc-MIR396b,ghr-MIR396b,ghr-MIR396a,sly-MIR396a,csi-MIR396b,aau-MIR396,bcy-MIR396a,bgy-MIR396a,amg-MIR396,	gma-MIR396a	tcatggctctctttgtattcTTCCACAGCTTTCTTGAACTGcatccaaagagttcctttgcatgcatgccatggcactcttactcccaaatcttgttttgcggTTCAATAAAGCTGTGGGAAGatacagatagggtcaac	gma-miR396a-5p	TTCCACAGCTTTCTTGAACTG	5'	Diff	gp2a	..(((((((.(((((((..((((((((((((.((((((((((............((((((((....)))..........))))))))))))))).))))))))))))..))))))).)))))))..	122	44.4	-59	1.1	0	0	0	0	6	0	0	0	0	3	3.5	5	0	0	0	0	4.01914	0	0	0	0	4.47292	3.13375	8.01121	low
72	gma-MIR396i-p3	AATAAAGCTGTGGGAAGATAC	21	chrB01	-	133326338	133326463	catggccctctttgtattcTTCCACAGCTTTCTTGAACTGcatctaattgttgcatgcatgccatggcactcttcttcttgcgttgcggttcAATAAAGCTGTGGGAAGATACagatagggtcaaa	23	gma-MIR396i,gma-MIR396a,ptc-MIR396b,ptc-MIR396a,mdm-MIR396b,mdm-MIR396d,mdm-MIR396e,mdm-MIR396a,mdm-MIR396c,ppe-MIR396b,vvi-MIR396d,vvi-MIR396a,lus-MIR396c,lus-MIR396a,tcc-MIR396b,ghr-MIR396b,ghr-MIR396a,sly-MIR396a,csi-MIR396b,aau-MIR396,bcy-MIR396a,bgy-MIR396a,amg-MIR396,	gma-MIR396i	tggccctctttgtattcTTCCACAGCTTTCTTGAACTGcatccatagagttcctttgcatgcatgccaaggcactcttgctcccacaccttgttttgcggTTCAATAAAGCTGTGGGAAGatacagatagggtca	gma-MIR396i-p3	AATAAAGCTGTGGGAAGatac	3'	New	gp2a	..(((((((.(((((((..((((((((((((.((((((((((............((((((((....)))..........))))))))))))))).))))))))))))..))))))).)))))))..	122	44.4	-59	1.1	0	0	0	0	3	0	0	0	0	0	0	0	0	0	0	0	2.00957	0	0	0	0	0	0	0	low
73	ptc-MIR399g-p5_1ss20GC	GTGCAATTCTCCTTTGGCACA	21	chrB03	-	135170947	135171064	tgcactgtcaacggaatgagaGTGCAATTCTCCTTTGGCACAcagaagtagagaacttgaacgtgctctcttctagttTGCCAAAGGAGATTTGCCCTGccatttacttgatagtttt	6	mtr-MIR399c,mtr-MIR399h,mtr-MIR399i,ptc-MIR399g,mdm-MIR399a,ghr-MIR399d,	ptc-MIR399g	tgatgaataactgtgcaattctcctttggcagacgtatatggcgttcggacaccaactttggacTGCCAAAGGAGAATTGCCCTGccattcaac	ptc-MIR399g-p5	gtgcaattctcctttggcaga	5'	New	gp2a	...((((((((..(((((..((.((((.((((((((((((.(((((((.((((.((......)).))))))))).)).)))))))))))).)))).))..)))))..))))))))...	112	43.2	-54.4	1.1	0	0	0	0	0	0	0	0	0	3.5	9	4.5	0	0	0	0	0	0	0	0	0	5.21841	8.05821	7.21009	low
74	mtr-miR399c	TGCCAAAGGAGATTTGCCCTG	21	chrB03	-	135170947	135171064	tgcactgtcaacggaatgagaGTGCAATTCTCCTTTGGCACAcagaagtagagaacttgaacgtgctctcttctagttTGCCAAAGGAGATTTGCCCTGccatttacttgatagtttt	6	mtr-MIR399c,mtr-MIR399h,mtr-MIR399i,ptc-MIR399g,mdm-MIR399a,ghr-MIR399d,	mtr-MIR399i	aatgatagagcaaatctctattagcagaacgaagtagaaagcttggacatgcatgcttctggttTGCCAAAGGAGATTTGCCCTGccatt	mtr-miR399c	TGCCAAAGGAGATTTGCCCTG	3'	Yes	gp2a	...((((((((..(((((..((.((((.((((((((((((.(((((((.((((.((......)).))))))))).)).)))))))))))).)))).))..)))))..))))))))...	112	43.2	-54.4	1.1	9	15.5	8.5	0	6.5	0	5	5.5	8.5	4.5	9.5	0	8.36627	10.7345	7.13492	0	4.35407	0	4.74694	7.53273	6.84508	6.70938	8.50589	0	middle
75	gma-MIR399h-p5_2ss20CT21TC	TCAGCAATAGGGCACCTCTTC	21	chrB09	+	130628649	130628782	cagtaagcaaaTCAGCAATAGGGCACCTCTTCactggcatgtataagtataatatactaattcttcaagtatttctacggtcacatacataacaTGCCAAAGGAGAGTTGCCCTGttgctgctttagcttaaaa	27	mtr-MIR399l,mtr-MIR399p,gma-MIR399h,gma-MIR399b,gma-MIR399a,gma-MIR399c,ptc-MIR399i,ptc-MIR399b,gra-MIR399,stu-MIR399i,stu-MIR399b,stu-MIR399a,stu-MIR399e,stu-MIR399f,stu-MIR399c,stu-MIR399d,mdm-MIR399i,mdm-MIR399j,mdm-MIR399d,vvi-MIR399c,vvi-MIR399b,tcc-MIR399i,sly-MIR399,csi-MIR399d,csi-MIR399b,vun-MIR399a,pvu-MIR399a,	gma-MIR399h	caaatcagcaatagggcacctctctcctggcaggagaaaaagatcagcatttttggagttaccaaaagtcagtgtcaataactTGCCAAAGGAGAGTTGCCCTGtggctggttt	gma-MIR399h-p5	tcagcaatagggcacctctct	5'	New	gp2a	...((((((((.(((((((((((((.((((((..((((((((...(((((...)))))..........(((....))).............))))))))..)))))).))))))))))))).))).)))))...	128	38.1	-53.7	1.1	0	0	0	0	3.5	0	0	0	0	0	0	0	0	0	0	0	2.3445	0	0	0	0	0	0	0	low
76	mtr-miR399l	TGCCAAAGGAGAGTTGCCCTG	21	chrB09	+	130628649	130628782	cagtaagcaaaTCAGCAATAGGGCACCTCTTCactggcatgtataagtataatatactaattcttcaagtatttctacggtcacatacataacaTGCCAAAGGAGAGTTGCCCTGttgctgctttagcttaaaa	27	mtr-MIR399l,mtr-MIR399p,gma-MIR399h,gma-MIR399b,gma-MIR399a,gma-MIR399c,ptc-MIR399i,ptc-MIR399b,gra-MIR399,stu-MIR399i,stu-MIR399b,stu-MIR399a,stu-MIR399e,stu-MIR399f,stu-MIR399c,stu-MIR399d,mdm-MIR399i,mdm-MIR399j,mdm-MIR399d,vvi-MIR399c,vvi-MIR399b,tcc-MIR399i,sly-MIR399,csi-MIR399d,csi-MIR399b,vun-MIR399a,pvu-MIR399a,	mtr-MIR399l	aacaatagggcacctctctcctggcaagtaaaaagggctcagtgccaataactTGCCAAAGGAGAGTTGCCCTGtggct	mtr-miR399l	TGCCAAAGGAGAGTTGCCCTG	3'	Yes	gp2a	...((((((((.(((((((((((((.((((((..((((((((...(((((...)))))..........(((....))).............))))))))..)))))).))))))))))))).))).)))))...	128	38.1	-53.7	1.1	0	5	3.5	0	3.5	0	0	8	6.5	11.5	28.5	8	0	3.46274	2.93791	0	2.3445	0	0	10.9567	5.23447	17.1462	25.5177	12.8179	middle
77	mtr-miR399l_L-2R+2	CCAAAGGAGAGTTGCCCTGCA	21	chrB01	+	59841243	59841358	tactaagcaaatcggctgcggggcaactctcctttggcaaaattcatcattagacaatgagtcatcgagtttttgCCAAAGGAGAGTTGCCCTGCAactgattatctcgcttaatt	20	mtr-MIR399l,mtr-MIR399p,gma-MIR399b,gma-MIR399c,gma-MIR399a,gma-MIR399h,gra-MIR399,mdm-MIR399i,mdm-MIR399j,mdm-MIR399a,mdm-MIR399c,mdm-MIR399b,vvi-MIR399c,vvi-MIR399b,lus-MIR399b,tcc-MIR399i,tcc-MIR399a,csi-MIR399d,vun-MIR399a,pvu-MIR399a,	mtr-MIR399l	aacaatagggcacctctctcctggcaagtaaaaagggctcagtgccaataactTGCCAAAGGAGAGTTGCCCTGtggct	mtr-miR399l	TGCCAAAGGAGAGTTGCCCTG	3'	Diff	gp2a	...(((((.((((((.((((((((((((((((((((((((((....((....(((.....)))...))..)))))))))))))))))))))))))).)))))).....)))))...	110	43.1	-61.9	1.2	11	19.5	11.5	18	30	9.5	8.5	11.5	18	20	44.5	18	10.2254	13.5047	9.65313	14.5412	20.0957	12.8763	8.06979	15.7503	14.4955	29.8195	39.8434	28.8403	middle
78	vvi-miR399i	CGCCAAAGGAGAGTTGCCCTG	21	chrB05	+	13085575	13085680	caattgcggggctcctcacctttggcagatacatgacgtacattccaacacatgcatgcacgaaagcatgaatatgatcCGCCAAAGGAGAGTTGCCCTGtaactg	2	vvi-MIR399i,tcc-MIR399a,	vvi-MIR399i	agtagttgtagggcttctctccttctggcaggagatggcaatagattatcctttgtggcttatctccggtgttgattaacttccaatgaccCGCCAAAGGAGAGTTGCCCTGtgactacttc	vvi-miR399i	CGCCAAAGGAGAGTTGCCCTG	3'	Yes	gp2a	((.(((((((((..(((.((((((((.(((.((((..((........)).....(((((......)))))..))))))).)))))))).)))..))))))))).))	106	49.1	-44.8	0.9	16	33	26	10.5	22.5	5.5	22.5	29	43.5	14.5	31.5	13	14.8734	22.8541	21.8245	8.48238	15.0718	7.45471	21.3612	39.718	35.0307	21.6191	28.2037	20.8291	middle
79	stu-miR477a-5p_3ss1CT20TC21CA	TCTCTCCCTCAAGGGCTTCCA	21	chrB03	-	93142735	93142836	cgtgtagcattcattactcTCTCTCCCTCAAGGGCTTCCAaattgcttcccatgaaacaagtttgaggcctttttgggagggagtatagtgtttgttacttc	8	gma-MIR5036,stu-MIR477a,mdm-MIR477b,nta-MIR477b,csi-MIR477b,aqc-MIR477a,aqc-MIR477e,aqc-MIR477b,	stu-MIR477a	CCTCTCCCTCAAGGGCTTCTCtcctgcatgcttatatgttgggaaaGAAGCTCTAGCAGGGAGAGCCA	stu-miR477a-5p	CCTCTCCCTCAAGGGCTTCTC	5'	Diff	gp2a	...((((((..(((((..(((((((((..(((((((((.((.(((.(((....))).))).)).)))))))))..)))))))))..)))))..))))))...	96	44.1	-46.3	1	54.5	123	64.5	35.5	115	19	76.5	71.5	98.5	70.5	154	45	50.6624	85.1834	54.1415	28.6785	77.0335	25.7526	72.6281	97.9255	79.3224	105.114	137.885	72.1009	middle
80	mdm-miR482a-5p_L-1_2ss11TG20AT	GGAATGGGCGGTTTGGGATGA	21	chrB05	+	142076900	142077044	ggaggagagtaaggaatgagagattgagctattagaagttgtaGGAATGGGCGGTTTGGGATGAgtctagtcggataggtaTCTTCCCAAAGCCGCCCATTCCgatgatttctagtggttcttctcttttccttttctttctatt	3	gra-MIR482c,mdm-MIR482a,ppe-MIR482c,	mdm-MIR482a	gagaagagggaaagggagattggagctgctggaagttttAGGAATGGGCTGTTTGGGAAGAargaaaattacaagaataattgtcttgtggggtttcTTCCCAAGCCCGCCCATTCCTAtgatttccagctgttcctccctttcccttgtatctc	mdm-miR482a-5p	AGGAATGGGCTGTTTGGGAAGA	5'	Diff	gp2a	...((((((.((((((.((((((..((((((((((((((..(.((((((((((((((((((.((..(((......)))...)).)))).)))))))))))))).)..)))))))))))))).))))))))))))..))))))...	139	43.4	-77.7	1.2	27	48	28.5	91.5	147	42	49	55	60.5	888.5	1713.5	774	25.0988	33.2423	23.923	73.9179	98.469	56.9269	46.52	75.3273	48.7209	1324.73	1534.19	1240.13	middle
81	gra-MIR482c-p3_2ss14TG17AC	TCTTCCCAAAACCGCCCATTCC	22	chrB05	+	142076900	142077044	ggaggagagtaaggaatgagagattgagctattagaagttgtaGGAATGGGCGGTTTGGGATGAgtctagtcggataggtaTCTTCCCAAAGCCGCCCATTCCgatgatttctagtggttcttctcttttccttttctttctatt	3	gra-MIR482c,mdm-MIR482a,ppe-MIR482c,	gra-MIR482c	tctggaaattataggaatcgcgtttttgggaagaagcacgatcgatctgcatccgccactaatttcTTCCCAAAACCTCCAATTCCAAtgatttccag	gra-MIR482c-p3	tcTTCCCAAAACCTCCAATTCC	3'	New	gp2a	...((((((.((((((.((((((..((((((((((((((..(.((((((((((((((((((.((..(((......)))...)).)))).)))))))))))))).)..)))))))))))))).))))))))))))..))))))...	139	43.4	-77.7	1.2	4.5	0	6	12	0	7.5	0	0	0	0	0	0	4.18314	0	5.03642	9.69415	0	10.1655	0	0	0	0	0	0	middle
82	mtr-miR530_1ss21CT	TGCATTTGCACCTGCACTTTT	21	chrB08	-	6882044	6882173	tcatggcaaaagccaatatgtcgcctttatcTGCATTTGCACCTGCACTTTActtggttttctcaagaagggaggaactgagaagAGGTGCAGGTACATCTGCAGGtgaatgccatgttggctgctactt	6	mtr-MIR530,gma-MIR530b,gma-MIR530a,gma-MIR530e,gma-MIR530d,gma-MIR530c,	mtr-MIR530	agcttttatcTGCATTTGCACCTGCACTTTCcctggctgcgtctgtaacatataaacatgtgaattaatttgttttatatataaaataaaataaatttataatatttagtatgaggaaggaccaagggctaggtgcagatgcatatgcagatgaatgcc	mtr-miR530	TGCATTTGCACCTGCACTTTC	5'	Diff	gp2a	...((((...((((((((((..((.((((((((((..((.(((((((((((.((..((((((((.....)))).))))..))..))))))))))).))..)))))))))).))))))))))))))))...	124	46.2	-62.1	1	0	0	3.5	0	6	4	0	0	3	3	14	3	0	0	2.93791	0	4.01914	5.42161	0	0	2.41591	4.47292	12.535	4.80672	middle
83	gma-MIR530a-p3_1ss11GA	AGGTGCAGGTACATCTGCAGG	21	chrB08	-	6882044	6882173	tcatggcaaaagccaatatgtcgcctttatcTGCATTTGCACCTGCACTTTActtggttttctcaagaagggaggaactgagaagAGGTGCAGGTACATCTGCAGGtgaatgccatgttggctgctactt	6	mtr-MIR530,gma-MIR530b,gma-MIR530a,gma-MIR530e,gma-MIR530d,gma-MIR530c,	gma-MIR530a	ttgcctttatcTGCATTTGCACCTGCACTTTaattacttggtttctctgtgacataaataaatataaatatgtcaggtaagagaaatatattatatataatatgggaatagaggtaccgagaacgaggtgcaggtgcatctgcaggtgaa	gma-MIR530a-p3	aggtgcaggtgcatctgcagg	3'	New	gp2a	...((((...((((((((((..((.((((((((((..((.(((((((((((.((..((((((((.....)))).))))..))..))))))))))).))..)))))))))).))))))))))))))))...	124	46.2	-62.1	1	20.5	40	28.5	71.5	139.5	34.5	48	54	70.5	17.5	57	14.5	19.0565	27.7019	23.923	57.761	93.445	46.7614	45.5706	73.9577	56.7739	26.092	51.0353	23.2325	middle
84	gma-miR828a	TCTTGCTCAAATGAGTATTCCA	22	chrB06	-	126147099	126147233	gagtcccagttttgaacattTCTTGCTCAAATGAGTATTCCAaccatatagttgcagttcgcatgtatgcacgtatatccccttaatcaggttgagatgctcatttgagtaagcaatgttaaaaaagtggggata	9	gma-MIR828b,gma-MIR828a,ptc-MIR828b,ptc-MIR828a,mdm-MIR828b,mdm-MIR828a,ppe-MIR828,vvi-MIR828a,ssl-MIR828,	gma-MIR828a	ttgtaatgttTCTTGCTCAAATGAGTATTCCAaccacagtcacatttggcatgaatattgtgtgccactgtcctcaaaggatgagatgctcatttgaccaagcaatgttaaaa	gma-miR828a	TCTTGCTCAAATGAGTATTCCA	5'	Yes	gp2a	..(((((..((((.((((((.(((((((((((((((((..(((((.......(((.....))).(((((....)))))...........)))))..))))))))))))))))).)))))).))))....))))).	132	38.5	-52.3	1	0	0	4	3.5	0	3.5	0	0	0	12.5	21	13	0	0	3.35761	2.82746	0	4.74391	0	0	0	18.6372	18.8025	20.8291	middle
85	gma-miR828a_1ss11AG	TCTTGCTCAAGTGAGTATTCCA	22	chrB07	+	112940263	112940405	caattcctagcttcctaatgttTCTTGCTCAAGTGAGTATTCCAatttccaaccacagaggcatgcaagtattgcactgatgaggattattaaggttgattgagatgctcacatgagcaagcagtgttagaaggtgggagata	9	gma-MIR828b,gma-MIR828a,ptc-MIR828b,ptc-MIR828a,mdm-MIR828b,mdm-MIR828a,ppe-MIR828,vvi-MIR828a,ssl-MIR828,	gma-MIR828a	ttgtaatgttTCTTGCTCAAATGAGTATTCCAaccacagtcacatttggcatgaatattgtgtgccactgtcctcaaaggatgagatgctcatttgaccaagcaatgttaaaa	gma-miR828a	TCTTGCTCAAATGAGTATTCCA	5'	Diff	gp2a	...((((((.(((.((((..((.((((((((.((((((((..((((...(((((.(((..(((.........))).))).(((......))).)))))))))..)))))))).)))))))).))..))))))).))))))...	137	41.3	-55.3	0.9	0	0	0	0	0	0	0	0	0	0	4	4	0	0	0	0	0	0	0	0	0	0	3.58143	6.40896	low
86	mtr-miR1507-5p_R-1_2ss5TA18AG	AGAGATGTATGGAACGAGAGA	21	chrB01	-	134319866	134320046	accgaaaccctagatccatgctctctgttgacgcgctgtttggtAGAGATGTATGGAACGAGAGAtgggaacggtgggtggtggttttttccaccgagttcctttacttccctCCCTCGTTCCATACATCATCTAacaaacacggtgttaattaataagttatatgggatccggttttctt	1	mtr-MIR1507,	mtr-MIR1507	accataaactccaattaatgtggtgttgagtAGAGTTGTATGGAACGAAAGATgggaatttcttgttgaattctattcattcaattttccctcCCTCGTTCCATACATCATCTAGccaatactgtgttaacaattgtctttggt	mtr-miR1507-5p	AGAGTTGTATGGAACGAAAGAT	5'	Diff	gp2a	...((((((...(((((..(((....((((((((..((((((.(((((((((((((((((((.((.(((((....(((((((((......))))))....)))....))))))).))))))))))))))).)))).))))))..)))))))).....)))......))))).))))))...	175	45.3	-77.8	0.9	150.5	247.5	182.5	54	128.5	31	82.5	79	118.5	385	838	292	139.903	171.406	153.191	43.6237	86.0766	42.0175	78.3244	108.197	95.4285	574.025	750.309	467.854	middle
87	mtr-miR1507-3p_L+1R-1	CCCTCGTTCCATACATCATCTA	22	chrB01	-	134319866	134320046	accgaaaccctagatccatgctctctgttgacgcgctgtttggtAGAGATGTATGGAACGAGAGAtgggaacggtgggtggtggttttttccaccgagttcctttacttccctCCCTCGTTCCATACATCATCTAacaaacacggtgttaattaataagttatatgggatccggttttctt	1	mtr-MIR1507,	mtr-MIR1507	accataaactccaattaatgtggtgttgagtAGAGTTGTATGGAACGAAAGATgggaatttcttgttgaattctattcattcaattttccctcCCTCGTTCCATACATCATCTAGccaatactgtgttaacaattgtctttggt	mtr-miR1507-3p	CCTCGTTCCATACATCATCTAG	3'	Diff	gp2a	...((((((...(((((..(((....((((((((..((((((.(((((((((((((((((((.((.(((((....(((((((((......))))))....)))....))))))).))))))))))))))).)))).))))))..)))))))).....)))......))))).))))))...	175	45.3	-77.8	0.9	1999.5	2436	2239.5	2175.5	2597.5	1366	2267.5	1458.5	2471	648.5	933	542.5	1858.71	1687.05	1879.84	1757.47	1739.95	1851.48	2152.74	1997.54	1989.91	966.896	835.368	869.216	high
88	gma-MIR1507b-p3_2ss2CT17GA	TTTCATTCCATACATCATC	19	chrB01	-	134316952	134317062	agtactatgtttggtagaggtgtatggaatgagaaatgggaagggcgttttcggttgacttcatgaacttccccttTTTCATTCCATACATCATCtatctaacattgtctt	8	mtr-MIR1507,gma-MIR1507c,gma-MIR1507b,gso-MIR1507b,gma-MIR1507a,vun-MIR1507b,vun-MIR1507a,gso-MIR1507a,	gma-MIR1507b	gtttgacagagatgtatggagtgagagaagggaaatgatattttccgatcccatcgttactctcttccctcTCTCATTCCATACATCGTCTGAcgaac	gma-MIR1507b-p3	TCTCATTCCATACATCGTC	3'	New	gp2a	((.((.(((((.((((((((((((((((((((((((.((((((..(((....((....))..)))..)))))).)))))))))))))))))).)))))).))))).)))).	110	38.7	-50.8	1.2	5	12	5.5	8	30	0	8.5	15.5	12	16.5	65	11.5	4.64793	8.31057	4.61671	6.46277	20.0957	0	8.06979	21.2286	9.66364	24.6011	58.1982	18.4258	middle
89	gma-MIR1509b-p5_2ss11AG18GA	TTAATCAAGGGAATCACAGTTG	22	chrB09	+	132653169	132653284	taatgattcattccatccttTTAATCAAGGGAATCACAGTTGagttgagttgagtctctctcccgctcagaatctctactgtgttcccttgatcaaatagatgtactggatcacaa	3	gma-MIR1509b,gma-MIR1509a,gso-MIR1509a,	gma-MIR1509b	ctgcatctttTTAATCAAGGAAATCACGGTTgagtgtgaaggagagaaagtggcttcagatttccgggttttccttctccactgtgtttccttggttaaagatatgtgc	gma-MIR1509b-p5	TTAATCAAGGAAATCACGGTTg	5'	New	gp2a	...(((((((...((((..(((.((((((((((.((((((.(((((((((.(((.....)))..))))))...))).)))))))))))))))).)))..))))...)))))))...	110	39.7	-47.2	1	1545.5	2022	1743	855	1105.5	465.5	1237.5	925.5	1574.5	564	942.5	488	1436.67	1400.33	1463.08	690.708	740.527	630.94	1174.87	1267.55	1267.95	840.909	843.873	781.894	middle
90	csi-miR1515_1ss11GA	TCATTTTTGCATGCAATGATCC	22	chrB01	+	13630677	13630809	atagatctgagatcttgcacgcaaaaatgatgtcaattaatgggttctaatttttgcaaacgcatgcagtttcttccaatcgcggaatccattcaattctcaTCATTTTTGCATGCAATGATCCcaattccaa	1	csi-MIR1515,	csi-MIR1515	tcgatttgcaTCATTTTTGCGTGCAATGATCCcgaatttgctctcttactcaactttctttttaatttacaaatattcatgtttattggtttgaaaaataggaaaaaaaaattctaatttttgttaacggggatctggatcattcacgcaaaaatgatttgactcgtgagttggc	csi-miR1515	TCATTTTTGCGTGCAATGATCC	3'	Diff	gp2a	...((..((.(((((((((.((((((((((((..(((((((((((((.......(((....))).((..((......))..)).))))))))).))))..)))))))))))).))))).)))).))..))...	127	36.8	-45.1	0.9	993	680	903.5	423	184.5	330.5	486	226.5	428.5	569.5	482	584	923.079	470.932	758.4	341.719	123.589	447.96	461.402	310.212	345.073	849.109	431.562	935.709	middle
91	csi-miR1515_R+1_1ss11GA	TCATTTTTGCATGCAATGATCCA	23	chrB05	-	2907670	2907802	atagatctgagatcttgcacgcaaaaatgatgtcaattaatgggttttaatttttgccaacgcatgcagtttcttccaatcgcagaactcatttaattctcaTCATTTTTGCATGCAATGATCCCaattccaa	1	csi-MIR1515,	csi-MIR1515	tcgatttgcaTCATTTTTGCGTGCAATGATCCcgaatttgctctcttactcaactttctttttaatttacaaatattcatgtttattggtttgaaaaataggaaaaaaaaattctaatttttgttaacggggatctggatcattcacgcaaaaatgatttgactcgtgagttggc	csi-miR1515	TCATTTTTGCGTGCAATGATCC	3'	Diff	gp2a	...((..((.(((((((((.((((((((((((..(((((((((((((.......(((....))).((..((......))..)).))))))).))))))..)))))))))))).))))).)))).))..))...	127	35.3	-41.4	0.9	0	0	0	0	0	0	0	0	0	9	0	11	0	0	0	0	0	0	0	0	0	13.4188	0	17.6247	middle
92	mtr-miR2111a-5p_R+3	TAATCTGCATCCTGAGGTTTAGAA	24	chrB04	-	79231858	79231964	tattattgggtcacgatggggTAATCTGCATCCTGAGGTTTAGAAcaatattttggttgtatctaatccttaggatgcagattacgtcttcgttatcaccaatattt	9	mtr-MIR2111e,mtr-MIR2111a,mtr-MIR2111k,mtr-MIR2111f,mtr-MIR2111b,mtr-MIR2111i,mtr-MIR2111c,gma-MIR2111b,gma-MIR2111e,	mtr-MIR2111c	agattgggatcagatgagaTAATCTGCATCCTGAGGTTTAgaacaatcgatgcgtaactgtatctaagccttagaatgcagattatctcttccttatcaccaatgca	mtr-miR2111a-5p	TAATCTGCATCCTGAGGTTTA	5'	Diff	gp2a	...((((((...((((.(..((((((((((((((((((.((((((((((......))))).))))).))))))))))))))))))..).)))).....))))))...	101	36.4	-51.4	1.3	5	0	0	3	0	3	0	0	0	0	0	0	4.64793	0	0	2.42354	0	4.06621	0	0	0	0	0	0	low
93	mtr-miR2111a-5p_R-1	TAATCTGCATCCTGAGGTTT	20	chrB04	+	79508717	79508827	tattattggttaaggattagcTAATCTGCATCCTGAGGTTTaaatggcaattagtttgttgcattttagtctttaggctgcagattatcacttcctttttaatcaatgtgg	30	mtr-MIR2111d,mtr-MIR2111e,mtr-MIR2111a,mtr-MIR2111n,mtr-MIR2111o,mtr-MIR2111j,mtr-MIR2111k,mtr-MIR2111f,mtr-MIR2111b,mtr-MIR2111i,mtr-MIR2111c,mtr-MIR2111h,mtr-MIR2111m,mtr-MIR2111g,gma-MIR2111a,gma-MIR2111b,gma-MIR2111e,gma-MIR2111d,gma-MIR2111c,gma-MIR2111f,ptc-MIR2111a,ptc-MIR2111b,mdm-MIR2111b,mdm-MIR2111a,ppe-MIR2111c,ppe-MIR2111d,ppe-MIR2111b,ppe-MIR2111a,tcc-MIR2111,lja-MIR2111,	mtr-MIR2111g	atattgggtgaggatgggaTAATCTGCATCCTGAGGTTTAagacaatatttgcgtaatttccaaaaaataaataaattgcgtaatcgtttctaAGCCTCGGAGTGCGGATTATCttttcctatcaccaatgc	mtr-miR2111a-5p	TAATCTGCATCCTGAGGTTTA	5'	Diff	gp2a	...(((((((((((((.....(((((((((.(((((((..((((..(((((......)))))..))))..))))))).))))))))).....))))...)))))))))...	105	33.3	-38.6	1	17	55.5	51	49	100.5	16	26.5	23.5	41	12	32.5	10.5	15.803	38.4364	42.8095	39.5845	67.3206	21.6864	25.1588	32.1853	33.0174	17.8917	29.0991	16.8235	middle
94	mtr-miR2111a-5p_R-1	TAATCTGCATCCTGAGGTTT	20	chrB07	+	7915267	7915377	tattattggttaaggattagcTAATCTGCATCCTGAGGTTTaaatggcaattagtttgttgcattttagtccttaggctgcagattatcacttcctttttaatcaatgcgg	30	mtr-MIR2111d,mtr-MIR2111e,mtr-MIR2111a,mtr-MIR2111n,mtr-MIR2111o,mtr-MIR2111j,mtr-MIR2111k,mtr-MIR2111f,mtr-MIR2111b,mtr-MIR2111i,mtr-MIR2111c,mtr-MIR2111h,mtr-MIR2111m,mtr-MIR2111g,gma-MIR2111a,gma-MIR2111b,gma-MIR2111e,gma-MIR2111d,gma-MIR2111c,gma-MIR2111f,ptc-MIR2111a,ptc-MIR2111b,mdm-MIR2111b,mdm-MIR2111a,ppe-MIR2111c,ppe-MIR2111d,ppe-MIR2111b,ppe-MIR2111a,tcc-MIR2111,lja-MIR2111,	mtr-MIR2111g	atattgggtgaggatgggaTAATCTGCATCCTGAGGTTTAagacaatatttgcgtaatttccaaaaaataaataaattgcgtaatcgtttctaAGCCTCGGAGTGCGGATTATCttttcctatcaccaatgc	mtr-miR2111a-5p	TAATCTGCATCCTGAGGTTTA	5'	Diff	gp2a	...(((((((((((((.....(((((((((.(((((((..((((..(((((......)))))..))))..))))))).))))))))).....))))...)))))))))...	105	35.1	-41.2	1.1	17	55.5	51	49	100.5	16	26.5	23.5	41	12	32.5	10.5	15.803	38.4364	42.8095	39.5845	67.3206	21.6864	25.1588	32.1853	33.0174	17.8917	29.0991	16.8235	middle
95	gma-MIR2118a-p5_2ss2AG20GT	GGGAAGAGCTTGAGGAAGTTATG	23	chrB09	-	132973983	132974157	gctgagagagaacggaaagaGGGAAGAGCTTGAGGAAGTTATGggatatgggaggaccggcaaattagcatagcaaatctcatctgaatttttggatgatatttctatttattTTGCCGATTCCACCCATGCCTAtgatttcctctcgttcctctctttctactcgcctctcccc	13	mtr-MIR2118,gma-MIR2118b,gma-MIR2118a,ptc-MIR482d,stu-MIR482a,stu-MIR482c,nta-MIR482a,nta-MIR482c,sly-MIR482d,sly-MIR482a,vun-MIR2118,gso-MIR2218,pvu-MIR2118,	gma-MIR2118a	aagggaaagggagaagagcttgaggaagtgatgGGAGATGGGAGGGTCGGTAAAGaatatatctgagactcgactcaatctcgatctctctcagtgttgtgttgttttgtttatccttTTGCCGATTCCACCCATTCCTatgatttccttcggttcctctctttccactc	gma-MIR2118a-p5	gagaagagcttgaggaagtgatg	5'	New	gp2a	...(((((.((..((((((((((..((((..((((((((((((((.((((((.(((.(((((((.(((.((((.((((.(((((..(....)..))))).))))))))))).)))))))..))).))))))))))))))))))))..))))))))))))))..))..)))))...	169	44.6	-84.1	1.1	635.5	691	687	1543	1554.5	996	186	143	227	84	111	70.5	590.752	478.55	576.67	1246.51	1041.29	1349.98	176.586	195.851	182.804	125.242	99.3846	112.958	middle
96	mtr-miR2118_2ss3AG18TG	TTGCCGATTCCACCCATGCCTA	22	chrB09	-	132973983	132974157	gctgagagagaacggaaagaGGGAAGAGCTTGAGGAAGTTATGggatatgggaggaccggcaaattagcatagcaaatctcatctgaatttttggatgatatttctatttattTTGCCGATTCCACCCATGCCTAtgatttcctctcgttcctctctttctactcgcctctcccc	13	mtr-MIR2118,gma-MIR2118b,gma-MIR2118a,ptc-MIR482d,stu-MIR482a,stu-MIR482c,nta-MIR482a,nta-MIR482c,sly-MIR482d,sly-MIR482a,vun-MIR2118,gso-MIR2218,pvu-MIR2118,	mtr-MIR2118	agagagagaaagggaaagggtgaaagagcttgaggaagttatgggatatgggaggatcggtaaaacagatctaattcatctgaattgaataatttctTTACCGATTCCACCCATTCCTAttatttccttttgttcctctctttccactctcctctccat	mtr-miR2118	TTACCGATTCCACCCATTCCTA	3'	Diff	gp2a	...(((((.((..((((((((((..((((..((((((((((((((.((((((.(((.(((((((.(((.((((.((((.(((((..(....)..))))).))))))))))).)))))))..))).))))))))))))))))))))..))))))))))))))..))..)))))...	169	44.6	-84.1	1.1	5450.5	5539	5376.5	11647	9156.5	8524.5	4087	2371	4624	2034.5	2316	1904.5	5066.71	3836.02	4513.05	9408.98	6133.54	11554.1	3880.15	3247.29	3723.72	3033.39	2073.65	3051.47	high
97	gma-miR4376-5p_R-1_2ss16AG21GA	TACGCAGGAGAGATGGCGCTA	21	chrB08	+	3180317	3180489	aagagggatgctcatacttgatagcattgaaaggtttgcTACGCAGGAGAGATGGCGCTAtcacttgcatccatcctaccatccattggcatgggtaggagcaaggtctgccagcgtcatctcttgtgcgtagcatacctttgcatatgcaaactaaggtactcatttctaca	6	gma-MIR4376,ptc-MIR3627b,mdm-MIR391,mdm-MIR3627a,mdm-MIR3627b,mdm-MIR3627c,	gma-MIR4376	aaggtttgcTACGCAGGAGAGATGACGCTGTcccttgcacccatcctagcttcccttgagtaggtaagagcaaggccagccAGCATCATATCTCCTGCATAGtaaacctt	gma-miR4376-5p	TACGCAGGAGAGATGACGCTGT	5'	Diff	gp2a	...((..(((....(((((....((((((((((((.(((((((((..((((((((((((..(((((((.(((((((..(((.....)))...)))).))))))))...))..))))))))))))..))))))))).)))))).)).))))......)))))..)))..))...	167	46.8	-76.7	0.9	119	256.5	156.5	542	999.5	251.5	239	248.5	348.5	220.5	468	190	110.621	177.638	131.367	437.853	669.522	340.884	226.904	340.342	280.648	328.76	419.027	304.426	middle
98	gma-MIR5037d-p5	ACCCTCAAAGGCTTCCACT	19	chrB09	+	13938682	13938802	tgtttttagtgACCCTCAAAGGCTTCCACTactccatgttgcaattgattattgtctaatattaaaagatatggtcattattatatggaggcatggaagtatttgagggtccatagaacac	2	gma-MIR5037d,gma-MIR5037c,	gma-MIR5037d	tagtcttttggtgaccctcaaaggcttccactacttcattttacgatcgattcaatatcgagaaacatgaaggtgCGGGAGCCTATGAAGGTTAACtaaaggaact	gma-MIR5037d-p5	accctcaaaggcttccact	5'	New	gp2a	((((((....((((((((((..((((((...((((((((......(((..((.((((.........))))))..))).....))))))))...))))))..))))))))))...)))))).	120	35.5	-48	1.1	7	31	14	0	24	0	6	13	15	16	51	14	6.5071	21.469	11.7516	0	16.0766	0	5.69632	17.8046	12.0796	23.8556	45.6632	22.4314	middle
99	mtr-MIR5204-p5	TCCCTCAAAGGCTTCCAGTA	20	chrB04	-	132546802	132546896	aactcttcatgtTCCCTCAAAGGCTTCCAGTAttcggtagtattcttttataactacttgaatgctggaggcctttgaaggagacttgaagatta	6	mtr-MIR5204,gma-MIR862a,gma-MIR862b,ptc-MIR477c,ppe-MIR477,vvi-MIR477a,	mtr-MIR5204	aacttttcatgttccctcaaaggcttccagtattcggtcatataattacttgaatGCTGGAAGGTTTTGTAGGAACttgatagctt	mtr-MIR5204-p5	tccctcaaaggcttccagta	5'	New	gp2a	...((((((.((..(((((((((((((((((((((((((((((......)).))))).)))))))))))))))))))).))..)).))))))...	89	38.9	-51	1.4	265	576	366	479	894	286	272	227	379	234	617	197	246.34	398.907	307.221	386.958	598.852	387.645	258.233	310.896	305.21	348.888	552.435	315.642	middle
100	mtr-MIR5206a-p5_2ss20GT21GT	AACCCTCAAAGGCTTCCATTT	21	chrB03	-	22686266	22686429	ggcgattattgaatggagaaattatcttctgcAACCCTCAAAGGCTTCCATTCtttgtatgttcaattccattattcaatttggaaagaaaaaatgaacataataaagaaggggagtctttttgggttgttgaaggctttgctctttgaattccaatagttaaa	3	mtr-MIR5206a,mtr-MIR5206b,gma-MIR5037c,	mtr-MIR5206a	aaggccttcagtaaccctcaaaggcttccatggaatcatagcatggcttacggtcagattaatcatatatttgactatagtgatgtgaaaatcATGGGATCCTGTTGGTGGGTTACtgaaagcttt	mtr-MIR5206a-p5	aaccctcaaaggcttccatgg	5'	New	gp2a	...(((((((((((((((......(((((..((((((..((((((((((.(((((((((((((((.(((((..........)))))........))))))).)))))))).))))))))))..))))))..))))).....))))....)))).)))))))...	158	33.5	-56.8	1	0	5.5	3	0	0	0	0	0	0	0	4	0	0	3.80901	2.51821	0	0	0	0	0	0	0	3.58143	0	low
101	mtr-MIR5206a-p5_2ss20GT21GT	AACCCTCAAAGGCTTCCATTT	21	chrB04	-	132600577	132600754	taagcaccatattattgaatggagaaattatcttctgcAACCCTCAAAGGCTTCCATTCtttgtatgttcaattccattattcaatttgaaaagaaaaaatgaacataaagaatgggagcctttttgggtcgttgaaggctttgctctttgtcttccaatagttaaaataagtgcatg	3	mtr-MIR5206a,mtr-MIR5206b,gma-MIR5037c,	mtr-MIR5206a	aaggccttcagtaaccctcaaaggcttccatggaatcatagcatggcttacggtcagattaatcatatatttgactatagtgatgtgaaaatcATGGGATCCTGTTGGTGGGTTACtgaaagcttt	mtr-MIR5206a-p5	aaccctcaaaggcttccatgg	5'	New	gp2a	...((((...(((((((.(..((((.....(((((..(.((((..((((((((((((((((..((((((((.........(((.....))).........))))))))))))))))))))))))..)))).)..)))))......))))..)....)))))))........))))...	172	33.7	-57.5	1	0	5.5	3	0	0	0	0	0	0	0	4	0	0	3.80901	2.51821	0	0	0	0	0	0	0	3.58143	0	low
102	gma-miR6300_R+5_4	GTCGTTGTAGTATAGTGGTGAGG	23	chrB10	-	120652578	120652715	nnntgtctatgaaacatcaaaGTCGTTGTAGTATAGTGGTGAGTattcccgcctgtcacgcgggtgacccgggttcgatccccggcaacggcgcgcttttttatattccaaggctttgggctttttttggggacattt	1	gma-MIR6300,	gma-MIR6300	aggtaaaaatacttaccactatattacaacaacttgtttgtgaaattcaatggtaattttaaataataaatgttttaatattaccgatagcatttgattatatttttgttttaaagttacatttgattatatcgctatcggctataatgtaagtcatattcatccaatatcatgcaacttttttgtatagatatattaatattactcgataatcatcaaGTCGTTGTAGTATAGTGGtaagtattcccgcc	gma-miR6300	GTCGTTGTAGTATAGTGG	5'	Diff	gp2a	...(((((..((((..((((((((.(((.(((((((.((((.((.....((((((.....))))))..(((((.......))))).....)).))))...))))))).)))))))))))...))))....)))))...	132	48.6	-42.2	0.6	0	0	6	6	0	0	8	0	0	0	0	0	0	0	5.03642	4.84708	0	0	7.5951	0	0	0	0	0	low
gp2b
1	gma-miR156c_R+2	TTGACAGAAGATAGAGAGCACTC	23	chrA03	+	131357294	131357433	cggTTGACAGAAGAGAGAGAGCACTCtggaaatcttgagtatcagagcacgtagttgaatcctctacacctgaaaataaagactcaggtaaacaaacaagaaatatcagagagagtgagtttgaatcaatctgttaaaag	6	gma-MIR156e,ptc-MIR156h,stu-MIR156d,nta-MIR156j,nta-MIR156i,sly-MIR156a,	gma-MIR156e	aggaggtgttggtgatgctgTTGACAGAAGATAGAGAGCACtgatgatgaaatgcatgaaagggaatggcatctcactcctttgtgctctctagtcttctgtcatcatccttctccctcccctc	gma-miR156c	TTGACAGAAGATAGAGAGCAC	5'	Diff	gp2b	...((((((((.((..(((..((((((.((..(((((.............((((.........))))((((((..........)))))).......)))))....))....))))))..)))...))..))))))))...	134	38.6	-28.6	0.5	0	0	0	5.5	3	3.5	0	0	0	0	0	0	0	0	0	4.44315	2.00957	4.74391	0	0	0	0	0	0	low
2	stu-miR156f-5p_L-1R+1	TGACAGAAGAGAGTGAGCAT	20	chrA03	-	60625250	60625286	TGACAGAAGAGAGTAAGCATgaagagcttctctcagt	1	stu-MIR156f,	stu-MIR156f	CTGACAGAAGAGAGTGAGCAtacacatataattatataaatatttttacttaattttcttgatatatattgtatatataattttgcgagtgCTCACTTCTCTTTCTGTCAATC	stu-miR156f-5p	CTGACAGAAGAGAGTGAGCA	5'	Diff	gp2b	........(((((.((((.......)))))))))...	26	43.2	-11.3	0.7	0	0	0	0	3	0	0	0	3.5	0	3	0	0	0	0	0	2.00957	0	0	0	2.81856	0	2.68607	0	low
3	stu-miR156f-5p_L-1R+1	TGACAGAAGAGAGTGAGCAT	20	chrA04	-	84723542	84723578	TGACAGAAGAGAGTAAGCATgaagagcttctctcagt	1	stu-MIR156f,	stu-MIR156f	CTGACAGAAGAGAGTGAGCAtacacatataattatataaatatttttacttaattttcttgatatatattgtatatataattttgcgagtgCTCACTTCTCTTTCTGTCAATC	stu-miR156f-5p	CTGACAGAAGAGAGTGAGCA	5'	Diff	gp2b	........(((((.((((.......)))))))))...	26	43.2	-11.3	0.7	0	0	0	0	3	0	0	0	3.5	0	3	0	0	0	0	0	2.00957	0	0	0	2.81856	0	2.68607	0	low
4	pvu-miR159a.2_2ss12GC13GA	CTTCCATATCTCAGGAGCTTC	21	chrA05	-	95364961	95365040	CTTCCATATCTCAGGAGCTTCattaccaatgttttgatccttaTTTGGATTGAAGGGAGCTCTTcaccttcatctccttt	21	mtr-MIR159a,gma-MIR159e,gma-MIR159a,gma-MIR319p,gma-MIR319l,ptc-MIR159a,ptc-MIR159d,ptc-MIR159b,ppe-MIR159,vvi-MIR159c,vvi-MIR319e,nta-MIR159,lus-MIR159c,lus-MIR159b,tcc-MIR319,sly-MIR159,csi-MIR319,csi-MIR159,csi-MIR159,csi-MIR159,pvu-MIR159a,	pvu-MIR159a	gtggagctccttgaagtccaattgaggatcttactgggtggattgagctgcttagctatggatcccacagttctacccatcagcatgttttgtggtagtcttgtggCTTCCATATCTGGGGAGCTTCatctgcctctatagtatcatccttcTTTGGATTGAAGGGAGCTCTAc	pvu-miR159a.2	CTTCCATATCTGGGGAGCTTC	5'	Diff	gp2b	............(((((((((..........(((..((((......))))..))))))))))))................	52	40	-18	0.6	105.5	193	135.5	106	176.5	48	94.5	91	132	136.5	322	110.5	98.0713	133.662	113.739	85.6317	118.23	65.0593	89.7171	124.632	106.3	203.518	288.305	177.048	middle
5	mtr-miR159a_1ss21AT	TTTGGATTGAAGGGAGCTCTT	21	chrA05	-	95364961	95365040	CTTCCATATCTCAGGAGCTTCattaccaatgttttgatccttaTTTGGATTGAAGGGAGCTCTTcaccttcatctccttt	21	mtr-MIR159a,gma-MIR159e,gma-MIR159a,gma-MIR319p,gma-MIR319l,ptc-MIR159a,ptc-MIR159d,ptc-MIR159b,ppe-MIR159,vvi-MIR159c,vvi-MIR319e,nta-MIR159,lus-MIR159c,lus-MIR159b,tcc-MIR319,sly-MIR159,csi-MIR319,csi-MIR159,csi-MIR159,csi-MIR159,pvu-MIR159a,	mtr-MIR159a	ggggtggagcttcctttagtccaaatatggatcttgctatgttgatagagctgcttagctatgggtccctcaactctacccatcttgttctttgtggtagttttgtggcttccatatctagggagccttatcacctttagtttaatctttcTTTGGATTGAAGGGAGCTCTAcatcttgctct	mtr-miR159a	TTTGGATTGAAGGGAGCTCTA	3'	Diff	gp2b	............(((((((((..........(((..((((......))))..))))))))))))................	52	40	-18	0.6	27865	51216	37452.5	39549.5	82427	19529	32014.5	26030.5	38100	16245	38582.5	13763	25902.9	35469.5	31437.7	31949.9	55214.3	26469.6	30394.2	35651	30682.1	24220.9	34545.1	22051.6	high
6	mtr-miR159b	ATTGGAGTGAAGGGAGCTCCA	21	chrA02	+	4388414	4388438	cATTGGAGTGAAGGGAGCTCCAcat	3	mtr-MIR159b,gma-MIR159f,gma-MIR159b,	mtr-MIR159b	aacctaatttggggctctccgcactccaagtctaaaaggaggtgatagtttacccttgctgcttgttcatggttacctttgactttgcacattggaaacttaccaaagtcatgggtttgcatgaatttggagatagggttgccttgatctttttgtATTGGAGTGAAGGGAGCTCCAaaattggac	mtr-miR159b	ATTGGAGTGAAGGGAGCTCCA	5'	Yes	gp2b	...((((((.......))))))...	19	52	-7.5	0.6	0	4	0	0	4.5	0	0	0	0	6.5	34	4.5	0	2.77019	0	0	3.01436	0	0	0	0	9.69133	30.4421	7.21009	middle
7	mtr-miR159b	ATTGGAGTGAAGGGAGCTCCA	21	chrA04	-	1419660	1419686	gtATTGGAGTGAAGGGAGCTCCAactt	3	mtr-MIR159b,gma-MIR159f,gma-MIR159b,	mtr-MIR159b	aacctaatttggggctctccgcactccaagtctaaaaggaggtgatagtttacccttgctgcttgttcatggttacctttgactttgcacattggaaacttaccaaagtcatgggtttgcatgaatttggagatagggttgccttgatctttttgtATTGGAGTGAAGGGAGCTCCAaaattggac	mtr-miR159b	ATTGGAGTGAAGGGAGCTCCA	5'	Yes	gp2b	...(((((((.......)))))))...	21	48.1	-8.3	0.6	0	4	0	0	4.5	0	0	0	0	6.5	34	4.5	0	2.77019	0	0	3.01436	0	0	0	0	9.69133	30.4421	7.21009	middle
8	lus-miR159c_1ss6AT	TTTGGTTTGAAGGGAGCTCTT	21	chrA02	-	8474006	8474136	ccaaaaccaaggaattcggtatttgctggaattacaaaaattggaattactatggcaaattgcaattaccttctcggcctgccttgctaacaggtcgttaacattacaatTTTGGTTTGAAGGGGGCTCTT	1	lus-MIR159c,	lus-MIR159c	gagagataaaaagagggagagctcctttgggtccaaacagagggtgtggatagggtgaaacggaagctgctgagctatggattccacagccacccccgtatcttaaataattggggtggttgtggctcgttttgcatatctcaggagcctccgttccctgttttcttttcttccctccTTTGGATTGAAGGGAGCTCTTcatttctt	lus-miR159c	TTTGGATTGAAGGGAGCTCTT	3'	Diff	gp2b	((.((((((((......((((.(((((((((((.(((...))).)))).))).........)))).))))....(((((((.........))))))).............))))))))...))........	123	39.7	-25.5	0.5	0	3.5	3.5	3.5	5	0	3	0	0	0	3	0	0	2.42392	2.93791	2.82746	3.34928	0	2.84816	0	0	0	2.68607	0	low
9	mtr-miR159a_1ss21AC	TTTGGATTGAAGGGAGCTCTC	21	chrA03	-	128957003	128957100	taTTTGGATTGAAGGGAGCTCTAcatagcatcctctttctaattaacttgtactcttcaatttgttagatttagtttttatgttacctccctctcatt	12	mtr-MIR159a,gma-MIR159e,gma-MIR159a,ptc-MIR159a,ptc-MIR159b,ppe-MIR159,vvi-MIR159c,nta-MIR159,lus-MIR159b,sly-MIR159,csi-MIR159,pvu-MIR159a,	mtr-MIR159a	ggggtggagcttcctttagtccaaatatggatcttgctatgttgatagagctgcttagctatgggtccctcaactctacccatcttgttctttgtggtagttttgtggcttccatatctagggagccttatcacctttagtttaatctttcTTTGGATTGAAGGGAGCTCTAcatcttgctct	mtr-miR159a	TTTGGATTGAAGGGAGCTCTA	5'	Diff	gp2b	.........(((((((((....((((((....((...((((((....(((.......)))...))))))...))...))))))...)))))).)))..	87	32.7	-19	0.6	114	186.5	136.5	120	206.5	60.5	131	100.5	148	85.5	163	78	105.973	129.16	114.578	96.9415	138.325	82.0018	124.37	137.644	119.185	127.478	145.943	124.975	middle
10	mtr-miR159b_R-1_1ss7GT	ATTGGATTGAAGGGAGCTCC	20	chrA05	-	91212687	91212752	atccATTGGATTGAAGGGAGCTCCaattttcacttcttttcttttgttaccttttctcctttgcag	16	mtr-MIR159b,gma-MIR156aa,gma-MIR159f,gma-MIR159b,gma-MIR159c,gma-MIR156z,ptc-MIR159d,ptc-MIR319e,ptc-MIR319h,ptc-MIR319b,stu-MIR319b,mdm-MIR159a,mdm-MIR159c,mdm-MIR159b,ppe-MIR319a,vvi-MIR319g,	mtr-MIR159b	aacctaatttggggctctccgcactccaagtctaaaaggaggtgatagtttacccttgctgcttgttcatggttacctttgactttgcacattggaaacttaccaaagtcatgggtttgcatgaatttggagatagggttgccttgatctttttgtATTGGAGTGAAGGGAGCTCCAaaattggac	mtr-miR159b	ATTGGAGTGAAGGGAGCTCCA	5'	Diff	gp2b	...((..(((..(((((.(((........................))).)))))..)))..))...	60	37.9	-11	0.4	12	23	10.5	0	7	0	53	73	81	26.5	112	25.5	11.155	15.9286	8.81373	0	4.689	0	50.3175	99.9799	65.2296	39.5108	100.28	40.8571	middle
11	mtr-miR159b_1ss18TG	ATTGGAGTGAAGGGAGCGCCA	21	chrA06	-	2783889	2783928	ATTGGAGTGAAGGGAGCGCCAccgaaccattagcttcgtg	3	mtr-MIR159b,gma-MIR159f,gma-MIR159b,	mtr-MIR159b	aacctaatttggggctctccgcactccaagtctaaaaggaggtgatagtttacccttgctgcttgttcatggttacctttgactttgcacattggaaacttaccaaagtcatgggtttgcatgaatttggagatagggttgccttgatctttttgtATTGGAGTGAAGGGAGCTCCAaaattggac	mtr-miR159b	ATTGGAGTGAAGGGAGCTCCA	5'	Diff	gp2b	..((((((....((..((....))..))....))))))..	36	55	-9	0.4	0	0	0	7.5	8.5	0	0	0	0	0	0	0	0	0	0	6.05885	5.69378	0	0	0	0	0	0	0	low
12	mtr-miR159a_L+1_1ss22AT	CTTTGGATTGAAGGGAGCTCTT	22	chrA07	+	9570621	9570780	ttctggagattaaggttctttcccaggggtttgacgatcaaagatctcttccatggatgacacaaattctcatattcttctagtgacacttctatgctcggCTTTGGATTGAAGGGAGCTTTTgtttttggactaccatcaaaggactcattctccaaca	6	mtr-MIR159a,gma-MIR159e,gma-MIR159a,lus-MIR159c,lus-MIR159b,pvu-MIR159a,	mtr-MIR159a	ggggtggagcttcctttagtccaaatatggatcttgctatgttgatagagctgcttagctatgggtccctcaactctacccatcttgttctttgtggtagttttgtggcttccatatctagggagccttatcacctttagtttaatctttcTTTGGATTGAAGGGAGCTCTAcatcttgctct	mtr-miR159a	TTTGGATTGAAGGGAGCTCTA	3'	Diff	gp2b	...((((((....((((((((....((((((..(..(..((((.(((((((((((((((.(((...................))).))..))))))..............))))))).))))..)..)..)))).))...))))))))...))))))...	154	41.2	-38.2	0.6	350.5	421	384.5	395	485	228	270.5	176.5	286.5	121.5	209	102.5	325.82	291.563	322.75	319.099	324.881	309.032	256.809	241.732	230.719	181.153	187.129	164.23	middle
13	mtr-miR164a	TGGAGAAGCAGGGCACGTGCA	21	chrA02	+	83006867	83006932	aTGGAGAAGCAGGGCACGTGCAatactaactcatgaagagatcattaatagtatgagtgttttttt	46	mtr-MIR164c,mtr-MIR164a,mtr-MIR164b,gma-MIR164a,gma-MIR164e,gma-MIR164i,gma-MIR164g,gma-MIR164j,gma-MIR164d,gma-MIR164b,gma-MIR164f,gma-MIR164k,gma-MIR164h,gma-MIR164c,ptc-MIR164e,ptc-MIR164a,ptc-MIR164b,ptc-MIR164d,ptc-MIR164c,mdm-MIR164f,mdm-MIR164b,mdm-MIR164d,mdm-MIR164e,mdm-MIR164c,ppe-MIR164c,ppe-MIR164a,ppe-MIR164b,vvi-MIR164c,vvi-MIR164d,vvi-MIR164a,nta-MIR164a,nta-MIR164b,lus-MIR164c,lus…	mtr-MIR164b	caagaTGGAGAAGCAGGGCACGTGCAatactaactcatgaacatacacacatgatggaagtgaatacaaagagaatctacattctcttatgtttcatttttttaattgagttagttcttcatgtgcccctcttccccatcatga	mtr-miR164a	TGGAGAAGCAGGGCACGTGCA	5'	Yes	gp2b	...((((((((..((....)).((((((....((((.....))))...))))))...)))))))).	62	36.4	-11.3	0.5	7682	13154	9720.5	6760.5	10715	3227.5	7180	7315.5	10116	771	1481	559	7141.08	9109.77	8159.41	5461.44	7177.52	4374.56	6816.6	10019.2	8146.45	1149.54	1326.02	895.653	high
14	mtr-miR164a	TGGAGAAGCAGGGCACGTGCA	21	chrA04	+	96739560	96739700	acctttctatctacctagctcctatacttttgtttgtttgaacaagttcctataacttctatagctagtgacatgtagtatattactatattcacatgagaaggtgcatgttgagcatgaTGGAGAAGCAGGGCACGTGCA	46	mtr-MIR164c,mtr-MIR164a,mtr-MIR164b,gma-MIR164a,gma-MIR164e,gma-MIR164i,gma-MIR164g,gma-MIR164j,gma-MIR164d,gma-MIR164b,gma-MIR164f,gma-MIR164k,gma-MIR164h,gma-MIR164c,ptc-MIR164e,ptc-MIR164a,ptc-MIR164b,ptc-MIR164d,ptc-MIR164c,mdm-MIR164f,mdm-MIR164b,mdm-MIR164d,mdm-MIR164e,mdm-MIR164c,ppe-MIR164c,ppe-MIR164a,ppe-MIR164b,vvi-MIR164c,vvi-MIR164d,vvi-MIR164a,nta-MIR164a,nta-MIR164b,lus-MIR164c,lus…	mtr-MIR164b	caagaTGGAGAAGCAGGGCACGTGCAatactaactcatgaacatacacacatgatggaagtgaatacaaagagaatctacattctcttatgtttcatttttttaattgagttagttcttcatgtgcccctcttccccatcatga	mtr-miR164a	TGGAGAAGCAGGGCACGTGCA	3'	Yes	gp2b	...((((((((......((((.......(((((((....))))))).........(((((.......((((.((((((((...))))))))))))...))))).........))))..)))))))).(((.......))).	123	38.3	-29.8	0.6	7682	13154	9720.5	6760.5	10715	3227.5	7180	7315.5	10116	771	1481	559	7141.08	9109.77	8159.41	5461.44	7177.52	4374.56	6816.6	10019.2	8146.45	1149.54	1326.02	895.653	high
15	mtr-MIR164b-p5	TGTGCCCCTCTTCCCCATC	19	chrA04	+	96739980	96740043	aTGTGCCCCTCTTCCCCATCatgatgacagcacctgaaatattatagcatttggaaatgggaaa	5	mtr-MIR164b,gma-MIR164i,mdm-MIR164f,mdm-MIR164e,ppe-MIR164a,	mtr-MIR164b	caagaTGGAGAAGCAGGGCACGTGCAatactaactcatgaacatacacacatgatggaagtgaatacaaagagaatctacattctcttatgtttcatttttttaattgagttagttcttcatgtgcccctcttccccatcatga	mtr-MIR164b-p5	tgtgcccctcttccccatc	5'	New	gp2b	......(((..((((.....((((((.(((...)))...)))))).......))))..)))...	55	42.2	-9.9	0.4	6	4	0	0	4.5	0	3	6	4.5	0	0	0	5.57751	2.77019	0	0	3.01436	0	2.84816	8.21752	3.62387	0	0	0	low
16	mtr-miR164a_R-3	TGGAGAAGCAGGGCACGT	18	chrA08	+	48687770	48687839	ggggtgttgctaaatggatcaaagatcccaacttggttgtgaatgattggatTGGAGAAGCAGGGCACGT	46	mtr-MIR164c,mtr-MIR164a,mtr-MIR164b,gma-MIR164a,gma-MIR164e,gma-MIR164i,gma-MIR164g,gma-MIR164d,gma-MIR164j,gma-MIR164b,gma-MIR164f,gma-MIR164k,gma-MIR164h,gma-MIR164c,ptc-MIR164e,ptc-MIR164a,ptc-MIR164b,ptc-MIR164d,ptc-MIR164c,mdm-MIR164f,mdm-MIR164b,mdm-MIR164d,mdm-MIR164e,mdm-MIR164c,ppe-MIR164c,ppe-MIR164a,ppe-MIR164b,vvi-MIR164c,vvi-MIR164d,vvi-MIR164a,nta-MIR164a,nta-MIR164b,lus-MIR164c,lus…	mtr-MIR164b	caagaTGGAGAAGCAGGGCACGTGCAatactaactcatgaacatacacacatgatggaagtgaatacaaagagaatctacattctcttatgtttcatttttttaattgagttagttcttcatgtgcccctcttccccatcatga	mtr-miR164a	TGGAGAAGCAGGGCACGTGCA	3'	Diff	gp2b	...((((((((....(((((...)))))....(..(((......)))..)........))))..))))..	65	47.1	-13.9	0.4	0	5.5	0	0	8.5	0	0	4	7	0	0	0	0	3.80901	0	0	5.69378	0	0	5.47835	5.63712	0	0	0	low
17	mtr-miR166e-5p_2ss10GT11CT	GGAATGTTGTTTGGCTCGAGG	21	chrA10	+	6560288	6560396	aatgggagattgaggttgatgGGAATGTTGTTTGGCTCGAGGtcacttatataccctttatagtgagatcTCGGACCAGGCTTCATTCCCGtcgacttgatctctctcg	108	mtr-MIR166b,mtr-MIR166e,mtr-MIR166a,mtr-MIR166g,mtr-MIR166c,mtr-MIR166f,gma-MIR166j,gma-MIR166h,gma-MIR166t,gma-MIR166b,gma-MIR166a,gma-MIR166n,gma-MIR166d,gma-MIR166c,gma-MIR166f,gma-MIR166r,gma-MIR166g,gma-MIR166e,gma-MIR166i,gma-MIR166p,gma-MIR166o,gma-MIR166u,gma-MIR166q,gma-MIR166s,gma-MIR166k,ptc-MIR166d,ptc-MIR166a,ptc-MIR166i,ptc-MIR166m,ptc-MIR166f,ptc-MIR166l,ptc-MIR166b,ptc-MIR166h,ptc…	mtr-MIR166e	tttgaggGGAATGTTGGCTGGCTCGAGGcttttcagtttcacaaaggaagttcagtcttaattgtatgaactataaggctTCGGACCAGGCTTCATTCCCCtcaaa	mtr-miR166e-5p	GGAATGTTGGCTGGCTCGAGG	5'	Diff	gp2b	...((((((((.(((((((((((((((..(..(((..(((((((..(((((.......)))))...)))))))..)))..)..)))))))))))))))))))))))...	103	46.8	-54.7	1.1	37	72.5	43.5	6.5	12	4	183	158.5	240	634	1445	555	34.3947	50.2097	36.514	5.251	8.03828	5.42161	173.738	217.08	193.273	945.277	1293.79	889.244	middle
18	mtr-miR166b_L+1_1ss22AC	CTCGGACCAGGCTTCATTCCTC	22	chrA06	-	87448304	87448389	atttatatgaatatggatggtgggggattgattatattgatCTCGGACCAGGCTTCATTCCTCacacctacctttcctatatataa	24	mtr-MIR166b,mtr-MIR166c,mtr-MIR166f,gma-MIR166k,gma-MIR166u,gma-MIR166m,ptc-MIR166m,ptc-MIR166q,ptc-MIR166n,ptc-MIR166o,ptc-MIR166p,stu-MIR166b,vvi-MIR166a,vvi-MIR166b,lus-MIR166e,lus-MIR166f,lus-MIR166b,tcc-MIR166c,sly-MIR166c,aqc-MIR166a,aqc-MIR166d,aqc-MIR166c,ssl-MIR166a,dpr-MIR166a,	mtr-MIR166b	gttgatgggaatgttgtttggctcgaggtaataactaactcaatttctttgtctttgaaagcttttctttgtttcactctttttgattcttagaaagttgaaactaagtgagctttaaaggtttgattttgatgtgtgattatcTCGGACCAGGCTTCATTCCTAccaac	mtr-miR166b	TCGGACCAGGCTTCATTCCTA	3'	Diff	gp2b	...((((((.....((..(((((((((.(((.....(((.((...)).)))...))).))))).))))..)).....))))))...	80	37.2	-20.6	0.6	240	253	212	328	476.5	229	227	137.5	289	79	147.5	86	223.101	175.215	177.953	264.974	319.187	310.387	215.511	188.318	232.733	117.787	132.065	137.793	middle
19	ptc-MIR166n-p5_2ss16AG18GA	AATGAAGTTTGATCCGAAATC	21	chrA06	-	87448667	87448727	aaaggagggtgtctggAATGAAGTTTGATCCGAAATCattgtctctctcatctgatccata	5	ptc-MIR166n,ptc-MIR166o,lus-MIR166e,lus-MIR166f,tcc-MIR166c,	ptc-MIR166n	aaggggtgtttggaatgaagtttgatccaagatccttgtctctcccgttaacttagtctctgttactgttaggttttcattactgagtgtatttgcagcccccttgtctgattttagcatcatgagagtaggaagtgctggtgatcatagggtttggttcaagatccatttgactcttctctttatatctctcctgtgtcctagctggtaatctgtagtagtcttaattatcccttacttcttgttaattttaaggtttgatcttgcaagtaattatatttggaaaatatcataaaatgatcTCGGACCAGGCTTCATTCCTTacaccttg	ptc-MIR166n-p5	aatgaagtttgatccaagatc	5'	New	gp2b	...((((((((...(((..((....((((.....))))...))..))))))))..)))...	55	41	-10.8	0.4	0	0	0	4	0	0	3.5	0	3	15	17	12	0	0	0	3.23138	0	0	3.32286	0	2.41591	22.3646	15.2211	19.2269	middle
20	gma-miR166p_L+2R+1	CGTCGGACCAGGCTTCATTCCCC	23	chrA10	-	41397546	41397590	tCCTCGGACCAGGCTTCATTCCCCtcaatcacagcttctttcaat	33	gma-MIR166r,ptc-MIR166i,ptc-MIR166l,ptc-MIR166c,stu-MIR166a,stu-MIR166c,mdm-MIR166d,mdm-MIR166a,mdm-MIR166h,mdm-MIR166g,ppe-MIR166c,ppe-MIR166d,ppe-MIR166e,vvi-MIR166d,vvi-MIR166c,vvi-MIR166e,nta-MIR166d,nta-MIR166h,nta-MIR166a,nta-MIR166b,nta-MIR166f,lus-MIR166a,lus-MIR166c,lus-MIR166d,lus-MIR166i,lus-MIR166g,ghr-MIR166b,csi-MIR166a,csi-MIR166e,aqc-MIR166a,aqc-MIR166e,dpr-MIR166b,ctr-MIR166,	gma-MIR166r	cacgtcttgaggggaatgcagtgtggtccaaggagatgatatatcacttcaccatactcatatcttcacaaactcatcagattcagatgtaataataatttgtaatatatgcatattatgtctccTCGGACCAGGCTTCATTCCCttcaattaca	gma-miR166p	TCGGACCAGGCTTCATTCCC	5'	Diff	gp2b	.....(((..(((((.................)))))..)))...	37	48.9	-3.2	0.1	47.5	35.5	33.5	19	16	22.5	27.5	15	22.5	6	9	6.5	44.1553	24.5854	28.12	15.3491	10.7177	30.4965	26.1081	20.5438	18.1193	8.94584	8.05821	10.4146	middle
21	mtr-miR167b-5p	TGAAGCTGCCAGCATGATCTG	21	chrA04	+	38375159	38375229	tcaagcttccgttcttctcatcttctatctatgttggtttgagaggtTGAAGCTGCCAGCATGATCTGgta	28	mtr-MIR167b,gma-MIR167c,gma-MIR167g,gma-MIR167j,ptc-MIR167e,gra-MIR167a,gra-MIR167b,mdm-MIR167j,mdm-MIR167a,mdm-MIR167h,mdm-MIR167i,ppe-MIR167c,vvi-MIR167a,nta-MIR167c,nta-MIR167b,nta-MIR167a,lus-MIR167g,lus-MIR167i,lus-MIR167f,lus-MIR167b,lja-MIR167,csi-MIR167c,csi-MIR167a,gso-MIR167a,dpr-MIR167c,ctr-MIR167,ccl-MIR167a,ccl-MIR167b,	mtr-MIR167b	caatgacagtTGAAGCTGCCAGCATGATCTGtgctttccttcctgtgtatatactttaatttccagctgaatttaaatataaccaaaaaaataaatatgtttggtctaaattttgatcaaacttatatatatttttgcttatgtttaagtctggggtgagtttatttgtggtaagaacaGATCATGTTGGAGCTTCACCtgttaaat	mtr-miR167b-5p	TGAAGCTGCCAGCATGATCTG	3'	Yes	gp2b	...((((((....(((((((....(((.......)))..)))))))..))))))(((((......))))).	51	43.7	-21.4	0.7	64.5	147	107	88	138.5	47	82	47	50.5	110.5	177	110.5	59.9583	101.805	89.8161	71.0905	92.7752	63.7039	77.8498	64.3706	40.6678	164.753	158.478	177.048	middle
22	sly-miR167b-3p	AGGTCATCTAGCAGCTTCAAT	21	chrA04	+	38375494	38375652	attttgagtttttagattatggttccatatcAGGTCATCTAGCAGCTTCAATcactcaatcaccaacagatttttttatttatactttaatttcttcgctactcatcatcattgtcatcgtcatcaccaactatgggactattgtttcagctacaattt	4	nta-MIR167c,nta-MIR167b,nta-MIR167a,sly-MIR167b,	sly-MIR167b	tctcacttctgtatgttggttttttgagaggtTAAAGCTGCCAGCATGATCTGGtaagaacaaaatcctattatatttcatctatattttcttataaaaagaagaaatgaatttaaatttgaattttttgtaaaaaaaaaatgttgaggtttttaatttccttcttttggatttgaaaaaaagaaaattaaatttttgtaaggattttatttctttgaagaaaatatagatagatagctttggttccatcAGGTCATCTAGCAGCTTCAATcactcaccaacaatacacacaaagga	sly-miR167b-3p	AGGTCATCTAGCAGCTTCAAT	5'	Yes	gp2b	...(((((((...(((..(((((((((((...(((....((((..............((((.......)))).......(((.....))).......)))).....((....))...........)))...)))))))))))..))).)))).)))...	153	32.7	-19.4	0.4	0	0	0	0	0	0	0	0	0	22	64	17	0	0	0	0	0	0	0	0	0	32.8014	57.3028	27.2381	middle
23	csi-miR167b_L+1R-1	ATGAAGCTGCCAGCATGATCT	21	chrA06	-	16753741	16753854	tcatcgtgcaccaataacagTTGAAGCTGCCAGCATGATCTaaattttccttgtgttaagtcaaggaaagatcggatcatgtgacagcttcacctgtatatgggatcacgaaag	2	gra-MIR167c,csi-MIR167b,	csi-MIR167b	atcgggcaccactatcagaTGAAGCTGCCAGCATGATCTTaactttcctcctttgctcgaggaatgatacagatcatgcggcagtttcacctgttcgttggttgcacgaaattacgagtccag	csi-miR167b	TGAAGCTGCCAGCATGATCTT	5'	Diff	gp2b	...(((((..(((...((((.((((((((...(((((((((...(((((((((........)))))))))...)))))))))..)))))))).))))...)))...)))))...	108	42.1	-50.2	1	0	5	0	0	9	0	0	0	3	3.5	4	0	0	3.46274	0	0	6.02871	0	0	0	2.41591	5.21841	3.58143	0	low
24	gma-MIR167k-p5_2ss1AT17TG	TACTTTTCTCTTTTATGAG	19	chrA06	-	76296243	76296302	gaagctgctatctctcgctaTACTTTTCTCTTTTATGAGtggatttgagagtgcggcata	1	gma-MIR167k,	gma-MIR167k	ctggtTGAAGCTGCCAGCCTGATCTTAacttttctcttttattaggaaaagatcagatcatgtggtagccttcacctagt	gma-MIR167k-p5	Aacttttctcttttattag	5'	New	gp2b	...(((((...((((((...(((((...........)))))....)))))).)))))...	54	41.7	-17.5	0.7	0	0	0	0	0	0	0	0	0	3.5	4	3	0	0	0	0	0	0	0	0	0	5.21841	3.58143	4.80672	low
25	gma-MIR167k-p5_2ss1AT17TG	TACTTTTCTCTTTTATGAG	19	chrA06	-	76317908	76317967	gaagctgctatctctcgctaTACTTTTCTCTTTTATGAGtggatttgagagtgcggcata	1	gma-MIR167k,	gma-MIR167k	ctggtTGAAGCTGCCAGCCTGATCTTAacttttctcttttattaggaaaagatcagatcatgtggtagccttcacctagt	gma-MIR167k-p5	Aacttttctcttttattag	5'	New	gp2b	...(((((...((((((...(((((...........)))))....)))))).)))))...	54	41.7	-17.5	0.7	0	0	0	0	0	0	0	0	0	3.5	4	3	0	0	0	0	0	0	0	0	0	5.21841	3.58143	4.80672	low
26	gma-miR169e_L+3R+1	TTGAGCCAAGGATGACTTGCCGGC	24	chrA01	+	92659895	92659996	gaagggatagagagagtgtacTTGAGCCAAGGATGACTTGCCGGCatcttcggttaaaagttgccagtgtctccttggctcatgttcgctccttttcctctc	10	gma-MIR169h,gma-MIR169e,gma-MIR169d,gma-MIR169p,ptc-MIR169n,vvi-MIR169p,vvi-MIR169m,vvi-MIR169l,vvi-MIR169o,tcc-MIR169m,	gma-MIR169e	gtcttgcatgaagaggtagagagagtgcttttgAGCCAAGGATGACTTGCCGGcgtaattacgggtattgccagcgagacatccttgttcacttatgctctcttttcactcatataagac	gma-miR169e	AGCCAAGGATGACTTGCCGG	5'	Diff	gp2b	((..(((.((((.(((((.((.(((((((((((.(((..((.((((.(((.......))).)))).)))))))))))))))).)).))))))))))))..))	102	50	-48.8	1	216.5	147	209	44.5	30.5	30.5	73	41.5	79.5	122	123.5	127	201.255	101.805	175.435	35.9492	20.4306	41.3398	69.3053	56.8379	64.0216	181.899	110.577	203.485	middle
27	ppe-MIR169k-p3_2ss12AC20CA	TGTTCTTGGCTCTGTTGGGAT	21	chrA01	+	98118700	98118766	tctgtaacattctgtaattgcctctgaTGTTCTTGGCTCTGTTGGGATtgctggaacttgttactgg	2	ppe-MIR169k,ppe-MIR169l,	ppe-MIR169k	caaagcattgcatggaaaagaatagagtctaactGAGCCAAGGATGAATTGCCGGcattgtatattacccctcaaaatgcaatctatatttgtcgaccggcaatttgttcttggctatgttgggctctcttcgttccatgcaatgccatg	ppe-MIR169k-p3	tgttcttggctatgttgggct	3'	New	gp2b	...((((((((((((((((.((...((.((.....))))....)))))))).))))..))))))...	61	43.3	-13.8	0.5	48.5	55.5	44	54	79	34.5	48.5	35	50.5	27.5	76.5	25	45.0849	38.4364	36.9337	43.6237	52.9187	46.7614	46.0453	47.9356	40.6678	41.0018	68.4948	40.056	middle
28	gma-miR169k	CAGCCAAGAATGACTTGCCGG	21	chrA04	+	27475809	27475970	ttttagagcactcgcaaaaaagatagagagttgattgCAGCCAAGAATGACTTGCCGGaataatatataaaataagtagttatagtacttgtttaaattataattttggcaagttgttcttgactacatttgtctctcttctcttaatgcaaggctctataa	2	gma-MIR169k,gma-MIR169l,	gma-MIR169l	gagtgatttgCAGCCAAGAATGACTTGCCGGaatgcatatatatgcattaggtaccaacatatatagttgtattgtataatttCGGGCAAGTTGTTTTTGGCTACatttatctc	gma-miR169k	CAGCCAAGAATGACTTGCCGG	5'	Yes	gp2b	...((((((.((.(((...((((.((((((..((.((.((.((((((..(((((((..(((.(((....(((((((((.......)))))))))....))).)))..)))))))..)))))).)).)).))..))))))..))))..))).))))))))...	156	31.5	-60.2	1.2	12.5	14.5	15.5	16	34	9.5	6.5	5	7	11.5	14	4.5	11.6198	10.0419	13.0107	12.9255	22.7751	12.8763	6.17102	6.84794	5.63712	17.1462	12.535	7.21009	middle
29	mtr-miR169f_R+2_1ss1AT	TAGCCAAGGATGACTTGCCTAGC	23	chrA08	-	47674811	47674897	gaaggggtcttgtatgtagatgaagagtcatgtttatTAGCCAAGGATGACTTGCCTAGCcatatccacctttaatttgagcccatt	5	mtr-MIR169f,stu-MIR169e,vvi-MIR169e,aqc-MIR169a,ssl-MIR169,	mtr-MIR169f	tttatAAGCCAAGGATGACTTGCCTAgctaaaaaccatttacattaattggggacttaatttgtatatgttatgtctgatcgatgatgagtatgtcccttgtttagtttattagcaggcaggtatcctaggctttttga	mtr-miR169f	AAGCCAAGGATGACTTGCCTA	3'	Diff	gp2b	...(((.((..((.......(((((.((.((((...((((.((((.....)))).))))..))))..)))))))))..)).)))...	81	41.4	-15.5	0.4	21	23	30	3.5	0	0	5	9	9.5	6	8.5	10	19.5213	15.9286	25.1821	2.82746	0	0	4.74694	12.3263	7.65038	8.94584	7.61053	16.0224	middle
30	gma-miR172g_R+1_1ss9AT	GCAGCACCTTCAAGATTCACA	21	chrA09	-	118107309	118107420	ttgattgcaggtGCAGCACCTTCAAGATTCACAtatatacaaatctaactagctccatggagatggtagagattagttatgagaatcttgatgatgctgcatcagcaataaa	4	gma-MIR172g,stu-MIR172b,nta-MIR172a,lja-MIR172c,	gma-MIR172g	gcaggtGCAGCACCATCAAGATTCACatgcaatttacaccctataagagatttttgacaaaatttctttcctaggagagttttgacttgAGAATCTTGATGATGCTGCATcagc	gma-miR172g	GCAGCACCATCAAGATTCAC	5'	Diff	gp2b	...(((((.(((((((((...(((((((((.((((...((.(((((.((((.(((....))).))))..))))).)))))).)))))))))...))))))))).)))))...	106	37.5	-47.1	1.1	6	10	10.5	0	3	0	11	4.5	14.5	0	0	0	5.57751	6.92548	8.81373	0	2.00957	0	10.4433	6.16314	11.6769	0	0	0	middle
31	gma-MIR319i-p3_1ss10AT	TGTGAATGATGCAGGAGATA	20	chrA01	+	7998948	7999124	tttaagagagcttccttcagtccactcatggacgaataaagggattcgaattagctgctgactcattcattcaaacgcaatagaacacgtgatatgctattgcgaatgTGTGAATGATGCAGGAGATAatttcatccttttttcgtctttgcttggactgaagggagctccctttca	9	mtr-MIR319a,gma-MIR319i,gma-MIR319k,ptc-MIR319f,ptc-MIR319g,ptc-MIR319c,sly-MIR319b,aau-MIR319,amg-MIR319,	gma-MIR319i	aagagagtgaaggagcttccttcagcccacgcatgggttcgggggattgaagggttgctgaagcatctgctgactcattcatacacacagaatagtgattcaaattgctaaggtaattgtgtgaatgaagcaggagatattttgcatccctctttctttgtgctTGGACTGAAGGGGAGCTCCTTCtttctgtt	gma-MIR319i-p3	tgtgaatgaagcaggagata	3'	New	gp2b	...(((.(((((((((((((((((..((..((((((.((((((((..((((((.((.(((..(((((((..((..((((((((.............))))))))..))..)))))))..))).)).)))))).))))))))))))))..))..))))))))))))))))).)))...	171	41.2	-82.8	1.1	0	0	0	0	0	0	6.5	3	15.5	3.5	8	0	0	0	0	0	0	0	6.17102	4.10876	12.4822	5.21841	7.16285	0	middle
32	gma-miR319d_L+1R-2	TTGGACTGAAGGGGAGCTCCT	21	chrA10	-	65807890	65807931	ttatcctctttctctgtgcTTGGACTGAAGGGGAGCTCCTtc	3	gma-MIR319o,gma-MIR319d,gma-MIR319i,	gma-MIR319i	aagagagtgaaggagcttccttcagcccacgcatgggttcgggggattgaagggttgctgaagcatctgctgactcattcatacacacagaatagtgattcaaattgctaaggtaattgtgtgaatgaagcaggagatattttgcatccctctttctttgtgctTGGACTGAAGGGGAGCTCCTTCtttctgtt	gma-miR319d	TGGACTGAAGGGGAGCTCCTTC	3'	Diff	gp2b	...((((((((.(((......)))..))))))))........	31	50	-10	0.5	198.5	386.5	270	97.5	190	51.5	666.5	512	774	93.5	211.5	68	184.523	267.67	226.639	78.765	127.273	69.8032	632.767	701.229	623.305	139.406	189.368	108.952	middle
33	gma-MIR394c-p3_1ss19TC	AGGTGGACATACTGCCAACAG	21	chrA08	+	3235844	3236022	gattgtgtttgttcacgttgggcttaacaaagcgttgtttacagagtttaTTGGCATTCTGTCCACCTCCtccgatcttcgttctttttgacaccaaaattcttggggAGGTGGACATACTGCCAACAGagctctgttagcttctctttgtaaaattccttcgtgatatatacatatat	31	ahy-MIR394,ahy-MIR394,gma-MIR394e,gma-MIR394d,gma-MIR394g,gma-MIR394f,gma-MIR394b,gma-MIR394a,gma-MIR394c,ptc-MIR394a,ptc-MIR394b,stu-MIR384,mdm-MIR394b,mdm-MIR394a,ppe-MIR394a,ppe-MIR394b,vvi-MIR394b,vvi-MIR394a,vvi-MIR394c,nta-MIR394,lus-MIR394a,lus-MIR394b,tcc-MIR394b,tcc-MIR394a,ghr-MIR394b,ghr-MIR394a,sly-MIR394,csi-MIR394,ahy-MIR394,ahy-MIR394,ssl-MIR394,	gma-MIR394c	cagagtttcTTGGCATTCTGTCCACCTCCacttccactttcagttccatggatctctctctctttttggccctatctacgtactcggaggtggacatactgccaatagag	gma-MIR394c-p3	aggtggacatactgccaatag	3'	New	gp2b	...(((((.((((((((..(((....((((((....(((.(((((((((.((((((...(((((((((((.((((..........(((((....)))))...)))))))))))))))...))))))..))))))))).)))....)))))).....)))..))))).))).)))))...	173	40.2	-67.1	0.9	3	4.5	4.5	0	0	0	18.5	19.5	20	6	8.5	0	2.78876	3.11646	3.77731	0	0	0	17.5637	26.707	16.1061	8.94584	7.61053	0	middle
34	mtr-miR398b	TGTGTTCTCAGGTCGCCCCTG	21	chrA07	-	4909503	4909555	tttgatctgagagcttacattgctcatatcaTGTGTTCTCAGGTCGCCCCTGc	18	mtr-MIR398c,mtr-MIR398b,gma-MIR398d,gma-MIR398c,ptc-MIR398c,ptc-MIR398b,stu-MIR398a,mdm-MIR398c,mdm-MIR398b,ppe-MIR398a,ppe-MIR398b,vvi-MIR398b,vvi-MIR398c,nta-MIR398,lus-MIR398a,lus-MIR398f,tcc-MIR398a,aqc-MIR398b,	mtr-MIR398b	ttctacagggtcgacatgagaccacatgaagctatcatatttgtctatgttatccaactcaTGTGTTCTCAGGTCGCCCCTGctgaa	mtr-miR398b	TGTGTTCTCAGGTCGCCCCTG	3'	Yes	gp2b	...(((((((((((..((((..........)))))))))))))))........	42	47.2	-16.9	0.7	470	815.5	611.5	176	343.5	94	1448	1762.5	1961	60	134	52	436.905	564.773	513.295	142.181	230.096	127.408	1374.71	2413.9	1579.2	89.4584	119.978	83.3165	high
35	gma-MIR398d-p3	GGGTCGTCCTGAGACCACATG	21	chrA07	-	4909834	4909883	tagatgtggaggtaggggtgttctacaGGGTCGTCCTGAGACCACATGag	1	gma-MIR398d,	gma-MIR398d	attctacagggtcgtcctgagaccacatgaaacagattcaaaatacaagcatatttgcttgtgaccttttgtgactcagttcaTGTGTTCTCAGGTCGCCCCTGctgaa	gma-MIR398d-p3	gggtcgtcctgagaccacatg	3'	New	gp2b	...((((((.....(((....))).(((((...)))))...))))))...	44	54	-14.8	0.5	20.5	25	15	0	0	0	33	45	54.5	0	0	0	19.0565	17.3137	12.591	0	0	0	31.3298	61.6314	43.889	0	0	0	middle
36	mtr-MIR399j-p5_1ss20AT	GGGCAATGACTTCTTTGGCTGT	22	chrA03	+	132072505	132072607	actGGGCAATGACTTCTTTGGCTGTtggcaattcaacatcatcttgtcattcaagtagttaggctcagaagcttagctcacTGCCAAAGAAGATTTGCCCCGc	3	mtr-MIR399r,mtr-MIR399j,ptc-MIR399d,	mtr-MIR399j	ttactgggcaatgacttctttggcagtagttgacttgatcattcagatgatgcaaacaaactcacCGCCAAAGAAGATTTGCCCCGcaatt	mtr-MIR399j-p5	gggcaatgacttctttggcagt	5'	New	gp2b	...((((((...((((((((((.(((((....)))))................((((((((((((....))))))))).)))))))))))))..))))))...	97	45.6	-40.1	0.9	0	0	3	0	0	0	0	0	0	5	0	0	0	0	2.51821	0	0	0	0	0	0	7.45487	0	0	low
37	mtr-miR399r	TGCCAAAGAAGATTTGCCCCG	21	chrA03	+	132072505	132072607	actGGGCAATGACTTCTTTGGCTGTtggcaattcaacatcatcttgtcattcaagtagttaggctcagaagcttagctcacTGCCAAAGAAGATTTGCCCCGc	3	mtr-MIR399r,mtr-MIR399j,ptc-MIR399d,	mtr-MIR399r	gtgcattactgggcaatgactttttttggcagtagttcacttgatctttcagatgatgcaaacaaactcacTGCCAAAGAAGATTTGCCCCGcaattcactc	mtr-miR399r	TGCCAAAGAAGATTTGCCCCG	3'	Yes	gp2b	...((((((...((((((((((.(((((....)))))................((((((((((((....))))))))).)))))))))))))..))))))...	97	45.6	-40.1	0.9	0	5	4	0	0	0	0	3	0	0	3	0	0	3.46274	3.35761	0	0	0	0	4.10876	0	0	2.68607	0	low
38	mtr-MIR399h-p5_2ss2AG21AG	GGGCAAATCTCTATTGGCAGG	21	chrA09	-	109316379	109316515	atattaagcaattcactcgtaGGGCAAATCTCTATTGGCAGGttatatattatatattgctgctgataattaattttatctcagtaattaattatttTGCCAAAGGAGAGCTGCCCTGtgagtgtttagcttagaca	9	mtr-MIR399o,mtr-MIR399b,mtr-MIR399h,stu-MIR399f,stu-MIR399c,stu-MIR399d,stu-MIR399a,stu-MIR399e,stu-MIR399b,	mtr-MIR399h	aatgatagagcaaatctctattggcagaacgaagtagaaagcttggacatgcatgcttctggttTGCCAAAGGAGATTTGCCCTGccatt	mtr-MIR399h-p5	gagcaaatctctattggcaga	5'	New	gp2b	...((((((....(((((..((((((..((((..(((((((...(((.((((...(((((((..(((((......))))).)))))))))))))).)))))))..))))..))))))..)))))....))))))...	131	32.8	-52.4	1.2	0	0	0	0	0	0	3.5	0	3.5	3.5	6.5	4.5	0	0	0	0	0	0	3.32286	0	2.81856	5.21841	5.81982	7.21009	low
39	mtr-miR399b	TGCCAAAGGAGAGCTGCCCTG	21	chrA09	-	109316379	109316515	atattaagcaattcactcgtaGGGCAAATCTCTATTGGCAGGttatatattatatattgctgctgataattaattttatctcagtaattaattatttTGCCAAAGGAGAGCTGCCCTGtgagtgtttagcttagaca	9	mtr-MIR399o,mtr-MIR399b,mtr-MIR399h,stu-MIR399f,stu-MIR399c,stu-MIR399d,stu-MIR399a,stu-MIR399e,stu-MIR399b,	mtr-MIR399b	tcatagggcatgtctctattggtaggtgatatggtgatatttcatttgaattagaggcttcagaaattcactTGCCAAAGGAGAGCTGCCCTGtgagtgtttagcttaaaca	mtr-miR399b	TGCCAAAGGAGAGCTGCCCTG	3'	Yes	gp2b	...((((((....(((((..((((((..((((..(((((((...(((.((((...(((((((..(((((......))))).)))))))))))))).)))))))..))))..))))))..)))))....))))))...	131	32.8	-52.4	1.2	0	9	5.5	0	0	0	6.5	5.5	5	0	6	0	0	6.23293	4.61671	0	0	0	6.17102	7.53273	4.02652	0	5.37214	0	low
40	ppe-MIR399k-p5	GGGCTTCTCTTTCTTGGCAGG	21	chrA09	-	109339933	109340058	tataagcaaaggagctataGGGCTTCTCTTTCTTGGCAGGaaatgaagatatatacatatacatatacatatgtatgtatatgttctcgccaaaggagagttgccctgttgctgctttagcttaat	1	ppe-MIR399k,	ppe-MIR399k	tttcaaataagcaaagcagtcatagggcttctctttcttggcaggcactggtgactgatgcagctacaaatgtacaatcactttcattgaccTGCCAAAGAAGAGTTGCCCTAcgattgcttttggcttaatgaaa	ppe-MIR399k-p5	gggcttctctttcttggcagg	5'	New	gp2b	..(((((((((.(((.(((((((..(((((..(((((..(((......((((((((((((........))))))))))))...)))..)))))..)))))..))))))).))).)))).)))))..	122	36.5	-58.3	1.3	8.5	20.5	12.5	0	0	0	16	17.5	28.5	18	37	11	7.90148	14.1972	10.4925	0	0	0	15.1902	23.9678	22.9512	26.8375	33.1282	17.6247	middle
41	ptc-MIR477d-p5_2ss7AG17TG	TCCCTCGAAGGCTTCCGCTA	20	chrA03	+	13550382	13550530	tcgaagattcattaagaaattggcttctgcaTCCCTCGAAGGCTTCCGCTAcatcttgtttcaaatcaaatcgacatgaagaaacatggagtagcggattgggccaagagggatgcacaagactttattctttgtttttgaatgttatt	3	ptc-MIR477d,csi-MIR477a,csi-MIR477c,	ptc-MIR477d	atgctactacatggatggagaagcttccgATCTCCCTCAAAGGCTTCCTCTataattgccttacatgatggcattagTGGACTCCTTTGGGGAGATGGagagcttactccccataactcaatggcat	ptc-MIR477d-p5	TCCCTCAAAGGCTTCCTCTa	5'	New	gp2b	((((((((.....(((((...(((((.((((((((((...((((((((((((.(((((((((...(((........))).)))))).)))))))))))...))))..)))))))))).))).))...))))).))))))))........	141	39.6	-57.4	1	3.5	8.5	5	3.5	7.5	0	3.5	3	5	0	0	0	3.25355	5.88666	4.19701	2.82746	5.02393	0	3.32286	4.10876	4.02652	0	0	0	low
42	gma-MIR482c-p5_2ss12GA20CT	TTCCCAATTCCACCCATTCT	20	chrA01	-	68427034	68427066	TTCCCAATCCCACCCATTCTcacacggattccc	8	gma-MIR482c,gma-MIR482a,stu-MIR482a,nta-MIR482c,nta-MIR482a,sly-MIR482a,vun-MIR482,pvu-MIR482,	gma-MIR482c	AGAATTTGTGGGAATGGGCTGAttgggaagtaatgagattgagcaatacatttaattTCTTCCCAATTCCGCCCATTCCTAtgatttctg	gma-MIR482c-p5	TTCCCAATTCCGCCCATTCC	5'	New	gp2b	.....(((((...............)))))...	25	54.5	-1.8	0.1	5.5	8	3.5	19	37.5	8.5	12.5	13	17.5	3.5	12.5	5.5	5.11272	5.54038	2.93791	15.3491	25.1196	11.5209	11.8673	17.8046	14.0928	5.21841	11.192	8.81233	middle
43	stu-MIR482c-p5_1ss11TC_2	TTTTTCCTATCCCACCCATGCC	22	chrA02	+	89247760	89247860	ttagccaaagttgTTTTTCCTATCCCACCCATGCCcacgatgggaatcacggacagttcaccattgtaagcatcatctaaaagcaaattcactatggcatc	2	stu-MIR482c,sly-MIR482d,	stu-MIR482c	gagagatttgggaagcttttggagtgggtgggatggaaaaatatcgtatttattttttttccttaaaaggcaaaaaagataagaaatgagattTTTCCTATTCCACCCATGCCAAtggcttccaatcatttactc	stu-MIR482c-p5	ttTTTCCTATTCCACCCATGCC	5'	New	gp2b	...((((.((.((..(((.((.........((((..(((((((((((........)))).)))))))..))))........)).)))..)))).))))...	95	43.6	-24.1	0.5	3.5	0	5.5	0	0	0	0	0	0	0	0	0	3.25355	0	4.61671	0	0	0	0	0	0	0	0	0	low
44	stu-MIR482c-p5_1ss11TC_2	TTTTTCCTATCCCACCCATGCC	22	chrA02	+	89293810	89293910	ttagccaaagtagTTTTTCCTATCCCACCCATGCCcacgatgggaatcacggacagttcaccattgtaagcatcatctaaaagcaaattcactatggcatc	2	stu-MIR482c,sly-MIR482d,	stu-MIR482c	gagagatttgggaagcttttggagtgggtgggatggaaaaatatcgtatttattttttttccttaaaaggcaaaaaagataagaaatgagattTTTCCTATTCCACCCATGCCAAtggcttccaatcatttactc	stu-MIR482c-p5	ttTTTCCTATTCCACCCATGCC	5'	New	gp2b	...((((.((((((((...((.........((((..(((((((((((........)))).)))))))..))))........)).))))).))).))))...	95	43.6	-23	0.5	3.5	0	5.5	0	0	0	0	0	0	0	0	0	3.25355	0	4.61671	0	0	0	0	0	0	0	0	0	low
45	stu-miR482c_R-1_2ss9TC21AC	TTTCCTATCCCACCCATGCCC	21	chrA02	+	89322721	89322764	gtagttTTTCCTATCCCACCCATGCCCacgatgggaatcacaga	2	stu-MIR482c,sly-MIR482d,	stu-MIR482c	gagagatttgggaagcttttggagtgggtgggatggaaaaatatcgtatttattttttttccttaaaaggcaaaaaagataagaaatgagattTTTCCTATTCCACCCATGCCAAtggcttccaatcatttactc	stu-miR482c	TTTCCTATTCCACCCATGCCAA	5'	Diff	gp2b	...((..((((((((..............))))))))..))...	38	50	-9.4	0.4	0	3	3	0	3	0	0	0	0	0	0	0	0	2.07764	2.51821	0	2.00957	0	0	0	0	0	0	0	low
46	gma-miR482a-3p_L-2R-1_2ss14GA23TA	TTCCCAATTCCACCCATTCCA	21	chrA03	+	15945616	15945754	agacccaagcacgaccgtgaccgtgaccgaagcgTTCCCAATTCCACCTATTCCAcccaaatcgtccggtacccgaacaaccgaacattggcgccgtctgtgggaacgcctaaatggacgtcgtggcgagccccggaga	9	gma-MIR482c,gma-MIR482a,ptc-MIR472b,stu-MIR482a,nta-MIR482c,nta-MIR482a,sly-MIR482a,vun-MIR482,pvu-MIR482,	gma-MIR482a	tcAGAATTTGTGGGAATGGGCTGAttgggaagcaatgtgtgctggtgcaatgcatttaattTCTTCCCAATTCCGCCCATTCCTAtgatttctga	gma-miR482a-3p	TCTTCCCAATTCCGCCCATTCCTA	5'	Diff	gp2b	....((..((.((.((..((.(((..(((..(((((((((.......................((.((((.........)))).))...(((...)))..))))))))).....))))))))..)))).))...))...	132	59.7	-34.3	0.4	0	4.5	0	6	3.5	3.5	4	0	0	0	0	0	0	3.11646	0	4.84708	2.3445	4.74391	3.79755	0	0	0	0	0	low
47	gma-miR482b-3p_R-3_1ss18AT	TCTTCCCTACACCTCCCTT	19	chrA03	+	127021896	127021929	tgatTCTTCCCAACACCTCCCTTgccaagaaaaa	5	gma-MIR482d,gma-MIR482e,gma-MIR482b,gso-MIR482a,gso-MIR482b,	gma-MIR482b	ggTATGGGGGGATTGGGAAGGAATatccataagcaaaatatgctattTCTTCCCTACACCTCCCATACC	gma-miR482b-3p	TCTTCCCTACACCTCCCATACC	5'	Diff	gp2b	...(((((..(((........)))..)))))...	28	44.1	-2.3	0.2	0	4	0	3	20.5	0	0	4	6.5	0	0	0	0	2.77019	0	2.42354	13.7321	0	0	5.47835	5.23447	0	0	0	middle
48	ghr-miR482a_1ss11TC	TCTTTCCTACCCCTCCCATACC	22	chrA03	-	9699783	9699905	tgagtaagagtgaTCTTTCCTACCCCTCCCATCCCaacaattgcagccacaggcaccccttctccattcgattctcccaaagaagaaaatcaataatcttctccttatcatcattcctaccat	2	ghr-MIR482a,sly-MIR482e,	ghr-MIR482a	attgttaaagagggaaagggagaaagagttgccgggagtttatggaagtgggatgggtggaaagatttgtattttctctcttgagtttctaagaatgtaaagcaaaTCTTTCCTACTCCTCCCATACCacttatttccagttcttcctctccacttcttacttttctcgat	ghr-miR482a	TCTTTCCTACTCCTCCCATACC	5'	Diff	gp2b	((.(((.(((((((...............................(((...)))..........................((((((..........)))))).......))))))).))))).	122	43.9	-16.2	0.3	0	0	0	0	0	0	0	0	0	0	6	0	0	0	0	0	0	0	0	0	0	0	5.37214	0	low
49	ghr-miR482a_1ss11TC	TCTTTCCTACCCCTCCCATACC	22	chrA03	-	9728532	9728578	tgagcaagagtggTCTTTCCTACCCCTCCCATCCCaacaattgcagc	2	ghr-MIR482a,sly-MIR482e,	ghr-MIR482a	attgttaaagagggaaagggagaaagagttgccgggagtttatggaagtgggatgggtggaaagatttgtattttctctcttgagtttctaagaatgtaaagcaaaTCTTTCCTACTCCTCCCATACCacttatttccagttcttcctctccacttcttacttttctcgat	ghr-miR482a	TCTTTCCTACTCCTCCCATACC	3'	Diff	gp2b	...(((((((.(((.......))).)))............))))...	41	53.2	-6.1	0.2	0	0	0	0	0	0	0	0	0	0	6	0	0	0	0	0	0	0	0	0	0	0	5.37214	0	low
50	gma-miR482a-3p_L-2_1ss14GA	TTCCCAATTCCACCCATTCCTA	22	chrA04	+	120487050	120487218	ttgagggaggtgggaatgggagattggagctagcagaagttgtaggagtgggttggttgggaagaaatcaaaaccttatgatattgtatatgttatggtttttattttTTCCCAATTCCACCCATTCCTAttatttctattggttcctccctttcctttcttctctaca	10	mtr-MIR2118,gma-MIR482c,gma-MIR482a,ptc-MIR472b,stu-MIR482a,nta-MIR482c,nta-MIR482a,sly-MIR482a,vun-MIR482,pvu-MIR482,	gma-MIR482a	tcAGAATTTGTGGGAATGGGCTGAttgggaagcaatgtgtgctggtgcaatgcatttaattTCTTCCCAATTCCGCCCATTCCTAtgatttctga	gma-miR482a-3p	TCTTCCCAATTCCGCCCATTCCTA	3'	Diff	gp2b	...(((((((.(((((.((((....(((((((..((((((..((((((((((.(((((((((((((((.((((((..(((((((.....))))))))))))).))))))))))))..)))))))))))))..))))))..))))))))))).)))))..)))))))...	163	39.1	-81.9	1.2	60323	45637	52803	48847	23094	42292	36460	16376	36395.5	14120.5	12670	13386.5	56075.4	31605.8	44323	39460.9	15469.7	57322.7	34614.7	22428.4	29309.4	21053.3	11344.2	21448.4	high
51	gma-miR482b-3p_R-4_1ss18AT	TCTTCCCTACACCTCCCT	18	chrA07	-	837632	837770	TCTTCCCTAAACCTCCCTagaaactaaacagttccaatttcaaaagccaacaattcatttatatcatgaaaccactccaagagtgacggaaatgatccaaaaatacccatctttcaattaacaaccaaattccgctaaa	5	gma-MIR482d,gma-MIR482e,gma-MIR482b,gso-MIR482a,gso-MIR482b,	gma-MIR482b	ggTATGGGGGGATTGGGAAGGAATatccataagcaaaatatgctattTCTTCCCTACACCTCCCATACC	gma-miR482b-3p	TCTTCCCTACACCTCCCATACC	5'	Diff	gp2b	............................((.((((..................(((((.......)))))..(((((...)))))..)))).)).............................................	1	35.3	-10.8	0.2	0	0	0	0	12	0	0	0	0	0	0	0	0	0	0	0	8.03828	0	0	0	0	0	0	0	low
52	ppe-MIR858-p5	CTCGTTGTCTGTTCGACCTTG	21	chrA03	-	128937010	128937038	tatCTCGTTGTCTGTTCGACCTTGAgtct	1	ppe-MIR858,	ppe-MIR858	ggtgactgatttccatgctaaacctcgtcaagtgaacagttttctttcaggttatatctttatCTCGTTGTCTGTTCGACCTTGaacttcaacttcatttttattatttatatgcataattattcattctgaatctgcactgcaccctttccctgtccacacacactcacgaaaactaacatatagcagccgtttcgataaatcgaaatcaagtttaatcctctgcattttataacattgattgagtaagtagagatctcaagtttaggtcataaatcggaaagtaattattttgtggtaatgaactaataataagctgagatcaaggtcaaacaggcaacaaagttgaggtattagtaagaactgtttgcttgacgggggctttgtatggacatcaac…	ppe-MIR858-p5	CTCGTTGTCTGTTCGACCTTG	5'	New	gp2b	...((((..(((.....)))..))))...	23	44.8	-6	0.5	43	77.5	55.5	203.5	436.5	121	89	90	121	75	185	68	39.9722	53.6724	46.5868	164.397	292.392	164.004	84.4955	123.263	97.4417	111.823	165.641	108.952	middle
53	ppe-miR858_L-1R+1	TCGTTGTCTGTTCGACCTTGA	21	chrA03	-	128937010	128937038	tatCTCGTTGTCTGTTCGACCTTGAgtct	1	ppe-MIR858,	ppe-MIR858	ggtgactgatttccatgctaaacctcgtcaagtgaacagttttctttcaggttatatctttatCTCGTTGTCTGTTCGACCTTGaacttcaacttcatttttattatttatatgcataattattcattctgaatctgcactgcaccctttccctgtccacacacactcacgaaaactaacatatagcagccgtttcgataaatcgaaatcaagtttaatcctctgcattttataacattgattgagtaagtagagatctcaagtttaggtcataaatcggaaagtaattattttgtggtaatgaactaataataagctgagatcaaggtcaaacaggcaacaaagttgaggtattagtaagaactgtttgcttgacgggggctttgtatggacatcaac…	ppe-miR858	CTCGTTGTCTGTTCGACCTTG	3'	Diff	gp2b	...((((..(((.....)))..))))...	23	44.8	-6	0.5	0	0	0	0	3.5	0	0	0	0	0	0	0	0	0	0	0	2.3445	0	0	0	0	0	0	0	low
54	mdm-MIR858-p5_2ss12GA18TA	ATGCATTTATTAGATAAA	18	chrA09	+	106702236	106702391	gagctaatacgtgcaacaaaccccgacttctggaagggATGCATTTATTAGATAAAaggtcaacgcaggccctgcctgttgctttgatgattcatgataactcgtcggatcgcacggcccttgtgccggcgacgcatcATTCAAATTTCTGCCCTA	2	stu-MIR5303j,mdm-MIR858,	mdm-MIR858	catgctatgcttgtcaagtgagcagtcctttgcaaattaatcttagtTTCGTTGTCTGTTCGACCTGAaactacggtaaaggctaggtatatagtacccctgaaaaccctaattagaaagtaatcatgtttttttatatagattaatcaacttgattgaccatctaacaaattaaacaaggcagcttcgtattatagataactatatattgygtagcatcttggtatttgacctcgtaacctaaattatagagttactttaatgcataaaagagtcattaacctagaaagaagaaagtaaattaaaactcccaatcttaatcctgtttatgcatttattggataattcatttggaaagtggtttaggtatatcttttggctccttcttttcctttcgaa…	mdm-MIR858-p5	atgcatttattggataat	5'	New	gp2b	...((((((..((((......(((..(.....)..))).))))..)))))).....(((.((..((((((...))))))...(((((((((....(((.....)))...((((.((((......))))))))...)))).)))))....)).))).	48	49.4	-41	0.5	0	0	0	0	0	0	0	0	0	0	9.5	0	0	0	0	0	0	0	0	0	0	0	8.50589	0	low
55	stu-MIR5303j-p3_2ss10GT17CT	ATTCAAATTTCTGCCCTA	18	chrA09	+	106702236	106702391	gagctaatacgtgcaacaaaccccgacttctggaagggATGCATTTATTAGATAAAaggtcaacgcaggccctgcctgttgctttgatgattcatgataactcgtcggatcgcacggcccttgtgccggcgacgcatcATTCAAATTTCTGCCCTA	2	stu-MIR5303j,mdm-MIR858,	stu-MIR5303j	gctcggactattcaaattgctgccccaccctgtgtaagatcctccaaaaatgactacttttgaaggattaaacacgcatccggcAATATTTTTGAAGAGTCTGAGCAA	stu-MIR5303j-p3	attcaaattgctgcccca	3'	New	gp2b	...((((((..((((......(((..(.....)..))).))))..)))))).....(((.((..((((((...))))))...(((((((((....(((.....)))...((((.((((......))))))))...)))).)))))....)).))).	48	49.4	-41	0.5	0	0	0	0	6	0	0	0	0	0	0	0	0	0	0	0	4.01914	0	0	0	0	0	0	0	low
56	mdm-MIR858-p3_2ss12GA18TA	ATGCATTTATTAGATAAA	18	chrA10	+	50162494	50162549	gagctaatacgtgcaacaaaccccgacttctggaagggATGCATTTATTAGATAAA	1	mdm-MIR858,	mdm-MIR858	catgctatgcttgtcaagtgagcagtcctttgcaaattaatcttagtTTCGTTGTCTGTTCGACCTGAaactacggtaaaggctaggtatatagtacccctgaaaaccctaattagaaagtaatcatgtttttttatatagattaatcaacttgattgaccatctaacaaattaaacaaggcagcttcgtattatagataactatatattgygtagcatcttggtatttgacctcgtaacctaaattatagagttactttaatgcataaaagagtcattaacctagaaagaagaaagtaaattaaaactcccaatcttaatcctgtttatgcatttattggataattcatttggaaagtggtttaggtatatcttttggctccttcttttcctttcgaa…	mdm-MIR858-p3	atgcatttattggataat	3'	New	gp2b	...((((((..((((......(((..(.....)..))).))))..)))))).....	48	41.1	-12.2	0.5	0	0	0	0	0	0	0	0	0	0	9.5	0	0	0	0	0	0	0	0	0	0	0	8.50589	0	low
57	mtr-miR1507-3p_R-3	CCTCGTTCCATACATCATC	19	chrA02	-	89832137	89832275	catgaggtgaaacagtttgcaccactgaagccacctttttacttctagtagttatgagaattttacttcccttaacctcaagttgaaaaggttttagaagcatgttcaaatcgtaataatCCTCGTTCCATACATCATC	1	mtr-MIR1507,	mtr-MIR1507	accataaactccaattaatgtggtgttgagtAGAGTTGTATGGAACGAAAGATgggaatttcttgttgaattctattcattcaattttccctcCCTCGTTCCATACATCATCTAGccaatactgtgttaacaattgtctttggt	mtr-miR1507-3p	CCTCGTTCCATACATCATCTAG	3'	Diff	gp2b	.((((((....((..((((.((..((((((((..(((...(((......)))...))).............(((((.....)))))...))))))))......)).))))..))......)))))).............	125	36.7	-22.8	0.4	6	28.5	10	26.5	124.5	17	18.5	50	38.5	7	30.5	8.5	5.57751	19.7376	8.39403	21.4079	83.3972	23.0418	17.5637	68.4794	31.0042	10.4368	27.3084	13.619	middle
58	mtr-miR1507-3p_R-1_1ss21AT	CCTCGTTCCATACATCATCTT	21	chrA06	-	9363013	9363124	atCCTCGTTCCATACATCATCTAagactagtaggaagcacccccctcggaagaagccatgattctgataattaattgcttaatatcagacagcacagcttggatgtatgaca	1	mtr-MIR1507,	mtr-MIR1507	accataaactccaattaatgtggtgttgagtAGAGTTGTATGGAACGAAAGATgggaatttcttgttgaattctattcattcaattttccctcCCTCGTTCCATACATCATCTAGccaatactgtgttaacaattgtctttggt	mtr-miR1507-3p	CCTCGTTCCATACATCATCTAG	5'	Diff	gp2b	..........((((((((........((((..((......))..)).))...((((..((..(((((((.((((....)))))))))))...))..)))).))))))))...	99	42	-24.9	0.5	43	58	46.5	35	87.5	23	43.5	27.5	39.5	13.5	29.5	4	39.9722	40.1678	39.0322	28.2746	58.6125	31.1742	41.2983	37.6637	31.8095	20.1281	26.413	6.40896	middle
59	mtr-MIR1507-p5_2ss20CT21TC	CCCTCGTTCCATACATCATTC	21	chrA08	+	29058742	29058882	CCCTCGTTCCCTACATCATTCtcttcaaggagtatagcctgctctgactccttcacactttctgaatgttggctcgctttcttcgcgctccaaaagcaaccactgccacaagaatcctccaaatatcgcccaatttcaaca	1	mtr-MIR1507,	mtr-MIR1507	accataaactccaattaatgtggtgttgagtAGAGTTGTATGGAACGAAAGATgggaatttcttgttgaattctattcattcaattttccctcCCTCGTTCCATACATCATCTAGccaatactgtgttaacaattgtctttggt	mtr-MIR1507-p5	cCCTCGTTCCATACATCATCT	5'	New	gp2b	.....(((..................(((((((..((....))...)))))))......((((.....((((..(((.......)))..))))..(((.....)))....)))).......................))).	135	47.5	-19.6	0.3	0	5	0	0	0	0	0	0	0	0	0	0	0	3.46274	0	0	0	0	0	0	0	0	0	0	low
60	mtr-MIR1510b-p3_2ss15GA20CG	ATCCCTACCATGTGAACTCGATCA	24	chrA05	+	83623398	83623432	caattccatgtATCCCTACCATGTGAACTCGATCA	1	mtr-MIR1510b,	mtr-MIR1510b	acatctagttagtcataccgataggcgagagagatttgctactgcaattgttgttttacccgctcctcccatcCCATGGATCCCTACCATGTGGactccatcatcatcagatccaatcttgtgataatagagtcACATGGTCGGTATCCCTGGAAtggaggatcaggtaaaacaacttttgctttagaaatgattcatttctcatcaccttcatcaggtttatgatttctgtctgt	mtr-MIR1510b-p3	ATCCCTACCATGTGGactccatca	3'	New	gp2b	...(((((((.........)))).)))........	24	42.9	-2.8	0.2	4.5	6.5	4	12	3.5	5.5	6.5	0	3	0	0	0	4.18314	4.50156	3.35761	9.69415	2.3445	7.45471	6.17102	0	2.41591	0	0	0	low
61	mtr-MIR1510b-p5_2ss15GA20CG	ATCCCTACCATGTGAACTCGATCA	24	chrA05	+	84343253	84343283	ATCCCTACCATGTGAACTCGATCAgtagaat	1	mtr-MIR1510b,	mtr-MIR1510b	acatctagttagtcataccgataggcgagagagatttgctactgcaattgttgttttacccgctcctcccatcCCATGGATCCCTACCATGTGGactccatcatcatcagatccaatcttgtgataatagagtcACATGGTCGGTATCCCTGGAAtggaggatcaggtaaaacaacttttgctttagaaatgattcatttctcatcaccttcatcaggtttatgatttctgtctgt	mtr-MIR1510b-p5	ATCCCTACCATGTGGactccatca	5'	New	gp2b	....((((....((....))....))))...	24	41.9	-3.1	0.2	4.5	6.5	4	12	3.5	5.5	6.5	0	3	0	0	0	4.18314	4.50156	3.35761	9.69415	2.3445	7.45471	6.17102	0	2.41591	0	0	0	low
62	gma-MIR1511-p5	GTGGTATCAGGTCCTGCTTCA	21	chrA03	+	124146331	124146507	agcgacacaaaactaaaatagatgcttgggtcgagtggctgctttcGTGGTATCAGGTCCTGCTTCAccaagtggtcttgtgttcaattcccatcccaagcacatgattAACCAGGCTCTGATACCATGAtgcgctctctcgcacttcccaaagtttatccctttttcatgatcaaa	3	gma-MIR1511,ppe-MIR1511,rgl-MIR5139,	gma-MIR1511	tcagccgtggtatcaggtcctgcttcatcaagtggtcttgtgttcaaatccagcctcaagcacatggttAACCAGGCTCTGATACCATGgtgaatataa	gma-MIR1511-p5	gtggtatcaggtcctgcttca	5'	New	gp2b	...((((..(((.....((((((..(((((.((((.(((.((..((((((((((((..((((....(((....)))..((((((..............))))))........))))..)))))))))))).)))))..)))).....))))).)))))).....)))..)).))...	171	45.8	-50.7	0.6	611	1016.5	742.5	140	270.5	84.5	574.5	606	780	162	368.5	124.5	567.977	703.975	623.256	113.098	181.196	114.531	545.423	829.97	628.137	241.538	329.939	199.479	middle
63	gma-miR1511_R+1_1	AACCAGGCTCTGATACCATGA	21	chrA03	+	124146331	124146507	agcgacacaaaactaaaatagatgcttgggtcgagtggctgctttcGTGGTATCAGGTCCTGCTTCAccaagtggtcttgtgttcaattcccatcccaagcacatgattAACCAGGCTCTGATACCATGAtgcgctctctcgcacttcccaaagtttatccctttttcatgatcaaa	3	gma-MIR1511,ppe-MIR1511,rgl-MIR5139,	gma-MIR1511	tcagccgtggtatcaggtcctgcttcatcaagtggtcttgtgttcaaatccagcctcaagcacatggttAACCAGGCTCTGATACCATGgtgaatataa	gma-miR1511	AACCAGGCTCTGATACCATG	3'	Diff	gp2b	...((((..(((.....((((((..(((((.((((.(((.((..((((((((((((..((((....(((....)))..((((((..............))))))........))))..)))))))))))).)))))..)))).....))))).)))))).....)))..)).))...	171	45.8	-50.7	0.6	10480.5	19902.5	13473	19498.5	37280.5	9590.5	13906	12411	18543	6297	14396	4988.5	9742.52	13783.4	11309.3	15751.8	24972.6	12999	13202.2	16997.9	14932.7	9388.66	12889.6	7992.78	high
64	gma-miR1511_R+2_1	AACCAGGCTCTGATACCATGAA	22	chrA01	+	33443373	33443399	AACCAGGCTCTGATACCATCAAagata	2	gma-MIR1511,ppe-MIR1511,	gma-MIR1511	tcagccgtggtatcaggtcctgcttcatcaagtggtcttgtgttcaaatccagcctcaagcacatggttAACCAGGCTCTGATACCATGgtgaatataa	gma-miR1511	AACCAGGCTCTGATACCATG	5'	Diff	gp2b	.......((.((((...)))).))...	17	40.7	-1.1	0.1	271	394.5	352	277.5	405.5	164.5	270	189.5	367	192	329.5	180.5	251.918	273.21	295.47	224.177	271.627	222.964	256.335	259.537	295.546	286.267	295.02	289.205	middle
65	gma-miR1511_L-1R+1	ACCAGGCTCTGATACCATGT	20	chrA01	-	100507283	100507315	attgatctgggaaACCAGGCTCTGATACCATCT	1	gma-MIR1511,	gma-MIR1511	tcagccgtggtatcaggtcctgcttcatcaagtggtcttgtgttcaaatccagcctcaagcacatggttAACCAGGCTCTGATACCATGgtgaatataa	gma-miR1511	AACCAGGCTCTGATACCATG	3'	Diff	gp2b	...(((((((....))))).))...........	19	45.5	-10	0.7	0	4	0	4	4	0	0	3.5	0	0	0	0	0	2.77019	0	3.23138	2.67943	0	0	4.79356	0	0	0	0	low
66	ppe-miR1511-3p_L+1R-1_1ss5TA	AACCAGGCTCTGATACCATAA	21	chrA03	+	43999888	43999973	AACCAGGCTCTGATACCATAAtgtaacaccctaccatacagagtcatatgcttaagtcataattcagagatggcaaggtattacga	1	ppe-MIR1511,	ppe-MIR1511	atCGTGGTATCAGAGTCATGTTAtttgcatgttgccaccacatatgtgttgctcatataaataACCTGGCTCTGATACCATAAC	ppe-miR1511-3p	ACCTGGCTCTGATACCATAAC	5'	Diff	gp2b	.(((.(((((((..........................)))))))..........(((((.........)))))..))).......	40	39.5	-14.2	0.4	5.5	8.5	7	7	11.5	3	0	0	5.5	0	0	0	5.11272	5.88666	5.87582	5.65492	7.70335	4.06621	0	0	4.42917	0	0	0	low
67	gma-miR1511_R+1_1ss2AC	ACCCAGGCTCTGATACCATGA	21	chrA03	-	240656	240795	tACCAAGGCTCTGATACCATGAtaaaattatgaaagaatagggaaagcaaagaaataatttttattgattattgattgattgaattgaacatgtgttgtaaactatgagggtaaaactaaatatatatagagcattgtcc	1	gma-MIR1511,	gma-MIR1511	tcagccgtggtatcaggtcctgcttcatcaagtggtcttgtgttcaaatccagcctcaagcacatggttAACCAGGCTCTGATACCATGgtgaatataa	gma-miR1511	AACCAGGCTCTGATACCATG	5'	Diff	gp2b	...(((.((((((....((((((...)))))).....((((....((((......((((((..((..(((...)))..)).))))))......)))).....)))).....................)))))).)))...	134	27.9	-20.1	0.5	0	0	0	3.5	7.5	0	0	0	0	0	0	0	0	0	0	2.82746	5.02393	0	0	0	0	0	0	0	low
68	gma-miR1511_R+1_1ss2AC	ACCCAGGCTCTGATACCATGA	21	chrA08	-	27005671	27005721	gatagcttatgtatcctcttcaaggaggatACCAAGGCTCTGATACCATGA	1	gma-MIR1511,	gma-MIR1511	tcagccgtggtatcaggtcctgcttcatcaagtggtcttgtgttcaaatccagcctcaagcacatggttAACCAGGCTCTGATACCATGgtgaatataa	gma-miR1511	AACCAGGCTCTGATACCATG	3'	Diff	gp2b	...(((((..(((((((((....)))))))))..)))))............	36	43.1	-17.4	0.8	0	0	0	3.5	7.5	0	0	0	0	0	0	0	0	0	0	2.82746	5.02393	0	0	0	0	0	0	0	low
69	gma-miR1511_R+1_1ss20GT_1	AACCAGGCTCTGATACCATTA	21	chrA03	-	116380281	116380321	AACCAGGCTCTGATACCATAAtaaaatgcggaaagagtaca	2	gma-MIR1511,ppe-MIR1511,	gma-MIR1511	tcagccgtggtatcaggtcctgcttcatcaagtggtcttgtgttcaaatccagcctcaagcacatggttAACCAGGCTCTGATACCATGgtgaatataa	gma-miR1511	AACCAGGCTCTGATACCATG	5'	Diff	gp2b	......(((((.....(((......))).....)))))...	32	39	-5.9	0.4	8	17.5	0	9.5	9.5	3.5	0	4	4	0	3	0	7.43669	12.1196	0	7.67454	6.36364	4.74391	0	5.47835	3.22121	0	2.68607	0	middle
70	gma-miR1511_L+2R+1	ATAACCAGGCTCTGATACCATGA	23	chrA03	-	121230734	121230784	gatagcttatgtatcctcttcaaggaagATAACAAGGCTCTGATACCATGA	2	gma-MIR1511,ppe-MIR1511,	gma-MIR1511	tcagccgtggtatcaggtcctgcttcatcaagtggtcttgtgttcaaatccagcctcaagcacatggttAACCAGGCTCTGATACCATGgtgaatataa	gma-miR1511	AACCAGGCTCTGATACCATG	3'	Diff	gp2b	...(((((...((((.(((....))).))))...)))))............	36	39.2	-9.1	0.5	0	0	3	3.5	3	0	3	0	0	0	0	0	0	0	2.51821	2.82746	2.00957	0	2.84816	0	0	0	0	0	low
71	gma-miR1511_R+2_1ss20GT	AACCAGGCTCTGATACCATTTT	22	chrA04	-	106554615	106554692	AACCAGGCTCTGATACCACTTTgttgggaaaactcaacacaggtttaaatcaagaacctgtctaacagcagaagcacc	1	gma-MIR1511,	gma-MIR1511	tcagccgtggtatcaggtcctgcttcatcaagtggtcttgtgttcaaatccagcctcaagcacatggttAACCAGGCTCTGATACCATGgtgaatataa	gma-miR1511	AACCAGGCTCTGATACCATG	5'	Diff	gp2b	......((((((.........(((((((....)))))))(((((((.......)))))))........)))).))...	69	43.6	-19.9	0.6	4	0	0	6	3	0	4.5	0	3.5	0	3.5	0	3.71834	0	0	4.84708	2.00957	0	4.27224	0	2.81856	0	3.13375	0	low
72	gma-miR1511_R+1_1ss1AT	TACCAGGCTCTGATACCATGA	21	chrA04	-	109673646	109673690	cagcTAGCAGGCTCTGATACCATGAaaggtaccaggctttagaaa	1	gma-MIR1511,	gma-MIR1511	tcagccgtggtatcaggtcctgcttcatcaagtggtcttgtgttcaaatccagcctcaagcacatggttAACCAGGCTCTGATACCATGgtgaatataa	gma-miR1511	AACCAGGCTCTGATACCATG	5'	Diff	gp2b	...(((..((((.(((.((((......)))).))))))))))...	39	46.7	-12.5	0.6	3	4.5	3	7	6.5	0	0	0	3.5	3.5	3	0	2.78876	3.11646	2.51821	5.65492	4.35407	0	0	0	2.81856	5.21841	2.68607	0	low
73	gma-miR1511_R+1_1ss2AG	AGCCAGGCTCTGATACCATGA	21	chrA04	-	115625480	115625547	tagtttgtgaaggAGCCAAGCTCTGATACCATGAgaggtatcataagcttgtgattaagcacgagact	1	gma-MIR1511,	gma-MIR1511	tcagccgtggtatcaggtcctgcttcatcaagtggtcttgtgttcaaatccagcctcaagcacatggttAACCAGGCTCTGATACCATGgtgaatataa	gma-miR1511	AACCAGGCTCTGATACCATG	5'	Diff	gp2b	.((((((((...((..((((((.(((((((......)))))))..))))))...))...))).)))))	67	42.6	-22.5	0.8	0	3	0	0	5.5	0	0	0	0	0	0	0	0	2.07764	0	0	3.68421	0	0	0	0	0	0	0	low
74	gma-miR1511_R+1_1ss7GA	AACCAGACTCTGATACCATGA	21	chrA05	-	85707297	85707384	acgggtgcagaaaaagtgttggtgggaggttttgattgagaaggaataataaaagccatggattcacAACCTGACTCTGATACCATGA	1	gma-MIR1511,	gma-MIR1511	tcagccgtggtatcaggtcctgcttcatcaagtggtcttgtgttcaaatccagcctcaagcacatggttAACCAGGCTCTGATACCATGgtgaatataa	gma-miR1511	AACCAGGCTCTGATACCATG	3'	Diff	gp2b	...((((((((...((.(((.((((..((((((.((((........)))).))))))......)))))))))...)))).))))....	81	42	-18.7	0.5	0	0	0	0	5	0	0	0	5	0	3	0	0	0	0	0	3.34928	0	0	0	4.02652	0	2.68607	0	low
75	gma-MIR1511-p3_2ss17CT18AT	AACCAGGCTCTGATACTTT	19	chrA08	-	37818166	37818274	cagagagccaacgtcaatagcggttatcgtctatcaattttggtgtttactttaattcagcctattggtaaccctttccataccaccgacAACCAGGCTCTGATACTAT	1	gma-MIR1511,	gma-MIR1511	tcagccgtggtatcaggtcctgcttcatcaagtggtcttgtgttcaaatccagcctcaagcacatggttAACCAGGCTCTGATACCATGgtgaatataa	gma-MIR1511-p3	AACCAGGCTCTGATACCAT	3'	New	gp2b	...((((((.......((((((.....)).)))).....((((((..............(((....)))..............))))))......))))))........	98	42.2	-21.8	0.5	0	0	0	3.5	11	0	0	0	0	0	0	0	0	0	0	2.82746	7.36842	0	0	0	0	0	0	0	low
76	gma-miR1511_R+1_1ss19TC	AACCAGGCTCTGATACCACGA	21	chrA09	-	52731244	52731284	tactcaggctctacaggaaaAACCAGGCTCTGATACCACAA	2	gma-MIR1511,rgl-MIR5139,	gma-MIR1511	tcagccgtggtatcaggtcctgcttcatcaagtggtcttgtgttcaaatccagcctcaagcacatggttAACCAGGCTCTGATACCATGgtgaatataa	gma-miR1511	AACCAGGCTCTGATACCATG	3'	Diff	gp2b	...((((((.((...((.....)))))).))))........	30	46.3	-6.5	0.3	0	4.5	0	4	9	0	0	4	0	0	0	0	0	3.11646	0	3.23138	6.02871	0	0	5.47835	0	0	0	0	low
77	csi-miR1515	TCATTTTTGCGTGCAATGATCC	22	chrA05	+	3299247	3299273	ctcaTCATTTTTGCGTGCAATGATCCc	1	csi-MIR1515,	csi-MIR1515	tcgatttgcaTCATTTTTGCGTGCAATGATCCcgaatttgctctcttactcaactttctttttaatttacaaatattcatgtttattggtttgaaaaataggaaaaaaaaattctaatttttgttaacggggatctggatcattcacgcaaaaatgatttgactcgtgagttggc	csi-miR1515	TCATTTTTGCGTGCAATGATCC	3'	Yes	gp2b	...(((((...((....)))))))...	21	44.4	-1.5	0.1	2167	1499	1875.5	888.5	416.5	683.5	795	437.5	691.5	452.5	379	422	2014.41	1038.13	1574.3	717.771	278.995	926.417	754.763	599.194	556.867	674.665	339.34	676.146	high
78	csi-miR1515_L-4_1ss11GA	TTTTGCATGCAATGATCC	18	chrA04	+	9185812	9185882	tgagcgaatttaagagactcaagtagtaccctaccttgctagttgaaaccacaTTTTGCATGCAATGATCC	1	csi-MIR1515,	csi-MIR1515	tcgatttgcaTCATTTTTGCGTGCAATGATCCcgaatttgctctcttactcaactttctttttaatttacaaatattcatgtttattggtttgaaaaataggaaaaaaaaattctaatttttgttaacggggatctggatcattcacgcaaaaatgatttgactcgtgagttggc	csi-miR1515	TCATTTTTGCGTGCAATGATCC	3'	Diff	gp2b	...(((((..........((((.(((((........))))).))))........)))))............	56	40.8	-11.2	0.4	0	5.5	3	0	5	0	0	5	3.5	0	5.5	0	0	3.80901	2.51821	0	3.34928	0	0	6.84794	2.81856	0	4.92446	0	low
79	csi-miR1515_L-1	CATTTTTGCGTGCAATGATCC	21	chrA05	+	3287755	3287819	aacgcatgcggcttctttcaattgcggaaccattcaattctcatCATTTTTGCGTGCAATGATCC	1	csi-MIR1515,	csi-MIR1515	tcgatttgcaTCATTTTTGCGTGCAATGATCCcgaatttgctctcttactcaactttctttttaatttacaaatattcatgtttattggtttgaaaaataggaaaaaaaaattctaatttttgttaacggggatctggatcattcacgcaaaaatgatttgactcgtgagttggc	csi-miR1515	TCATTTTTGCGTGCAATGATCC	3'	Diff	gp2b	...((((((.((...........)).(((........)))...........))))))........	54	43.1	-10	0.4	73.5	68	69	27	48	14	35.5	32	42.5	9.5	17	14.5	68.3245	47.0932	57.9188	21.8118	32.1531	18.9756	33.7032	43.8268	34.2254	14.1642	15.2211	23.2325	middle
80	ptc-MIR2111b-p3_2ss1GT18CT	TGTCAGGATTGGGTAATT	18	chrA09	+	285400	285555	gcggctgctggcaccagacttgccctccaatggctcctcgttaagggatttagattgtactcattccaattaccagactctatgagcccggtattgttatttattgtcactacctccccgTGTCAGGATTGGGTAATTtgcgcgcctgctgccttc	1	ptc-MIR2111b,	ptc-MIR2111b	atattgggtcaggattgggTAATCTGCATCCTGAGGTTTGgatcaccacatgttttgatctagtccttgggttgcagattacctcttcctcactgacaatgt	ptc-MIR2111b-p3	ggtcaggattgggTAATC	3'	New	gp2b	..(((.((.(((..((((.(((((((((...(((((...(((..((...((.((.((....)).)).))...)).))).....))))).((((.((...........)).))))...........)))..))))))))))...))).)).)))...	151	50.6	-40.6	0.5	0	5	0	0	0	0	0	0	0	0	0	0	0	3.46274	0	0	0	0	0	0	0	0	0	0	low
81	mtr-MIR2199-p3_2ss14CT19AG	TTTGATACACTAGTACGGGTC	21	chrA04	-	114096455	114096550	taatgtatctatatggttcctttcattaattagttggttggtattccaaattaaaatagaaggaaataaatagTTTGATACACTAGTACGGGTCac	1	mtr-MIR2199,	mtr-MIR2199	atatgtgctgtgcaattgtgatccgttctagtgtatcatacaattcacagcttaatattgattaattccagtttattaatttggaatatatatcttttgatagaggcctaggtcactaattttcttgttttaatatatttaagaaaatatcatatgatatcttcatctttgctttctatatcacttatataattaacatgttagctacatagatctatgcaatacagtaattaaatatcatattacaaaatatcaaattcatacgttctttttcctttgtttttggttggttgagaaatcactaccattttttgttgatacatataattagaaaacaagtatatacatatatcaagattaaccgtatagtttaatggcctttatatgaaaatttttatg…	mtr-MIR2199-p3	ttTGATACACTAGCACGGATC	3'	New	gp2b	...((((((..(((..((((((..(((..((((((((........)).)))))))))..))))))....)))....))))))..............	79	29.2	-17.9	0.6	0	3	3	0	3	0	0	0	3	0	0	0	0	2.07764	2.51821	0	2.00957	0	0	0	2.41591	0	0	0	low
82	mtr-miR2199_1ss17AG	TGATACACTAGCACGGGTCAC	21	chrA09	-	15587668	15587709	ggaacttgtggtgggatttttTGATACACTAGCACGGGTCAC	1	mtr-MIR2199,	mtr-MIR2199	atatgtgctgtgcaattgtgatccgttctagtgtatcatacaattcacagcttaatattgattaattccagtttattaatttggaatatatatcttttgatagaggcctaggtcactaattttcttgttttaatatatttaagaaaatatcatatgatatcttcatctttgctttctatatcacttatataattaacatgttagctacatagatctatgcaatacagtaattaaatatcatattacaaaatatcaaattcatacgttctttttcctttgtttttggttggttgagaaatcactaccattttttgttgatacatataattagaaaacaagtatatacatatatcaagattaaccgtatagtttaatggcctttatatgaaaatttttatg…	mtr-miR2199	TGATACACTAGCACGGATCAC	3'	Diff	gp2b	.(.((..(((.(((..............))).)))..)))..	39	47.6	-9	0.4	10.5	8	12.5	0	0	0	6.5	5	5	128	330	119.5	9.76065	5.54038	10.4925	0	0	0	6.17102	6.84794	4.02652	190.845	295.468	191.468	middle
83	mtr-MIR2592ay-p5_2ss6AG17CG	GAGTCGGGTTGTTTGGGA	18	chrA09	+	106704766	106704820	GAGTCGGGTTGTTTGGGAatgcagccctaatcgggcggtaaattccgtccaaggc	1	mtr-MIR2592ay,	mtr-MIR2592ay	atcaaaagcttgattccgccagaagatcgtcattagttagggtaaggtgcattccaactgcaacaattgtcttacctctgaaatggggtaattcaaacttgccaaacggccaggactcaagcatttcgCTCGGCATTCATGTTTTTCCTTtgaaaagattaaattcttgttAGGCTGGTTTAGATGAAGGTAttaagtgtcaaggaatgaacctcatttcgttggcacttgaataccatcatctaaagcacacctaacaaaaatttattcttttcaaaggaaaacatgaatgccgggtgaaatgcttgagtcaggttgtttggcaagtttgaatttaccccattcaaaggtaagacaattgttgtagttggaatgcacattccaactgcaacaattatc…	mtr-MIR2592ay-p5	gagtcaggttgtttggca	5'	New	gp2b	.....(((((((........))))))).....((((((......)))))).....	22	56.4	-21.7	0.7	0	0	0	0	7	0	0	3	0	0	3	0	0	0	0	0	4.689	0	0	4.10876	0	0	2.68607	0	low
84	mtr-MIR2608-p5_1ss21AC	AAGAGAAATGATATTTGTACCACT	24	chrA05	+	107727252	107727351	ataagaaaatAAGAGAAATGATATTTGTACCACTtgttgtatatatctattgtatatttttgttaatggtattcactacaaattttttgtattttctcaa	1	mtr-MIR2608,	mtr-MIR2608	attgcaaagagaaatgatatttgtacaactattttctaacaactttttgacaactttctctctcagactcacattatcttcttattccctctcttcctttttctctctctctctctctctctattatttttgaccaatcaaaagagagaaaaccaaagttgtcatgaaagttgtaccaaagaGTTGTACATATATCACTACTCTattgcaaa	mtr-MIR2608-p5	aagagaaatgatatttgtacaact	5'	New	gp2b	...((((((((..((((((.......((((((.(((..(((((((.....)))))))......))))))))).........))))))..))))))))...	94	21	-18.7	0.9	0	0	0	0	0	0	0	0	0	7.5	3	9.5	0	0	0	0	0	0	0	0	0	11.1823	2.68607	15.2213	middle
85	mtr-MIR2609b-p3_1ss16AT	ATTGGCTTTGGAAGTTATAGGTTC	24	chrA05	+	84350272	84350309	cttctagacttccATTGGCTTTGGAAGTTATAGGTTCt	2	mtr-MIR2609b,mtr-MIR2609a,	mtr-MIR2609b	ggccttccattggcttTGGAAGTAATAGGTTCTCACTtgtttggcaaaagtttagatgtatggaaatcttcattagataaatatgaaagagttcttcacaaagagattcatgaaattcttaaagttagctatgatgatttggatgatgatcagaagggtatttttcttgacatcgcttgtttcttcaattcttatgaaatgagctatgccaaagaaatgctatacctacatggttttagtgctgaaaatggaattca	mtr-MIR2609b-p3	attggcttTGGAAGTAATAGGTTC	3'	New	gp2b	..((((((((((((.......)))))))).))))....	32	39.5	-11.5	0.8	8	0	3	8	0	9	0	0	0	0	0	0	7.43669	0	2.51821	6.46277	0	12.1986	0	0	0	0	0	0	middle
86	mtr-MIR2609b-p3_2ss7CA17AT	CATTGGATTTGGAAGTTATAGGTT	24	chrA05	-	84346129	84346178	aataacttatgcttctggacttcCATTGGATTTGGAAGTTATAGGTTtta	2	mtr-MIR2609b,mtr-MIR2609a,	mtr-MIR2609b	ggccttccattggcttTGGAAGTAATAGGTTCTCACTtgtttggcaaaagtttagatgtatggaaatcttcattagataaatatgaaagagttcttcacaaagagattcatgaaattcttaaagttagctatgatgatttggatgatgatcagaagggtatttttcttgacatcgcttgtttcttcaattcttatgaaatgagctatgccaaagaaatgctatacctacatggttttagtgctgaaaatggaattca	mtr-MIR2609b-p3	cattggcttTGGAAGTAATAGGTT	3'	New	gp2b	...((((((((((((..((..(((...)))))..)))).))))))))...	44	32	-14.3	0.9	0	0	0	4.5	0	4.5	0	0	0	0	0	3	0	0	0	3.63531	0	6.09931	0	0	0	0	0	4.80672	low
87	mtr-MIR2618a-p5_2ss4AC17TC	TCACTTTAGTTTAATGCAA	19	chrA04	+	2583120	2583139	TCACTTTAGTTTAATGCAAt	1	mtr-MIR2618a,	mtr-MIR2618a	gtaggttaatgtaatttcagtttacgtatgttcaatttaggttaatgtaaattcagtttacttatgtatatggtgtaggttaatgtaaattcagtttacgtatattcaatttagtttaatgtaaattcaatttacgtatgttaaatttaggttaacgtaaattaagtttacgtatgtttataagaggttagtatgaatttagtttagttatgtttaatctaggttaatgtaaattcagtttatttatgttcaatttaagttaatgtaaattaattttacgtatgtatataagagattagtGTGAATTCAGTTTACGTACGTTcaatttatgttaatgtaa	mtr-MIR2618a-p5	tcaatttagtttaatgtaa	5'	New	gp2b	........((.....))...	9	25	0.6	-0.1	0	0	0	9	27.5	0	0	4.5	6	0	3	0	0	0	0	7.27062	18.4211	0	0	6.16314	4.83182	0	2.68607	0	middle
88	mtr-MIR2645-p3_2ss19GC20TC	TAACTCTCTTCAATTATTCC	20	chrA07	+	14724418	14724446	gactggagaTAACTCTCTTCAATTATTCC	1	mtr-MIR2645,	mtr-MIR2645	aTTTCTAGAGATGAGCATATATtgaagaattatggagtagatgaagtttacaaagttcctctcttggattggactaactctcttcaattattgtgtcgaaaagctttcaaacttgatcatattttgaatagttatgaagggttggttaatggcatactacattatgccaatggcctaccacttgcaattaaagtattgggttcatttttg	mtr-MIR2645-p3	taactctcttcaattattgt	3'	New	gp2b	...((((((......))))))........	18	37.9	-4.8	0.4	0	0	0	0	0	0	4.5	3	3.5	3	15	0	0	0	0	0	0	0	4.27224	4.10876	2.81856	4.47292	13.4303	0	middle
89	vvi-MIR3630-p5_2ss19AG20CT	TGGGAATCTCTCTGATGCGT	20	chrA01	+	100576916	100576946	aaaaTGGGAATCTCTCTGATGCGTtcatata	1	vvi-MIR3630,	vvi-MIR3630	cagtatggttgTGCAAGTGACGATATCAGACAgggacatcagcacctccaatggagaatgatgatttgtcTTTGGGAATCTCTCTGATGCACaagcatattg	vvi-MIR3630-p5	TGGGAATCTCTCTGATGCAC	5'	New	gp2b	...((((..(((.....)))....))))...	25	35.5	-1.8	0.2	3.5	18.5	7.5	16	56.5	16	29.5	33.5	39.5	0	12.5	0	3.25355	12.8121	6.29552	12.9255	37.8469	21.6864	28.0069	45.8812	31.8095	0	11.192	0	middle
90	vvi-MIR3630-p5_2ss19AG20CT	TGGGAATCTCTCTGATGCGT	20	chrA07	+	46271263	46271335	aaaaTGGGAATCTCTCTGATGCGTttatataaaatttacaatctgttattatatttttcgtattagccatttg	1	vvi-MIR3630,	vvi-MIR3630	cagtatggttgTGCAAGTGACGATATCAGACAgggacatcagcacctccaatggagaatgatgatttgtcTTTGGGAATCTCTCTGATGCACaagcatattg	vvi-MIR3630-p5	TGGGAATCTCTCTGATGCAC	5'	New	gp2b	.((((((........((((((((...((((((.....((.....))..))))))....)))))))))))))).	71	26	-13.3	0.7	3.5	18.5	7.5	16	56.5	16	29.5	33.5	39.5	0	12.5	0	3.25355	12.8121	6.29552	12.9255	37.8469	21.6864	28.0069	45.8812	31.8095	0	11.192	0	middle
91	vvi-MIR3630-p5_2ss17AG18CT	GGAATCTCTCTGATGCGT	18	chrA06	+	23935312	23935373	GGAATCTCTCTGATGCGTttatataaaatctacaatctgttattatatttttcgtattatcc	1	vvi-MIR3630,	vvi-MIR3630	cagtatggttgTGCAAGTGACGATATCAGACAgggacatcagcacctccaatggagaatgatgatttgtcTTTGGGAATCTCTCTGATGCACaagcatattg	vvi-MIR3630-p5	GGAATCTCTCTGATGCAC	5'	New	gp2b	..........(((((((...((((((.....((.....))..))))))....)))))))...	49	27.4	-7.3	0.4	0	4	0	0	10.5	0	3	8.5	4	0	0	0	0	2.77019	0	0	7.0335	0	2.84816	11.6415	3.22121	0	0	0	middle
92	gma-MIR4382-p5_1ss18TA	ATTCCTACTTCCCCATCAGGCTCT	24	chrA05	+	26181244	26181301	tATTCCTACTTCCCCATCAGGCTCTgataccagatggcccgaagcggatctaggaggg	1	gma-MIR4382,	gma-MIR4382	gtacataaattcagatccatgaaatcagttaacatatgcccttacagacaatattcctacttccccatctggctctgataccagagatcaaacttaaagtcatatggggaagtaggaatagtgtccgtaaggataTATGTTAACTGATTTCATGGATctgaaactatgtac	gma-MIR4382-p5	attcctacttccccatctggctct	5'	New	gp2b	..((((((..(((...((.(((((((....))))..))).))...)))..))))))..	54	55.2	-19.5	0.6	4	3	3.5	0	0	0	0	0	0	0	0	0	3.71834	2.07764	2.93791	0	0	0	0	0	0	0	0	0	low
93	gma-MIR4382-p5_1ss18TA	ATTCCTACTTCCCCATCAGGCTCT	24	chrA06	+	78485213	78485297	atatatATTCCTACTTCCCCATCAGGCTCTgataccagatggcccgaagcggatctaggagggaaaggggaagaaggatgtaagc	1	gma-MIR4382,	gma-MIR4382	gtacataaattcagatccatgaaatcagttaacatatgcccttacagacaatattcctacttccccatctggctctgataccagagatcaaacttaaagtcatatggggaagtaggaatagtgtccgtaaggataTATGTTAACTGATTTCATGGATctgaaactatgtac	gma-MIR4382-p5	attcctacttccccatctggctct	5'	New	gp2b	...((((.((((.(((((((.((.(((((((....))))..))).))......(((.....)))..))))))).))))))))...	79	49.4	-28.4	0.7	4	3	3.5	0	0	0	0	0	0	0	0	0	3.71834	2.07764	2.93791	0	0	0	0	0	0	0	0	0	low
94	gma-MIR4382-p5_1ss12TA	ACTTCCCCATCAGGCTCTGATACC	24	chrA09	+	90291965	90292012	atattcctACTTCCCCATCAGGCTCTGATACCagatccctggcggtag	1	gma-MIR4382,	gma-MIR4382	gtacataaattcagatccatgaaatcagttaacatatgcccttacagacaatattcctacttccccatctggctctgataccagagatcaaacttaaagtcatatggggaagtaggaatagtgtccgtaaggataTATGTTAACTGATTTCATGGATctgaaactatgtac	gma-MIR4382-p5	acttccccatctggctctgatacc	5'	New	gp2b	..............((..((((.((((....))))..))))..))...	31	52.1	-12.2	0.5	4.5	0	3.5	0	0	4.5	4	0	9.5	0	0	0	4.18314	0	2.93791	0	0	6.09931	3.79755	0	7.65038	0	0	0	low
95	mtr-miR4414a-5p_1ss15TC	AGCTGCTGACTCGTCGGTTCA	21	chrA09	-	111457622	111457766	AGCTGCTGACTCGTCGATTCAagagcacactatcatggcggcatggtgtgatcctgatccgacgatgcaggagctgttgtttagtcctcgctgttgtgtcTTGGACTGAAGGGGCCTCTTCcatctcatctcccatccaccattt	4	mtr-MIR4414a,gma-MIR319f,mdm-MIR319c,vvi-MIR319b,	mtr-MIR4414a	ggctgagactcAGCTGCTGACTCGTTGGTTCAatagctcacaacatgcatagtgtcaacgtgtgtgcttctgATCCAACGATGCGGGAGCTGCattccagtcgt	mtr-miR4414a-5p	AGCTGCTGACTCGTTGGTTCA	5'	Diff	gp2b	((((.(((..((((((..(((.((.((((((((.........)))))))).)).)))..))))))..))).))))....((((((((.(((....)))....))))))))((((................))))...........	75	52.4	-49	0.6	26	58.5	30	11.5	26.5	4	66	68	79	73	202.5	51	24.1692	40.514	25.1821	9.29023	17.7512	5.42161	62.6596	93.1319	63.619	108.841	181.31	81.7143	middle
96	gma-miR319f_R+1	TTGGACTGAAGGGGCCTCTTC	21	chrA09	-	111457622	111457766	AGCTGCTGACTCGTCGATTCAagagcacactatcatggcggcatggtgtgatcctgatccgacgatgcaggagctgttgtttagtcctcgctgttgtgtcTTGGACTGAAGGGGCCTCTTCcatctcatctcccatccaccattt	4	mtr-MIR4414a,gma-MIR319f,mdm-MIR319c,vvi-MIR319b,	gma-MIR319f	aattaaggtggtctgcttctgaTCCAACGATGCGGGAGCTGCatttagtcgtgactgtcacgtcTTGGACTGAAGGGGCCTCTTcatttcccata	gma-miR319f	TTGGACTGAAGGGGCCTCTT	3'	Diff	gp2b	((((.(((..((((((..(((.((.((((((((.........)))))))).)).)))..))))))..))).))))....((((((((.(((....)))....))))))))((((................))))...........	75	52.4	-49	0.6	42	85	65.5	108.5	215	58	258.5	195.5	300.5	487.5	1251.5	423	39.0426	58.8666	54.9809	87.6513	144.019	78.6133	245.417	267.754	241.994	726.849	1120.54	677.748	middle
97	gma-MIR6300-p3_1ss15AG_2	TGTAGTATAGTGGTGAGTA	19	chrA01	+	59291431	59291485	taaaataccgcaccatgttttttggcatcgtTGTAGTATAGTGGTGAGTAttcct	1	gma-MIR6300,	gma-MIR6300	aggtaaaaatacttaccactatattacaacaacttgtttgtgaaattcaatggtaattttaaataataaatgttttaatattaccgatagcatttgattatatttttgttttaaagttacatttgattatatcgctatcggctataatgtaagtcatattcatccaatatcatgcaacttttttgtatagatatattaatattactcgataatcatcaaGTCGTTGTAGTATAGTGGtaagtattcccgcc	gma-MIR6300-p3	TGTAGTATAGTGGtaagta	3'	New	gp2b	...(((((..((((((........(((....)))......)))))).)))))...	49	38.2	-12.2	0.6	0	0	0	0	6	0	0	0	0	0	0	0	0	0	0	0	4.01914	0	0	0	0	0	0	0	low
98	gma-miR6300_R+5_6	GTCGTTGTAGTATAGTGGTTAGT	23	chrA01	-	102073149	102073294	taacaactacatatcacattaagcaaaattcagtttttataaataatgattgtttgttattgtttttgcattgtttaattaaagtattaatatagtttatgagataatttcatcaacaaaGTCGTTGTAGTATAGTGGTGAGTatt	1	gma-MIR6300,	gma-MIR6300	aggtaaaaatacttaccactatattacaacaacttgtttgtgaaattcaatggtaattttaaataataaatgttttaatattaccgatagcatttgattatatttttgttttaaagttacatttgattatatcgctatcggctataatgtaagtcatattcatccaatatcatgcaacttttttgtatagatatattaatattactcgataatcatcaaGTCGTTGTAGTATAGTGGtaagtattcccgcc	gma-miR6300	GTCGTTGTAGTATAGTGG	3'	Diff	gp2b	..((.((((((((..(((...((((((..(((((((....))))..)))...)))))).(((((..((.(((((((...((((.(((....))).))))..)))))))..))..)))))......)))..))).)))))..))...	141	22.6	-22.8	0.7	0	0	6	6	0	0	8	0	0	0	0	0	0	0	5.03642	4.84708	0	0	7.5951	0	0	0	0	0	low
99	gma-MIR6300-p5_1ss15AG_2	TGTAGTATAGTGGTGAGTATTCCC	24	chrA02	+	73816841	73816890	ccccgtcTGTAGTATAGTGGTGAGTATTCCCacctatcacgcagatgact	1	gma-MIR6300,	gma-MIR6300	aggtaaaaatacttaccactatattacaacaacttgtttgtgaaattcaatggtaattttaaataataaatgttttaatattaccgatagcatttgattatatttttgttttaaagttacatttgattatatcgctatcggctataatgtaagtcatattcatccaatatcatgcaacttttttgtatagatatattaatattactcgataatcatcaaGTCGTTGTAGTATAGTGGtaagtattcccgcc	gma-MIR6300-p5	TGTAGTATAGTGGtaagtattccc	5'	New	gp2b	...(((((((.(((((((((.(......)))).)))).)))))))))...	44	50	-15.2	0.6	3.5	0	6	0	0	0	0	0	0	0	0	0	3.25355	0	5.03642	0	0	0	0	0	0	0	0	0	low
100	gma-miR6300_R+2_2	GTCGTTGTAGTATAGTGGTG	20	chrA02	+	88942918	88942994	caaGTCGTTGTAGTATAGTGGTGagtattcccgcctgtcacgcgggtgacccgggttcgatccccggcaacggcgtt	1	gma-MIR6300,	gma-MIR6300	aggtaaaaatacttaccactatattacaacaacttgtttgtgaaattcaatggtaattttaaataataaatgttttaatattaccgatagcatttgattatatttttgttttaaagttacatttgattatatcgctatcggctataatgtaagtcatattcatccaatatcatgcaacttttttgtatagatatattaatattactcgataatcatcaaGTCGTTGTAGTATAGTGGtaagtattcccgcc	gma-miR6300	GTCGTTGTAGTATAGTGG	5'	Diff	gp2b	...((((((((.......(((.((.....((((...(((((....))))).)))).....)).)))))))))))...	71	59.7	-26.6	0.6	53	110.5	81.5	111.5	350	65	132	140.5	198.5	22.5	46.5	7	49.268	76.5265	68.4113	90.0748	234.45	88.1011	125.319	192.427	159.853	33.5469	41.6341	11.2157	middle
101	gma-miR6300_R+2_2	GTCGTTGTAGTATAGTGGTG	20	chrA10	+	95261965	95262094	GTCGTTGTAGTATAGTGGTGagtattcccgcctgtcacgcgggtgacccgggttcgatccccggcaacggcgttccttttagtattctaaggctctgggctttttttggggacattttactagtgtaaat	1	gma-MIR6300,	gma-MIR6300	aggtaaaaatacttaccactatattacaacaacttgtttgtgaaattcaatggtaattttaaataataaatgttttaatattaccgatagcatttgattatatttttgttttaaagttacatttgattatatcgctatcggctataatgtaagtcatattcatccaatatcatgcaacttttttgtatagatatattaatattactcgataatcatcaaGTCGTTGTAGTATAGTGGtaagtattcccgcc	gma-miR6300	GTCGTTGTAGTATAGTGG	5'	Diff	gp2b	..........((((.(((((((..((((((((((.....)))))..((((((...((...(((....)))...))..(((((....)))))..))))))........)))))...))))))).))))...	117	50	-36.5	0.6	53	110.5	81.5	111.5	350	65	132	140.5	198.5	22.5	46.5	7	49.268	76.5265	68.4113	90.0748	234.45	88.1011	125.319	192.427	159.853	33.5469	41.6341	11.2157	middle
102	gma-miR6300_R+6_2	GTCGTTGTAGTATAGTGGTGAGTA	24	chrA02	+	88998713	88998826	aattctaaaccgtcaaaatggcGTCGTTGTAGTATAGTGGTGAGTAttcccgcctgtcacgcgggtgacccgggttcgatccccagcaacggcgccattttgacgaatggatta	1	gma-MIR6300,	gma-MIR6300	aggtaaaaatacttaccactatattacaacaacttgtttgtgaaattcaatggtaattttaaataataaatgttttaatattaccgatagcatttgattatatttttgttttaaagttacatttgattatatcgctatcggctataatgtaagtcatattcatccaatatcatgcaacttttttgtatagatatattaatattactcgataatcatcaaGTCGTTGTAGTATAGTGGtaagtattcccgcc	gma-miR6300	GTCGTTGTAGTATAGTGG	5'	Diff	gp2b	...((((...((((((((((((((((((((.......(((.((.....((((...(((((....))))).)))).....)).)))))))))))))))))))))))..))))...	108	51.8	-52.5	0.9	425.5	243	364	638.5	158	713	461.5	156.5	422.5	196.5	152	220.5	395.539	168.289	305.543	515.81	105.837	966.402	438.142	214.34	340.241	292.976	136.094	353.294	middle
103	gma-miR6300_R+6_2	GTCGTTGTAGTATAGTGGTGAGTA	24	chrA03	+	4403376	4403423	ttaacggccctataaacaacaaGTCGTTGTAGTATAGTGGTGAGTAtt	1	gma-MIR6300,	gma-MIR6300	aggtaaaaatacttaccactatattacaacaacttgtttgtgaaattcaatggtaattttaaataataaatgttttaatattaccgatagcatttgattatatttttgttttaaagttacatttgattatatcgctatcggctataatgtaagtcatattcatccaatatcatgcaacttttttgtatagatatattaatattactcgataatcatcaaGTCGTTGTAGTATAGTGGtaagtattcccgcc	gma-miR6300	GTCGTTGTAGTATAGTGG	3'	Diff	gp2b	...((.((((((((.(((((.....)))))..))))).)))..))...	42	37.5	-12.4	0.7	425.5	243	364	638.5	158	713	461.5	156.5	422.5	196.5	152	220.5	395.539	168.289	305.543	515.81	105.837	966.402	438.142	214.34	340.241	292.976	136.094	353.294	middle
104	gma-miR6300_R+5_1ss5TN	GTCGNTGTAGTATAGTGGTGAGT	23	chrA02	-	10741604	10741699	GTCGTTGTAGTATAGTGGTGAGTattcccgcctgtcacgcgggtgacccgggttcgatccccggcaacggcgtttctttttattgctcacacttgt	1	gma-MIR6300,	gma-MIR6300	aggtaaaaatacttaccactatattacaacaacttgtttgtgaaattcaatggtaattttaaataataaatgttttaatattaccgatagcatttgattatatttttgttttaaagttacatttgattatatcgctatcggctataatgtaagtcatattcatccaatatcatgcaacttttttgtatagatatattaatattactcgataatcatcaaGTCGTTGTAGTATAGTGGtaagtattcccgcc	gma-miR6300	GTCGTTGTAGTATAGTGG	5'	Diff	gp2b	.............(((.(((((((..((((...(((((....))))).))))...((...(((....)))....)).......))))))))))...	80	54.2	-28.6	0.5	4	3.5	7	9.5	6.5	8.5	6	3	6.5	0	0	3.5	3.71834	2.42392	5.87582	7.67454	4.35407	11.5209	5.69632	4.10876	5.23447	0	0	5.60784	middle
105	gma-miR6300_R+5_1ss2TC	GCCGTTGTAGTATAGTGGTGAGT	23	chrA02	-	37222859	37223076	ctacttgatgcgacacggtacacttgccggtgagttttatgtgtgaaatcgattttcacccatcaagtttttggcGCCGTTGTAGTATAGTGGTAAGTatttccgcctgtcacgcggatgagctgggttcaatccccgggaacagcgccagaaacttgatgggtgaaaattagattttcacacaaaactcaccggcaagtgtaccgggtcacatcaag	1	gma-MIR6300,	gma-MIR6300	aggtaaaaatacttaccactatattacaacaacttgtttgtgaaattcaatggtaattttaaataataaatgttttaatattaccgatagcatttgattatatttttgttttaaagttacatttgattatatcgctatcggctataatgtaagtcatattcatccaatatcatgcaacttttttgtatagatatattaatattactcgataatcatcaaGTCGTTGTAGTATAGTGGtaagtattcccgcc	gma-miR6300	GTCGTTGTAGTATAGTGG	5'	Diff	gp2b	...(((((((.(((.((((((((((((((((((((((..((((((((((((((((((((((((((((((((((((((.(((....................(((((.......)))))....(((((.......))))).))).))))))))))))))))))))))))))).))))).)))))))))))))))))))))))))))).))).)))))))	215	47.7	-131.5	1.3	0	0	0	0	4	3.5	0	0	5	0	0	0	0	0	0	0	2.67943	4.74391	0	0	4.02652	0	0	0	low
106	gma-miR6300_L+1R+5_2	CGTCGTTGTAGTATAGTGGTGAGT	24	chrA03	+	36812132	36812208	aaCGTCGTTGTAGTATAGTGGTGAGTattcccacctgtcacacgagtgactcgggttcgatccccggcaacgacacc	1	gma-MIR6300,	gma-MIR6300	aggtaaaaatacttaccactatattacaacaacttgtttgtgaaattcaatggtaattttaaataataaatgttttaatattaccgatagcatttgattatatttttgttttaaagttacatttgattatatcgctatcggctataatgtaagtcatattcatccaatatcatgcaacttttttgtatagatatattaatattactcgataatcatcaaGTCGTTGTAGTATAGTGGtaagtattcccgcc	gma-miR6300	GTCGTTGTAGTATAGTGG	5'	Diff	gp2b	...((((((((......((((.(......)))))..(((((....)))))..(((......)))..))))))))...	71	54.5	-26.6	0.6	9	4	12.5	3	0	5.5	4.5	0	5.5	0	0	0	8.36627	2.77019	10.4925	2.42354	0	7.45471	4.27224	0	4.42917	0	0	0	middle
107	gma-miR6300	GTCGTTGTAGTATAGTGG	18	chrA05	+	44811928	44812052	cccattcaccttgaagaaactcttgctgcgatgaatcaattgcactacaccataaggctcaaccttatccaccatatccactttatataagagggatttGTCGTTGTAGTATAGTGGtgagtatt	1	gma-MIR6300,	gma-MIR6300	aggtaaaaatacttaccactatattacaacaacttgtttgtgaaattcaatggtaattttaaataataaatgttttaatattaccgatagcatttgattatatttttgttttaaagttacatttgattatatcgctatcggctataatgtaagtcatattcatccaatatcatgcaacttttttgtatagatatattaatattactcgataatcatcaaGTCGTTGTAGTATAGTGGtaagtattcccgcc	gma-miR6300	GTCGTTGTAGTATAGTGG	3'	Yes	gp2b	...(((((((........(((..(((((((((((.................((((((.....))))))....((.((((.((((.....)))))))).))))))))))))).))))))))))...	119	40	-31.7	0.6	41	259	96	128.5	945.5	115.5	340.5	930.5	704.5	78.5	403.5	57.5	38.113	179.37	80.5826	103.808	633.35	156.549	323.266	1274.4	567.336	117.041	361.276	92.1289	middle
108	gma-miR6300_R+5_1ss2TG	GGCGTTGTAGTATAGTGGTGAGT	23	chrA05	-	14448392	14448462	tgttatttatcaaatataaaatttcgaaattagaaaacaacaaaGTCGTTGTAGTATAGTGGTGAGTattc	1	gma-MIR6300,	gma-MIR6300	aggtaaaaatacttaccactatattacaacaacttgtttgtgaaattcaatggtaattttaaataataaatgttttaatattaccgatagcatttgattatatttttgttttaaagttacatttgattatatcgctatcggctataatgtaagtcatattcatccaatatcatgcaacttttttgtatagatatattaatattactcgataatcatcaaGTCGTTGTAGTATAGTGGtaagtattcccgcc	gma-miR6300	GTCGTTGTAGTATAGTGG	3'	Diff	gp2b	...(((((((((.((((....((((.......))))(((((......))))).))))..)))))))))...	65	25.4	-11.2	0.6	0	0	0	0	0	5	3	0	0	0	0	0	0	0	0	0	0	6.77701	2.84816	0	0	0	0	0	low
109	gma-miR6300_R+5_1ss5TA	GTCGATGTAGTATAGTGGTGAGT	23	chrA05	-	49017051	49017091	GTCGTTGTAGTATAGTGGTGAGTattcccgcctatcacgcg	1	gma-MIR6300,	gma-MIR6300	aggtaaaaatacttaccactatattacaacaacttgtttgtgaaattcaatggtaattttaaataataaatgttttaatattaccgatagcatttgattatatttttgttttaaagttacatttgattatatcgctatcggctataatgtaagtcatattcatccaatatcatgcaacttttttgtatagatatattaatattactcgataatcatcaaGTCGTTGTAGTATAGTGGtaagtattcccgcc	gma-miR6300	GTCGTTGTAGTATAGTGG	5'	Diff	gp2b	(.(((..(((....((((.(......))))))))..)))).	40	51.2	-7.8	0.4	0	0	0	3	4	0	0	0	3	0	0	0	0	0	0	2.42354	2.67943	0	0	0	2.41591	0	0	0	low
110	gma-miR6300_R+5_1ss5TA	GTCGATGTAGTATAGTGGTGAGT	23	chrA07	-	59789366	59789436	ttgacaaccacttcctttctaccttagaccgggcatatatctcttGTCGTTGTAGTATAGTGGTGAGTatc	1	gma-MIR6300,	gma-MIR6300	aggtaaaaatacttaccactatattacaacaacttgtttgtgaaattcaatggtaattttaaataataaatgttttaatattaccgatagcatttgattatatttttgttttaaagttacatttgattatatcgctatcggctataatgtaagtcatattcatccaatatcatgcaacttttttgtatagatatattaatattactcgataatcatcaaGTCGTTGTAGTATAGTGGtaagtattcccgcc	gma-miR6300	GTCGTTGTAGTATAGTGG	3'	Diff	gp2b	...((.((((((......((((....(((..((........))..)))...))))...))))))..))...	65	42.3	-17	0.6	0	0	0	3	4	0	0	0	3	0	0	0	0	0	0	2.42354	2.67943	0	0	0	2.41591	0	0	0	low
111	gma-miR6300_R+5_3	GTCGTTGTAGTATAGTGGTGAGC	23	chrA05	-	84440428	84440543	cttctcagcactaaccccgagatgaatcgagtatgtaagatttgacatgtaatatttgataaacaattatttgttgttcacgtctcagctaGTCGTTGTAGTATAGTGGTGAGTat	1	gma-MIR6300,	gma-MIR6300	aggtaaaaatacttaccactatattacaacaacttgtttgtgaaattcaatggtaattttaaataataaatgttttaatattaccgatagcatttgattatatttttgttttaaagttacatttgattatatcgctatcggctataatgtaagtcatattcatccaatatcatgcaacttttttgtatagatatattaatattactcgataatcatcaaGTCGTTGTAGTATAGTGGtaagtattcccgcc	gma-miR6300	GTCGTTGTAGTATAGTGG	3'	Diff	gp2b	...((((.(((((.....((((((.(((((((((.................))))))))).((((((.....))))))..)))))).((((.......)))).))))).))))...	110	36.2	-27.4	0.7	0	0	6	6	0	0	8	0	0	0	0	0	0	0	5.03642	4.84708	0	0	7.5951	0	0	0	0	0	low
112	gma-miR6300_R+7_2	GTCGTTGTAGTATAGTGGTGAGTAT	25	chrA06	+	563202	563290	cttctatgctaagttttaacattagtatttgtttttgagaagacatattccaacaaaGTCGTTGTAGTATAGTGGTGAGTATtcccgcc	1	gma-MIR6300,	gma-MIR6300	aggtaaaaatacttaccactatattacaacaacttgtttgtgaaattcaatggtaattttaaataataaatgttttaatattaccgatagcatttgattatatttttgttttaaagttacatttgattatatcgctatcggctataatgtaagtcatattcatccaatatcatgcaacttttttgtatagatatattaatattactcgataatcatcaaGTCGTTGTAGTATAGTGGtaagtattcccgcc	gma-miR6300	GTCGTTGTAGTATAGTGG	3'	Diff	gp2b	((((((((((((((....)).))))))).........)))))..(((((.((((......)))).))))).((((.(......))))).	26	34.8	-16	0.5	321	140.5	232	374	46	569	276.5	81	195.5	41	17.5	46	298.397	97.303	194.741	302.134	30.8134	771.224	262.506	110.937	157.437	61.1299	15.6687	73.7031	middle
113	gma-miR6300_R+7_2	GTCGTTGTAGTATAGTGGTGAGTAT	25	chrA07	+	77186934	77186986	atacgctactctatcaacgaaGTCGTTGTAGTATAGTGGTGAGTATtcccgcc	1	gma-MIR6300,	gma-MIR6300	aggtaaaaatacttaccactatattacaacaacttgtttgtgaaattcaatggtaattttaaataataaatgttttaatattaccgatagcatttgattatatttttgttttaaagttacatttgattatatcgctatcggctataatgtaagtcatattcatccaatatcatgcaacttttttgtatagatatattaatattactcgataatcatcaaGTCGTTGTAGTATAGTGGtaagtattcccgcc	gma-miR6300	GTCGTTGTAGTATAGTGG	3'	Diff	gp2b	...((((((((((.(((((....))))))))...)))))))............	38	45.3	-14.6	0.6	321	140.5	232	374	46	569	276.5	81	195.5	41	17.5	46	298.397	97.303	194.741	302.134	30.8134	771.224	262.506	110.937	157.437	61.1299	15.6687	73.7031	middle
114	gma-miR6300_R+6_1	GTCGTTGTAGTATAGTGGTGAGCA	24	chrA06	-	70995686	70995905	ggtttaggaactatacttgcaacgagaattcatttgtgaaattctaaaccgtcaaaaatccaatcatcaaaatggcGTCGTTGTAGTATAGTGGTGAGTAtttccacctgtaacgcggacgacccgggttcgatccccggcaacggcgccattttgatgattggatttttgatggtatagaatttcacaaatgaattctcgttgcaagtatagtttctaa	1	gma-MIR6300,	gma-MIR6300	aggtaaaaatacttaccactatattacaacaacttgtttgtgaaattcaatggtaattttaaataataaatgttttaatattaccgatagcatttgattatatttttgttttaaagttacatttgattatatcgctatcggctataatgtaagtcatattcatccaatatcatgcaacttttttgtatagatatattaatattactcgataatcatcaaGTCGTTGTAGTATAGTGGtaagtattcccgcc	gma-miR6300	GTCGTTGTAGTATAGTGG	5'	Diff	gp2b	...(((((((((((((((((((((((((((((((((((((((((((.(((((((((((((((((((((((((((((((((((((........((((........)))).(.(((.(((.....))).))))........))))))))))))))))))))))))))))))))))))).)))))))))))))))))))))))))))))))))))))))))))	217	40.5	-141.8	1.6	425.5	243	364	638.5	158	713	461.5	156.5	422.5	196.5	152	220.5	395.539	168.289	305.543	515.81	105.837	966.402	438.142	214.34	340.241	292.976	136.094	353.294	middle
115	gma-miR6300_R+6_1	GTCGTTGTAGTATAGTGGTGAGCA	24	chrA10	-	72342186	72342404	tttggcgactacactttacaacgagatttcattagtgaaattctaaaccgtcaaaaatctaaatatcaaaatggcGTCGTTGTAGTATAGTGGTGAGTAttcccgcctgtcacatgggtgactcgggttcgatccccggcaacggcgccattttgatgattagatttttgatggtttagaatttcactaatgaaatctagttgtaaattatagtctcca	1	gma-MIR6300,	gma-MIR6300	aggtaaaaatacttaccactatattacaacaacttgtttgtgaaattcaatggtaattttaaataataaatgttttaatattaccgatagcatttgattatatttttgttttaaagttacatttgattatatcgctatcggctataatgtaagtcatattcatccaatatcatgcaacttttttgtatagatatattaatattactcgataatcatcaaGTCGTTGTAGTATAGTGGtaagtattcccgcc	gma-miR6300	GTCGTTGTAGTATAGTGG	5'	Diff	gp2b	..(((.(((((...((((((((.(((((((((((((((((((((((((((((((((((((((..(((((((((((((((((((.......(((.((.....((((...(((((....))))).)))).....)).))))))))))))))))))))))..))))))))))))))))))))))))))))))))))))))).))))))))...))))).)))	217	38.8	-121.8	1.4	425.5	243	364	638.5	158	713	461.5	156.5	422.5	196.5	152	220.5	395.539	168.289	305.543	515.81	105.837	966.402	438.142	214.34	340.241	292.976	136.094	353.294	middle
116	gma-miR6300_1ss18GA	GTCGTTGTAGTATAGTGA	18	chrA06	-	107746142	107746241	atcaccaaaagtacaatagttcatggctccattatgaatttatataacaatgagatgtaaacgaattttacaagcaaGTCGTTGTAGTATAGTGGtaagt	1	gma-MIR6300,	gma-MIR6300	aggtaaaaatacttaccactatattacaacaacttgtttgtgaaattcaatggtaattttaaataataaatgttttaatattaccgatagcatttgattatatttttgttttaaagttacatttgattatatcgctatcggctataatgtaagtcatattcatccaatatcatgcaacttttttgtatagatatattaatattactcgataatcatcaaGTCGTTGTAGTATAGTGGtaagtattcccgcc	gma-miR6300	GTCGTTGTAGTATAGTGG	3'	Diff	gp2b	...((((...((((...((((((((.......))))))))......(((((((..((((((.....))))))......))))))).))))..))))....	93	31	-18.1	0.6	0	0	0	0	0	0	8	9	7	0	0	0	0	0	0	0	0	0	7.5951	12.3263	5.63712	0	0	0	middle
117	gma-miR6300_R+5_1	GTCGTTGTAGTATAGTGGTAAGT	23	chrA08	+	24400897	24400973	aaaGTCGTTGTAGTATAGTGGTAAGTatttccgcctgtcacgcggacgacccgggttcgatccccggcagcggcgag	1	gma-MIR6300,	gma-MIR6300	aggtaaaaatacttaccactatattacaacaacttgtttgtgaaattcaatggtaattttaaataataaatgttttaatattaccgatagcatttgattatatttttgttttaaagttacatttgattatatcgctatcggctataatgtaagtcatattcatccaatatcatgcaacttttttgtatagatatattaatattactcgataatcatcaaGTCGTTGTAGTATAGTGGtaagtattcccgcc	gma-miR6300	GTCGTTGTAGTATAGTGG	5'	Diff	gp2b	...(((((((...................(((((.......)))))....(((((.......))))))))))))...	71	58.4	-23.7	0.5	0	0	6	6	0	0	8	0	0	0	0	0	0	0	5.03642	4.84708	0	0	7.5951	0	0	0	0	0	low
118	gma-miR6300_R+2_1	GTCGTTGTAGTATAGTGGTA	20	chrA09	+	118520830	118520942	GTCGTTGTAGTATAGTGGTAagtatttccgcctgtcacgcggacgacccgggttcgatccccggcaacggcgttttacctttttgggttagtttctttcctcccgctaacacc	1	gma-MIR6300,	gma-MIR6300	aggtaaaaatacttaccactatattacaacaacttgtttgtgaaattcaatggtaattttaaataataaatgttttaatattaccgatagcatttgattatatttttgttttaaagttacatttgattatatcgctatcggctataatgtaagtcatattcatccaatatcatgcaacttttttgtatagatatattaatattactcgataatcatcaaGTCGTTGTAGTATAGTGGtaagtattcccgcc	gma-miR6300	GTCGTTGTAGTATAGTGG	5'	Diff	gp2b	.........((.((((((........(((((.......))))).(((((((((..(((..(((....))).)))..))))....))))).............))))))))...	101	53.1	-31	0.5	53	110.5	81.5	111.5	350	65	132	140.5	198.5	22.5	46.5	7	49.268	76.5265	68.4113	90.0748	234.45	88.1011	125.319	192.427	159.853	33.5469	41.6341	11.2157	middle
119	gma-miR6300_R+5_1ss3CT	GTTGTTGTAGTATAGTGGTGAGT	23	chrA10	-	3876543	3876619	aaaGTCGTTGTAGTATAGTGGTGAGTattcccgcctgtcacgcgggtgacccgggttcgatccccggcaacggcgtt	1	gma-MIR6300,	gma-MIR6300	aggtaaaaatacttaccactatattacaacaacttgtttgtgaaattcaatggtaattttaaataataaatgttttaatattaccgatagcatttgattatatttttgttttaaagttacatttgattatatcgctatcggctataatgtaagtcatattcatccaatatcatgcaacttttttgtatagatatattaatattactcgataatcatcaaGTCGTTGTAGTATAGTGGtaagtattcccgcc	gma-miR6300	GTCGTTGTAGTATAGTGG	5'	Diff	gp2b	...((((((((.......(((.((.....((((...(((((....))))).)))).....)).)))))))))))...	71	58.4	-26.6	0.6	0	0	7	0	0	0	0	0	0	0	0	0	0	0	5.87582	0	0	0	0	0	0	0	0	0	low
120	gma-miR6300_R+3	GTCGTTGTAGTATAGTGGTGG	21	chrA10	-	88573108	88573145	tcaattatcaacaaaGTCGTTGTAGTATAGTGGTGAgt	1	gma-MIR6300,	gma-MIR6300	aggtaaaaatacttaccactatattacaacaacttgtttgtgaaattcaatggtaattttaaataataaatgttttaatattaccgatagcatttgattatatttttgttttaaagttacatttgattatatcgctatcggctataatgtaagtcatattcatccaatatcatgcaacttttttgtatagatatattaatattactcgataatcatcaaGTCGTTGTAGTATAGTGGtaagtattcccgcc	gma-miR6300	GTCGTTGTAGTATAGTGG	3'	Diff	gp2b	...((((.((((......))))))))............	23	34.2	-3.5	0.3	0	11.5	3.5	0	7	3	9.5	5.5	6.5	0	0	0	0	7.9643	2.93791	0	4.689	4.06621	9.01918	7.53273	5.23447	0	0	0	low
121	ptc-miR6478_R+2_1ss21GA	CCGACCTTAGCTCAGTTGGTAGA	23	chrA02	+	337710	337758	aaCCGACCTTAGCTCAGTTGGTAGAgcggaggactgtagtgggttgata	1	ptc-MIR6478,	ptc-MIR6478	aCCGACCTTAGCTCAGTTGGTGgagcggagggctgtaggtcgctggttggattccggcaaggtcggatttcaattttgtaatttcttttctcaccgaccttagttcagaagttgcattgttttgtctgttgaggtggt	ptc-miR6478	CCGACCTTAGCTCAGTTGGTG	5'	Diff	gp2b	...((((((..((((((((............))))).)))))))))...	43	51	-12.5	0.5	14.5	10.5	10	22.5	14.5	15	9	6	9	34	29.5	26	13.479	7.27175	8.39403	18.1765	9.71292	20.331	8.54448	8.21752	7.24773	50.6931	26.413	41.6583	middle
122	ptc-miR6478_R+4_1ss21GA	CCGACCTTAGCTCAGTTGGTAGAGC	25	chrA02	+	83438051	83438185	acacaaaCCGACCTTAGCTCAGTTGGTAGAGCggaggactgtagtaggaataccctaatagaaatccttaggtcgctggttcgaatccggcaggtcggaaactttttgtttctaacgttttttggtggtttggag	1	ptc-MIR6478,	ptc-MIR6478	aCCGACCTTAGCTCAGTTGGTGgagcggagggctgtaggtcgctggttggattccggcaaggtcggatttcaattttgtaatttcttttctcaccgaccttagttcagaagttgcattgttttgtctgttgaggtggt	ptc-miR6478	CCGACCTTAGCTCAGTTGGTG	5'	Diff	gp2b	...((((((.(((...((((........)))).(((((((((..((((.....))))))))...))))).....(((((.......)))))..((..(((((.....)))))..)).......)))))))))...	129	45.9	-40.3	0.7	8	0	6	11.5	5.5	13	3	0	0	19	13	15.5	7.43669	0	5.03642	9.29023	3.68421	17.6202	2.84816	0	0	28.3285	11.6396	24.8347	middle
123	ptc-miR6478_1ss21GA	CCGACCTTAGCTCAGTTGGTA	21	chrA03	+	16340490	16340584	aaaCCGACCTTAGCTCAGTTGGTAgagcggaggactgtagtgggaaattcacagataatccttaggtcgctggttcgaatccggcaggtcggatt	1	ptc-MIR6478,	ptc-MIR6478	aCCGACCTTAGCTCAGTTGGTGgagcggagggctgtaggtcgctggttggattccggcaaggtcggatttcaattttgtaatttcttttctcaccgaccttagttcagaagttgcattgttttgtctgttgaggtggt	ptc-miR6478	CCGACCTTAGCTCAGTTGGTG	5'	Diff	gp2b	...((((((...((((........)))).(((((.(((.((((.....))))..))).))))).....(((((.......))))).))))))...	89	50.5	-31.7	0.7	21.5	27	23	37.5	71.5	29	16	13.5	27.5	54.5	108	46.5	19.9861	18.6988	19.3063	30.2942	47.8948	39.3067	15.1902	18.4894	22.1458	81.258	96.6985	74.5042	middle
124	ptc-miR6478_R+3_1ss21GA	CCGACCTTAGCTCAGTTGGTAGAG	24	chrA08	+	13085939	13086032	tCCGACCTTAGCTCAGTTGGTAGAGcggaggactgtagtgggaatttaaacctcagccatccttaggtcgctggttcgaatccggcaggtcgga	1	ptc-MIR6478,	ptc-MIR6478	aCCGACCTTAGCTCAGTTGGTGgagcggagggctgtaggtcgctggttggattccggcaaggtcggatttcaattttgtaatttcttttctcaccgaccttagttcagaagttgcattgttttgtctgttgaggtggt	ptc-miR6478	CCGACCTTAGCTCAGTTGGTG	5'	Diff	gp2b	(((((((...((((........))))(((((.(((..((..........))..))))).))).......(((((.......))))).)))))))	94	54.3	-32.8	0.6	7	0	8.5	3.5	0	9	0	0	4.5	6	9	8.5	6.5071	0	7.13492	2.82746	0	12.1986	0	0	3.62387	8.94584	8.05821	13.619	middle
125	ptc-miR6478_R-2	CCGACCTTAGCTCAGTTGG	19	chrA08	+	28822687	28822719	CCGACCTTAGCTCAGTTGGtagagcggaggact	1	ptc-MIR6478,	ptc-MIR6478	aCCGACCTTAGCTCAGTTGGTGgagcggagggctgtaggtcgctggttggattccggcaaggtcggatttcaattttgtaatttcttttctcaccgaccttagttcagaagttgcattgttttgtctgttgaggtggt	ptc-miR6478	CCGACCTTAGCTCAGTTGGTG	5'	Diff	gp2b	....(((..((((........))))..)))...	26	57.6	-10.3	0.5	0	4.5	0	4.5	16.5	3	6	11	8	6	20.5	4.5	0	3.11646	0	3.63531	11.0526	4.06621	5.69632	15.0655	6.44243	8.94584	18.3548	7.21009	middle
126	ptc-miR6478_2ss20TC21GA	CCGACCTTAGCTCAGTTGGCA	21	chrA09	-	116665114	116665204	aCCGACCTTAGCTCAGTTGGTAgagcggaggactgtagtgggaaatctcaaagtaatccttaggtcgctggttcgaatccggcaggtcgga	1	ptc-MIR6478,	ptc-MIR6478	aCCGACCTTAGCTCAGTTGGTGgagcggagggctgtaggtcgctggttggattccggcaaggtcggatttcaattttgtaatttcttttctcaccgaccttagttcagaagttgcattgttttgtctgttgaggtggt	ptc-miR6478	CCGACCTTAGCTCAGTTGGTG	5'	Diff	gp2b	.((((((...((((........)))).(((((.((...((((....))))...)).))))).....(((((.......))))).)))))).	89	52.7	-32.4	0.7	0	0	0	0	0	0	0	0	0	5	4	0	0	0	0	0	0	0	0	0	0	7.45487	3.58143	0	low
127	lja-MIR7539-p3_2ss14TA25TA	ATGAGGTATTTCAAAATACCTCTCA	25	chrA05	-	34053787	34053812	aATGAGGTATTTCAAAATACCTCTCA	1	lja-MIR7539,	lja-MIR7539	aattggggtcctgggttcgaagctagcaTCGAGAGAGAGAGCGACGAGGattgatggaagttgataaaatgaggtatttcataatacctctcttttcattttcattttggtccctttatttctttttcattttcattttggtccctttatttctttt	lja-MIR7539-p3	atgaggtatttcataatacctctct	3'	New	gp2b	...((((((((....))))))))...	20	30.8	-9.2	1.1	4	0	0	0	3	0	0	0	0	0	0	3.5	3.71834	0	0	0	2.00957	0	0	0	0	0	0	5.60784	low
128	lja-MIR7539-p3_1ss7TA	ATTTCAAAATACCTCTCT	18	chrA06	-	15047131	15047156	aatgaggtATTTCAAAATACCTCTCT	1	lja-MIR7539,	lja-MIR7539	aattggggtcctgggttcgaagctagcaTCGAGAGAGAGAGCGACGAGGattgatggaagttgataaaatgaggtatttcataatacctctcttttcattttcattttggtccctttatttctttttcattttcattttggtccctttatttctttt	lja-MIR7539-p3	atttcataatacctctct	3'	New	gp2b	...((((((((....))))))))...	20	30.8	-9.2	1.1	25.5	36	33.5	29.5	94	26	40.5	59	65.5	16.5	72	13	23.7044	24.9317	28.12	23.8315	62.9665	35.2405	38.4502	80.8057	52.7474	24.6011	64.4657	20.8291	middle
129	lja-MIR7539-p3_1ss14TA	ATGAGGTATTTCAAAATACCTCTCT	25	chrA08	-	29233191	29233255	agaagagagatggaagaagaatATGAGGTATTTCAAAATACCTCTCTtttttggtagtttctatt	1	lja-MIR7539,	lja-MIR7539	aattggggtcctgggttcgaagctagcaTCGAGAGAGAGAGCGACGAGGattgatggaagttgataaaatgaggtatttcataatacctctcttttcattttcattttggtccctttatttctttttcattttcattttggtccctttatttctttt	lja-MIR7539-p3	atgaggtatttcataatacctctct	3'	New	gp2b	...(((((.((..(((((((....((((((((....)))))))))))))))..))..)))))...	59	30.8	-17.8	0.9	180	103.5	171	102	108	146	184.5	80.5	122	271	165.5	312	167.325	71.6787	143.538	82.4003	72.3445	197.889	175.162	110.252	98.247	404.054	148.181	499.899	middle
130	gra-MIR8657b-p5_2ss3TA19AT	TCAACAAGATCTTGATATT	19	chrA03	+	31049360	31049396	TCAACAAGATCTTGATATTcggcatcaacattcttag	1	gra-MIR8657b,	gra-MIR8657b	tggactaaatTGTAGTAATTGTAGAAGTTCAGGGactattctgctatttttccttttccacgagtatctacaagatcttgatataaaatatgaaattgctcatttattagcatatatttcatttccaatccattttacaattaataccctttcattttttaaatttacataattaccccaaacttttacaatttttgcaatttaatccc	gra-MIR8657b-p5	tctacaagatcttgatata	5'	New	gp2b	.....((((..(((((.......)))))...))))..	30	35.1	-3.6	0.3	0	0	0	0	12	0	0	0	0	0	0	0	0	0	0	0	8.03828	0	0	0	0	0	0	0	low
131	gra-MIR8723b-p5_2ss6AC21TC_1	CAAAACAAAAAATATAGGGAC	21	chrA10	+	101902308	101902366	CAAAACAAAAAATATAGGGACatcaccatctgggagggcattgccacaatagttccgga	1	gra-MIR8723b,	gra-MIR8723b	ccattaattgCCATTAACGGTGTAACAGTAAGCTgatatggcacgttaaatcataattttaaacaaaaatttaggttaaattatacaagtggtccccatattttttttcgttttaagcaattttttatgttcttttaacttcttttttctttattctcttctgcttctccttttatttcccttctttctccatcttttttaacttcaaagaaaaaaaattaaattgctcaaaacaaaaaaaaaaatatagggatcaattgcataatttaacctaaaattttcattggaaataatgatttaacgtgccacatcagcttaccattacaccattaatgacaattaacac	gra-MIR8723b-p5	caaaaaaaaaaatatagggat	5'	New	gp2b	................(((((.((.((....)))).(((...)))......)))))...	40	44.1	-11.5	0.4	0	3.5	0	3.5	9.5	0	0	0	0	0	0	0	0	2.42392	0	2.82746	6.36364	0	0	0	0	0	0	0	low
132	gra-MIR8771e-p3_2ss2TA19TA	AATAATTACATTTTGAAAAGAAAA	24	chrA04	-	118774272	118774308	atataagatggttAATAATTACATTTTGAAAAGAAAA	1	gra-MIR8771e,	gra-MIR8771e	atcttatatgtcagtccaaatgagttttaaatgccaacttaaatgtccaattgagatgagaataagtttttaattaaataaaattaattaaataaaaattttaaattaattacattttgaaatgaaaaaaaaatttgtttgtctcttttttcttttagttttctttttcattttgattgaaaaattattctcatcccaattggacaacgaagttGGCATTTAAAACACATTTGGACTGctacgtagga	gra-MIR8771e-p3	attaattacattttgaaatgaaaa	3'	New	gp2b	...(((((((...........))))))).........	25	16.2	-3.1	0.5	0	0	0	0	0	0	0	0	0	3	0	3.5	0	0	0	0	0	0	0	0	0	4.47292	0	5.60784	low
1	gma-miR156c_R+2	TTGACAGAAGATAGAGAGCACTC	23	chrB03	-	132402615	132402754	cggTTGACAGAAGAGAGAGAGCACTCtggaaatcttgagtatcagagcacgtagttgaatcctctacacctgaaaataaagactcaggtaaacaaacaagaaatatcagagagagtgagtttgaatcaatctgttaaaag	6	gma-MIR156e,ptc-MIR156h,stu-MIR156d,nta-MIR156j,nta-MIR156i,sly-MIR156a,	gma-MIR156e	aggaggtgttggtgatgctgTTGACAGAAGATAGAGAGCACtgatgatgaaatgcatgaaagggaatggcatctcactcctttgtgctctctagtcttctgtcatcatccttctccctcccctc	gma-miR156c	TTGACAGAAGATAGAGAGCAC	5'	Diff	gp2b	...((((((((.((..(((..((((((.((..(((((.............((((.........))))((((((..........)))))).......)))))....))....))))))..)))...))..))))))))...	134	38.6	-28.6	0.5	0	0	0	5.5	3	3.5	0	0	0	0	0	0	0	0	0	4.44315	2.00957	4.74391	0	0	0	0	0	0	low
2	gma-MIR156e-p5_2ss16CT19CT_2	TCTGTCATCATCCTTTTCTCTC	22	chrB04	+	112697942	112698052	TCTGTCATCATCCTTTTCTCTCtcacttgactcctcctcaggtaatgctggctttttctggacgcagaacacagccacagccgtcaataacggtagaagaaagattgagaa	1	gma-MIR156e,	gma-MIR156e	aggaggtgttggtgatgctgTTGACAGAAGATAGAGAGCACtgatgatgaaatgcatgaaagggaatggcatctcactcctttgtgctctctagtcttctgtcatcatccttctccctcccctc	gma-MIR156e-p5	tctgtcatcatccttctccctc	5'	New	gp2b	....((.(((..((((..((....((((((.......)))))).....(((((..(((((....)))))...)))))..(((((.....))))).))..))))..))))).	106	45.9	-27.7	0.5	20	13	9.5	15	25.5	15.5	14.5	3.5	12	3.5	5	3.5	18.5917	9.00312	7.97432	12.1177	17.0813	21.0087	13.7661	4.79356	9.66364	5.21841	4.47678	5.60784	middle
3	gma-MIR156e-p5_2ss16CT19CT_2	TCTGTCATCATCCTTTTCTCTC	22	chrB04	+	112714864	112714973	TCTGTCATCATCCTCTTCTCTCtcacttgactcctcctcaggtaatgctggcttttctggacgcagaacacagccacagtcgtcaataacggtagaagaaggattgagaa	1	gma-MIR156e,	gma-MIR156e	aggaggtgttggtgatgctgTTGACAGAAGATAGAGAGCACtgatgatgaaatgcatgaaagggaatggcatctcactcctttgtgctctctagtcttctgtcatcatccttctccctcccctc	gma-MIR156e-p5	tctgtcatcatccttctccctc	5'	New	gp2b	....((.((((((((((((..(....(((((.(((....)))...((.(((((.(((((....)))))...)))))))...)))))....)..)))))).)))).)))).	105	47.3	-29.4	0.6	20	13	9.5	15	25.5	15.5	14.5	3.5	12	3.5	5	3.5	18.5917	9.00312	7.97432	12.1177	17.0813	21.0087	13.7661	4.79356	9.66364	5.21841	4.47678	5.60784	middle
4	gma-MIR156e-p5_2ss16CT19CT_1	TCTGTCATCATCCTTTTCTCT	21	chrB04	+	112705954	112706063	caTCTGTCATCATCCTCTTCTCTctcacttgactactccttaggtaatgctggctgtttctagacgcaaaacacatccacagccgtcaataacggtagaagaaggattga	2	gma-MIR156e,nta-MIR156h,	gma-MIR156e	aggaggtgttggtgatgctgTTGACAGAAGATAGAGAGCACtgatgatgaaatgcatgaaagggaatggcatctcactcctttgtgctctctagtcttctgtcatcatccttctccctcccctc	gma-MIR156e-p5	tctgtcatcatccttctccct	5'	New	gp2b	.........((((((((((((..(....(((((((((.....)))).....((((((.....................)))))))))))....)..)))))).)))).))	101	44.5	-21.8	0.4	20	13	9.5	15	25.5	15.5	14.5	3.5	12	3.5	5	3.5	18.5917	9.00312	7.97432	12.1177	17.0813	21.0087	13.7661	4.79356	9.66364	5.21841	4.47678	5.60784	middle
5	pvu-miR159a.2_2ss12GC13GA	CTTCCATATCTCAGGAGCTTC	21	chrB05	-	132080418	132080491	CTTCCATATCTCAGGAGCTTCattaccaatggtttgatccttaTTTGGATTGAAGGGAGCTCTTcaccttcatc	20	mtr-MIR159a,gma-MIR159e,gma-MIR159a,gma-MIR319p,gma-MIR319l,ptc-MIR159a,ptc-MIR159d,ptc-MIR159b,ppe-MIR159,vvi-MIR159c,vvi-MIR319e,nta-MIR159,lus-MIR159c,lus-MIR159b,tcc-MIR319,sly-MIR159,csi-MIR319,csi-MIR159,csi-MIR159,pvu-MIR159a,	pvu-MIR159a	gtggagctccttgaagtccaattgaggatcttactgggtggattgagctgcttagctatggatcccacagttctacccatcagcatgttttgtggtagtcttgtggCTTCCATATCTGGGGAGCTTCatctgcctctatagtatcatccttcTTTGGATTGAAGGGAGCTCTAc	pvu-miR159a.2	CTTCCATATCTGGGGAGCTTC	5'	Diff	gp2b	............(((((((((...(((...)))(..((((......))))..)..)))))))))..........	52	41.9	-18.8	0.6	105.5	193	135.5	106	176.5	48	94.5	91	132	136.5	322	110.5	98.0713	133.662	113.739	85.6317	118.23	65.0593	89.7171	124.632	106.3	203.518	288.305	177.048	middle
6	mtr-miR159a_1ss21AT	TTTGGATTGAAGGGAGCTCTT	21	chrB05	-	132080418	132080491	CTTCCATATCTCAGGAGCTTCattaccaatggtttgatccttaTTTGGATTGAAGGGAGCTCTTcaccttcatc	20	mtr-MIR159a,gma-MIR159e,gma-MIR159a,gma-MIR319p,gma-MIR319l,ptc-MIR159a,ptc-MIR159d,ptc-MIR159b,ppe-MIR159,vvi-MIR159c,vvi-MIR319e,nta-MIR159,lus-MIR159c,lus-MIR159b,tcc-MIR319,sly-MIR159,csi-MIR319,csi-MIR159,csi-MIR159,pvu-MIR159a,	mtr-MIR159a	ggggtggagcttcctttagtccaaatatggatcttgctatgttgatagagctgcttagctatgggtccctcaactctacccatcttgttctttgtggtagttttgtggcttccatatctagggagccttatcacctttagtttaatctttcTTTGGATTGAAGGGAGCTCTAcatcttgctct	mtr-miR159a	TTTGGATTGAAGGGAGCTCTA	3'	Diff	gp2b	............(((((((((...(((...)))(..((((......))))..)..)))))))))..........	52	41.9	-18.8	0.6	27865	51216	37452.5	39549.5	82427	19529	32014.5	26030.5	38100	16245	38582.5	13763	25902.9	35469.5	31437.7	31949.9	55214.3	26469.6	30394.2	35651	30682.1	24220.9	34545.1	22051.6	high
7	lus-miR159c_1ss6AT	TTTGGTTTGAAGGGAGCTCTT	21	chrB02	+	12831905	12832003	tgccttgctaacaggtcgttaacattacaatTTTGGTTTGAAGGGGGCTCTTttgagtaatgaagcattggtggtgttgacattccggacggcgagaca	1	lus-MIR159c,	lus-MIR159c	gagagataaaaagagggagagctcctttgggtccaaacagagggtgtggatagggtgaaacggaagctgctgagctatggattccacagccacccccgtatcttaaataattggggtggttgtggctcgttttgcatatctcaggagcctccgttccctgttttcttttcttccctccTTTGGATTGAAGGGAGCTCTTcatttctt	lus-miR159c	TTTGGATTGAAGGGAGCTCTT	5'	Diff	gp2b	...((((((....((..(((((((..((.....((.(((.......((((....))))...))).))...))..)))))))...))....))))))...	93	45.5	-26.4	0.6	0	3.5	3.5	3.5	5	0	3	0	0	0	3	0	0	2.42392	2.93791	2.82746	3.34928	0	2.84816	0	0	0	2.68607	0	low
8	mtr-miR159a_1ss21AC	TTTGGATTGAAGGGAGCTCTC	21	chrB03	-	129134142	129134182	cctttcctcagatccttaTTTGGATTGAAGGGAGCTCTAca	12	mtr-MIR159a,gma-MIR159e,gma-MIR159a,ptc-MIR159a,ptc-MIR159b,ppe-MIR159,vvi-MIR159c,nta-MIR159,lus-MIR159b,sly-MIR159,csi-MIR159,pvu-MIR159a,	mtr-MIR159a	ggggtggagcttcctttagtccaaatatggatcttgctatgttgatagagctgcttagctatgggtccctcaactctacccatcttgttctttgtggtagttttgtggcttccatatctagggagccttatcacctttagtttaatctttcTTTGGATTGAAGGGAGCTCTAcatcttgctct	mtr-miR159a	TTTGGATTGAAGGGAGCTCTA	3'	Diff	gp2b	..((((((..(((((......)))))..)))))).......	32	43.9	-12.4	0.7	114	186.5	136.5	120	206.5	60.5	131	100.5	148	85.5	163	78	105.973	129.16	114.578	96.9415	138.325	82.0018	124.37	137.644	119.185	127.478	145.943	124.975	middle
9	mtr-miR159b_R-1_1ss7GT	ATTGGATTGAAGGGAGCTCC	20	chrB05	-	134844613	134844692	ttagctcatccATTGGATTGAAGGGAGCTCCaattttcacttcttttcttttgttaccttttttcctttgcagttgcaga	16	mtr-MIR159b,gma-MIR159c,gma-MIR156z,gma-MIR156aa,gma-MIR159f,gma-MIR159b,ptc-MIR159d,ptc-MIR319b,ptc-MIR319e,ptc-MIR319h,stu-MIR319b,mdm-MIR159a,mdm-MIR159c,mdm-MIR159b,ppe-MIR319a,vvi-MIR319g,	mtr-MIR159b	aacctaatttggggctctccgcactccaagtctaaaaggaggtgatagtttacccttgctgcttgttcatggttacctttgactttgcacattggaaacttaccaaagtcatgggtttgcatgaatttggagatagggttgccttgatctttttgtATTGGAGTGAAGGGAGCTCCAaaattggac	mtr-miR159b	ATTGGAGTGAAGGGAGCTCCA	5'	Diff	gp2b	...((.....((..(((..(((((.(((........................))).)))))..)))..)).....))...	74	37.5	-14.4	0.5	12	23	10.5	0	7	0	53	73	81	26.5	112	25.5	11.155	15.9286	8.81373	0	4.689	0	50.3175	99.9799	65.2296	39.5108	100.28	40.8571	middle
10	mtr-miR159b_1ss18TG	ATTGGAGTGAAGGGAGCGCCA	21	chrB06	-	10099971	10100010	ATTGGAGTGAAGGGAGCGCCAccgaaccattagcttcgtg	3	mtr-MIR159b,gma-MIR159f,gma-MIR159b,	mtr-MIR159b	aacctaatttggggctctccgcactccaagtctaaaaggaggtgatagtttacccttgctgcttgttcatggttacctttgactttgcacattggaaacttaccaaagtcatgggtttgcatgaatttggagatagggttgccttgatctttttgtATTGGAGTGAAGGGAGCTCCAaaattggac	mtr-miR159b	ATTGGAGTGAAGGGAGCTCCA	5'	Diff	gp2b	..((((((....((..((....))..))....))))))..	36	55	-9	0.4	0	0	0	7.5	8.5	0	0	0	0	0	0	0	0	0	0	6.05885	5.69378	0	0	0	0	0	0	0	low
11	vvi-miR159a_L+1_2ss9TG21TG	CCTTGGAGGGAAGGGAGCTCGC	22	chrB01	+	16488857	16488885	gttttcaCCTTGGAGGGAAGGGAGCTCGC	2	vvi-MIR159b,vvi-MIR159a,	vvi-MIR159a	gggtttatgggagctcctttacgctccagttctgaaaggagatgatggtatccacagctgctggttcatgagtacctatggctgcacaatatatatagcaatgttgtgtgcaaactatgggtgtgcatgacctcggagaagtggttgccttgatctttctggcCTTGGAGTGAAGGGAGCTCTCataacccttc	vvi-miR159a	CTTGGAGTGAAGGGAGCTCTC	3'	Diff	gp2b	(((..(.(((....)))..)..)))....	25	58.6	-5.9	0.3	23	17	16	27.5	46.5	14	27.5	16	32.5	0	15	10	21.3805	11.7733	13.4304	22.2158	31.1483	18.9756	26.1081	21.9134	26.1724	0	13.4303	16.0224	middle
12	vvi-miR159a_L+1_2ss9TG21TG	CCTTGGAGGGAAGGGAGCTCGC	22	chrB01	-	16489590	16489660	caattctcataaaagagtgcgaaagaaccatcggagcgagatgttttcaCCTTGGAGGGAAGGGAGCTCGC	2	vvi-MIR159b,vvi-MIR159a,	vvi-MIR159a	gggtttatgggagctcctttacgctccagttctgaaaggagatgatggtatccacagctgctggttcatgagtacctatggctgcacaatatatatagcaatgttgtgtgcaaactatgggtgtgcatgacctcggagaagtggttgccttgatctttctggcCTTGGAGTGAAGGGAGCTCTCataacccttc	vvi-miR159a	CTTGGAGTGAAGGGAGCTCTC	3'	Diff	gp2b	..(((((......))))).(((........)))..(((((....((((.((.....))))))....)))))	36	49.3	-14.1	0.4	23	17	16	27.5	46.5	14	27.5	16	32.5	0	15	10	21.3805	11.7733	13.4304	22.2158	31.1483	18.9756	26.1081	21.9134	26.1724	0	13.4303	16.0224	middle
13	vvi-miR160c_L+3	CCATGCCTGGCTCCCTGTATGCCA	24	chrB02	-	108324794	108324828	tgaCCATGCCTGGCTCCCTGCATGCCAgcaggagt	2	vvi-MIR160d,lus-MIR160a,	vvi-MIR160d	catacttacaTGCCTGGCTCCCTGTATGCCAtttgcaaagtccacccgaggattggtagccttcgcggatggcgtgcgaggagccatgcatgcatcttgctt	vvi-miR160c	TGCCTGGCTCCCTGTATGCCA	5'	Diff	gp2b	...((.((.(((((.........)))))))))...	29	62.9	-10.9	0.5	0	0	6	0	0	0	6	0	0	0	0	0	0	0	5.03642	0	0	0	5.69632	0	0	0	0	0	low
14	ptc-miR160a_L+1	ATGCCTGGCTCCCTGTATGCCA	22	chrB05	-	148895173	148895256	tcagatggagacagatcaagaagttgagcATGCCTGGCTCCCTGTATGCCTgcaatactgttattctcttgaatgttcatcaat	15	ptc-MIR160a,ptc-MIR160d,mdm-MIR160b,mdm-MIR160d,mdm-MIR160a,ppe-MIR160a,vvi-MIR160d,vvi-MIR160e,nta-MIR160a,nta-MIR160b,lus-MIR160h,lus-MIR160j,lus-MIR160i,tcc-MIR160b,sly-MIR160a,	ptc-MIR160d	aaatgggttaTGCCTGGCTCCCTGTATGCCAcagcaaagaccaatctcttctgtcttagattggctgctgccggtggcgtgcgaggagccaagcatactctct	ptc-miR160a	TGCCTGGCTCCCTGTATGCCA	5'	Diff	gp2b	...((((..((((..((((((.(...(((((((..(((.........))).)))....))))...))))))).))))))))...	78	42.9	-21.5	0.6	21.5	22	23.5	15.5	10.5	11	21.5	6	19	7.5	4	0	19.9861	15.236	19.726	12.5216	7.0335	14.9094	20.4118	8.21752	15.3008	11.1823	3.58143	0	middle
15	ptc-miR160a_L+1	ATGCCTGGCTCCCTGTATGCCA	22	chrB08	-	7463147	7463180	cATGCCTGGCTCCCTGTATGCCTgcaggagcatt	15	ptc-MIR160a,ptc-MIR160d,mdm-MIR160b,mdm-MIR160d,mdm-MIR160a,ppe-MIR160a,vvi-MIR160d,vvi-MIR160e,nta-MIR160a,nta-MIR160b,lus-MIR160j,lus-MIR160i,lus-MIR160h,tcc-MIR160b,sly-MIR160a,	ptc-MIR160d	aaatgggttaTGCCTGGCTCCCTGTATGCCAcagcaaagaccaatctcttctgtcttagattggctgctgccggtggcgtgcgaggagccaagcatactctct	ptc-miR160a	TGCCTGGCTCCCTGTATGCCA	5'	Diff	gp2b	........(((.((((((....)))))))))...	23	58.8	-11.5	0.6	21.5	22	23.5	15.5	10.5	11	21.5	6	19	7.5	4	0	19.9861	15.236	19.726	12.5216	7.0335	14.9094	20.4118	8.21752	15.3008	11.1823	3.58143	0	middle
16	mtr-miR164a_R-3	TGGAGAAGCAGGGCACGT	18	chrB03	+	9661956	9661984	TGGAGAAGCAGGGCACGTaaggtgctgta	46	mtr-MIR164c,mtr-MIR164a,mtr-MIR164b,gma-MIR164a,gma-MIR164e,gma-MIR164i,gma-MIR164g,gma-MIR164d,gma-MIR164j,gma-MIR164b,gma-MIR164f,gma-MIR164k,gma-MIR164h,gma-MIR164c,ptc-MIR164e,ptc-MIR164a,ptc-MIR164b,ptc-MIR164d,ptc-MIR164c,mdm-MIR164f,mdm-MIR164b,mdm-MIR164d,mdm-MIR164e,mdm-MIR164c,ppe-MIR164c,ppe-MIR164a,ppe-MIR164b,vvi-MIR164c,vvi-MIR164d,vvi-MIR164a,nta-MIR164a,nta-MIR164b,lus-MIR164c,lus…	mtr-MIR164b	caagaTGGAGAAGCAGGGCACGTGCAatactaactcatgaacatacacacatgatggaagtgaatacaaagagaatctacattctcttatgtttcatttttttaattgagttagttcttcatgtgcccctcttccccatcatga	mtr-miR164a	TGGAGAAGCAGGGCACGTGCA	5'	Diff	gp2b	...........(((((.....)))))...	15	55.2	-6.1	0.4	0	5.5	0	0	8.5	0	0	4	7	0	0	0	0	3.80901	0	0	5.69378	0	0	5.47835	5.63712	0	0	0	low
17	mtr-MIR164b-p3_2	TGAGTTAGTTCTTCATGTGCCC	22	chrB02	+	95905038	95905064	tgttaTGAGTTAGTTCTTCATGTGCCC	1	mtr-MIR164b,	mtr-MIR164b	caagaTGGAGAAGCAGGGCACGTGCAatactaactcatgaacatacacacatgatggaagtgaatacaaagagaatctacattctcttatgtttcatttttttaattgagttagttcttcatgtgcccctcttccccatcatga	mtr-MIR164b-p3	tgagttagttcttcatgtgccc	3'	New	gp2b	...((((((.......)))))).....	19	40.7	-1.9	0.2	44	52	50	54	70	25	27	19	41	11	20	0	40.9018	36.0125	41.9701	43.6237	46.89	33.8851	25.6335	26.0222	33.0174	16.4007	17.9071	0	middle
18	mtr-MIR164b-p3_1	TCATGTGCCCCTCTTCCCCATC	22	chrB02	+	95905011	95905076	tatgaaaaggagtaaattaaatagttttgttatgagttagttctTCATGTGCCCCTCTTCCCCATC	5	mtr-MIR164b,gma-MIR164i,mdm-MIR164f,mdm-MIR164e,ppe-MIR164a,	mtr-MIR164b	caagaTGGAGAAGCAGGGCACGTGCAatactaactcatgaacatacacacatgatggaagtgaatacaaagagaatctacattctcttatgtttcatttttttaattgagttagttcttcatgtgcccctcttccccatcatga	mtr-MIR164b-p3	tcatgtgcccctcttccccatc	3'	New	gp2b	...(((.(((.(((...((((....)))).((((((.......))))))))).))).)))......	57	34.8	-6.4	0.3	44	52	50	54	70	25	27	19	41	11	20	0	40.9018	36.0125	41.9701	43.6237	46.89	33.8851	25.6335	26.0222	33.0174	16.4007	17.9071	0	middle
19	gma-miR164a_L+2	CATGGAGAAGCAGGGCACGTGCA	23	chrB04	-	106208041	106208181	acctttctatctacctagctcctatatttttgtttgtttgaacaagttcctataacttctatagctagtgacatgtagtatattactatattcacatgagaaggtgcatgttgagcatGATGGAGAAGCAGGGCACGTGCA	14	gma-MIR164h,gma-MIR164c,ptc-MIR164e,ptc-MIR164b,vvi-MIR164d,vvi-MIR164c,nta-MIR164a,nta-MIR164b,lus-MIR164c,lus-MIR164b,lus-MIR164a,sly-MIR164a,csi-MIR164,ctr-MIR164,	gma-MIR164c	ctgagcaagaTGGAGAAGCAGGGCACGTGCAattctaactcatgaaaccatagaatcatagaaaatcacttgtttttttcttcttctttt	gma-miR164a	TGGAGAAGCAGGGCACGTGCA	3'	Diff	gp2b	...((((((((......((((..((((.(((((((....))))))).........(((((.......((((.((((((((...))))))))))))...)))))....)))).))))..)))))))).(((.......))).	123	37.6	-30.3	0.6	8	0	0	0	0	0	0	0	0	0	0	0	7.43669	0	0	0	0	0	0	0	0	0	0	0	low
20	mtr-miR166e-5p_2ss10GT11CT	GGAATGTTGTTTGGCTCGAGG	21	chrB10	+	10968771	10968890	aatgggagattgaggttgatgGGAATGTTGTTTGGCTCGAGGtcacttattgagtagttgtataccctttataatgagatcTCGGACCAGGCTTCATTCCCGtcgacttgatctctctcg	108	mtr-MIR166b,mtr-MIR166e,mtr-MIR166a,mtr-MIR166g,mtr-MIR166c,mtr-MIR166f,gma-MIR166j,gma-MIR166h,gma-MIR166t,gma-MIR166b,gma-MIR166a,gma-MIR166n,gma-MIR166d,gma-MIR166c,gma-MIR166f,gma-MIR166r,gma-MIR166g,gma-MIR166e,gma-MIR166i,gma-MIR166p,gma-MIR166o,gma-MIR166u,gma-MIR166q,gma-MIR166s,gma-MIR166k,ptc-MIR166d,ptc-MIR166a,ptc-MIR166i,ptc-MIR166m,ptc-MIR166f,ptc-MIR166l,ptc-MIR166b,ptc-MIR166h,ptc…	mtr-MIR166e	tttgaggGGAATGTTGGCTGGCTCGAGGcttttcagtttcacaaaggaagttcagtcttaattgtatgaactataaggctTCGGACCAGGCTTCATTCCCCtcaaa	mtr-miR166e-5p	GGAATGTTGGCTGGCTCGAGG	5'	Diff	gp2b	...((((((((.(((((((((((((((..(..(((..(((((((((((...)))).((((((.......))))))..)))))))..)))..)..)))))))))))))))))))))))...	114	45	-54.8	1	37	72.5	43.5	6.5	12	4	183	158.5	240	634	1445	555	34.3947	50.2097	36.514	5.251	8.03828	5.42161	173.738	217.08	193.273	945.277	1293.79	889.244	middle
21	mtr-miR166g-5p	GGAATGTTGTCTGGCTCGAGG	21	chrB06	+	19385728	19385830	tgttgaggGGAATGTTGTCTGGCTCGAGGacccttcctttcccttcccttcccttctctaaatgaaataagagtCGTCGGACCAGGCTTCATTCCCCccannn	44	mtr-MIR166g,gma-MIR166b,gma-MIR166l,gma-MIR166a,gma-MIR166n,gma-MIR166m,gma-MIR166c,gma-MIR166o,gma-MIR166u,gma-MIR166q,ptc-MIR166a,ptc-MIR166j,ptc-MIR166k,ptc-MIR166q,ptc-MIR166c,stu-MIR166c,stu-MIR166a,mdm-MIR166a,mdm-MIR166h,mdm-MIR166g,ppe-MIR166e,ppe-MIR166d,vvi-MIR166c,vvi-MIR166e,vvi-MIR166b,nta-MIR166b,nta-MIR166f,nta-MIR166h,nta-MIR166a,nta-MIR166d,nta-MIR166e,lus-MIR166a,lus-MIR166h,lus…	mtr-MIR166g	tttgaggGGAATGTTGTCTGGCTCGAGGacgctttcttctcgatctaatgcaaatttgtggtcatggattgtaaagtattcTCGGACCAGGCTTCATTCCCCccaat	mtr-miR166g-5p	GGAATGTTGTCTGGCTCGAGG	5'	Yes	gp2b	...((.((((((((..((((((..(((.(((.(((..((((......................)))).))).))).)))..))))))..)))))))).))...	97	50.5	-37.4	0.7	1914	3370	2292.5	1168	2128	611.5	1236.5	1175.5	1628	988	2221.5	850.5	1779.23	2333.89	1924.33	943.564	1425.46	828.828	1173.92	1609.95	1311.03	1473.08	1989.03	1362.71	high
22	mtr-miR166a_L+2	GGTCGGACCAGGCTTCATTCCCC	23	chrB06	+	19385728	19385830	tgttgaggGGAATGTTGTCTGGCTCGAGGacccttcctttcccttcccttcccttctctaaatgaaataagagtCGTCGGACCAGGCTTCATTCCCCccannn	44	mtr-MIR166g,gma-MIR166b,gma-MIR166l,gma-MIR166a,gma-MIR166n,gma-MIR166m,gma-MIR166c,gma-MIR166o,gma-MIR166u,gma-MIR166q,ptc-MIR166a,ptc-MIR166j,ptc-MIR166k,ptc-MIR166q,ptc-MIR166c,stu-MIR166c,stu-MIR166a,mdm-MIR166a,mdm-MIR166h,mdm-MIR166g,ppe-MIR166e,ppe-MIR166d,vvi-MIR166c,vvi-MIR166e,vvi-MIR166b,nta-MIR166b,nta-MIR166f,nta-MIR166h,nta-MIR166a,nta-MIR166d,nta-MIR166e,lus-MIR166a,lus-MIR166h,lus…	mtr-MIR166g	tttgaggGGAATGTTGTCTGGCTCGAGGacgctttcttctcgatctaatgcaaatttgtggtcatggattgtaaagtattcTCGGACCAGGCTTCATTCCCCccaat	mtr-miR166a	TCGGACCAGGCTTCATTCCCC	3'	Diff	gp2b	...((.((((((((..((((((..(((.(((.(((..((((......................)))).))).))).)))..))))))..)))))))).))...	97	50.5	-37.4	0.7	153	79.5	114	140	59	130	123.5	41	132.5	6	9	6.5	142.227	55.0575	95.6919	113.098	39.5216	176.202	117.249	56.1531	106.703	8.94584	8.05821	10.4146	middle
23	mtr-miR166g-5p	GGAATGTTGTCTGGCTCGAGG	21	chrB02	+	5349692	5349731	tttgtcttttgaggGGAATGTTGTCTGGCTCGAGGaccct	36	mtr-MIR166g,gma-MIR166b,gma-MIR166l,gma-MIR166a,gma-MIR166n,gma-MIR166m,gma-MIR166c,gma-MIR166o,gma-MIR166u,gma-MIR166q,ptc-MIR166a,ptc-MIR166j,ptc-MIR166k,ptc-MIR166q,ptc-MIR166c,stu-MIR166a,mdm-MIR166a,mdm-MIR166h,mdm-MIR166g,ppe-MIR166e,ppe-MIR166d,vvi-MIR166c,vvi-MIR166e,nta-MIR166a,nta-MIR166b,nta-MIR166d,nta-MIR166e,nta-MIR166f,lus-MIR166h,lus-MIR166i,lus-MIR166g,sly-MIR166b,csi-MIR166a,csi…	mtr-MIR166g	tttgaggGGAATGTTGTCTGGCTCGAGGacgctttcttctcgatctaatgcaaatttgtggtcatggattgtaaagtattcTCGGACCAGGCTTCATTCCCCccaat	mtr-miR166g-5p	GGAATGTTGTCTGGCTCGAGG	3'	Yes	gp2b	...(((.(((((((((.......)))..)))))))))...	34	50	-8.4	0.4	1914	3370	2292.5	1168	2128	611.5	1236.5	1175.5	1628	988	2221.5	850.5	1779.23	2333.89	1924.33	943.564	1425.46	828.828	1173.92	1609.95	1311.03	1473.08	1989.03	1362.71	high
24	mtr-miR166b_L+1_1ss22AC	CTCGGACCAGGCTTCATTCCTC	22	chrB06	-	117895895	117895995	gcatgagatttatatgaatatggatggtgggggattgattatattgatCTCGGACCAGGCTTCATTCCTCacacctacctttcctatatataatgttacaa	24	mtr-MIR166b,mtr-MIR166c,mtr-MIR166f,gma-MIR166k,gma-MIR166u,gma-MIR166m,ptc-MIR166m,ptc-MIR166q,ptc-MIR166n,ptc-MIR166o,ptc-MIR166p,stu-MIR166b,vvi-MIR166a,vvi-MIR166b,lus-MIR166e,lus-MIR166f,lus-MIR166b,tcc-MIR166c,sly-MIR166c,aqc-MIR166a,aqc-MIR166d,aqc-MIR166c,ssl-MIR166a,dpr-MIR166a,	mtr-MIR166b	gttgatgggaatgttgtttggctcgaggtaataactaactcaatttctttgtctttgaaagcttttctttgtttcactctttttgattcttagaaagttgaaactaagtgagctttaaaggtttgattttgatgtgtgattatcTCGGACCAGGCTTCATTCCTAccaac	mtr-miR166b	TCGGACCAGGCTTCATTCCTA	3'	Diff	gp2b	...(((.(((((((((.....((..(((((((((.(((.....(((.((...)).)))...))).))))).))))..)).....)))))).))).)))...	95	37.6	-22.2	0.6	240	253	212	328	476.5	229	227	137.5	289	79	147.5	86	223.101	175.215	177.953	264.974	319.187	310.387	215.511	188.318	232.733	117.787	132.065	137.793	middle
25	ptc-MIR166n-p5_2ss16AG18GA	AATGAAGTTTGATCCGAAATC	21	chrB06	-	117896266	117896328	tctggAATGAAGTTTGATCCGAAATCattgtctctctcatctgaatcatattctttttccttt	5	ptc-MIR166n,ptc-MIR166o,lus-MIR166e,lus-MIR166f,tcc-MIR166c,	ptc-MIR166n	aaggggtgtttggaatgaagtttgatccaagatccttgtctctcccgttaacttagtctctgttactgttaggttttcattactgagtgtatttgcagcccccttgtctgattttagcatcatgagagtaggaagtgctggtgatcatagggtttggttcaagatccatttgactcttctctttatatctctcctgtgtcctagctggtaatctgtagtagtcttaattatcccttacttcttgttaattttaaggtttgatcttgcaagtaattatatttggaaaatatcataaaatgatcTCGGACCAGGCTTCATTCCTTacaccttg	ptc-MIR166n-p5	aatgaagtttgatccaagatc	5'	New	gp2b	...((((.((((..(((((.((.................)).).))))....))))))))...	57	33.3	-6	0.3	0	0	0	4	0	0	3.5	0	3	15	17	12	0	0	0	3.23138	0	0	3.32286	0	2.41591	22.3646	15.2211	19.2269	middle
26	mtr-miR166a_L+1R-1_1	CTCGGACCAGGCTTCATTCCC	21	chrB10	+	58867183	58867227	tcCTCGGACCAGGCTTCATTCCCctcaatcacagcttcttccaat	38	mtr-MIR166a,mtr-MIR166g,gma-MIR166t,gma-MIR166b,gma-MIR166n,gma-MIR166j,gma-MIR166d,gma-MIR166f,gma-MIR166r,gma-MIR166h,gma-MIR166o,gma-MIR166u,gma-MIR166q,gma-MIR166s,ptc-MIR166i,ptc-MIR166m,ptc-MIR166l,ptc-MIR166h,ptc-MIR166g,gra-MIR166c,mdm-MIR166c,mdm-MIR166d,mdm-MIR166b,ppe-MIR166a,ppe-MIR166c,vvi-MIR166d,vvi-MIR166h,nta-MIR166g,lus-MIR166a,lus-MIR166c,lus-MIR166d,tcc-MIR166b,tcc-MIR166d,csi…	mtr-MIR166g	tttgaggGGAATGTTGTCTGGCTCGAGGacgctttcttctcgatctaatgcaaatttgtggtcatggattgtaaagtattcTCGGACCAGGCTTCATTCCCCccaat	mtr-miR166a	TCGGACCAGGCTTCATTCCCC	5'	Diff	gp2b	.....(((..(((((.................)))))..)))...	37	51.1	-6.1	0.3	279.5	315	281.5	586.5	688.5	323	388.5	232	486.5	206	299.5	175.5	259.819	218.153	236.292	473.802	461.196	437.795	368.837	317.744	391.78	307.141	268.159	281.193	middle
27	mtr-miR167b-5p	TGAAGCTGCCAGCATGATCTG	21	chrB04	-	41591097	41591224	aaacatgctttgttctcctgtcacttcctatatatgttcctagctagctatctaccttagctatattttattactcatcttctatctatgttggtttgagaggtTGAAGCTGCCAGCATGATCTGgta	31	mtr-MIR167b,gma-MIR167c,gma-MIR167g,gma-MIR167j,ptc-MIR167e,gra-MIR167a,gra-MIR167b,gra-MIR167c,mdm-MIR167j,mdm-MIR167a,mdm-MIR167h,mdm-MIR167i,ppe-MIR167c,vvi-MIR167a,nta-MIR167c,nta-MIR167b,nta-MIR167a,lus-MIR167g,lus-MIR167i,lus-MIR167f,lus-MIR167b,sly-MIR167b,lja-MIR167,csi-MIR167c,csi-MIR167a,csi-MIR167b,gso-MIR167a,dpr-MIR167c,ctr-MIR167,ccl-MIR167a,ccl-MIR167b,	mtr-MIR167b	caatgacagtTGAAGCTGCCAGCATGATCTGtgctttccttcctgtgtatatactttaatttccagctgaatttaaatataaccaaaaaaataaatatgtttggtctaaattttgatcaaacttatatatatttttgcttatgtttaagtctggggtgagtttatttgtggtaagaacaGATCATGTTGGAGCTTCACCtgttaaat	mtr-miR167b-5p	TGAAGCTGCCAGCATGATCTG	3'	Yes	gp2b	......(((((.....(((.(((...((.(((((.((.....))((((((.......)))))).......................))))).))..))).)))..))))).(((((......))))).	104	37.5	-24.2	0.5	64.5	147	107	88	138.5	47	82	47	50.5	110.5	177	110.5	59.9583	101.805	89.8161	71.0905	92.7752	63.7039	77.8498	64.3706	40.6678	164.753	158.478	177.048	middle
28	gma-MIR169h-p5_1ss19GT	TTGAGCCAAGGATGACTTT	19	chrB04	-	27496983	27497148	aatgtcttgcatgaagaggcagagagagtagacTTGAGCCAAGGATGACTTGccggcggcgtcatctgttgtagaattagcaagatcccttcttattcggtaattgccgcgcgccGGCAAGGAATCTGGGCTCACTtttgctctctttccgctcatacgagactta	8	gma-MIR169h,gma-MIR169e,gma-MIR169p,ptc-MIR169n,vvi-MIR169p,vvi-MIR169l,vvi-MIR169o,tcc-MIR169m,	gma-MIR169h	gtgcttttgAGCCAAGGATGACTTGCCGGcgtatgtttgatctcttctaggactgttgccGGCGAGACATCTTGGCTCATTggtgctctctttccactcatatgagactctagaaagagcttgattgaaaggatgatgtccaataattgtg	gma-MIR169h-p5	ttgAGCCAAGGATGACTTG	5'	New	gp2b	...((((((.(((.((.((.((((((((((((..((((((..((((..(((((((((((((.((...((((..((((.((.(((....))))).))))..)))))).))).))))))))))..)))).))))))..)))))))))))))).))))).))))))...	160	50	-80.1	1	0	0	0	0	8	0	0	0	0	0	9.5	0	0	0	0	0	5.35885	0	0	0	0	0	8.50589	0	low
29	gma-MIR169p-p3_2ss4GA20TC	GGCAAGGAATCTGGGCTCACT	21	chrB04	-	27496983	27497148	aatgtcttgcatgaagaggcagagagagtagacTTGAGCCAAGGATGACTTGccggcggcgtcatctgttgtagaattagcaagatcccttcttattcggtaattgccgcgcgccGGCAAGGAATCTGGGCTCACTtttgctctctttccgctcatacgagactta	8	gma-MIR169h,gma-MIR169e,gma-MIR169p,ptc-MIR169n,vvi-MIR169p,vvi-MIR169l,vvi-MIR169o,tcc-MIR169m,	gma-MIR169p	gagtacgattTGAGCCAAGGATGACTTGCCGacatgtggaaaagcttaatcccttttcaaggtgttgtcggcgaggaatctgggctcatttgtgctcc	gma-MIR169p-p3	ggcgaggaatctgggctcatt	3'	New	gp2b	...((((((.(((.((.((.((((((((((((..((((((..((((..(((((((((((((.((...((((..((((.((.(((....))))).))))..)))))).))).))))))))))..)))).))))))..)))))))))))))).))))).))))))...	160	50	-80.1	1	0	0	0	0	0	0	0	0	0	7	14	0	0	0	0	0	0	0	0	0	0	10.4368	12.535	0	middle
30	gma-MIR169h-p5_1ss19GT	TTGAGCCAAGGATGACTTT	19	chrB04	-	27433634	27433796	aatgtcttgcatgaagaggtaaagagagtacatgTTGAGCCAAGGATGACTTGccggcatcttctgcaaaattaataagcaggagtccactctttgttgttaggtggttgccggcgagatatccttgctcatatttgctctcttttctctcatatgagacttg	8	gma-MIR169h,gma-MIR169e,gma-MIR169p,ptc-MIR169n,vvi-MIR169p,vvi-MIR169l,vvi-MIR169o,tcc-MIR169m,	gma-MIR169h	gtgcttttgAGCCAAGGATGACTTGCCGGcgtatgtttgatctcttctaggactgttgccGGCGAGACATCTTGGCTCATTggtgctctctttccactcatatgagactctagaaagagcttgattgaaaggatgatgtccaataattgtg	gma-MIR169h-p5	ttgAGCCAAGGATGACTTG	5'	New	gp2b	...(((((..(((.(((((.((((((((((.(((.((((.(((((((..((((((((((.(((((((...........))))))).((((.((........)))))).))))))))))..)))))))))))))).))))))))))))))))))..)))))...	157	42.9	-77.5	1.1	0	0	0	0	8	0	0	0	0	0	9.5	0	0	0	0	0	5.35885	0	0	0	0	0	8.50589	0	low
31	gma-miR169e_L+3R+1	TTGAGCCAAGGATGACTTGCCGGC	24	chrB01	+	136008243	136008354	tgcatgaagggatagagagagtgtacTTGAGCCAAGGATGACTTGCCGGCatcttcggttaaaagttgccggtgtctccctggctcatgttcgctccttttcctctcatata	10	gma-MIR169h,gma-MIR169e,gma-MIR169d,gma-MIR169p,ptc-MIR169n,vvi-MIR169p,vvi-MIR169m,vvi-MIR169o,vvi-MIR169l,tcc-MIR169m,	gma-MIR169e	gtcttgcatgaagaggtagagagagtgcttttgAGCCAAGGATGACTTGCCGGcgtaattacgggtattgccagcgagacatccttgttcacttatgctctcttttcactcatataagac	gma-miR169e	AGCCAAGGATGACTTGCCGG	5'	Diff	gp2b	...((((..(((.((((.(((((.((.(((((((.(((.(((..(((((((.(((.......))).))))))))))))).))))))).)).))))))))))))..))))...	106	49.1	-54.3	1	216.5	147	209	44.5	30.5	30.5	73	41.5	79.5	122	123.5	127	201.255	101.805	175.435	35.9492	20.4306	41.3398	69.3053	56.8379	64.0216	181.899	110.577	203.485	middle
32	gma-miR169k	CAGCCAAGAATGACTTGCCGG	21	chrB04	+	27659406	27659578	tttggttttagagcactcgcaaaaaggatagagagttgattgCAGCCAAGAATGACTTGCCGGaataatatatgaaataagtagttatagtacttgtttaaattataattttggcaagttgttcttgactacatttgcctctcttctcttaatgcaaggctctataaatctca	2	gma-MIR169k,gma-MIR169l,	gma-MIR169l	gagtgatttgCAGCCAAGAATGACTTGCCGGaatgcatatatatgcattaggtaccaacatatatagttgtattgtataatttCGGGCAAGTTGTTTTTGGCTACatttatctc	gma-miR169k	CAGCCAAGAATGACTTGCCGG	5'	Yes	gp2b	...(((((((((((.((.(((..((((..((((((..((.((.((.((((((..(((((((..(((.(((....(((((((((.......)))))))))....))).)))..)))))))..)))))).)).)).))..))))))..))))..))).)))))))).)))))...	167	33.5	-66.4	1.1	12.5	14.5	15.5	16	34	9.5	6.5	5	7	11.5	14	4.5	11.6198	10.0419	13.0107	12.9255	22.7751	12.8763	6.17102	6.84794	5.63712	17.1462	12.535	7.21009	middle
33	mtr-miR169f_R+2_1ss1AT	TAGCCAAGGATGACTTGCCTAGC	23	chrB08	-	128273845	128273931	gaaggggtcttgtatgtagatgaagagtcatgtttatTAGCCAAGGATGACTTGCCTAGCcatatccacctttaatttgagcccatt	5	mtr-MIR169f,stu-MIR169e,vvi-MIR169e,aqc-MIR169a,ssl-MIR169,	mtr-MIR169f	tttatAAGCCAAGGATGACTTGCCTAgctaaaaaccatttacattaattggggacttaatttgtatatgttatgtctgatcgatgatgagtatgtcccttgtttagtttattagcaggcaggtatcctaggctttttga	mtr-miR169f	AAGCCAAGGATGACTTGCCTA	3'	Diff	gp2b	...(((.((..((.......(((((.((.((((...((((.((((.....)))).))))..))))..)))))))))..)).)))...	81	41.4	-15.5	0.4	21	23	30	3.5	0	0	5	9	9.5	6	8.5	10	19.5213	15.9286	25.1821	2.82746	0	0	4.74694	12.3263	7.65038	8.94584	7.61053	16.0224	middle
34	ptc-MIR169i-p5_2ss2CA18AC	TATCCTTGGCTAACTTGC	18	chrB04	-	123568251	123568378	tTATCCTTGGCTAACTTGCttatgtaaaacgtcgtggccaagccaccagcaagtataaaatttacagttgcccaaaggtttttcgcacaatcaagcactcgcccaatgggctgtacagccaaggacat	3	ptc-MIR169i,ptc-MIR169m,tcc-MIR169j,	ptc-MIR169i	tcttgtttggTAGCCAAGGATGACTTGCCTGctccattgtaggaggtttccgaaaaaatgcagacatgtataatttcgaaacccctgtttcgtttcaggcagtctccttggctaacttgactg	ptc-MIR169i-p5	tctccttggctaacttga	5'	New	gp2b	...(((((((((.(((((((.(((.....))).(((((...))))).)))))))........((((...(((((..(((.....((........))....)))...))))))))).)))))))))...	122	45.3	-41.1	0.7	0	0	0	0	21	0	0	7	0	0	0	0	0	0	0	0	14.067	0	0	9.58711	0	0	0	0	middle
35	ppe-MIR169l-p3_2ss12AC20CA	TGTTCTTGGCTCTGTTGGGAT	21	chrB06	-	21467291	21467398	agtcaatcgtgcctggcaaccataatcaccaccatttctgaactcttattgttctgtaacaccctgtaatggtccttgaTGTTCTTGGCTCTGTTGGGTTtgttggaa	2	ppe-MIR169l,ppe-MIR169k,	ppe-MIR169l	tttttctaaagcattgcatggaaaagaatagagtctaactGAGCCAAGGATGAATTGCCGGcatcgtatattacgcctcaaaatgcaatctatatttgttgaccggcaatttgttcttggctatgttgggctctcttcgttccatgcaatgccatgaaaga	ppe-MIR169l-p3	tgttcttggctatgttgggct	3'	New	gp2b	..(((((...(((..(((.(((..((((..((((((...((((.......)))).............))))))...)))).....)))...)))..)))..)))))..	104	43.5	-23.6	0.5	48.5	55.5	44	54	79	34.5	48.5	35	50.5	27.5	76.5	25	45.0849	38.4364	36.9337	43.6237	52.9187	46.7614	46.0453	47.9356	40.6678	41.0018	68.4948	40.056	middle
36	gma-miR172g_R+1_1ss9AT	GCAGCACCTTCAAGATTCACA	21	chrB09	-	143787609	143787734	acagtcgttgattgcaggtGCAGCACCTTCAAGATTCACAtatatacaaatctaactagttccatggagatggtagagattagttatgagaatcttgatgatgctgcatcagcaataaatgattaa	4	gma-MIR172g,stu-MIR172b,nta-MIR172a,lja-MIR172c,	gma-MIR172g	gcaggtGCAGCACCATCAAGATTCACatgcaatttacaccctataagagatttttgacaaaatttctttcctaggagagttttgacttgAGAATCTTGATGATGCTGCATcagc	gma-miR172g	GCAGCACCATCAAGATTCAC	5'	Diff	gp2b	..(((((((.(((((.(((((((((...(((((((((.((((...((.(((((.((((..((....))..))))..))))).)))))).)))))))))...))))))))).))))).)))))))..	122	36.5	-50.3	1.1	6	10	10.5	0	3	0	11	4.5	14.5	0	0	0	5.57751	6.92548	8.81373	0	2.00957	0	10.4433	6.16314	11.6769	0	0	0	middle
37	gma-MIR319i-p3_1ss10AT	TGTGAATGATGCAGGAGATA	20	chrB01	+	2166876	2167057	tttaagagagcttccttcagtccactcatggacgaataaagggatttgaattagctcctgactcattcattcaaacgcaatagaacacccgaacatgatatctattgcgaatgTGTGAATGATGCAGGAGATAatttcatctttttttcgtctttacttggactgaagggagctccctttca	9	mtr-MIR319a,gma-MIR319i,gma-MIR319k,ptc-MIR319c,ptc-MIR319f,ptc-MIR319g,sly-MIR319b,aau-MIR319,amg-MIR319,	gma-MIR319i	aagagagtgaaggagcttccttcagcccacgcatgggttcgggggattgaagggttgctgaagcatctgctgactcattcatacacacagaatagtgattcaaattgctaaggtaattgtgtgaatgaagcaggagatattttgcatccctctttctttgtgctTGGACTGAAGGGGAGCTCCTTCtttctgtt	gma-MIR319i-p3	tgtgaatgaagcaggagata	3'	New	gp2b	...(((.(((((((((((((((((.....(((((((.(((..(((..((((((.((((((..(((((((..((..(((((((((................)))))))))..))..)))))))..)))))).)))))).)))..)))))))))).....))))))))))))))))).)))...	176	39.6	-82.9	1.1	0	0	0	0	0	0	6.5	3	15.5	3.5	8	0	0	0	0	0	0	0	6.17102	4.10876	12.4822	5.21841	7.16285	0	middle
38	gma-miR319d_L+1R-2	TTGGACTGAAGGGGAGCTCCT	21	chrB10	+	94526361	94526402	ttatcctctttctctgtgcTTGGACTGAAGGGGAGCTCCTtc	3	gma-MIR319o,gma-MIR319d,gma-MIR319i,	gma-MIR319i	aagagagtgaaggagcttccttcagcccacgcatgggttcgggggattgaagggttgctgaagcatctgctgactcattcatacacacagaatagtgattcaaattgctaaggtaattgtgtgaatgaagcaggagatattttgcatccctctttctttgtgctTGGACTGAAGGGGAGCTCCTTCtttctgtt	gma-miR319d	TGGACTGAAGGGGAGCTCCTTC	3'	Diff	gp2b	...((((((((.(((......)))..))))))))........	31	50	-10	0.5	198.5	386.5	270	97.5	190	51.5	666.5	512	774	93.5	211.5	68	184.523	267.67	226.639	78.765	127.273	69.8032	632.767	701.229	623.305	139.406	189.368	108.952	middle
39	ppe-MIR394a-p5_1ss8TG	AAGCGTTGCTTACAGAGTTTA	21	chrB07	-	98641459	98641588	ttaacaAAGCGTTGCTTACAGAGTTTAttggcattctgtccacctcctccgatcttcattctttttgacatcaaaattcttgggAGGTGGACATACTGCCAACAGagttctgttagcttctctttgtaaa	7	gma-MIR394c,mdm-MIR394b,mdm-MIR394a,ppe-MIR394a,lus-MIR394a,lus-MIR394b,ghr-MIR394a,	ppe-MIR394a	gggtttagcaaagcgtttcttacagagtttaTTGGCATTCTGTCCACCTCCtctctttttcactccctgtgtattagaagatagtacgtgtggaggtgggcatactgccaactgagctctgttggcttctctttgtaaaaccct	ppe-MIR394a-p5	aagcgtttcttacagagttta	5'	New	gp2b	...((((((....(((.(((((((((.((((((...((((((((((((..((.......)).(((((....))))).....))))))))))))...)))))).))).)))))).)))....))))))...	124	40	-49.7	1	0	3	0	0	0	0	0	0	0	0	0	0	0	2.07764	0	0	0	0	0	0	0	0	0	0	low
40	gma-MIR394c-p3_1ss19TC	AGGTGGACATACTGCCAACAG	21	chrB07	-	98641459	98641588	ttaacaAAGCGTTGCTTACAGAGTTTAttggcattctgtccacctcctccgatcttcattctttttgacatcaaaattcttgggAGGTGGACATACTGCCAACAGagttctgttagcttctctttgtaaa	7	gma-MIR394c,mdm-MIR394b,mdm-MIR394a,ppe-MIR394a,lus-MIR394a,lus-MIR394b,ghr-MIR394a,	gma-MIR394c	cagagtttcTTGGCATTCTGTCCACCTCCacttccactttcagttccatggatctctctctctttttggccctatctacgtactcggaggtggacatactgccaatagag	gma-MIR394c-p3	aggtggacatactgccaatag	3'	New	gp2b	...((((((....(((.(((((((((.((((((...((((((((((((..((.......)).(((((....))))).....))))))))))))...)))))).))).)))))).)))....))))))...	124	40	-49.7	1	3	4.5	4.5	0	0	0	18.5	19.5	20	6	8.5	0	2.78876	3.11646	3.77731	0	0	0	17.5637	26.707	16.1061	8.94584	7.61053	0	middle
41	mtr-miR398b	TGTGTTCTCAGGTCGCCCCTG	21	chrB03	-	4746154	4746204	tttgatctgagcttacattgctcatatcaTGTGTTCTCAGGTCGCCCCTGc	18	mtr-MIR398c,mtr-MIR398b,gma-MIR398d,gma-MIR398c,ptc-MIR398c,ptc-MIR398b,stu-MIR398a,mdm-MIR398c,mdm-MIR398b,ppe-MIR398a,ppe-MIR398b,vvi-MIR398b,vvi-MIR398c,nta-MIR398,lus-MIR398a,lus-MIR398f,tcc-MIR398a,aqc-MIR398b,	mtr-MIR398b	ttctacagggtcgacatgagaccacatgaagctatcatatttgtctatgttatccaactcaTGTGTTCTCAGGTCGCCCCTGctgaa	mtr-miR398b	TGTGTTCTCAGGTCGCCCCTG	3'	Yes	gp2b	...((((((((..(((((..........)))))..))))))))........	40	47.1	-14.9	0.6	470	815.5	611.5	176	343.5	94	1448	1762.5	1961	60	134	52	436.905	564.773	513.295	142.181	230.096	127.408	1374.71	2413.9	1579.2	89.4584	119.978	83.3165	high
42	gma-MIR398d-p3	GGGTCGTCCTGAGACCACATG	21	chrB03	-	4746490	4746539	tagatgtggaggtaggggtgttctacaGGGTCGTCCTGAGACCACATGag	1	gma-MIR398d,	gma-MIR398d	attctacagggtcgtcctgagaccacatgaaacagattcaaaatacaagcatatttgcttgtgaccttttgtgactcagttcaTGTGTTCTCAGGTCGCCCCTGctgaa	gma-MIR398d-p3	gggtcgtcctgagaccacatg	3'	New	gp2b	...((((((.....(((....))).(((((...)))))...))))))...	44	54	-14.8	0.5	20.5	25	15	0	0	0	33	45	54.5	0	0	0	19.0565	17.3137	12.591	0	0	0	31.3298	61.6314	43.889	0	0	0	middle
43	mtr-MIR399j-p5_1ss20AT	GGGCAATGACTTCTTTGGCTGT	22	chrB03	+	135172419	135172521	actGGGCAATGACTTCTTTGGCTGTtggcaattcaacagcatcttgtcattcaagtagttaggctcagaagcttagctcacTGCCAAAGAAGATTTGCCCCGc	3	mtr-MIR399r,mtr-MIR399j,ptc-MIR399d,	mtr-MIR399j	ttactgggcaatgacttctttggcagtagttgacttgatcattcagatgatgcaaacaaactcacCGCCAAAGAAGATTTGCCCCGcaatt	mtr-MIR399j-p5	gggcaatgacttctttggcagt	5'	New	gp2b	...((((((...((((((((((((((((....)))))))).............((((((((((((....))))))))).)))..))))))))..))))))...	97	46.6	-40.9	0.9	0	0	3	0	0	0	0	0	0	5	0	0	0	0	2.51821	0	0	0	0	0	0	7.45487	0	0	low
44	mtr-miR399r	TGCCAAAGAAGATTTGCCCCG	21	chrB03	+	135172419	135172521	actGGGCAATGACTTCTTTGGCTGTtggcaattcaacagcatcttgtcattcaagtagttaggctcagaagcttagctcacTGCCAAAGAAGATTTGCCCCGc	3	mtr-MIR399r,mtr-MIR399j,ptc-MIR399d,	mtr-MIR399r	gtgcattactgggcaatgactttttttggcagtagttcacttgatctttcagatgatgcaaacaaactcacTGCCAAAGAAGATTTGCCCCGcaattcactc	mtr-miR399r	TGCCAAAGAAGATTTGCCCCG	3'	Yes	gp2b	...((((((...((((((((((((((((....)))))))).............((((((((((((....))))))))).)))..))))))))..))))))...	97	46.6	-40.9	0.9	0	5	4	0	0	0	0	3	0	0	3	0	0	3.46274	3.35761	0	0	0	0	4.10876	0	0	2.68607	0	low
45	mtr-MIR399h-p5_2ss2AG21AG	GGGCAAATCTCTATTGGCAGG	21	chrB09	+	130617699	130617836	taataagcaattcactcgtaGGGCAAATCTCTATTGGCAGGttatatattatatattgctgttgataattaattttattatctcagtaattaattaattTGCCAAAGGAGAGCTGCCCTGtgagtgtttagcttagac	9	mtr-MIR399o,mtr-MIR399b,mtr-MIR399h,stu-MIR399f,stu-MIR399c,stu-MIR399d,stu-MIR399a,stu-MIR399e,stu-MIR399b,	mtr-MIR399h	aatgatagagcaaatctctattggcagaacgaagtagaaagcttggacatgcatgcttctggttTGCCAAAGGAGATTTGCCCTGccatt	mtr-MIR399h-p5	gagcaaatctctattggcaga	5'	New	gp2b	...(((((....(((((..((((((..((((..((((((..(((...((((...(((((((..((((((.......)))))).))))))))))))))..))))))..))))..))))))..)))))....)))))...	132	31.9	-55.5	1.3	0	0	0	0	0	0	3.5	0	3.5	3.5	6.5	4.5	0	0	0	0	0	0	3.32286	0	2.81856	5.21841	5.81982	7.21009	low
46	mtr-miR399b	TGCCAAAGGAGAGCTGCCCTG	21	chrB09	+	130617699	130617836	taataagcaattcactcgtaGGGCAAATCTCTATTGGCAGGttatatattatatattgctgttgataattaattttattatctcagtaattaattaattTGCCAAAGGAGAGCTGCCCTGtgagtgtttagcttagac	9	mtr-MIR399o,mtr-MIR399b,mtr-MIR399h,stu-MIR399f,stu-MIR399c,stu-MIR399d,stu-MIR399a,stu-MIR399e,stu-MIR399b,	mtr-MIR399b	tcatagggcatgtctctattggtaggtgatatggtgatatttcatttgaattagaggcttcagaaattcactTGCCAAAGGAGAGCTGCCCTGtgagtgtttagcttaaaca	mtr-miR399b	TGCCAAAGGAGAGCTGCCCTG	3'	Yes	gp2b	...(((((....(((((..((((((..((((..((((((..(((...((((...(((((((..((((((.......)))))).))))))))))))))..))))))..))))..))))))..)))))....)))))...	132	31.9	-55.5	1.3	0	9	5.5	0	0	0	6.5	5.5	5	0	6	0	0	6.23293	4.61671	0	0	0	6.17102	7.53273	4.02652	0	5.37214	0	low
47	ppe-MIR399k-p5	GGGCTTCTCTTTCTTGGCAGG	21	chrB09	+	130605790	130605921	tataagcaaaggagctataGGGCTTCTCTTTCTTGGCAGGaaatgaagatatatacatatacatatacatatacatatgtatgtatatgttctcgccaaaggagagttgccctgttgctgctttagcttaat	1	ppe-MIR399k,	ppe-MIR399k	tttcaaataagcaaagcagtcatagggcttctctttcttggcaggcactggtgactgatgcagctacaaatgtacaatcactttcattgaccTGCCAAAGAAGAGTTGCCCTAcgattgcttttggcttaatgaaa	ppe-MIR399k-p5	gggcttctctttcttggcagg	5'	New	gp2b	..(((((((((.(((.(((((((..(((((..(((((..(((......((((((((((((..(((....)))..))))))))))))...)))..)))))..)))))..))))))).))).)))).)))))..	128	35.6	-57.9	1.2	8.5	20.5	12.5	0	0	0	16	17.5	28.5	18	37	11	7.90148	14.1972	10.4925	0	0	0	15.1902	23.9678	22.9512	26.8375	33.1282	17.6247	middle
[truncated: 149 more rows]
