# Supplementary material for: Small RNA and Degradome Deep Sequencing Reveals the Roles of microRNAs in Seed Expansion in Peanut (Arachis hypogaea L.)
Source: Front Plant Sci. 2018 Mar 20;9:349. doi: 10.3389/fpls.2018.00349 (PMC5890158; doi:10.3389/fpls.2018.00349)
Supplement: TABLE S3 — All predicted candidate miRNAs (PC miRNAs) in this study. [file Table_3.XLSX]

## Sheet: Sheet1
Table S3. All predicted candidate miRNAs (PC miRNAs) in this study.
Item	Description
miR_name	The miR_name is composed of the 1st known miR name in a cluster, a underscore, and a matching annotation: such as
	L-n means the miRNA_seq (detected) is n base less than known rep_miRSeq in the left side;
	R-n means the miRNA_seq (detected) is n base less than known rep_miRSeq in the right side;
	L+n means the miRNA_seq (detected) is n base more than known rep_miRSeq in the left side;
	R+n means the miRNA_seq (detected) is n base more than known rep_miRSeq in the right side;
	2ss5TC13TA means 2 substitution (ss), which are T->C at position 5 and T->A at position 13
	if there is no matching annotation, the miRNA_seq (detected) is exactly same as known rep_miRSeq.
	New discovered 5p/3p sequence has been annotated as p3/p5: which is directly differentiate with the reported sequences,
miR_seq	is a read at 5' or 3' of maximum mapped score in each cluster.
len	miR_seq length
genome ID	Reference Genome Information
strand	strand "+" or "-"
start	pre-miRNA start position
end	Pre-miRNA end position
pre-miRNA_seq	pre-miRNA sequence
type	is 5' or 3', which means the cluster appears at 5' or 3' end
Sequence in miRbase	New, miRNA identified in this study and not reported in miRBase,mainly for new reported 5p or 3p sequence; Diff, confirming miRNA sequences in miRBase, but different sequences are reported in our study; and Yes, confirming miRNA sequences in miRBase.
group	gp4:Reads were not mapped to pre-miRNAs of selected species in miRbase. But the reads were mapped to genome & the extended genome sequences from genome may form hairpins.
SS	Secondary Structure
	Criteria:
	1.number of nucleotides in one bulge in stem: <= 12
	2.number of base pairs in the stem region of the predicted hairpin: >= 16
	3.cutoff of free energy: kCal/mol <= -15
	4.length of hairpin: up and down stems + terminal loop >= 50
	5.length of hairpin loop: <= 200
	6.number of nucleotides in one bulge in mature region: <= 4
	8.number of biased bulges in mature region: <= 2
	9.number of errors in mature region: <= 4
	10.number of base pairs in the mature region of the predicted hairpin: >= 12
	11.percent of mature in stem: >= 80
hairpinLen	pre-miRNA length
CG%	GC Content
dG	Free energy
MFEI	MFEI = -dG*100/mirLen/CG%. Reference: Cell. Mol. Life Sci. 63 (2006) 246-254.
raw	Raw data; from #reads(all),is the number of reads for isoform at 5' or 3' end.
norm	Normalized data
Expression Level	High:The number of reads in the following reported miRNAs is higher than the average copy of the data set.Medium:The number of reads in the following reported miRNAs is higher than 10 and less than average copy of the data set.Low:The number of reads in the following reported miRNAs is less than 10
PC miRNAs
Index	miR_name	miR_seq	len	genomeID	strand	start	end	pre-miRNA_seq	#mir/MIR	type	Sequence in miRbase	group	SS	hairpinLen	CG%	dG	MFEI	C1_1(raw)	C1_2(raw)	C1_3(raw)	T1_1(raw)	T1_2(raw)	T1_3(raw)	C2_1(raw)	C2_2(raw)	C2_3(raw)	T2_1(raw)	T2_2(raw)	T2_3(raw)	C1_1(norm)	C1_2(norm)	C1_3(norm)	T1_1(norm)	T1_2(norm)	T1_3(norm)	C2_1(norm)	C2_2(norm)	C2_3(norm)	T2_1(norm)	T2_2(norm)	T2_3(norm)	Expression level
1	PC-5p-22873_342	CTTAATCAAGGGAATCACAGTTG	23	chrA09	+	111432764	111432874	taatgattcattccatcctTTTAATCAAGGGAATCACAGTTGagttgagtctctctctcgctcagaatctctACTGTGTTCCCTTGATCAAATagatgtactggatcacaa	0	5'	New	gp4	...(((((((...((((..(((.((((((((((.((((((.(((((((((.........))))))...))).)))))))))))))))).)))..))))...)))))))...	105	38.7	-43.5	1	75.5	73.5	84.5	26	18.5	23.5	38.5	23	48.5	22	30	11.5	70.1837	50.9023	70.9295	21.004	12.3924	31.852	36.5514	31.5005	39.0572	32.8014	26.8607	18.4258	middle
2	PC-3p-7210_966	ACTGTGTTCCCTTGATCAAAT	21	chrA09	+	111432764	111432874	taatgattcattccatcctTTTAATCAAGGGAATCACAGTTGagttgagtctctctctcgctcagaatctctACTGTGTTCCCTTGATCAAATagatgtactggatcacaa	0	3'	New	gp4	...(((((((...((((..(((.((((((((((.((((((.(((((((((.........))))))...))).)))))))))))))))).)))..))))...)))))))...	105	38.7	-43.5	1	51.5	102.5	70.5	11.5	21.5	6	58.5	44	74.5	15	33.5	12.5	47.8737	70.9861	59.1779	9.29023	14.4019	8.13241	55.5392	60.2618	59.9951	22.3646	29.9944	20.028	middle
3	PC-3p-3730_1713	GAGGCCTTTTTGGGAGGGAGT	21	chrA03	+	91235134	91235235	cgtgtagcattcattactctctctccctcaagggcttccaaattgcttcccatgaaacaagtttGAGGCCTTTTTGGGAGGGAGTatagtgtttgttacttc	0	3'	New	gp4	...((((((..(((((..(((((((((..(((((((((.((.(((.(((....))).))).)).)))))))))..)))))))))..)))))..))))))...	96	44.1	-46.3	1	50.5	91.5	71	25	44.5	10	45	33	55	119.5	244.5	105.5	46.9441	63.3681	59.5976	20.1962	29.8086	13.554	42.7224	45.1964	44.2917	178.171	218.915	169.036	middle
4	PC-3p-144821_45	ACTAAATTGGATACAAATACAACC	24	chrA03	+	18618196	18618375	ttggacgctgtaacggctagctgacatgatgagagttgtatttgtatctaatttagtccctgaaaccctaattatcttattatttatctgagttataatgacaaagttttaataaagaggACTAAATTGGATACAAATACAACCatcgccacattaactggccgttacagcatccaacgt	0	3'	New	gp4	(((((.((((((((((((((.(((..((..((..(((((((((((((((((((((((((((........((((...(((((((...........)))))))...)))).......)).)))))))))))))))))))))))))..))..))..))).)))))))))))))).)))))...	177	35.6	-76.7	1.2	3.5	0	0	0	0	5	0	0	0	8	0	6	3.25355	0	0	0	0	6.77701	0	0	0	11.9278	0	9.61345	middle
5	PC-3p-144821_45	ACTAAATTGGATACAAATACAACC	24	chrA04	+	108000129	108000307	ctggacgctgcaacggctaatatgacatggcgagagttgtatttgatccaatttagtcccccttgttaaaactttgtcattataactcagataaataataagataattagggtttcagggACTAAATTGGATACAAATACAACCttcgccacatcaactagccgttatcgtgttcaacg	0	3'	New	gp4	.(((((((...((((((((...(((..((((((..(((((((((((((((((((((((((.(((((((....((((((...........)))))))))))))..(((....)))...))))))))))))))).))))))))))..))))))..)))..))))))))...)))))))...	175	38.5	-74.9	1.1	3.5	0	0	0	0	5	0	0	0	8	0	6	3.25355	0	0	0	0	6.77701	0	0	0	11.9278	0	9.61345	middle
6	PC-3p-63255_126	TGGAAAGATAGGGATGTTGGC	21	chrA02	+	1381380	1381455	atatcagcatccctgttgttttccacctcgtcgttgaaaatcactgacggctgTGGAAAGATAGGGATGTTGGCtt	0	3'	New	gp4	...((((((((((((((..(((((((.(((((..((.....))..)))))..)))))))))))))))))))))...	70	46.1	-35.4	1	12	11	11	0	0	0	9	9.5	10.5	0	0	0	11.155	7.61802	9.23343	0	0	0	8.54448	13.0111	8.45569	0	0	0	middle
7	PC-5p-45435_177	TCGGTCAACCACCAATAGAACTTG	24	chrA01	+	97262725	97262937	tgagttaaatcatatatgcaacatttattacttgtattggatgatgttttattactatcatggaatcTCGGTCAACCACCAATAGAACTTGacatgttcttaaaatttaagaatatgtcgAGTTCTGTTGGAGGTTAATCGAGAttcgatgaagataataaaacgtgatctcgtgaaggtaataaaacattgcatagacgattcatctcacta	0	5'	New	gp4	((((...((((...(((((((..((((((((((.....((((.(((((((((((((.((((.((((((((((.((((.(((((((((((((((((((((((((...))))))))))))))))))))))))).)))).)))))))))).)))))).))))))))))).)))).....))))))))))...)))))))...))))...))))...	210	31.9	-100.1	1.5	136	54	125	95	18	117	70	13	54	32	6	21	126.424	37.3976	104.925	76.7454	12.0574	158.582	66.4571	17.8046	43.4864	47.7111	5.37214	33.6471	middle
8	PC-3p-6036_1126	AGTTCTGTTGGAGGTTAATCGAGA	24	chrA01	+	97262725	97262937	tgagttaaatcatatatgcaacatttattacttgtattggatgatgttttattactatcatggaatcTCGGTCAACCACCAATAGAACTTGacatgttcttaaaatttaagaatatgtcgAGTTCTGTTGGAGGTTAATCGAGAttcgatgaagataataaaacgtgatctcgtgaaggtaataaaacattgcatagacgattcatctcacta	0	3'	New	gp4	((((...((((...(((((((..((((((((((.....((((.(((((((((((((.((((.((((((((((.((((.(((((((((((((((((((((((((...))))))))))))))))))))))))).)))).)))))))))).)))))).))))))))))).)))).....))))))))))...)))))))...))))...))))...	210	31.9	-100.1	1.5	556	312	455	387	133	417	273	105	218	110	73	145	516.85	216.075	381.928	312.636	89.091	565.203	259.183	143.807	175.556	164.007	65.361	232.325	middle
9	PC-5p-158914_39	TGTTCTTCCGAAATAGGAGTG	21	chrA06	+	108244363	108244611	ggcactagatcctgtatttttcttgagtaccgccataaaaattcagtttctacagagcattggcTGTTCTTCCGAAATAGGAGTGtccctttccgaaatagtaatatgaaaagggacactCCTATTTCGGAAGAACAGCCAatgcatagtctgtagaaactgaatttttctggcggtactcgagaaaaagacaggatctagtgcccatcttctcattatcttgatgagacaactgaatgaaaataatca	0	5'	New	gp4	(((((((((((((((.(((((((((((((((((((.((((((((((((((((((((((((((((((((((((((((((((((((((((((((.....(((....)))..))))))))))))))))))))))))))))))))))))....)))))))))))))))))))).))))))))))))))))))).))))))))))))))).....(((((((.....)))))))....................	205	39.4	-166.6	1.7	0	0	0	0	0	0	7	3	6	22	21	0	0	0	0	0	0	0	6.64571	4.10876	4.83182	32.8014	18.8025	0	middle
10	PC-3p-2930_2072	CCTATTTCGGAAGAACAGCCA	21	chrA06	+	108244363	108244611	ggcactagatcctgtatttttcttgagtaccgccataaaaattcagtttctacagagcattggcTGTTCTTCCGAAATAGGAGTGtccctttccgaaatagtaatatgaaaagggacactCCTATTTCGGAAGAACAGCCAatgcatagtctgtagaaactgaatttttctggcggtactcgagaaaaagacaggatctagtgcccatcttctcattatcttgatgagacaactgaatgaaaataatca	0	3'	New	gp4	(((((((((((((((.(((((((((((((((((((.((((((((((((((((((((((((((((((((((((((((((((((((((((((((.....(((....)))..))))))))))))))))))))))))))))))))))))....)))))))))))))))))))).))))))))))))))))))).))))))))))))))).....(((((((.....)))))))....................	205	39.4	-166.6	1.7	210.5	257.5	231.5	390.5	381.5	180.5	196.5	96.5	211.5	121.5	169.5	99.5	195.678	178.331	194.322	315.464	255.55	244.65	186.555	132.165	170.322	181.153	151.763	159.423	middle
11	PC-5p-66556_120	GGGCACCTCTTCACTGGCATG	21	chrA09	-	109309529	109309643	aatcagcaataGGGCACCTCTTCACTGGCATGtataagtataatatactaattcttcaagtatttctacggtcacatacataacatgccaaaggagagttgccctgttgctgctt	0	5'	New	gp4	...(((((((((((((.((((((..((((((((...(((((...)))))..........(((....))).............))))))))..)))))).)))))))))))))...	109	39.1	-47.2	1	4.5	8	5	0	0	0	4.5	8	12	6.5	19	0	4.18314	5.54038	4.19701	0	0	0	4.27224	10.9567	9.66364	9.69133	17.0118	0	middle
12	PC-5p-61027_131	TTTCAAGCACCTCACTACCATC	22	chrA04	-	9203804	9203916	gccgtcttggagttgatgtgaagacaTTTCAAGCACCTCACTACCATCtccgacttctttcgaaaatggtagtgaaagtacttgaagtgccttcaatctagctcatttacaca	0	5'	New	gp4	...((....((((((((.(((((.(((((((((.((.((((((((((...(((......)))...))))))))))..)).))))))))).)))))))).)))))....))...	107	42.5	-41.8	0.9	9.5	6	18	15	20	13	0	0	0	0	0	0	8.83106	4.15529	15.1092	12.1177	13.3971	17.6202	0	0	0	0	0	0	middle
13	PC-5p-2548_2316	GTTCCCCGCAGACACTTCAGA	21	chrA05	-	34252520	34252615	catatgttccctagcGTTCCCCGCAGACACTTCAGAtatatatggtctctcgtatatttattctgaagtgtttgggggaactcctggtagcatttg	0	5'	New	gp4	((.(((((.((.((.(((((((.(((((((((((((.((((((((....))))))))....))))))))))))))))))))..)))).))))).))	96	43.8	-44.1	1	247	450	329.5	40	97.5	24.5	36	22	50	4	6	0	229.608	311.646	276.583	32.3138	65.311	33.2074	34.1779	30.1309	40.2652	5.96389	5.37214	0	middle
14	PC-5p-31226_255	TGTGAAGATGATATTGCGAAC	21	chrA06	+	10471547	10471732	actgaacctcatttttattagggtggctactttcatgaagacgtcttcaTGTGAAGATGATATTGCGAACcattagatggttcagtaaaccatgtcaaaccatctaacagtTCACAATATCATTTTCACATGaagatatcttcatagaagtaatcaccttctattgaatacataatgagaatctga	0	5'	New	gp4	...((..((((((..((((((((((..(((((..(((((((..((((((((((((((((((((((.((((..((((((((((((........))...))))))))))..)))).))))))))))))))))))))))..)))))))..)))))..))))))......))))...))))))..))...	180	33.9	-82.9	1.3	11	19	13.5	9	8	3	18	10.5	14	5	11	5.5	10.2254	13.1584	11.3319	7.27062	5.35885	4.06621	17.089	14.3807	11.2742	7.45487	9.84892	8.81233	middle
15	PC-3p-160216_39	CATATATCAAAGTAGATAGAGACC	24	chrA01	+	73454074	73454248	cttctaaaaaatctaaaaactcaaatcgatctttatctactttgatatatatgtacattccagtctttatctactttgagtaaatacccttttcgtctcctaaccagagactaaaacgtaCATATATCAAAGTAGATAGAGACCaattcgagtttttaaatttcttacggagtgg	0	3'	New	gp4	(((((((.((((.(((((((((.(((...((((((((((((((((((((..(((((......((.((((((......)).)))).))..((((.(((((.......))))).)))).)))))))))))))))))))))))))...))).))))))))).)))).))).))))...	172	30.9	-52.6	1	0	0	0	0	0	3.5	0	0	0	5.5	4	6.5	0	0	0	0	0	4.74391	0	0	0	8.20035	3.58143	10.4146	middle
16	PC-5p-15821_476	CTCCTTCTTCATTAAGTATTTGCA	24	chrA04	-	2681647	2681849	aaaagattttagtatacagtaacctacttcaattgtttattaatttattactcatcgtaCTCCTTCTTCACTAAGTATTTGCAtttgtttattaagtttaaaataattttaaacttcactaaGTGCAAATACTTAGTAAAGAAGGagaatgataagtaataacttaataaacaattgaagtaagttactgtatactaaaagct	0	5'	New	gp4	...((.(((((((((((((((((.(((((((((((((((((((.((((((((.(((((.(((((((((.((((((((((((((((((......((((((((((...))))))))))...)))))))))))))))))).))))))))).))))).)))))))).))))))))))))))))))).))))))))))))))))).))	200	23.6	-102.3	2.1	105	67	86	190	56	189	75	26	67	102	94	76	97.6065	46.4007	72.1886	153.491	37.512	256.171	71.204	35.6093	53.9553	152.079	84.1635	121.77	middle
17	PC-3p-67620_118	GTGCAAATACTTAGTGAAGAAGG	23	chrA04	-	2681647	2681849	aaaagattttagtatacagtaacctacttcaattgtttattaatttattactcatcgtaCTCCTTCTTCACTAAGTATTTGCAtttgtttattaagtttaaaataattttaaacttcactaaGTGCAAATACTTAGTAAAGAAGGagaatgataagtaataacttaataaacaattgaagtaagttactgtatactaaaagct	0	3'	New	gp4	...((.(((((((((((((((((.(((((((((((((((((((.((((((((.(((((.(((((((((.((((((((((((((((((......((((((((((...))))))))))...)))))))))))))))))).))))))))).))))).)))))))).))))))))))))))))))).))))))))))))))))).))	200	23.6	-102.3	2.1	28	12	14	7	0	15	9	0	13	7	6	7	26.0284	8.31057	11.7516	5.65492	0	20.331	8.54448	0	10.4689	10.4368	5.37214	11.2157	middle
18	PC-5p-135157_50	TAAAGTTGATACCTGAGAGCCATT	24	chrA02	+	92496376	92496465	cacgTAAAGTTGATACCTGAGAGCCATTagataatttgattgatttgactaaatttttatctaacggctctcagatatcaacttgacata	0	5'	New	gp4	...((.(((((((((.(((((((((.((((((((...((((..........)))).)))))))).))))))))).))))))))).))...	84	32.2	-37	1.3	3	0	5	10.5	0	17.5	0	0	0	0	0	4	2.78876	0	4.19701	8.48238	0	23.7195	0	0	0	0	0	6.40896	middle
19	PC-3p-96225_78	TAAAAGAGATTCCAAAACATGTGC	24	chrA06	+	110490335	110490396	aaacatatgtttggcattattctattagatagactcTAAAAGAGATTCCAAAACATGTGCat	0	3'	New	gp4	...(((((((((((.(((..(((.(((((.....))))).)))))).)).)))))))))...	56	29	-16.1	0.9	3	0	0	5.5	0	8.5	0	0	3	12.5	3.5	16	2.78876	0	0	4.44315	0	11.5209	0	0	2.41591	18.6372	3.13375	25.6359	middle
20	PC-3p-96225_78	TAAAAGAGATTCCAAAACATGTGC	24	chrA09	+	114934357	114934418	aaacatatgtttggcattattctattagatagactcTAAAAGAGATTCCAAAACATGTGCat	0	3'	New	gp4	...(((((((((((.(((..(((.(((((.....))))).)))))).)).)))))))))...	56	29	-16.1	0.9	3	0	0	5.5	0	8.5	0	0	3	12.5	3.5	16	2.78876	0	0	4.44315	0	11.5209	0	0	2.41591	18.6372	3.13375	25.6359	middle
21	PC-3p-47877_168	TTAAACGGGTAAACGGGCTGGCCC	24	chrA08	+	40176063	40176217	cccgtttagcccgcgggctagcccgtttaacccgtcatttttttcgggttaatcgggctcagcccgtttagcccgaaatttaaacgggcttaattttagggacaaagcccgcccatTTAAACGGGTAAACGGGCTGGCCCgatgggtttagccca	0	3'	New	gp4	...(((.((((((((((((((((((((((.(((((......(((((((((((.(((((...))))).)))))))))))......(((((((..((.....))..))))))).........))))))))))))))))))))).)))))).)))...	149	53.5	-87.5	1.1	31.5	5.5	29	21	0	17	26.5	3.5	23	6.5	3	5.5	29.2819	3.80901	24.3427	16.9648	0	23.0418	25.1588	4.79356	18.522	9.69133	2.68607	8.81233	middle
22	PC-3p-47877_168	TTAAACGGGTAAACGGGCTGGCCC	24	chrA10	+	103876599	103876753	cccgtttagcccgcgggctagcccgtttaacccgtcatttttttcgggttaatcgggctcagcccgtttagcccgaaatttaaacgggcttaattttagggacaaagcccgcccatTTAAACGGGTAAACGGGCTGGCCCgatgggtttagccca	0	3'	New	gp4	...(((.((((((((((((((((((((((.(((((......(((((((((((.(((((...))))).)))))))))))......(((((((..((.....))..))))))).........))))))))))))))))))))).)))))).)))...	149	53.5	-87.5	1.1	31.5	5.5	29	21	0	17	26.5	3.5	23	6.5	3	5.5	29.2819	3.80901	24.3427	16.9648	0	23.0418	25.1588	4.79356	18.522	9.69133	2.68607	8.81233	middle
23	PC-5p-21438_362	GGGCTCCTCACCTTTGGCAGA	21	chrA05	+	12320325	12320457	gtctaagaaaaccaattgcgGGGCTCCTCACCTTTGGCAGAtacatgacgtacgttccaacacatgcatgcatgaaagcatgcatatgatccgccaaaggagagttgccctgtaactgcgttctttcttaata	0	5'	New	gp4	...(((((((((((.(((((((((..(((.((((((((.(((....(((....)))....((.((((((((......)))))))).))))).)))))))).)))..))))))))).)).)))..))))))...	127	45.9	-56.1	0.9	13.5	30	11	5.5	20	6.5	30	35.5	40	10.5	31	9.5	12.5494	20.7764	9.23343	4.44315	13.3971	8.81011	28.4816	48.6203	32.2121	15.6552	27.756	15.2213	middle
24	PC-5p-30373_262	ATTGTGGGAACAGTACAATACGCC	24	chrA01	+	7746453	7746672	actaggttaatttttttgtatattaaaaaaatcttggtgtaatactcaatcattggattttatggtgtttttcaaaATTGTGGGAACAGTACAATACGCCcccttggattgacaatccaagggggcgtattgtactgttcccacaattttgaaaaacaccataaaatccaatgattgagtattacaccaagatttttttaatatacaaaaaaattaacct	0	5'	New	gp4	...(((((((((((((((((((((((((((((((((((((((((((((((((((((((((((((((((((((((((((((((((((((((((((((((((((((((((((...)))))))))))))))))))))))))))))))))))))))))))))))))))))))))))))))))))))))))))))))))))))))))))))))))))))))))))	217	30.5	-174.2	2.6	9	6.5	9.5	11.5	0	17.5	5.5	3	6	24	11	27.5	8.36627	4.50156	7.97432	9.29023	0	23.7195	5.22163	4.10876	4.83182	35.7834	9.84892	44.0616	middle
25	PC-5p-30373_262	ATTGTGGGAACAGTACAATACGCC	24	chrA04	+	4802279	4802491	ttatttttttatatattgaaaaaatttgggtgtaatacttaatcattggattttatggtgtttttcgaaATTGTGGGAACAGTACAATACGCCccccttgtattgtatattttacaaggagggcgtattgtactgttcccacaatttcgaaaaacaccataaaatccaatgattaagtattacaccaagattataccaatatgtaagaaaaaa	0	5'	New	gp4	...(((((((((((((((....(((((.((((((((((((((((((((((((((((((((((((((((((((((((((((((((((((((((((.(((((((..........))))))).)))))))))))))))))))))))))))))))))))))))))))))))))))))))))))))))))).)))))....)))))))))))))))..	208	29.6	-140.3	2.2	9	6.5	9.5	11.5	0	17.5	5.5	3	6	24	11	27.5	8.36627	4.50156	7.97432	9.29023	0	23.7195	5.22163	4.10876	4.83182	35.7834	9.84892	44.0616	middle
26	PC-3p-33370_240	AAAATCGACTGCACCTGAGTTTTC	24	chrA10	+	1056725	1056879	aagacgatggaaattcaggtgcagtcgacttcacgtgaagttgataactgagagtcgttagataatttgattgatttgactaaatttttatctaacggctctcgactatcaacttcacgtAAAATCGACTGCACCTGAGTTTTCaccgttttaag	0	3'	New	gp4	((((((.(((((((((((((((((((((.((.((((((((((((((..(((((((((((((((((...((((..........)))).)))))))))))))))))..)))))))))))))).)).))))))))))))))))))))).))))))...	152	38.1	-88.8	1.5	18	4.5	14.5	17.5	0	20	9.5	4	6	7.5	4.5	14	16.7325	3.11646	12.1713	14.1373	0	27.108	9.01918	5.47835	4.83182	11.1823	4.0291	22.4314	middle
27	PC-3p-33370_240	AAAATCGACTGCACCTGAGTTTTC	24	chrA10	+	99236055	99236204	ttttggttaaaattcaggtgcagtcgacttcatgtgaagttgatagctgagagctgttagatgatttaactgatttgattaaattttcatctaacagctctcatctatcaactttacgtAAAATCGACTGCACCTGAGTTTTCaccgtct	0	3'	New	gp4	...((((.(((((((((((((((((((.((.(((((((((((((((.(((((((((((((((((......................))))))))))))))))).))))))))))))))).)).))))))))))))))))))).))))...	144	36	-87.2	1.6	18	4.5	14.5	17.5	0	20	9.5	4	6	7.5	4.5	14	16.7325	3.11646	12.1713	14.1373	0	27.108	9.01918	5.47835	4.83182	11.1823	4.0291	22.4314	middle
28	PC-3p-92466_82	AAAGTTGACTGCACCTGAATTTCC	24	chrA01	+	1362926	1363077	atattggtggaaactcaagtgcagtcgatttcacgtgaagttgatagttgaaaatcgttaaatggtttgactgatttgactaaatttttatctaacagttctcaactatcaacttcacgtAAAGTTGACTGCACCTGAATTTCCactagata	0	3'	New	gp4	...((((((((((.(((.(((((((((((((.(((((((((((((((((((.((((((...)))))).(((((.((.((.(((....))))).))))))).))))))))))))))))))).))))))))))))).))).))))))))))...	146	34.2	-70	1.3	3	0	4	8.5	0	8	0	0	0	6	0	11.5	2.78876	0	3.35761	6.86669	0	10.8432	0	0	0	8.94584	0	18.4258	middle
29	PC-3p-83803_93	ACTCTACGTGAAGTCGACTGCACC	24	chrA09	+	1807393	1807554	actttgagagatggaaactaaagtgcagtctatttcacgtaaagttgataattgaaagttgttagatgatttgactgatttgattaaattttttatctaataactttcagctatcaACTCTACGTGAAGTCGACTGCACCtgagtttttactgacttgagat	0	3'	New	gp4	..((..((((.(..(((((...((((((((.((((((((((.((((((((..(((((((((((((((((.......(((((....)))))..)))))))))))))))))..)))))))).)))))))))).))))))))...)))))..)))..))..))..	158	32.1	-67.4	1.3	8	5	4	4.5	0	5.5	5	0	0	10	5	6	7.43669	3.46274	3.35761	3.63531	0	7.45471	4.74694	0	0	14.9097	4.47678	9.61345	middle
30	PC-3p-35835_224	TGGAAGTACTTGAGGGTCC	19	chrA03	+	13547737	13547876	tcggagcatgtttttagtgaccctcaaaggcttccactactccatgttgcaattgattatcgtctaatattaaaagatatggtcattattatatggaggcaTGGAAGTACTTGAGGGTCCattaaagataaatgctcatg	0	3'	New	gp4	...((((((((((((((((((((((((..(((((((...((((((((......(((..((.((((.........))))))..))).....))))))))...)))))))..)))))))).))))))))))..))))))...	134	37.1	-58.8	1.1	3.5	14	6	0	15	0	0	6	7.5	10.5	43	6.5	3.25355	9.69567	5.03642	0	10.0479	0	0	8.21752	6.03978	15.6552	38.5003	10.4146	middle
31	PC-3p-35835_224	TGGAAGTACTTGAGGGTCC	19	chrA04	+	120103576	120103712	tcggagcatgtttttagtgaccctcaaaggcttccactactccatgttgcaattgattattgtctaatattaaaagatatgatcattatatggggacgTGGAAGTACTTGAGGGTCCattaaagataaatgttcatg	0	3'	New	gp4	...((((((((((((((((((((((((..((((((((..((((((((......(((((((.((((.........)))))))))))..))))))))..))))))))..)))))))).))))))))))..))))))...	131	36.5	-58.3	1.2	3.5	14	6	0	15	0	0	6	7.5	10.5	43	6.5	3.25355	9.69567	5.03642	0	10.0479	0	0	8.21752	6.03978	15.6552	38.5003	10.4146	middle
32	PC-3p-125823_55	ATTTCATGTAAAGTCGACTGCACC	24	chrA01	-	88777170	88777317	taaggtgaaaactcagatgaagtcgatttcacgtgaagttgatatctgagagctattagataaaaatttagtcaaatcagttaaattacctaacggctctcagatatcaATTTCATGTAAAGTCGACTGCACCtaagtttccaccgaa	0	3'	New	gp4	...((((.(((((.((.((.(((((((((.(((((((((((((((((((((((..((((.....(((((((.........)))))))..))))..))))))))))))))))))))))).))))))))).)).)).))))).))))...	142	35.1	-68.1	1.3	4	0	3	5.5	0	9.5	8	0	0	4	0	4.5	3.71834	0	2.51821	4.44315	0	12.8763	7.5951	0	0	5.96389	0	7.21009	middle
33	PC-3p-125823_55	ATTTCATGTAAAGTCGACTGCACC	24	chrA03	-	3345065	3345239	ttaatataaaatatggtgaaaattcaaatgaagttgatttcacgtgaaattgatatctgaaagttgttagatgaaaatttagtcaaattaatcaaattatctaacgattctcaggtatcaATTTCATGTAAAGTCGACTGCACCtgaattttcaccataaaatatatattaaaat	0	3'	New	gp4	((((((((...(((((((((((((((..((.(((((((((.(((((((((((((((((((.(((((((((((((....(((((...))))).....))))))))))))).))))))))))))))))))).))))))))).))..))))))))))))))).....))))))))...	172	24.6	-75.8	1.8	4	0	3	5.5	0	9.5	8	0	0	4	0	4.5	3.71834	0	2.51821	4.44315	0	12.8763	7.5951	0	0	5.96389	0	7.21009	middle
34	PC-3p-161263_38	AAAGTCGACTGTACCTGAGTCTTC	24	chrA04	-	11066858	11066949	actatggcggaaacttaggtgcagtcgatttctaaaagctctcaagtattaacttcacgtAAAGTCGACTGTACCTGAGTTTTCactattaa	0	3'	New	gp4	...((((.(((((((((((((((((((((((......(((....)))....((.....)).))))))))))))))))))))))).))))...	86	38	-36.6	1	7	0	0	3.5	0	3.5	4	0	8	0	0	7	6.5071	0	0	2.82746	0	4.74391	3.79755	0	6.44243	0	0	11.2157	middle
35	PC-3p-161263_38	AAAGTCGACTGTACCTGAGTCTTC	24	chrA07	-	77164119	77164268	ttatggtgaaaactcaagtgcagtcgatttcacgtgaaattgataactgagagccgttagatgatttgactaatttgactaatttttcatctaacgactcttaactatcaacttcatgtAAAGTCGACTGTACCTGAGTTTTCaccaaat	0	3'	New	gp4	...(((((((((((((.(((((((((((((.(((((((.((((((..((((((.((((((((((......................)))))))))).))))))..)))))).))))))).))))))))))))).)))))))))))))...	144	34.7	-76.5	1.5	7	0	0	3.5	0	3.5	4	0	8	0	0	7	6.5071	0	0	2.82746	0	4.74391	3.79755	0	6.44243	0	0	11.2157	middle
36	PC-3p-231_14884	TTTCATTCCATACATCATCTAT	22	chrA01	-	90685266	90685385	ttgtgagtactatgtttggtagaggtgtatggaatgaaaaatgggaagggcgttttcggttgagttcatgaacttcctcttTTTCATTCCATACATCATCTATctaacattgtcttaata	0	3'	New	gp4	...((((.((.(((((.((((((((((((((((((((((((..(((((..(((.(((....)))...)))..)))))..)))))))))))))))))).)))))).))))).))))))...	114	35.8	-51.9	1.2	1074	1129.5	1092	1058.5	997	666.5	761.5	533	858.5	1628	2263	1515	998.375	782.233	916.628	855.105	667.847	903.376	722.958	729.99	691.353	2427.3	2026.19	2427.4	high
37	PC-5p-243945_19	TGACTTCCGTGTGTCAAGAGTACC	24	chrA06	+	109213528	109213738	ataaaagatatagatgctgacaaatgtacccatataaaaataaaatgataattataactacggaagaTGACTTCCGTGTGTCAAGAGTACCcggacgttggttacacaactggtccgttaggatattcttgacacacggaagctatcttccgtggatacaattgtcgttttattcttatatagatatatttgtcagcgtttgtatctttca	0	5'	New	gp4	...(((((((((((((((((((((((((...((((((.(((((((((((((((.((.(((((((((((..((((((((((((((((((((((((((((((......))))..)))))...)).)))))))))))))))))))..))))))))))).)).))))))))))))))).))))))...)))))))))))))))))))))))))..	206	35.1	-115.4	1.6	0	0	3	0	0	0	0	0	0	7	3	13.5	0	0	2.51821	0	0	0	0	0	0	10.4368	2.68607	21.6303	middle
38	PC-3p-646_6682	TGCTCACTCTCTTGCTGTCACC	22	chrA06	+	105605661	105605762	aagggtggtgacagaagagagtgagcacacatggtgttttcttgtatgatggtgtttcatacttgaagctatatgTGCTCACTCTCTTGCTGTCACCccgta	0	3'	New	gp4	...((.(((((((((((((((((((((((.(((((...(((..((((((.......))))))..)))))))).))))))))))))))).))))))))))...	96	45.1	-58.9	1.3	174	272.5	189	5	11	12	619	465	764.5	931.5	1592	806.5	161.748	188.719	158.647	4.03923	7.36842	16.2648	587.671	636.858	615.655	1388.84	1425.41	1292.21	middle
39	PC-5p-110995_65	CGGGGCAACTCTCCTTTGGCA	21	chrA01	-	89470552	89470713	agccggctgtgtttaaagaactactaagcaaatcggctgCGGGGCAACTCTCCTTTGGCAaaattcatcattagacaatgagtcatcgagtttttgccaaaggagagttgctttgcaactgattatctcgcttaattattggaatctttgtgacatccggat	0	5'	New	gp4	..((((.(((...((((((.(((.(((((.((((((.(((..(((((((((((((((((((((....((....(((.....)))...))..)))))))))))))))))))))..))).)))))).....))))).....)))..))))))..))).))))..	158	42	-67.7	1	0	6	3.5	0	0	0	0	0	0	8	13.5	4.5	0	4.15529	2.93791	0	0	0	0	0	0	11.9278	12.0873	7.21009	middle
40	PC-3p-51020_158	AAAGTCGACTGCACCTAAGTTTCC	24	chrA03	+	6147096	6147243	caaggtaaaaactcaggtgcagtcgacttcacgtgaagttaatagctgataaccgttcgataaaaatttagtcaaattagtaaaattatttaacggctctcagttattaacttcacgtAAAGTCGACTGCACCTAAGTTTCCactgta	0	3'	New	gp4	...(((..(((((.(((((((((((((((.(((((((((((((((((((...(((((..((((....(((((...))))).....))))..)))))...))))))))))))))))))).))))))))))))))).)))))..)))...	142	35.8	-71.3	1.3	10	4	8.5	15	0	13	8	0	7.5	5	0	8	9.29586	2.77019	7.13492	12.1177	0	17.6202	7.5951	0	6.03978	7.45487	0	12.8179	middle
41	PC-5p-16249_465	CTAGGGATGAGATAGAGCATG	21	chrA09	-	18640048	18640183	agacaaagCTAGGGATGAGATAGAGCATGgatggggctatcaacagaaaagaataatgaagaaagaagctaagaggagaaaagaaagaaatttgttgtggcttcgttcatgcactgcctcttccctggctttggct	0	5'	New	gp4	...((((((((((((.(((..((.(((((((((..((((.(((((((...........................................)))))))))))..))))))))).))..))).))))))))))))...	130	42.6	-54.712	0.9	16.5	22	12	6	19	6.5	53	42.5	75.5	11	17	0	15.3382	15.236	10.0728	4.84708	12.7273	8.81011	50.3175	58.2075	60.8004	16.4007	15.2211	0	middle
42	PC-5p-337269_8	TTCACCAAAAAAGTAACCCACGCC	24	chrA02	+	4448345	4448517	gtccatattaaattaggacaacacgatccTTCACCAAAAAAGTAACCCACGCCggttcctgtctatgcataaaataactcatcgtgccccctcccatgtatttccgtccatggacagggaccggcttgagttacttttctttgtaagggatcgcgttgtcctaatttaaaatg	0	5'	New	gp4	...(((.(((((((((((((((.((((((((.((.(((((((((((.((.(((((((((((((((((.((.(((((......((((........)))))))))..)).))))))))))))))))).)).))))))))).)).)).)))))))).))))))))))))))).)))	170	43.9	-80.7	1.1	0	0	0	0	0	10	0	0	0	0	0	0	0	0	0	0	0	13.554	0	0	0	0	0	0	middle
43	PC-3p-8612_823	CTATTGAGCCGTGCCAATATC	21	chrA08	-	29327611	29327744	catggggtaagagggaccggtttaacgggatattggtgcggttcaatgagaaagcaatgctcaaaatgtttcaagccttgtttttCTATTGAGCCGTGCCAATATCacgtgccactgctcctaaaaacccctta	0	3'	New	gp4	...(((((....((((.((((...(((.((((((((..((((((((((..(((((((.(((..((....))..))).)))))))..))))))))))..)))))))).)))...)))).))))....)))))...	128	45.5	-63.5	1	20.5	29.5	27	0	0	0	49	39.5	68	48	86.5	43.5	19.0565	20.4302	22.6639	0	0	0	46.52	54.0987	54.7606	71.5667	77.4483	69.6975	middle
44	PC-3p-70396_113	ACTGCACATGAAGTTAACTGC	21	chrA10	-	101770381	101770555	ggtttataatttgatgaaaactcaggtgcaaagataactttaagtgaagttaatagctaagaatcgttatatgataatttagtcaaatttatcgactcatttaacgacttttatctgtcaACTTCACATGAAGTTAACTGCacctgagtttccactttataatttatattcctaa	0	3'	New	gp4	((..(((((..(((((.(((((((((((((..(.((((((((.((((((((.((((.(((((.((((((.((((.......(((.........))))))).)))))).))))).)))).)))))))).)))))))).)))))))))))))).))..)))....)))))..))...	172	28.6	-60.4	1.2	0	4.5	4	3	0	0	0	3	3	10	21.5	7.5	0	3.11646	3.35761	2.42354	0	0	0	4.10876	2.41591	14.9097	19.2502	12.0168	middle
45	PC-3p-97374_77	ATTTCACGTGAAGTCGACTGTACC	24	chrA01	+	9111168	9111346	ttagtttaacattaggtgaaaattcaggtgcagttgacttcacgtgaagttgataattgaaaatcgttagatgaaaatttagtcaaatcagtcaaatcatctagtgactctcagttatcaATTTCACGTGAAGTCGACTGTACCtgagtttccacctaaacattattgtgtgaaacatc	0	3'	New	gp4	...((((.((((((((((.(((((((((((((((((((((((((((((((((((((((((...((..(((((((......................)))))))..))...))))))))))))))))))))))))))))))))))))))))).)))))).........)))).))))...	173	34.1	-87.8	1.4	5.5	4.5	0	4	0	0	0	0	4	6.5	6.5	7.5	5.11272	3.11646	0	3.23138	0	0	0	0	3.22121	9.69133	5.81982	12.0168	middle
46	PC-3p-97374_77	ATTTCACGTGAAGTCGACTGTACC	24	chrA06	-	4670287	4670432	aaaggtgaaaattcaagtacagtcgacttcacgtgaaattgataactgagaaccattagatgatttgactgatttgactaaattttcatcacagctctcagttataaATTTCACGTGAAGTCGACTGTACCcaaatttccaccaaa	0	3'	New	gp4	...((((.(((((...((((((((((((((((((((((((.((((((((((.......(((((......................))))).....)))))))))).))))))))))))))))))))))))...))))).))))...	140	34.9	-65.7	1.3	5.5	4.5	0	4	0	0	0	0	4	6.5	6.5	7.5	5.11272	3.11646	0	3.23138	0	0	0	0	3.22121	9.69133	5.81982	12.0168	middle
47	PC-3p-130747_52	TATGTAAAGTCGACTGCACCTGAG	24	chrA09	+	1386764	1386903	gtagaaactaaggtgtagtcgacttcacgtgaagttgatagttgagagctgttagatggtttgactgatttgactaaattttcatctaacggctctcagctattaacttTATGTAAAGTCGACTGCACCTGAGttttcag	0	3'	New	gp4	...((((((.(((((((((((((((.(((((((((((((((((((((((((((((((((......................))))))))))))))))))))))))))))))))).))))))))))))))).))))))...	134	38.6	-82.8	1.5	5.5	0	6	3	0	7.5	4	0	0	0	0	3	5.11272	0	5.03642	2.42354	0	10.1655	3.79755	0	0	0	0	4.80672	middle
48	PC-3p-59758_134	CATATATCAAAGTAGATAGGGACC	24	chrA05	+	1190564	1190718	tttaaatcagtctctatctattttgaaatatgtacattctagtccctatcaactttaaataaatacctttttgattcttggtaatgtctttttcggtccctaaccaaggactggaacgtaCATATATCAAAGTAGATAGGGACCgatttgagttt	0	3'	New	gp4	((((((((.(((((((((((((((((.((((((((.(((((((((.((((((..(((((..........)))))...))))))...........(((.....)))..))))))))).)))))))).))))))))))))))))).))))))))...	152	32.3	-61	1.2	6.5	3	10.5	6.5	0	9.5	7.5	0	3.5	8.5	4.5	7	6.04231	2.07764	8.81373	5.251	0	12.8763	7.1204	0	2.81856	12.6733	4.0291	11.2157	middle
49	PC-3p-115747_62	AAAATCGACTGCACCTGAATTGTT	24	chrA09	+	111046409	111046560	aaatgagtgaaaattcaggtgcagttgatttcacgtaaaattaatagttaagagtcattaaataatttgactgatttaactaaatttttatctaactgttatcaactattaactttatatAAAATCGACTGCACCTGAATTTTTaccataaa	0	3'	New	gp4	..(((.(((((((((((((((((((((((((...(((((.(((((((((...(((((..........)))))....((((.................))))..))))))))).)))))...))))))))))))))))))))))))))))...	147	24.3	-53.9	1.5	3	0	4	8	0	9.5	6.5	0	0	0	0	0	2.78876	0	3.35761	6.46277	0	12.8763	6.17102	0	0	0	0	0	middle
50	PC-3p-3227_1921	TAAATATAGCACCCAACCTGA	21	chrA03	-	2695631	2695783	tgattatacgcatgttaggtgctatatttaattcccgagtttgattatacgtgtttgctgagtttgattatagttgactataatcaaactcagcaaacacgtataatcaaactcaggaatTAAATATAGCACCTAACCTGAgtataatcaaac	0	3'	New	gp4	(((((((((.((.((((((((((((((((((((((.(((((((((((((((((((((((((((((((((((((....))))))))))))))))))))))))))))))))))))).)))))))))))))))))))))).)).)))))))))...	150	32	-107.9	2.2	97.5	101	78.5	96	84	58.5	59	43	84	93.5	119	87.5	90.6346	69.9473	65.8931	77.5532	56.268	79.291	56.0138	58.8923	67.6455	139.406	106.547	140.196	middle
51	PC-3p-3227_1921	TAAATATAGCACCCAACCTGA	21	chrA05	-	3122605	3122831	acatgtttaccaagtttgattatattcaggttaggtgctatatttaattcctgagtttgattatacgtgtttgctgagttcgattatagtcatcaaacacgtagaatcaaactcaggaatTAAATATAGCACCTAACCTGAgtataatcaaacttggtaaacatgtataaccaaactcaatttataatcaaacacagtagtcaaatatagcactgaacttgagcata	0	3'	New	gp4	((((((((((((((((((((((((((((((((((((((((((((((((((((((((((((((.((((((((((.(((............))).)))))))))).))))))))))))))))))))))))))))))))))))))))))))))))))))))))))))))................(((..((((...((((.((........))))))...))))..)))	166	31.3	-121.6	1.7	97.5	101	78.5	96	84	58.5	59	43	84	93.5	119	87.5	90.6346	69.9473	65.8931	77.5532	56.268	79.291	56.0138	58.8923	67.6455	139.406	106.547	140.196	middle
52	PC-3p-12760_577	GCGTCATCTCTTGTGCGTAGC	21	chrA08	-	25695737	25695855	ttgaaaggtttgctacgcaggagagatggcgctatcacttgcatccatcctaccatccattggcatggataggagcaaggtctgtcaGCGTCATCTCTTGTGCGTAGCgtacctttgca	0	3'	New	gp4	...((((((..((((((((..((((((((((((..(((((((.(((((((..(((.....)))...)))).))))))))...))..))))))))))))..))))))))..))))))...	113	50.4	-63.2	1.1	33	40	35	45.5	58	23	47.5	39	59.5	59.5	138.5	57.5	30.6763	27.7019	29.3791	36.757	38.8517	31.1742	45.0959	53.4139	47.9156	88.7129	124.007	92.1289	middle
53	PC-3p-19966_386	CGGTGTCTCCTTGGCTCATGTT	22	chrA01	+	92659890	92660001	tgcatgaagggatagagagagtgtacttgagccaaggatgacttgccggcatcttcggttaaaagttgcCAGTGTCTCCTTGGCTCATGTTcgctccttttcctctcatata	0	3'	New	gp4	...((((..(((.((((.(((((.((.(((((((((((.(((..((.((((.(((.......))).)))).)))))))))))))))).)).))))))))))))..))))...	106	47.3	-52.3	1	10.5	23.5	13	40	61	26	26.5	14.5	30	14	36	14	9.76065	16.2749	10.9122	32.3138	40.8613	35.2405	25.1588	19.859	24.1591	20.8736	32.2328	22.4314	middle
54	PC-5p-176010_33	AGAGATAAATATGAAATACATGCC	24	chrA02	+	86828228	86828379	tagatagatatttaAGAGATAAATATGAAATACATGCCtaaaataaataaaacagacaaaaataattctctatttctcaatagtactcccattttgtctgttttatttattttaggtatgtatttcatatttatctcttaaatatttataca	0	5'	New	gp4	...((((((((((((((((((((((((((((((((((((((((((((((((((((((((((........(((((....)))))........))))))))))))))))))))))))))))))))))))))))))))))))))))))))))...	146	20.4	-78.1	2.5	0	0	0	8	0	5.5	0	0	0	4	0	7	0	0	0	6.46277	0	7.45471	0	0	0	5.96389	0	11.2157	middle
55	PC-5p-176010_33	AGAGATAAATATGAAATACATGCC	24	chrA05	-	81338754	81338930	tttaaatataaaaataaattgtataaatatgtaAGAGATAAATATGAAATACATGCCtaaaataaataaaacatataaatagaagtactcttgagaattatttttgtctgttttatttaatttaagcatgtgttttatatttatctcttaatatttatataatttatttttgcattt	0	5'	New	gp4	...((((..(((((((((((((((((((((.(((((((((((((((((((((((((.((((.(((((((((((.....(((((((((.((....))..))))))))).))))))))))).)))).))))))))))))))))))))))))))))))))))))))))))))))..))))	174	15.3	-66.7	2.5	0	0	0	8	0	5.5	0	0	0	4	0	7	0	0	0	6.46277	0	7.45471	0	0	0	5.96389	0	11.2157	middle
56	PC-3p-213831_24	AACCGAAAACCGAGCCGAACCGCA	24	chrA10	+	17479369	17479431	atcggttcggttcggttcggttagtgtcttcaaagtcaaAACCGAAAACCGAGCCGAACCGCA	0	3'	New	gp4	..((((((((((((((((((((..((.((....)).)).))))))..))))))))))))))..	59	50.8	-34.7	1.1	4.5	0	0	0	0	7.5	0	0	0	0	0	0	4.18314	0	0	0	0	10.1655	0	0	0	0	0	0	middle
57	PC-5p-205185_25	CAATTACCCGTTGATTCCAGAACC	24	chrA02	+	69973278	69973351	tggaccCAATTACCCGTTGATTCCAGAACCaatttaattggtttggttcggattcagatgggtaatcaggtaca	0	5'	New	gp4	.(.(((..((((((((((((.(((.(((((((..........)))))))))).))).)))))))))..))).).	72	41.9	-30.6	1	0	0	0	11	0	0	0	0	6	0	0	8	0	0	0	8.88631	0	0	0	0	4.83182	0	0	12.8179	middle
58	PC-3p-346763_8	TTGGATACAAATACAACTCTCGCC	24	chrA04	+	112511956	112512123	ctataacggctagttgatgTGGCAAGGGTTGTATTTGTATCcaatttagtctccccttattaaaactttgtcattataactcagataaataataagataattagggtttcagggattaaaTTGGATACAAATACAACTCTCGCCacgtcagctagccgttgcagcatc	0	3'	New	gp4	((..(((((((((((((((((((.(((((((((((((((((((((((((((((((((.((((....((((((...........))))))........)))).)))).....))))))))))))))))))))))))))))).)))))))))))))))))))..))....	164	36.9	-85.8	1.4	15	0	0	0	0	0	0	0	0	0	0	0	13.9438	0	0	0	0	0	0	0	0	0	0	0	middle
59	PC-3p-323448_9	ATGTAACTGTTCTTAACTATCAAC	24	chrA10	+	98901809	98901910	ttccttcatgtgaaattgataattgagaatcgttagatgacagtgtagtcaaatatgtcaaatcATCTAACTGTTCTTAACTATCAACttcatacgaagaca	0	3'	New	gp4	...((((.((((((.((((((.(((((((..(((((((((...((((........)).))..)))))))))..))))))).)))))).)))))).))))...	96	31.4	-35.1	1.1	0	0	0	0	0	9	0	0	0	0	0	6	0	0	0	0	0	12.1986	0	0	0	0	0	9.61345	middle
60	PC-5p-245417_18	TTGTTGGTCAGAAAGGAACTT	21	chrA01	-	90564244	90564413	aaatcctgaatgagacacggcctactctgTTGTTGGTCAAAAAGGAACTTatgagtcggttcagttacgcttattaggcaggtaacctgcgtgttccaggtaccaaaacacaccctcactcataagttcctttttgaccaacaacagagtaggccgtgtctcattcagga	0	5'	New	gp4	...(((((((((((((((((((((((((((((((((((((((((((((((((((((.(((...(((..(((.....))).((((.((((.......))))))))..)))..)))...)))))))))))))))))))))))))))))))))))))))))))))))))))))	167	45.3	-114.9	1.5	0	0	0	0	0	0	0	0	0	15	17	0	0	0	0	0	0	0	0	0	0	22.3646	15.2211	0	middle
61	PC-5p-225179_22	ACGACGTTGTTTACCCTTGGCGCT	24	chrA02	-	27664708	27664856	agtaaACGACGTTGTTTACCATTGGCGCTcaaacaggtagagaagaagaagaatattttattttggatctccatcgtttcttctcccttcatatacaaagcgtcgacatttctgatttgtttggatgtcaagggtaaacaatgtcgttt	0	5'	New	gp4	...(((((((((((((((((.((((((..((((((.(((..((((.(((((((......((..(((....)))..)))))))))..))))...))).....((((.......)))).))))))..)))))).)))))))))))))))))	146	37.6	-52.5	0.9	14	0	6	0	0	8	0	0	0	0	0	0	13.0142	0	5.03642	0	0	10.8432	0	0	0	0	0	0	middle
62	PC-3p-267930_15	AGTCGATTGCACCTGAGTTTTCCC	24	chrA08	-	12666184	12666331	agactaaggtaaaaattcaggtatagttgactatacgtgaagttgataactgagagtcgttagatgaaaatttagtcagattatctaacagctctcagttatcaactttacatgaAGTCGATTGCACCTGAGTTTTCACtattagacc	0	3'	New	gp4	...(((((((.(((((((((((..((((((((....((((((((((((((((((((..(((((((((.............)))))))))..))))))))))))))))))))....))))))))..))))))))))).))).))))...	142	34.5	-69.1	1.4	7	0	0	0	0	0	0	0	0	0	0	14	6.5071	0	0	0	0	0	0	0	0	0	0	22.4314	middle
63	PC-5p-194702_28	AGTGAAGTCGACTTTACGTGAAGT	24	chrA03	+	738535	738684	attaggtgaaaacttaAGTGAAGTCGACTTTACGTGAAGTtgatatctgagagtcgttagataaaaaattagtcaaattagtcaaattatctaactgttctcaggtatcaactttacgtgaaatcgactgcacttgagttttcaccttaa	0	5'	New	gp4	...(((((((((((((((((.((((((.(((((((((((((((((((((((((..(((((((((...((((((...))))))....)))))))))..))))))))))))))))))))))))).)))))).)))))))))))))))))...	144	32.7	-83.8	1.7	6	0	6	0	0	0	0	0	0	10	0	6	5.57751	0	5.03642	0	0	0	0	0	0	14.9097	0	9.61345	middle
64	PC-3p-158905_39	AAAGTCGACTACACCTGAATTTCC	24	chrA10	-	103477997	103478142	taggtgaaaattcaggtgaagttgacttcacgtgaagttgatactttagaatcattagataaaaatttagtcaaatcaattaaatcatctaacggctcttaaatatcaattttacgtAAAGTCGACTACACCTGAATTTTCatatt	0	3'	New	gp4	...(((((((((((((((.(((((((((.((((((((((((((.((.(((..(.((((((....(((((((.......))))))).)))))).)..))).)).)))))))))))))).))))))))).)))))))))))))))...	140	28.8	-62.2	1.5	3	0	3	3.5	0	10	0	0	0	0	0	0	2.78876	0	2.51821	2.82746	0	13.554	0	0	0	0	0	0	middle
65	PC-3p-100160_75	TTGGCCTGAGCCTGACCTGTAGCC	24	chrA10	+	82596261	82596394	ttacctggaactaggggtggaaacaggtcaggccaggccaggctttgctcttaacaggcctggcctgtcatacagttgaTTGGCCTGAGCCTGACCTGTAGCCtgttataagctctttataaagtactaggcct	0	3'	New	gp4	...(((((.(((((((((((..(((((((((((((((((((.....(((....((((((...)))))).....)))...)))))))).)))))))))))..))........)))))).....))).)))))...	128	50.7	-60.4	0.9	22	12	15	23	6	33	0	0	0	6	0	0	20.4509	8.31057	12.591	18.5805	4.01914	44.7283	0	0	0	8.94584	0	0	middle
66	PC-3p-135887_49	TGGCACACAGAAGCCATCTTC	21	chrA04	+	74017752	74017926	aaatgtatccatataagaatataacgacaattgtacctacggaagatagcttccgtgtgccaaaaacaccctaatcgactaattgtgtaaccaatgtttgggtactctTGGCACACAGAAGCCATCTTCtgtagttataattgtcgttttattcttatcttttatgggtacaaat	0	3'	New	gp4	...((((((((((((((((((.(((((((((((((.(((((((((((.(((((.(((((((((....((((.(((......((((......))))))).))))....))))))))).))))).))))))))))).))))))))))))).)))))))).....))))))))))...	169	35.4	-82	1.3	0	12	8	0	0	0	0	0	0	10	13	6	0	8.31057	6.71522	0	0	0	0	0	0	14.9097	11.6396	9.61345	middle
67	PC-3p-315742_11	ACTGTTAAAAATTACTGATACACC	24	chrA03	+	122796678	122796810	tttttttcaaatgtattgttatatcagtgtttcagtgatttttaaccgttgatcttaattataaacaaaatataattaaaatcaACTGTTAAAAATCACTGATACACCagtacgatgatacacttgaaaatct	0	3'	New	gp4	...(((((((.(((((..(..(((..((((.(((((((((((((((.((((((.(((((((((.......))))))))).)))))).))))))))))))))).))))..)))..)..))))).)))))))...	127	24.1	-54.6	1.7	0	0	0	0	0	0	0	0	0	11	0	0	0	0	0	0	0	0	0	0	0	16.4007	0	0	middle
68	PC-3p-2159_2640	TTGGACAATTCTGACGGCACAATC	24	chrA05	-	198966	199194	ctagctttacactcttaaacctaagtacgatcttcctaccgttaggccgttccataacctccctcacgcttagtcttgattgtgccgtcagaattgtccaagacgcaagactacagagttTTGGGCAATTCTGACGGCACAATCacgccggcaagactaagcgtgagggaggctatggaacggcctaacgaaaggaagatcgtgcttaggttcaaaagtgtaaagcaag	0	3'	New	gp4	...((((((((((.((.((((((((((((((((((((..(((((((((((((((((.(((((((((((((((((((((((((((((((((((((((((((((((.............))))))))))))))))))))))))))))........))))))))))))))))))).)))))))))))))))))..)))))))))))))))))))).)).))))))))))...	223	48	-170.1	1.5	457.5	251.5	362.5	543	212	513	179	46.5	181	143	175.5	164	425.285	174.176	304.283	438.66	142.01	695.321	169.94	63.6858	145.76	213.209	157.135	262.768	middle
69	PC-3p-265103_15	ATCGACTGCACCTGAGTTTTCACT	24	chrA06	+	8707640	8707762	taaggtggaaacccagatgcaatcgacttcacgtgaagttgataactgagagctgttagatgatctaacggctctcagctatcaacttcacataaaATCGACTGCACCTGAGTTTTCACTgtc	0	3'	New	gp4	...(((((((((.(((.((((.((((......((((((((((((.((((((((((((((.....)))))))))))))).))))))))))))......)))).)))).))).)))))))))...	117	43.1	-67.6	1.3	0	0	7	0	0	0	0	0	0	8	0	6	0	0	5.87582	0	0	0	0	0	0	11.9278	0	9.61345	middle
70	PC-3p-148556_43	ACTTCCCGTAAAGTCGACTGCACC	24	chrA05	-	1364993	1365117	aaaactcaggtgaagtcgacttcacatgaagttgatatctaagagctgttaaatgaaaatttagtcaaatcatctaacggctctcagatatcaACTTCCCGTAAAGTCGACTGCACCtgagtttc	0	3'	New	gp4	.(((((((((((.(((((((((.((..(((((((((((((.((((((((((.((((.............)))).)))))))))).)))))))))))))..)).))))))))).))))))))))).	123	38.4	-69.5	1.4	9	0	6	9	0	6	6	0	0	0	0	7	8.36627	0	5.03642	7.27062	0	8.13241	5.69632	0	0	0	0	11.2157	middle
71	PC-5p-36724_218	AATTCTCACACTGCATTTCTCATG	24	chrA03	-	5831711	5831925	agatcacttcaaaggaataattgggttaagtcgaggtcccctctctttaatccaacaatatggcatagtgaAATTCTCACACTGCATTCCTCATGcagagaacaaggttacccttcttccctgcttgagggatgcagtgtgagaatttcactatgtcaagttgttggattaaggagaagggacctcgactatacccaattattcttttggtgtga	0	5'	New	gp4	...((((..(((((((((((((((((..((((((((((((.(((((((((((((((((..(((((((((((((((((((((((((((((((((.((((.(((.((((....)))).))).)))).)))))))))))))))))))))))))))))))))..))))))))))))))))).))))))))))))..)))))))))))))))))..))))	212	41.9	-154.7	1.7	52	42	47	19	9	37	32	0	13	8	7	18	48.3385	29.087	39.4519	15.3491	6.02871	50.1499	30.3804	0	10.4689	11.9278	6.2675	28.8403	middle
72	PC-5p-85303_91	TTACCCTTGGCATCCAAACAAGTC	24	chrA04	+	7836193	7836349	taaacgacgttgtTTACCCTTGGCATCCAAACAAGTCagaaatgtcgtcgctttatatatgaaaggagaagaaatgatggagatccaaaataaagtattcttcttcttctctacctccactattcttcatttctaacttgtttggacgccaagggta	0	5'	New	gp4	..............((((((((((.(((((((((((.(((((((.............((.(((((((((((((((..(((....)))..))......))))))))))).))))..............))))))).))))))))))).))))))))))	143	37.6	-54.9	0.9	6	7	9	17	0	18	20	0	13	10	13	25	5.57751	4.84783	7.55462	13.7334	0	24.3972	18.9877	0	10.4689	14.9097	11.6396	40.056	middle
73	PC-3p-254536_17	TTGAATACAAATACAACTCTCGCC	24	chrA02	+	12501634	12501800	actggaacagctagttgatatggcgagggttgtatttgtattcaatttagtccccccgtattaaaactttgtcattataactcgataaataataagataattagggtttcagggagtaaaTTGAATACAAATACAACTCTCGCCacgtcagctagccgttgcagcgt	0	3'	New	gp4	.(((.(((.(((((((((..(((((((((((((((((((((((((((((.(((((((..((((....((((((..........))))))........))))..))).....)))).)))))))))))))))))))))))))))))..))))))))).))).)))...	163	38.3	-82.3	1.3	0	0	0	9	0	15	0	0	0	0	0	0	0	0	0	7.27062	0	20.331	0	0	0	0	0	0	middle
74	PC-3p-114688_63	AGGTCGGAGATGATAGTGAGGGTG	24	chrA09	+	15174834	15174974	cgctgtcttggagttgacgtgaagacgattcaactttcaagcacctccactaccaactccgacctctttcgtctagactgaagAGGTCGGAGATGATAGTGAGGGTGattgaattgtcttcagtccaacctatttacacac	0	3'	New	gp4	...(((..(((.((((((.((((((((((((((........((((..(((((.((.((((((((((((..((....))..)))))))))))).)).)))))..)))).))))))))))))))))).))))))...)))...	135	46.8	-64.4	1	0	0	0	5.5	0	9	3.5	3	7	7	3	5.5	0	0	0	4.44315	0	12.1986	3.32286	4.10876	5.63712	10.4368	2.68607	8.81233	middle
75	PC-3p-14284_521	CGTATAATCAAACTCAGGAAT	21	chrA05	+	3122682	3122910	taaattgagtttggttatacatgtttaccaagtttgattatactcaggttaggtgctatatttaattcctgagtttgattctacgtgtttgatgactataatcgaactcagcaaacaCGTATAATCAAACTCAGGAATtaaatatagcacctaacctgaatataatcaaacttggtaaacatgtataatcaaacacaatagtcaaatatagcactgaacttgagcataa	0	3'	New	gp4	...((((.((((((((((((((((((((((((((((((((((.(((((((((((((((((((((((((((((((((((((.((((((((((.(((............))).)))))))))).))))))))))))))))))))))))))))))))))))).)))))))))))))))))))))))))))))))))).))))..............................	196	30.6	-130.4	1.9	34	58	44	65	109	40	36	35	46	47	110	41	31.6059	40.1678	36.9337	52.51	73.0144	54.2161	34.1779	47.9356	37.044	70.0757	98.4892	65.6919	middle
76	PC-3p-275480_14	AATGGTAGAAACTCATGTGCAGTC	24	chrA04	-	120726099	120726182	cacgtgaagtcgactgtatctgaatttccaccataaatatatatagtttAATGGTAGAAACTCAGGTGCAGTCgacttcaccta	0	3'	New	gp4	...((((((((((((((((((((.((((.(((((((((.......)))).))))).)))).))))))))))))))))))))...	78	38.1	-45	1.4	0	0	3	0	0	10	0	0	0	0	0	0	0	0	2.51821	0	0	13.554	0	0	0	0	0	0	middle
77	PC-3p-175867_33	AGTGAAGTCGACTACACCTGAGTT	24	chrA05	+	106229573	106229718	cttatgaaaactcaggtgcagtggacttcacgtgaagttgatagttgagagtcgttagatgaaaatttagtcaaatcaatcaaatcatctaacaattttcagttatcaacttcaAGTGAAGTCGACTACACCTGAGTTtccatctt	0	3'	New	gp4	...(((.(((((((((((.(((.((((((((.(((((((((((..(((((((.(((((((((......................))))))))).)))))))..))))))))))).)))))))).))).))))))))))).)))...	140	35.6	-72.2	1.4	7	6	7	0	0	6	18	0	13	6	0	7	6.5071	4.15529	5.87582	0	0	8.13241	17.089	0	10.4689	8.94584	0	11.2157	middle
78	PC-3p-236068_20	AGGTACTCTTGGCACACGGAAGCC	24	chrA05	+	23306380	23306594	atgaaaaatacaaatgctgataaatgtattcatataagaataaaatgacaattatacccacagaagatagcttctgtgtgccaagaataccctaacagaccaattgtgtaaccaacgtctAGGTACTCTTGGCACACGGAAGCCatcttccgtagttataattgtcgttttattcttatatgggtatatttgtcaacatctgtatcttttatgga	0	3'	New	gp4	((((((.(((((.(((.(((((((((((..((((((((((((((((((((((((((...((.((((((.(((((((((((((((((.((((.....((((...(((......))).)))).)))).))))))))))))))))).)))))).))...))))))))))))))))))))))))))..))))))))))).))).))))).))))))...	212	34	-105.4	1.4	0	0	6	0	0	8	0	0	0	0	0	6	0	0	5.03642	0	0	10.8432	0	0	0	0	0	9.61345	middle
79	PC-5p-222501_22	AATTCATGTGCAGTCGACTTCACT	24	chrA06	-	109284086	109284223	aagtgaaAATTCATGTGCAGTCGACTTCACTaagtaaaagttgatagttgaaagccgataaataaaaatttaattaaatcatcaaatggctctcaattatcaacttcaggtgagtcgatttcacctgagttttcaggg	0	5'	New	gp4	...((((((((((.(((.(((((((.(((((......((((((((((((((.(((((.............................))))).))))))))))))))..)))))))))))).))).))))))))))...	132	33.3	-50	1.1	0	0	7	15	0	0	0	0	0	0	0	6	0	0	5.87582	12.1177	0	0	0	0	0	0	0	9.61345	middle
80	PC-5p-81508_95	AATTGTGGGAACAGTACAATACGC	24	chrA01	+	103715787	103715970	atttggatgtaatacttaatcattggattttatggtgtttttcgaAATTGTGGGAACAGTACAATACGCcctcttgtattgacaatacaagggagacgtattgtcaatacaagagggcgtATTGTACTGTTCCCACAATTTCGAaaaacaccataaaatccaatgattaagtattacaccaaga	0	5'	New	gp4	.(((((.(((((((((((((((((((((((((((((((((((((((((((((((((((((((((((((((((((((((((((((((((.........)))))))))))))))))))))))))))))))))))))))))))))))))))))))))))))))))))))))))))))))))))))).	182	34.8	-142.9	2.2	8	4	4.5	6	0	11	3	0	0	5	4	23	7.43669	2.77019	3.77731	4.84708	0	14.9094	2.84816	0	0	7.45487	3.58143	36.8515	middle
81	PC-3p-252551_17	TATCAAATTGACTGCACCTGAGTT	24	chrA02	-	2981940	2982077	taaaaactcaggtgcagtcaattttacgtaaaattaatagttgagagccgttaaatgatttgaccaatttgactaaatctttatctaacgactttcggttatcaacttcgTATGAAATTGACTGCACCTGAGTTtcca	0	3'	New	gp4	...(((((((((((((((((((((((((........((((..(((((.(((((...((((((..(.....)..))))))......))))).)))))..))))......)))..))))))))))))))))))))))...	132	33.3	-51.1	1.1	0	0	0	0	0	8	0	0	0	0	0	9	0	0	0	0	0	10.8432	0	0	0	0	0	14.4202	middle
82	PC-5p-243495_19	ATGTAAAGTTGATAGTTGAGAGCC	24	chrA03	+	7895172	7895310	gttaaaaaatttaggtgcagtcgactttATGTAAAGTTGATAGTTGAGAGCCgttacataatttgacttatttaattaaattttcatctaacgactctcgactatcaatttcacgtaaactggatctgaatttttttct	0	5'	New	gp4	...(((((((((((((.((((.....((((((.(((((((((((((((((.(((((...(((((((.........)))))))......))))).))))))))))))))))).)))))))))).)))))))))))))...	133	29.5	-50	1.2	7	0	0	0	0	0	0	0	0	0	0	12	6.5071	0	0	0	0	0	0	0	0	0	0	19.2269	middle
83	PC-5p-41240_195	AAATCGGATGAATTGTCTAAATTC	24	chrA02	-	88076017	88076253	atatttagaatttttattaagaataattaaaaataaataaataaaaattttgcttaatttgatcttgttaatatgtgtcgatatatttcgacaAAATCGGATGAATTGTCTAAATTCtagagaagaatttagacaattcattcaattttgccgagatttctttgcacatattaagatatcggattcagtaagatttttattttattatttttaattattgttaataaaaattctaaa	0	5'	New	gp4	...(((((((((((((((((.(((((((((((((((..((((((((((((((((.(((..(((.((.((((((((((.(((...((((((.((((((.((((((((((((((((((((.....)))))))))))))))))))).)))))).))))))....))))))))))))))).)))..))).))))))))))))))))..))))))))))))))).)))))))))))))))))	234	19.4	-99.3	2.2	29	8	23	0	0	16	11	0	0	50	10	60	26.958	5.54038	19.3063	0	0	21.6864	10.4433	0	0	74.5487	8.95356	96.1345	middle
84	PC-5p-262614_16	ACAATACGCCTCCCTTGTATTGAC	24	chrA09	-	20639492	20639679	taatcattggattttatggtgtttttcgaaattgtgggaacagtACAATACGCCTCCCTTGTATTGACaatacgccccccttgtattgtatattttaaaatatacaatacaaggggggcgtattctcaatacaaggaggcgtattgtaatgttcacacaattttgaaaaacaccataaaatccaatga	0	5'	New	gp4	...(((((((((((((((((((((((((((((((((.(((((.((((((((((((((.(((((((((.((((((((((((((((((((((((((....)))))))))))))))))))))))))).))))))))))))))))))))))).))))).)))))))))))))))))))))))))))))))))	185	35.1	-137.3	2.1	17	0	0	6	0	0	0	7	0	0	0	0	15.803	0	0	4.84708	0	0	0	9.58711	0	0	0	0	middle
85	PC-3p-120515_58	ACTTTACGTGAAGTCGATTGCACC	24	chrA07	-	3644615	3644754	ttagaaactcaggtgcagtctactttccgtgaagttgataattgagagtcgttagatggtttaattaatttaactaaattttcatctaatagctctcaactatcaACTTTACGTGAAGTCGATTGCACCcgagtttccac	0	3'	New	gp4	...(((((((.(((((((((.((((..(((((((((((((.((((((((..((((((((......................))))))))..)))))))).)))))))))))))..)))).))))))))).)))))))...	134	35.7	-72	1.4	0	0	0	0	0	0	0	0	0	18	11	29	0	0	0	0	0	0	0	0	0	26.8375	9.84892	46.465	middle
86	PC-3p-239065_19	ATTTCACGTGAAGTCGGCTGCATC	24	chrA03	-	5763670	5763819	tttaggtagaaactcaggtgcagtcgacttcacatgaagttaatagttgagagtcgttaaatgaaaatttagtcaaatcaattaaatcatctaacggctctcaatcatcaATTTCACGTGAAGTCGACTGCATCtgaattttcaccttag	0	3'	New	gp4	...((((..(((.((((((((((((((((((((.(((((((.((..(((((((((((((.((((...((((((.......)))))))))).)))))))))))))..)).))))))).)))))))))))))))))))).)))..))))...	144	35.3	-76.4	1.4	10	0	0	0	0	0	0	0	0	9	0	0	9.29586	0	0	0	0	0	0	0	0	13.4188	0	0	middle
87	PC-3p-48081_168	TGTCCCTTTGTCTTGAAATTA	21	chrA03	+	10945814	10945947	caaagggtatttttgtaatttcagcccaaagggacaaactaggatttagtgtgattcttctagtactcaaatacttgaccttgcaaaattactattctGGTCCCTTTGTCTTGAAATTAcaaaaacatcctctt	0	3'	New	gp4	...(((((.(((((((((((((((..(((((((((....(((.......((..(....((.((((......)))).))..)..))......))).....)))))))))..))))))))))))))).)))))...	128	34.3	-43.8	1	19.5	26	20	0	4	3	8.5	5	9	4.5	13.5	4.5	18.1269	18.0062	16.7881	0	2.67943	4.06621	8.06979	6.84794	7.24773	6.70938	12.0873	7.21009	middle
88	PC-5p-69905_114	TCAGTCGGCATCATCTTCTTA	21	chrA08	+	41363411	41363613	tcaattatctctatcgccgatatgctttctttttctctttctcaacatatttttcccgttttTCAGTCGGCATCATCTTCTTAtgtgcctaagtatgataaaatgaccatacttaggcgcgcaagaagatgatgccgatagaaacaaagaagaagatatgttgaaaaagaggaagagcgagcataacagcaatagagataatg	0	5'	New	gp4	...(((((((((((.((...((((((..((((((((((((.(((((((((((((....((((((..((((((((((((((((..(((((((((((((..........)))))))))))))..))))))))))))))))..)))).))....))))))))))))).))))))))))))..))))))...)).))))))))))).	199	36.9	-105.6	1.4	13	28	17	0	0	0	21	17	18	0	0	0	12.0846	19.3913	14.2698	0	0	0	19.9371	23.283	14.4955	0	0	0	middle
89	PC-3p-2989_2043	TTGATTGAGTGACTGTATAGCT	22	chrA02	-	14104971	14105082	atgtgcaggaaaaagaggagaaattggaagctatagagtcactcaatcaaactcttgtcaagagtTTGATTGAGTGACTCTATAGCTtccaatttctcctctgaatgcgaga	0	3'	New	gp4	...((((......(((((((((((((((((((((((((((((((((((((((((((...)))))))))))))))))))))))))))))))))))))))))))...))))...	106	39.3	-78.6	1.8	163	134	174.5	96.5	96	46	77	47.5	84	81.5	119.5	73	151.522	92.8014	146.476	77.9572	64.3063	62.3485	73.1028	65.0554	67.6455	121.514	106.995	116.964	middle
90	PC-3p-316951_10	CTTTGCCCTCTCAAGTAAAAATCT	24	chrA10	-	22078148	22078315	gatttagatcttttaaattttagattttattttagaaggtaaagtggatttttcgccatttattttataggcgtgacaaaaaaaatatgaaaaaaaatcatttaaatatgagagatcacaCTTTGCCCTCTCAAGTAAAAATCTaaaatttagaagatttaaattcca	0	3'	New	gp4	((((((((((((((((((((((((((((((((.(((.((((((((((((((((((((............)))..............((((.......))))........)))))))).))))))))).))).)))).))))))))))))))))))))))))))))...	165	23.8	-56.8	1.4	6	0	0	0	0	10	0	0	0	0	0	0	5.57751	0	0	0	0	13.554	0	0	0	0	0	0	middle
91	PC-5p-211817_24	AAACGAGATAAGGCCTGACCGCGC	24	chrA08	+	10420473	10420547	tgtAAACGAGATAAGGCCTGACCGCGCctataagtataagtcatttacagcgtgtgtctgggctttattttgact	0	5'	New	gp4	......(((((((((((((((((((((...(((((.......)))))..))))).))).)))))))))))))...	66	42.7	-27.5	0.9	11	0	0	7	0	0	0	0	6	6	0	0	10.2254	0	0	5.65492	0	0	0	0	4.83182	8.94584	0	0	middle
92	PC-5p-186970_30	GAGAGAATATAAGATGAAAAGACA	24	chrA03	+	116740101	116740306	tctttgttgggctaaaggtgaatacttttcgatcaccggaaaaatttcgggaaggaatcaagtGAGAGAATATAAGATGAAAAGACAccacatccaactcaaaaccttagttggatgtggtgtcttctcatcttatgttctctcgcttgattcctcctcaaaatcttcccggtagtcgagagctccccacggtggcccaacaagtg	0	5'	New	gp4	..((((((((((((...(((.....(((((((..(((((.((.((((.(((.((((((((((((((((((((((((((((.((((((((((((((((((.........)))))))))))))))))).)))))))))))))))))))))))))))).))).)))).)).)))))..))))))).....)))..))))))))))))..	202	44.2	-121.3	1.3	0	0	0	6	0	25	0	0	0	0	0	11	0	0	0	4.84708	0	33.8851	0	0	0	0	0	17.6247	middle
93	PC-3p-84063_92	AATCGACTGCACCTGAGTTTCTAC	24	chrA02	+	6692238	6692385	aaaggtgaaaactcaggtgcagtcgacttcacgtgaagttgataattgatagtcattagataatttgactgatttgactaaatttttatctaaagacttttaattatcaatttcacttgaAATCGACTGCACCTGAGTTTCTACtatt	0	3'	New	gp4	...(((..((((((((((((((((((.((((.(((((((((((((((((.((((.((((((((......................)))))))).)))).))))))))))))))))).)))).))))))))))))))))))..)))...	142	31.1	-74.4	1.6	13	9	6	9	0	20	12	0	8	0	12	9	12.0846	6.23293	5.03642	7.27062	0	27.108	11.3926	0	6.44243	0	10.7443	14.4202	middle
94	PC-3p-147077_44	AAATACAACCCTTGCCACATCAAC	24	chrA04	-	112511848	112511998	gctagctgacgtggcgagagttgtatttgtatccaatttaatccctgaaaccctaattatcttattatttatctgagttataatgacaaagttttaataaggggagactaaattggatacAAATACAACCCTTGCCACATCAACtagccgt	0	3'	New	gp4	(((((.(((.((((((((.(((((((((((((((((((((.(((((..............(((((((.....((..(((.....)))..))...)))))))))).)).))))))))))))))))))))).)))))))).))).)))))...	148	35.8	-63	1.2	9	0	7	7	0	7	7	0	0	7	0	0	8.36627	0	5.87582	5.65492	0	9.48782	6.64571	0	0	10.4368	0	0	middle
95	PC-5p-164554_37	TCAAGTTGGCAGATTTTGGCAGAT	24	chrA03	+	131289286	131289435	cccaacTCAAGTTGGCAGATTTTGGCAGATaaaaaattggtaacgtagcactactgttattattagtgataatattttccgtatataataataataacagtagtgctacgttaccaattttttatctgccaaaatctgccaacttgagtt	0	5'	New	gp4	...((((((((((((((((((((((((((((((((((((((((((((((((((((((((((((((...(((.(((.....))))))..))))))))))))))))))))))))))))))))))))))))))))))))))))))))))))))	147	32	-103	2.1	9	0	6	8	0	7	0	0	0	0	0	15	8.36627	0	5.03642	6.46277	0	9.48782	0	0	0	0	0	24.0336	middle
96	PC-3p-202399_26	AGTGTCTTTTTAGCATCTCGCAGG	24	chrA06	-	10826108	10826250	ttatcctttgatatgctaaaatgacactcttctaccctctatttataaaatgtacattcttctcccttataacttttaaagaggaatgtacattttataaataaaggggaggagAGTGTCATTTTAGCATCTCGCAGGgaaaa	0	3'	New	gp4	...((((((((.(((((((((((((((((((((.((((.((((((((((((((((((((((((................)))))))))))))))))))))))).)))).))))))))))))))))))))).))).)))))...	137	32.2	-76.9	1.7	12	0	0	0	0	14	0	0	0	0	0	0	11.155	0	0	0	0	18.9756	0	0	0	0	0	0	middle
97	PC-5p-147116_44	CGACCACCGGGAAGATTTCGG	21	chrA08	+	8473698	8473895	aatagaccaattaaccatcggctctgataccactttgttgggccgcctgtgggaagctctCGACCACCGGGAAGATTTCGGggaggaatcaagtgagagaatcttatgttctcctccctgaagtctccctggttgtcaagagctcctcaccgttgacccaacaaagtggtaccagagccgatagttaattggtctggt	0	5'	New	gp4	..(((((((((((((.((((((((((.(((((((((((((((.((...(((((.((((((.(((.((((((.(((((((((((((((.....(((((.....)))))....))))))))))))))).)))))).))).)))))).)))))...)).))))))))))))))).)))))))))).)))))))))))))..	194	50.5	-128.7	1.3	0	0	13	0	0	7	7	9	8	0	0	0	0	0	10.9122	0	0	9.48782	6.64571	12.3263	6.44243	0	0	0	middle
98	PC-3p-12707_579	CAGATTGAGGTGTACGCAAGA	21	chrA02	+	7300247	7300399	tctccgatttcttgcgtacatttcaatctggcttatggatgtcatgccatcttttggtaaagtaggaaattctcaaaagcgaggatttgactttccgtcgttagcataatatccataagcCAGATTGAGGTGTAAGCAAGAaatcggagagag	0	3'	New	gp4	(((((((((((((((.((((..((((((((((((((((((((.((((.......(((.(((((...((((((((......)))))))).))))))))......)))).))))))))))))))))))))..)))).)))))))))))))))...	150	40.5	-84.4	1.4	212	245	216	62	87	39	83	62	91	40	34	22	197.072	169.674	181.311	50.0865	58.2775	52.8607	78.7991	84.9144	73.2826	59.6389	30.4421	35.2493	middle
99	PC-5p-131596_52	AAACGGGCTGGCCCATTTAACCCA	24	chrA06	+	105042298	105042427	aattaaatgatAAACGGGCTGGCCCATTTAACCCAttggactgaccataaacggtccgggctagaaattaaaattctggcctgcgaataaagtgggcttaaacgggttagcccatttaaccaatttatag	0	5'	New	gp4	...(((((..((((.(((((..(((.(((((((((((((((((........)))))).((((((((.......)))))))).........)))))).))))).)))..))))).))))....)))))...	124	41.5	-51.1	0.9	22	0	13	8	0	18	20	0	7	0	0	9	20.4509	0	10.9122	6.46277	0	24.3972	18.9877	0	5.63712	0	0	14.4202	middle
100	PC-3p-313613_11	ACACAAAACATACAAAGCCAAC	22	chrA04	-	7967806	7967979	tctatttcactatggataactattgttttgttggctttgtatgttttgtatagaaaaaagtttaagttgacatgaaaatatccatagaaatcctttccatgtcaacttgaacttcttttcATACAAAACATACAAAGCCAACaaaacaatagttatccatagtgaaatagaagc	0	3'	New	gp4	(((((((((((((((((((((((((((((((((((((((((((((((((((.((((((((((((((((((((((.......................))))))))))))))))).))))))))))))))))))))))))))))))))))))))))))))))))))))))))...	171	28.7	-105.3	2.1	0	0	0	0	0	0	0	0	0	11	0	0	0	0	0	0	0	0	0	0	0	16.4007	0	0	middle
101	PC-5p-143184_46	TATGCCACGTGTCACTGACCTGCC	24	chrA01	+	2905569	2905676	gatgtggcatgtcacgtgTATGCCACGTGTCACTGACCTGCCatgtgtcactgacctgtcacgtggcggttacctgccacgtgtcatgccatgtcgtcatgccatgtg	0	5'	New	gp4	.(..(((((((..(((((((((.((((((.((.(((((.((((((((.((......)).)))))))))))))..)).)))))).))))).))))...)))))))..).	106	56.5	-52.8	0.9	0	6	6	9	0	11	6	0	0	8	0	0	0	4.15529	5.03642	7.27062	0	14.9094	5.69632	0	0	11.9278	0	0	middle
102	PC-5p-377017_7	TATAATTAGGTGAAAACTCAGGTG	24	chrA07	+	3334868	3335040	taaatagtatacaaaggaaacatgttgatTATAATTAGGTGAAAACTCAGGTGaagtccgtgaagttgatatcagtcaaattatctaacgactttcaggtatcaacttttaggtaaagtctactgcacctgagtttccacctaattataatcaacatgtttccttgtgattat	0	5'	New	gp4	...(((((.(((.((((((((((((((((((((((((((((.(((((((((((.(((((..((((((((((((((((............))))....))))))))))))..))........))).))))))))))).))))))))))))))))))))))))))))))))))))	170	32.4	-81.5	1.5	0	0	0	0	0	13	0	0	0	0	0	0	0	0	0	0	0	17.6202	0	0	0	0	0	0	middle
103	PC-5p-138001_48	AGTATATTAAGTAGATAGATAGAT	24	chrA06	+	100336202	100336417	gcatttattttggcaaaaaatggattcatgagaaattgacacctcacttccattagttgggaaaaaattcagttttAGTATATTAAGTAGATAGATAGATagattcattaaatactgattgtaatctacttaatatactaaaattgggttttcccccaactaatgaaagtgaggtgtcgatccctcgcgattccgttttccctccaaaatgaactt	0	5'	New	gp4	...((((((((((...((((((((.((..(((..(((((((((((((((.(((((((((((..((((..(((((((((((((((((((((((..(((..((((((.....))).)))..))).)))))))))))))))))))))))..))))..))))))))))).)))))))))))))))..)))..)).))))))))....))))))))))...	210	32.9	-101.4	1.4	6	0	0	18	0	15	0	0	0	14	0	8	5.57751	0	0	14.5412	0	20.331	0	0	0	20.8736	0	12.8179	middle
104	PC-3p-118552_60	AGTGGACTGCACCTGAGTTTCCCC	24	chrA10	-	5709507	5709650	tgaaaatttagatgtagtcgacttcatatgaaattgataactaagagctgataaatgatttgactgatttaactaaatttttatctaatggctctcagctatcaacttcaacttcactgaAGTGGACTGCACCTGAGTTTCCAC	0	3'	New	gp4	((.((((((((.(((((((.((((((..((((.((((((.((.((((((((((((.((((((...........))))))))))))....)))))).)).)))))).)))).......)))))).))))))).)))))))).)).	143	33.3	-46.1	1	12	0	10	9	0	14	0	0	11	6	0	10	11.155	0	8.39403	7.27062	0	18.9756	0	0	8.85834	8.94584	0	16.0224	middle
105	PC-3p-321260_10	AGTGAAATCGACTGCACCTGAGTT	24	chrA05	+	15109695	15109835	aaggtaaaaactcaggtgcactcgacttcacatgaagttgatagatgagggtcgttagatgatttaactaatttgactaaattttcatctaacaaaactatcaacttcaAGTGAAATCGACTGCACCTGAGTTttcacaaa	0	3'	New	gp4	...((.((((((((((((((.((((.(((((.((((((((((((.........(((((((((......................)))))))))....)))))))))))).))))).)))).)))))))))))))).))...	135	34.8	-61.8	1.3	16	0	0	0	0	0	0	0	0	0	0	0	14.8734	0	0	0	0	0	0	0	0	0	0	0	middle
106	PC-5p-262650_16	AGAAATCGCTACTGTAGCAGCGGA	24	chrA03	+	5798210	5798435	aaataaaatatttggattttaattttatgcaaatacaacttttgaaatacaaaaacgcaaatgcatttttttatatttctatAGAAACCGCTACTGTAGCAGCGGAttatgttcttctgtaaaccgctgctgccagtagcggtttctataaaaatatgaaaaaatatatttgcgtctttgtatttcaaaagttgtatttgcgtaaaattaaaatccaaatatttta	0	5'	New	gp4	...((((((((((((((((((((((((((((((((((((((((((((((((((.((((((((..((((((((((((((.((((((((((((((((((((((((((.((((........)))).))))))))).))))))))))))))))).))))))))))))))..)))))))).))))))))))))))))))))))))))))))))))))))))))))))))))	223	26.5	-136.3	2.3	0	0	0	0	0	0	0	0	0	6	0	10	0	0	0	0	0	0	0	0	0	8.94584	0	16.0224	middle
107	PC-3p-273676_15	AATCGACTGCACTGAGTTTCCACC	24	chrA05	-	3426070	3426216	gatggtgaaaactcatgtgtagtcgacttcacgtgaagttgataactgagagccgttagatgaaaatttagtcaaataattcaaatcatttaacaattttcaattatcaactttacgtgaAATCGACTGCACTGAGTTTCCACCtaa	0	3'	New	gp4	...((((.(((((((.((((((((((.((((((((((((((((((.((((((..(((((((((....(((......)))......)))))))))..)))))).)))))))))))))))))).))))))))))))))))).))))...	141	34	-71.4	1.4	0	0	0	0	6	0	0	0	0	8	0	13	0	0	0	0	4.01914	0	0	0	0	11.9278	0	20.8291	middle
108	PC-5p-159737_39	AAATCGGTCCCTATCTACTTTGAT	24	chrA10	+	29944918	29945101	gtttgatggactttgcaccccttaagaaatctaaaaacccAAATCGGTCCCTATCTACTTTGATatatgtacgttccagggaccgaaaaggttaaagtggatagagaccggaacgtacatatatcaaagtagatagggaccgatttgagtttttagatttcttaaagagtgggaagtccatcgg	0	5'	New	gp4	...((((((((((..(((...(((((((((((((((((.((((((((((((((((((((((((((((((((((((((...((((.....)))).....((.......)))))))))))))))))))))))))))))))))))))))).)))))))))))))))))...)))..)))))))))).	180	40.2	-111.3	1.5	13	0	0	5	0	7.5	0	0	0	0	0	0	12.0846	0	0	4.03923	0	10.1655	0	0	0	0	0	0	middle
109	PC-3p-267477_15	AATTTCACGTGAAGTCAATTGCCC	24	chrA10	+	105806568	105806708	gtggaaactcagatgcaatcgattttacgtgaaagttgatagttgagaatccttagatgatttatctaatttgactaaatttttatctaacaactctcaactatcAATTTCACGTGAAGTCAATTGCACctgaatttcaat	0	3'	New	gp4	...((((.((((.((((((.(((((((((((.((((((((((((((((....((((((((((((((......)).))))))...))))))....))))))))))))))))))))))))))).)))))).)))).))))...	135	31.2	-59.9	1.4	0	0	6	0	0	9	0	0	0	0	0	0	0	0	5.03642	0	0	12.1986	0	0	0	0	0	0	middle
110	PC-3p-134973_50	AAATATAACTCTCGCCATGTCAGC	24	chrA10	-	66789225	66789375	agctagttaatgtagcgagggttgtatttgtatccaatttagtcccccttattaaaactttgtcattataactcagataaataataagataattaggatttcagggactaaattagatacAAATATAACTCTCGCCATGTCAGCtagccgt	0	3'	New	gp4	.(((((((.(..(.((((((((((((((((((((.(((((((((((.(((((((....((((((...........))))))))))))).......(.....).))))))))))).)))))))))))))))))))).)..).)))))))...	147	33.1	-61.4	1.2	27	16	6	27	0	36.5	22	0	17	0	0	7	25.0988	11.0808	5.03642	21.8118	0	49.4722	20.8865	0	13.6902	0	0	11.2157	middle
111	PC-5p-17520_435	CTTATGGGACCTTAATTAAGA	21	chrA05	-	96183233	96183398	caaggatttcattttaataaagttaCTTATGGGACCTTGATTAAGAgatcctgtaacaccggatgccgctattcaaagtgttgagaaataccctaccactgcttagcggcagattacagaatctcttaattaaggtcccataagtaactttattaaactgaaatcc	0	5'	New	gp4	...((((((((.(((((((((((((((((((((((((((((((((((((.((((((.......((((((((.....((((...((.......))..))))...))))))))..)))))).))))))))))))))))))))))))))))))))))))).))))))))	163	36.7	-89.7	1.5	76	66	80	49	49	19	76	31	73	48	58	38	70.6485	45.7081	67.1522	39.5845	32.823	25.7526	72.1534	42.4572	58.7872	71.5667	51.9307	60.8852	middle
112	PC-3p-258857_16	AGTAACTGCACCTGAGTTTCCACC	24	chrA06	-	4798444	4798590	taggtgaaaactcatgtgcagttaacttcacgtgaaattgatagttaagagccgttaaatgacttaactgatttgactaaattttcatctaacggctctcaattatcaactttacgtaaaATTAACTGCACCTGAGTTTCCACCcta	0	3'	New	gp4	..((((.(((((((.((((((((((.((.(((((((.(((((((((.((((((((((.((((......................)))).)))))))))).))))))))).))))))).)).)))))))))).))))))).))))...	142	34.7	-65.9	1.3	0	0	0	0	0	0	0	0	0	7	0	9	0	0	0	0	0	0	0	0	0	10.4368	0	14.4202	middle
113	PC-5p-140962_47	TGCGAGAGTTGTATTTGTATC	21	chrA08	-	38960607	38960766	tgcaacggctagttgacgtGGCGAGAGTTGTATTTGTATCcaatttaatcccttaaaccctaattatcttattatttatctgagttataatgacaaagttttaacaatgggggactaaattggatacaaatacaaccttcgccacatcaactagccgtta	0	5'	New	gp4	...(((((((((((((.(((((((..(((((((((((((((((((((.((((..(.....((((......)))).........((((.(((......))).))))..)..)))).)))))))))))))))))))))..))))))).))))))))))))).	156	35.6	-77.5	1.4	0	9	0	6	8	0	0	0	0	0	14	10	0	6.23293	0	4.84708	5.35885	0	0	0	0	0	12.535	16.0224	middle
114	PC-3p-353548_8	AGTGAAGTCGATTGCACCTGGGTT	24	chrA03	+	122023488	122023628	tgaagaaaactcatgtgaagtcgactttatgtgaagttgatatctgaaagtcgttagataaaaatttagttaaattagtcaaattatcaaacagcttaggtatcaactttaAGTGAAGTCGATTGCACCTGGGTTtctacc	0	3'	New	gp4	...((.(((((((.(((.(((((((((((..(((((((((((((((..((..(((.(((((....(((((...))))).....))))).)))..)))))))))))))))))..))))))))))).))).)))))))))...	135	32.6	-50.9	1.1	0	0	14	0	0	0	0	0	0	0	0	0	0	0	11.7516	0	0	0	0	0	0	0	0	0	middle
115	PC-3p-90077_85	ACATTGTACGTTTAGGCCATTGGC	24	chrA06	+	9126046	9126175	gaaagtatagggagccaatgacttaagcgtacaatgtgtggtttcaggacatggtattagagttccagatctggaacctaaaattattgtacACATTGTACGTTTAGGCCATTGGCtccctagcactact	0	3'	New	gp4	...(((.(((((((((((((.(((((((((((((((((((((((((((...(((.((....)).)))..)))))))))............)))))))))))))))))).)))))))))))))..)))...	124	41.5	-65.9	1.2	26	12	18	12	0	20	0	0	7	6	0	17	24.1692	8.31057	15.1092	9.69415	0	27.108	0	0	5.63712	8.94584	0	27.2381	middle
116	PC-3p-255000_17	AATCGACTGCACCTGAGTTTTTAC	24	chrA01	+	5837145	5837292	ataggtgaaaactcaggtgcagtcgacttcacgtgaagtttataactgagagctgttagatgatttgactgatttgactaaattttcatctaacgactctcagctatcaacttcacgtgaAATCGACTGCACCTGAGTTTTTACcaaa	0	3'	New	gp4	...(((((((((((((((((((((((.(((((((((((((.(((.(((((((..(((((((((......................)))))))))..))))))).))).))))))))))))).)))))))))))))))))))))))...	142	38.5	-89.9	1.6	0	0	0	7	0	10	0	0	0	0	0	0	0	0	0	5.65492	0	13.554	0	0	0	0	0	0	middle
117	PC-3p-47280_170	AATTTGACGAACATGAATTTGACG	24	chrA01	-	7498483	7498691	tttccatcaaattcatgttggtcaaatttacggttctgatgttgcccttgtcatcacaagtgatgaaattccaagcttgataacttgtgatgacaagggcaaacatcagaaccgtaAATTTGACCAACATGAATTTGACGgaaacaatatctccttcattcaagaatttaacggatctattcaattgtatcttggtgggaatagattga	0	3'	New	gp4	(((((.(((((((((((((((((((((((((((((((((((((((((((((((((((((((.((.((.........)).)).)))))))))))))))))).))))))))))))))))))))))))))))))))))))).)))))((((...((((....((((((...(((..((.....))..)))..)))))).))))....)))).	144	35.9	-109.7	1.5	188	149	181	115	59	115	53	21	74	41	78	52	174.762	103.19	151.932	92.9023	39.5216	155.871	50.3175	28.7613	59.5925	61.1299	69.8378	83.3165	middle
118	PC-3p-309748_12	GAAGTTGACTGCACCTGAGTTTGC	24	chrA07	-	464508	464637	gtaaaaactcaagtgcagtcaacttcatgtgaagttgataattgaaaactattagataaaaatttagccaaatcagtcaaatcatttaaccatcaatttcatgtGAAGTTGACTGCACCTGAGTTTTCac	0	3'	New	gp4	((.((((((((.(((((((((((((((..((((((((((..(((((....(((.(((..................))).)))..)))))..))))))))))..))))))))))))))).)))))))).))	130	31.5	-51.4	1.3	0	0	0	0	0	8	0	0	0	7	0	12	0	0	0	0	0	10.8432	0	0	0	10.4368	0	19.2269	middle
119	PC-5p-185778_30	AAAGTTACTTCAAGCACTCTCACT	24	chrA08	-	8019457	8019565	ctagactAAAGGTACTTCAAGCACTCTCACTaccattcttgacctcttcagtctagacgaaagaggtcggaaatggtagtaggggtgcttgaaatatcttcacgtcaac	0	5'	New	gp4	...(((..((((((.(((((((((((..(((((((((..(((((((((..((....))..)))))))))..)))))))))..))))))))))).))))))...)))...	103	44	-57.5	1.2	6	7	0	0	0	8	9	0	0	0	0	0	5.57751	4.84783	0	0	0	10.8432	8.54448	0	0	0	0	0	middle
120	PC-3p-230675_21	AAAGTCGATTACGCCTGACTTTCC	24	chrA05	+	48034739	48034888	tatggtgaAAATTCAGGTGTAGTCTCGACTTCacgtgacgttgatatctaagagacgttagatgaaaatatagtcaaatcagtcaaatcatctaatagcttttaagtatcaactttacatAAAGTCGATTACGCCTGACTTTCCacctca	0	3'	New	gp4	...((((.(((.((((((((((((..(((((...((((.(((((((..((((((..(((((((((......................)))))))))..))))))..))))))).))))...))))))))))))))))).))).))))...	144	35.3	-57	1.1	6	0	0	0	0	6	0	0	0	8	6	17	5.57751	0	0	0	0	8.13241	0	0	0	11.9278	5.37214	27.2381	middle
121	PC-3p-107141_69	TAATTTAGGTATTTGTTGGGCTAT	24	chrA09	+	1149440	1149528	tacatagcccaacaaatacctaaattaaaaaaaattatttatcattcaataaattattttttTAATTTAGCTATTTGTTGGGCTATatc	0	3'	New	gp4	...(((((((((((((((.((((((((((((((...((((((......))))))..)))))))))))))).)))))))))))))))...	83	20.2	-36.2	2	12.5	7.5	12.5	0	3	3	8	0	6.5	0	0	4	11.6198	5.19411	10.4925	0	2.00957	4.06621	7.5951	0	5.23447	0	0	6.40896	middle
122	PC-3p-167868_36	ATCGACTGCGCCTGAGTTTTCACC	24	chrA07	+	68058929	68059074	taaggtggaaactcaggtacagtcgactttatatgaagttgataactgagagtcgttatatgatttgattgatttgattaaattttcatttaacagctcggctattaacttcacgtgaaATCGACTGCGCCTGAGTTTTCACCaaa	0	3'	New	gp4	...((((((((((((((..(((((((.((((..(((((((((((.(((((....((((.(((((((((((.....)))))))...)))).))))..))))).)))))))))))..)))).)))))))..))))))))))))))...	140	35.6	-71.2	1.4	6	0	10	0	0	10	0	0	0	8	0	8	5.57751	0	8.39403	0	0	13.554	0	0	0	11.9278	0	12.8179	middle
123	PC-3p-71262_111	ATTTGAGGATGTGATCTGATCTGT	24	chrA02	+	4750350	4750434	ttcatagattagatcatatccatataaatccacagtatttatccgtatctgatctgtaATTTGAGGATGTGATCTGATCTGTaat	0	3'	New	gp4	...((((((((((((((((((...(((((..((((.(((...........))))))).))))).))))))))))))))))))...	79	30.6	-28.8	1.1	20	12	13	17	0	9	13	0	10	0	7	10	18.5917	8.31057	10.9122	13.7334	0	12.1986	12.342	0	8.05304	0	6.2675	16.0224	middle
124	PC-5p-203619_26	ATTTGTAATTTAGTCCCCGTC	21	chrA09	+	20152775	20152940	attgggtccttaaaagagaattaaaATTTGTAATTTAGTCCCCGTCgttcaaaaagtgtttgatttaacagaatattctcagcatattctaagaatattctgttaaatcaacactttttgaacggcgaggactaaattacaaattttaattctctttagaaatcca	0	5'	New	gp4	..(((((..((.(((((((((((((((((((((((((((((.((((((((((((((((((.((((((((((((((((((.((......)).)))))))))))))))))))))))))))))))))))).)))))))))))))))))))))))))))))))..)))))	164	28.9	-94.3	2	0	0	0	6	12	0	6	0	14	0	0	0	0	0	0	4.84708	8.03828	0	5.69632	0	11.2742	0	0	0	middle
125	PC-5p-264861_15	AAACTTGTACCCATGCAAGATGCC	24	chrA09	+	38550704	38550887	ataaaaacactgacatatatacccatactagatcgaaactAAACTTGTACCCATGCAAGATGCCctctgtgtaacaaaagtaccctgtttttggagggttggagtgcatgtagggtacggaggacatcttacatgggtacaagtttaatttcgatttagtgtgggtacatatgcagcgttttca	0	5'	New	gp4	...(((((.(((.(((((.(((((((((((((((((((.((((((((((((((((.((((((.((((((((..(((.....(((((........))))).........)))....)))))))).)))))).)))))))))))))))).))))))))))))))))))).)))))))).)))))..	179	40.2	-93.6	1.3	0	0	0	0	0	0	0	0	0	6	0	9	0	0	0	0	0	0	0	0	0	8.94584	0	14.4202	middle
126	PC-3p-234702_20	AAAGTATTTTTTAAAGGTCAGGGA	24	chrA06	-	109839191	109839340	ttgtccctgaccattaaaaaatacttttaagtctctgaccttcacaaaacttagacggatcagtccctgacagagagagagggactgacctgtccaaattttgtgaaggtcagggacttaAAAGTATTTTTTAATGGTCAGGGAcaaaaa	0	3'	New	gp4	(((((((((((((((((((((((((((((((((((((((((((((((((.((.(((((.(((((((((...........))))))))).))))).)).)))))))))))))))))))))))))))))))))))))))))))))))))...	147	39.3	-104.1	1.8	0	0	0	6	0	14	0	0	0	0	0	0	0	0	0	4.84708	0	18.9756	0	0	0	0	0	0	middle
127	PC-5p-188075_30	AGTGGGAAGAGAATTGAAACGGTT	24	chrA08	+	41680984	41681096	aaagttgatgggatAGTGGGAAGAGAATTGAAACGGTTatctctcacgctatctctcattatccacatgaaagatacccgtttcaattctctctccactatctcatcaatctc	0	5'	New	gp4	...((((((((((((((((..(((((((((((((((.(((((.(((.....................))).))))).)))))))))))))))..))))))))))))))))...	107	39.8	-56.9	1.3	11	0	9	0	0	0	10	0	0	0	0	0	10.2254	0	7.55462	0	0	0	9.49387	0	0	0	0	0	middle
128	PC-3p-79607_98	AGTATTCTTCCGAGAGCTATTGCC	24	chrA07	+	22787529	22787755	aagaggagggagagcgagagaaagaaaaagcaacatatattacagacctggctcaacctttgataattactactacagcaagcaatagctctcggtagaatactaactcatgcatcagttAGTATTCTACCGAGAGCTATTGCCtgctgtagtagtagtcatcaagggttgagtcatgtccgtaatatatgttgctttttctttctctcgctctccctcctcttctt	0	3'	New	gp4	(((((((((((((((((((((((((((((((((((((((((((.(((.((((((((((((((((.(((((((((((((((.(((((((((((((((((((((((((((........))))))))))))))))))))))))))).))))))))))))))).)))))))))))))))).))).)))))))))))))))))))))))))))))))))))))))))))...	224	41.4	-181.3	1.9	41	14	48	22	0	24	37	6	15	0	7	8	38.113	9.69567	40.2913	17.7726	0	32.5297	35.1273	8.21752	12.0796	0	6.2675	12.8179	middle
129	PC-5p-217854_23	AACTAAACTTGTACCCACGTAAGA	24	chrA09	+	100160231	100160395	tatgtacccatactagatcgaAACTAAACTTGTACCCACGTAAGAtgccctccgtgtgataaaagtaccctacgtggtgctccaaccctctaaagacagggtacttttgtcacacggaagacatcttacgtaggtacaagtttagttttaatttagtgtgggtat	0	5'	New	gp4	...(((((((((((((((..((((((((((((((((.((((((((((...(((((((((((((((((((((....(((......))).((....)).)))))))))))))))))))))...)))))))))).))))))))))))))))..)))))))))))))))	162	41.8	-100.3	1.5	7	0	0	7	0	9	0	0	0	0	0	0	6.5071	0	0	5.65492	0	12.1986	0	0	0	0	0	0	middle
130	PC-3p-117365_61	ATTTCACGTGAAGTCGACTGCATC	24	chrA07	+	17728445	17728592	taaggtgaaaattcagatgaagtcgacttcatgtgaagttgatatctgagagccgttagatggaaatttagtcaaatcagttaaattatgtaacagctttcagatatcaATTTCACGTGAAGTCGACTGCATCtgagttttcaccaaa	0	3'	New	gp4	...((((((((((((((((.(((((((((((((((((((((((((((((((((.((((.(((...((((((.........))))))))).)))).))))))))))))))))))))))))))))))))).))))))))))))))))...	142	35.1	-87.5	1.7	10	8	0	12	0	17	0	0	0	7	6	7	9.29586	5.54038	0	9.69415	0	23.0418	0	0	0	10.4368	5.37214	11.2157	middle
131	PC-5p-47958_168	ACACGTGGTGAAGTTAACTGG	21	chrA08	-	44045287	44045478	ttcggcagcactagcatggttgtatcgctgcatgtgccgagtggctaacagACACGTGGTGAAGTTAGCTGGccctttacagtaaagggctagaagatccaggattaaagtaactgtaaggggccagttaacatcaccacgtgtctgttggccactcgacacatgcagcaatacaaccaagctagtgctgcc	0	5'	New	gp4	...((((((((((((.(((((((((.((((((((((.(((((((((((((((((((((((((.((((((((((((((((((((...(((........)))...((....)).)))))))))))))))))))).))))))))))))))))))))))))).)))))))))).))))))))).))))))))))))	189	50.5	-148.1	1.5	40	56	24	17	39	0	11	17	16	9	31	6	37.1834	38.7827	20.1457	13.7334	26.1244	0	10.4433	23.283	12.8849	13.4188	27.756	9.61345	middle
132	PC-5p-105229_70	AAGTGTGATCTCTCGTCC	18	chrA04	+	9849328	9849500	tgaatttggatcatttaaattttggattttcacttgagagggtaAAGTGTGATCTCTCGTCCttgaatattttttctttaatgttttctcttggtcccacctatgaaataaatggtgagaaatcacactttaccttctcaagtgaaattcaaaatttagaggatccgaatcct	0	5'	New	gp4	...(((((((((.(((((((((((((.((((((((((((((((((((((((((.(((((.((..(((((((........)))))))..((..((.....))...)).......))))))).))))))))))))))))))))))))))))))))))))))).)))))))))...	167	32.9	-78.6	1.4	6	6	0	8	34	8	13	12	9	0	0	0	5.57751	4.15529	0	6.46277	22.7751	10.8432	12.342	16.435	7.24773	0	0	0	middle
133	PC-3p-163232_37	AATACAACCCTTGCCACATCAACT	24	chrA09	-	22605738	22605886	ctagttgatgtggcaaggattgtatttgtatccaatttagtccccctttattaaaactttgttattataactcagataaataataagataattagggtttcagggactaaattggatacaAATACAACCCTTGCCACATCAACTagccg	0	3'	New	gp4	((((((((((((((((((.(((((((((((((((((((((((((((((.((((....(((((((((............))))))))).)))).)))).....))))))))))))))))))))))))).))))))))))))))))))...	146	33.6	-78	1.6	6	0	0	12	0	10	16	0	9	7	0	0	5.57751	0	0	9.69415	0	13.554	15.1902	0	7.24773	10.4368	0	0	middle
134	PC-3p-301856_12	ATCGACTGCACCTGAATTGTTACC	24	chrA10	-	106763930	106764074	attgtaaaaatttaggtatagttgactttaaataaagttaatatctaagaattgttagataatttaactaaattttcatctaacaattctcaattattaatttcacgtaaaatcgactaATCGACTGCACCTGAATTTTTACCta	0	3'	New	gp4	...((((((((((((((..((((((.........(((((((((....((((((((((((((((((....)))))...)))))))))))))....)))))))))..((......)).....))))))..))))))))))))))...	139	22.8	-42.7	1.3	0	0	0	0	0	12	0	0	0	0	0	0	0	0	0	0	0	16.2648	0	0	0	0	0	0	middle
135	PC-3p-121851_58	ACGTGAAGTCGACTGTATCTGAGT	24	chrA10	+	978217	978378	gttttcactgagatggtgaaaacttagtgcagtcgacttcatgtgaagttgatagttgagaagcattagataaaactttagtcaaatcagtcaaatcatctaacggcagttatcaatttcACGTGAAGTCGACTGTATCTGAGTttccaccacttgaaattt	0	3'	New	gp4	..(((((...((.(((((.(((((((((((((((((((((((((((((((((((..((.......((((((..........................))))))...))..))))))))))))))))))))))))))).)))))))).))))))))))))...	157	36.4	-66.1	1.1	12	10	8	0	0	0	0	0	6	6	6	10	11.155	6.92548	6.71522	0	0	0	0	0	4.83182	8.94584	5.37214	16.0224	middle
136	PC-3p-250386_17	AAAATCGACTGCACCTGAGTTTTT	24	chrA08	+	46507238	46507387	ttaagataaaaatttaggtgaagtcaattttatgtgaagttgatacttgagagtcattaaataaaaatttagtcaaatcaattaaattatctcacaactctcaaatatcaatttcacgtAAAATCGACTGCACCTGAGTTTTTacctacc	0	3'	New	gp4	...((.((((((((((((((.((((.(((((((((((((((((((.((((((((...........((((((((.......))))))))........)))))))).))))))))))))))))))).)))).)))))))))))))).))...	144	27.3	-58	1.4	8	0	0	0	0	9	0	0	0	0	0	0	7.43669	0	0	0	0	12.1986	0	0	0	0	0	0	middle
137	PC-3p-241562_19	AGTGTTTAGATCCGGGTCGAGTCT	24	chrA08	-	29121058	29121140	tttgagactcttacccggctctagacccggtgacatcacatcaaattagtccctaAGTGTTTAGAGCCGGGTCGAGTCTtcgg	0	3'	New	gp4	...(((((((..((((((((((((((..((.(((..............))))).....)))))))))))))).)))))))...	77	50.6	-37.7	0.9	14	14	6	0	0	0	0	0	0	0	0	0	13.0142	9.69567	5.03642	0	0	0	0	0	0	0	0	0	middle
138	PC-5p-222070_22	ATCTTTTAGGATAGTAGACGTAGA	24	chrA07	-	14675097	14675247	gaaaaaaaaagtaccaatgaATCTTTTAGGATAGTAGACGTAGAcaagttagttcaaattaagactttctactttaatcatagagaattaatttgaagataatgtatccacgtttattattctagaagattttattagtattttttttaaa	0	5'	New	gp4	...(((((((((((.((((((((((((((((((((((((((.((...((((.((((((((((...((((((.........)))))).))))))))))..))))...)).))))))))))))))))))))))).))).)))))))))))...	145	23.2	-49.7	1.4	13	0	0	8	0	20	6	0	0	0	0	0	12.0846	0	0	6.46277	0	27.108	5.69632	0	0	0	0	0	middle
139	PC-5p-181521_31	AACTCAAATCGGTCCCTATCTACT	24	chrA10	-	29944964	29945188	agagtaaatgcccctttcgatccctaactatggtccctaaccatttgcccgatggacttcccactctttaagaaatctaaaAACTCAAATCGGTCCCTATCTACTttgatatatgtacgttccggtctctatccactttaaccttttcggtccctggaacgtacatatatcaaagtagatagggaccgatttgggtttttagatttcttaaggggtgcaaagtcc	0	5'	New	gp4	...(((((((........((((.........))))......))))))).....((((((..((((((((((((((((((((((((((((((((((((((((((((((((((((((((((((((((...............(((.....)))..))))))))))))))))))))))))))))))))))))))))))))))))))))))))))))))))..))))))	172	41.8	-119.2	1.3	15	0	21	0	0	15	6	0	8	0	0	0	13.9438	0	17.6275	0	0	20.331	5.69632	0	6.44243	0	0	0	middle
140	PC-3p-292585_13	ATTTTACATGAAGTCGATTGCACC	24	chrA02	+	53682089	53682225	atctaaggtagaaactcaagtgtagttgacttcatgtgaaattcataactcagagccgttaaataatttgaccgatttgacaaaatttttatctaATTTTACATGAAGTCGATTGCACCtcagttttctccttaatc	0	3'	New	gp4	...(((((..((((((...((((((((((((((((((((((((.((((.(((((...((((((...))))))...)))))........))))..))))))))))))))))))))))))...))))))..)))))...	131	32.1	-45.9	1	0	0	0	0	0	0	0	0	0	13	0	6	0	0	0	0	0	0	0	0	0	19.3827	0	9.61345	middle
141	PC-3p-74377_106	ATCAGACGGTCCGATTTCTGTACC	24	chrA01	+	97890797	97890913	tttttaaaactgtagaagtacacaaatcggatggtctgatttctgtatctcaaattttttaattttttttatcacaaATCAGACGGTCCGATTTCTGTACCtcaaattttttaattt	0	3'	New	gp4	...((((((.....((.(((((.((((((((..(((((((((.((((....(((((....)))))....)).)).)))))))))..)))))))).))))).)).....))))))...	111	27.4	-32.6	1	15	0	11	13	0	7	15	0	10	12	6	17	13.9438	0	9.23343	10.502	0	9.48782	14.2408	0	8.05304	17.8917	5.37214	27.2381	middle
142	PC-3p-151728_42	ATAAACGGGCTGACCCGATGGGTT	24	chrA08	+	17391546	17391696	gtttagcccgcgggctagctcgtttaaccatcatttttttcgggttaatcgggctcaacccgtttagcccgaaatttaaacgggtttaattttagaggcaaagtccgcccatttaaacggATAAACGGGCTGACCCGATGGGTTtagccca	0	3'	New	gp4	(((.((((((((((..((((((((((.((........(((((((((((.((((.....)))).)))))))))))((((((.((((...(((((......)))))..)))).)))))).)).))))))))))..)))).)))))).)))...	148	47.7	-66.3	0.9	24	0	27	16	0	27	12	0	14	6	0	0	22.3101	0	22.6639	12.9255	0	36.5959	11.3926	0	11.2742	8.94584	0	0	middle
143	PC-3p-133580_51	CTTCCTTACTCTCTTGGGCTC	21	chrA06	+	8393941	8394088	gtaggagcccaagagagtaaggaagctgccagggcggactcgagactaccatatgggataaggtgtgttgtaggtgattgttatgagtacatgatggtagtctcgagtctaccctaacagCTTCCTTACTCTCTTGGGCTCttgcaca	0	3'	New	gp4	((((((((((((((((((((((((((((..((((..(((((((((((((((((((...........(((......)))...........))).))))))))))))))))..))))..))))))))))))))))))))))))))))...	145	49.3	-96.8	1.3	0	7	0	10	12	0	0	0	10	0	12	0	0	4.84783	0	8.07846	8.03828	0	0	0	8.05304	0	10.7443	0	middle
144	PC-5p-255182_17	AGTTGAAATTGATATCTGAGAGCC	24	chrA04	+	3008016	3008137	ttcaggtgcagtcgacttcAGGTGAAATTGATATCTGAGAGCCgttagatgatttgactgatttgactaaatttttatctaacggctctcagatatcgactttacttgagttatcaccttat	0	5'	New	gp4	...(((((.....(((.(((((((((.(((((((((((((((((((((((((......................))))))))))))))))))))))))).))))))))))))..)))))...	116	36.9	-57.5	1.3	0	0	6	0	0	11	0	0	0	0	0	0	0	0	5.03642	0	0	14.9094	0	0	0	0	0	0	middle
145	PC-3p-19376_397	AGGTGCCGGTGCATTTGCAGG	21	chrA03	-	996139	996283	atctgcatttgcacctgcactttacttgggttttcccataggcctttctttactcaacaacatttaatttagaaaaagaaaaaagaagaagtaataataaagtatatgtggaaatggctaAGGTGCGGGTGCATTTGCAGGtaaa	0	3'	New	gp4	(((((((..((((((((((((((...((((....))))..(((((((((..........((((.((.((((..........................)))).)).))))))))).))))))))))))))))))..)))))))...	142	35.2	-48.1	0.9	13	21	18	0	13	7	10	16	26	74	130	69	12.0846	14.5435	15.1092	0	8.70814	9.48782	9.49387	21.9134	20.9379	110.332	116.396	110.555	middle
146	PC-3p-193719_28	AAAACGAGCTCAACCATTATGTGC	24	chrA07	+	5622086	5622318	ctcattcaataagcacataatgattgagctcgttttagacatatcctatgtactcgtatacatatttaagaattctattcactacttggcaattgacaatattcgaatctgggtatgtctAAAACGAGCTCAACCATTATGTGCttattaaatgagccacatttatataggccattagattttattagatgaaaatcaaaggctaatataaaacaagagcattgatggactct	0	3'	New	gp4	((((((.(((((((((((((((.(((((((((((((((((((((((((((((......))))))............((((.....(((........))).....))))..))))))))))))))))))))))).))))))))))))))).))))))(((..(((((((..(((.((.((((((........)))))).)))))..))))))).(((.....))).))).....	156	31.8	-83.1	1.1	0	0	0	7	0	14	0	0	0	14	0	8	0	0	0	5.65492	0	18.9756	0	0	0	20.8736	0	12.8179	middle
147	PC-5p-215116_23	ACGTGAAGTTGATAACTGAAAGCC	24	chrA03	+	127875474	127875605	atagaaactcaggtgcagttgacttcACGTGAAGTTGATAACTGAAAGCCgttagataatttgactaaattttcatctaacgactctcaactatcaactttacgtgaagtcgactgcacctaaattttcacc	0	5'	New	gp4	...((((...((((((((((((((((((((((((((((((..(((.((.(((((((((((((....)))))...)))))))).)).)))..))))))))))))))))))))))))))))))....))))...	126	37.1	-66.8	1.4	0	0	0	0	0	6	0	0	0	0	9	8	0	0	0	0	0	8.13241	0	0	0	0	8.05821	12.8179	middle
148	PC-3p-171971_34	ATATGAAGTTGACTGCACTCGAGT	24	chrA04	+	112325799	112325965	ttattttaaggtgaaaactcatgtgcagtcaactttatgtaaagttgatagtggagaatcattaattgatttgatttatttgactaaattattatctatcggttctcaattgtcaactttATATGAAGTTGACTGCACTTGAGTttccaccttattttaaataattt	0	3'	New	gp4	(((((((((((((.(((((((.((((((((((((((((((((((((((((((.(((((((.......(((.(((((((......)))))))..)))....))))))).)))))))))))))))))))))))))))))).))))))).)))))))....))))))...	164	26.9	-77	1.7	6	0	7	16	0	18	0	0	0	0	12	0	5.57751	0	5.87582	12.9255	0	24.3972	0	0	0	0	10.7443	0	middle
149	PC-5p-278736_14	TAATGGTTGAGCTCGTTTTAGACA	24	chrA04	+	1203137	1203326	ataaaatctaatggcctatataaatgtggctcattcaataagcacaTAATGGTTGAGCTCGTTTTAGACAtacccatttttatttatacattaatcaagttatttgtaaagacaagacggtatgtctaaaatgagcacaataattatgtgtttattggatgcgccacatttatataaattattagatttg	0	5'	New	gp4	...((((((((((...((((((((((((((.(((((((((((((((((((..(((.((((((((((((((((((...((((.(((.((((.((((...))))..)))).))).)))).)))))))))))))))))).)))..))))))))))))))))))).))))))))))))))...)))))))))).	186	28.4	-88.3	1.6	0	0	0	0	0	8	6	0	0	0	0	0	0	0	0	0	0	10.8432	5.69632	0	0	0	0	0	middle
150	PC-3p-86536_89	AGATGTGGAACTTTGAGCACC	21	chrA07	-	3581082	3581221	ttgggtattatggagtgctcaaagtcccacatcaagtagtatgttagctgttaagggaaaagaaccactctccttatatacaacatcaagcatcccatactactAGATGTGGGACTTTGAGCACCccataaattactagt	0	3'	New	gp4	...((((((((((.(((((((((((((((((((.(((((((((...(((..((((((.............))))))............)))....))))))))).))))))))))))))))))).))))))..))))...	134	40	-65.7	1.2	10	11	7	0	9	9	12	6	12	6	7	0	9.29586	7.61802	5.87582	0	6.02871	12.1986	11.3926	8.21752	9.66364	8.94584	6.2675	0	middle
151	PC-5p-240276_19	GATGTCGTTTTAGTTTTGGCACTC	24	chrA06	+	87096344	87096496	ttataaaatGATGTCGTTTTAGTTTTGGCACTCaaataacccaaaaacaacatcataagtagtgtttattaaaattttacctaacaaaataagtgatacgacgccgtttttgagctatttgaatgtcaaagccaaaactgtatcattttacaa	0	5'	New	gp4	...((((((((((..(((((.(((((((((.(((((((...(((((((.((.......)).((((((((((..(((((.......)))))...))))).))))).)))))))...))))))).))))))))).)))))..))))))))))...	147	28.8	-40.6	0.9	0	0	0	0	0	0	0	0	0	7	0	12	0	0	0	0	0	0	0	0	0	10.4368	0	19.2269	middle
152	PC-3p-340833_8	ACTTCACGTAAAGTGGACTGCACC	24	chrA10	-	100348	100512	ttcgattaaggtaaaaactcatgtgaagtcgactttacgtgaagttgatatttgatagtcgttagatgaaaatttagtcaaattagtcaaataatctaatgactcttaggtatcaACTTCACGTAAAGTGGACTGCACCtgagttttcaccttttattaatctct	0	3'	New	gp4	...(((((((((.((((((((.(((.((((.(((((((((((((((((((..(((.(((((((((((......(((((...))))).......))))))))))).)))..))))))))))))))))))).)))).))).)))))))).)))).....)))))...	159	32.1	-74.8	1.4	0	0	0	0	0	6	0	0	0	0	0	8	0	0	0	0	0	8.13241	0	0	0	0	0	12.8179	middle
153	PC-3p-158401_39	AAAGTGGGCTTAAACGGGCCAGCC	24	chrA05	+	10572604	10572717	tgataaacgggttggcccgtttaacccattggactgaccataaacggtccgggctagaaattaaaattctggcctgcgaatAAAGTGGGCTTAAACGGGCCAGCCcatttaacc	0	3'	New	gp4	...((((.((((((((((((((((((((((((((((........)))))).((((((((.......)))))))).........)))))).)))))))))))))))).))))...	108	48.2	-59.7	1.1	9	0	14	9	0	7	7	0	0	6	0	15	8.36627	0	11.7516	7.27062	0	9.48782	6.64571	0	0	8.94584	0	24.0336	middle
154	PC-3p-275721_14	ACGTAAAGTTCACTGCATCTGAGT	24	chrA08	+	10814444	10814580	acggtgaaaactcaggtgaagtcgactttacatgaagttgatatctgagagttattagataaaaatttagtcaaatcaatcatcgattttcagatatcaacttcACGTAAAGTTCACTGCATCTGAGTtttcacata	0	3'	New	gp4	...(((((((((((((((.(((..(((((((.((((((((((((((((((((((((((((....))))))).............))))))))))))))))))))).)))))))..))).)))))))))))))))...	131	32.8	-65.5	1.5	0	0	0	0	0	8	0	0	0	0	0	6	0	0	0	0	0	10.8432	0	0	0	0	0	9.61345	middle
155	PC-5p-206992_25	TGAAGTTGATGGTTGAGAGCTGTT	24	chrA07	+	27705674	27705766	caaccTGAAGTTGATGGTTGAGAGCTGTTagataaaaatttagtcaaatcagtcaaattttttaacggctttcaactatccacttcacggaag	0	5'	New	gp4	...((((((((.((((((((((((((((((((...((((((..(.......)..)))))))))))))))))))))))))).)))))).))...	87	35.5	-37.2	1.1	15	10	7	0	0	0	0	0	0	0	0	0	13.9438	6.92548	5.87582	0	0	0	0	0	0	0	0	0	middle
156	PC-3p-273251_15	AAATGTTACATTTAAAGGGTAAA	23	chrA07	-	3018149	3018322	cattctttaaacttaaatttcggtggtattcaccctttaaatgtaacatttttagatcgattgatataaaatcttttcttatgtcctttaaatctagctgagaacataagagaggtctaaAAATGTTACATTTAAAGGGTGAAtaccaccgaaatttaagtttaaagaatggta	0	3'	New	gp4	((((((((((((((((((((((((((((((((((((((((((((((((((((((((((....(((.....))).((((((((((.(((...........))).))))))))))))))))))))))))))))))))))))))))))))))))))))))))))))))))))))...	171	28.2	-99.5	2	23	0	13	0	0	6	0	0	0	0	0	13	21.3805	0	10.9122	0	0	8.13241	0	0	0	0	0	20.8291	middle
157	PC-5p-160437_38	ATTTATCGGGCCAGTCTGTTTACT	24	chrA03	-	7034187	7034284	ATTCATCGGGCCAGTCTGTTTACTcatttaaatgggcgagttttgcctctataattaatccgtttaaattttgggctaaatagattgagctcgattaa	0	5'	New	gp4	....((((((((((((((((((((((((((((((((..((((..........))))..))))))))))...)))).))))))))))).)))))))...	91	35.7	-34.7	1	8	0	6	9	0	11	0	0	17	0	0	0	7.43669	0	5.03642	7.27062	0	14.9094	0	0	13.6902	0	0	0	middle
158	PC-3p-43034_187	ATTCAACAAAACTGCTGGTCCCCT	24	chrA06	+	87366219	87366347	atgctagggggccagcaatttttgtgatttgatggtgtgagattggtgtgagatttcatccaatggctcaccttcctctgctggttacatgctggtcaaaATTCAACAAAACTGCTGGTCCCCTagact	0	3'	New	gp4	...((((((((((((((..((((((((((((((((.((((((((((.(((......))))))))..)))))...))...((((....)).))..))))))..)).)))))).))))))))))))))...	123	45.7	-51.3	0.9	59	16	47	44	0	73	37	0	22	18	0	15	54.8456	11.0808	39.4519	35.5452	0	98.9444	35.1273	0	17.7167	26.8375	0	24.0336	middle
159	PC-3p-383737_7	GAAGTCAACTGCACCTGAGTTTCT	24	chrA02	+	89451980	89452129	ttatggtggaaactcaggtgcagtcgactttccgtgaaattaatagctaagagtcgttagataaaaatttagtcaaatcagttaaatcatctaacgattctcaactatcaactttacgtGAAGTCAACTGCACCTGAGTTTCTaccaata	0	3'	New	gp4	...(((((((((((((((((((((.(((((..((((((.((.((((...(((((((((((((....((((((.........)))))).)))))))))))))...)))).)).))))))..))))).)))))))))))))))))))))...	144	35.3	-73.4	1.4	6	0	0	0	0	0	0	0	0	7	0	0	5.57751	0	0	0	0	0	0	0	0	10.4368	0	0	middle
160	PC-3p-101141_74	AAAACCTTGGGGATTGATCTGTGT	24	chrA09	+	4106973	4107122	aatacacagatcaatttccaaggttttattttggcggacaaatcagtccccaaggattttaaaaacggacattttagttcccaagaaaaatgaattggggactgatttgtccgccaaagtAAAACCTTGGGGATTGATCTGTGTattaat	0	3'	New	gp4	(((((((((((((((..((((((((((((((((((((((((((((((((((((..(((((......((((......))))......)))))...))))))))))))))))))))))))))))))))))))..)))))))))))))))...	147	36.7	-96.5	1.8	10	0	0	12	0	7	12	0	9	10	7	7	9.29586	0	0	9.69415	0	9.48782	11.3926	0	7.24773	14.9097	6.2675	11.2157	middle
161	PC-5p-5478_1230	TCCGTCAAATTCATGTTGGTC	21	chrA01	+	7498490	7498743	atcttgagttgtggtagacttatcaagctttttggtatggaaccgttcaatctattcccaccaagatacaattgaatagatccgttaaattcttgaatgaaggagatattgttTCCGTCAAATTCATGTTGGTCaaatttacggttctgatgtttgcccttgtcatcacaagttatcaagcttggaatttcatcacttgtgatgacaagggcaacatcagaaccgtaaatttgaccaacatgaatttgatggaa	0	5'	New	gp4	((((((((((......))))).(((((...((((..(((((...(((((((.((((........))))..)))))))...)))))))))..)))))......))))).....((((((((((((((((((((((((((((((((((((((((((.((((((((((((((((((.((.(((.......))).)).))))))))))))))))))))))))))))))))))))))))))))))))))))))))))))	142	36.6	-119.1	1.3	102	155	116	177	242	112	84	86	118	43	102	44	94.8177	107.345	97.3707	142.989	162.105	151.805	79.7485	117.785	95.0258	64.1119	91.3264	70.4986	middle
162	PC-3p-49239_164	TAAACGGGCTGGCCCGATGGGTTT	24	chrA01	+	95178971	95179116	ttagcccgcgggctagcccgtttaacccgtcatttttttcgggttaatcgggctcagcccgtttagcccgaaatttaaacgggcttaattttaggggcaaagcccgcccatttaaacgggTAAACGGGCTGGCCCGATGGGTTTag	0	3'	New	gp4	..((((((((((((((((((((((.(((((......(((((((((((.(((((...))))).))))))))))).(((((.((((..........((((...)))))))).)))))))))))))))))))))))))).))))))...	141	52.7	-86	1.1	24	18	27	26	0	27	16	12	10	8	0	15	22.3101	12.4659	22.6639	21.004	0	36.5959	15.1902	16.435	8.05304	11.9278	0	24.0336	middle
163	PC-5p-274564_14	CGTGTTCTAGTGGTTTTAGCC	21	chrA09	-	20730081	20730225	ataaaaattttcaagtattccaccaacaatattCGTGTTCTAGTGGTTTTAGCCactcatctcaattatgtatatatttcataatcgaggtgaacggctgaaaacactagaacacaaatattcctggtatacttcaaattttaac	0	5'	New	gp4	...(((((((..((((((...((((..((((((.(((((((((((.((((((((..(((((((.((((((.........)))))).)))))))..)))))))).))))))))))).))))))..)))))))))).)))))))...	139	31	-56.9	1.3	0	0	0	0	0	8	0	0	0	0	6	0	0	0	0	0	0	10.8432	0	0	0	0	5.37214	0	middle
164	PC-3p-225857_21	AAATCGGAGGGTCTGATTTGTGTT	24	chrA05	+	95189732	95189817	agtacacaaatcggaccctccgatttgtgttgaaaaagttaaaaaaaattcagagtacatAAATCGGAGGGTCTGATTTGTGTTaa	0	3'	New	gp4	...(((((((((((((((((((((((((((......((((......))))......)))))))))))))))))))))))))))...	80	34.9	-45.4	1.5	8	0	13	0	0	6	0	0	0	0	0	0	7.43669	0	10.9122	0	0	8.13241	0	0	0	0	0	0	middle
165	PC-5p-114286_63	ACAATACGCCCCCCTTGTATTGAC	24	chrA02	+	20614701	20614887	aatcattggattttatggtgtttttcgaaattgtgggaacagtACAATACGCCCCCCTTGTATTGACaacacgcccccttgtattgtatatttttaaaatatacaatacaaggggggcgtattgtcaatacaaggggggcgtattgtactgttcccacaatttcgaaaaacaccataaaatccaatg	0	5'	New	gp4	...((((((((((((((((((((((((((((((((((((((((((((((((((((((((((((((((((.(((((((((((((((((((((((...))))))))))))))).)))))))).))))))))))))))))))))))))))))))))))))))))))))))))))))))))))))))))))	184	38.5	-154.3	2.1	12	0	15	13	0	7	0	0	0	9	7	6	11.155	0	12.591	10.502	0	9.48782	0	0	0	13.4188	6.2675	9.61345	middle
166	PC-5p-231488_20	ATTTTAGTCCCTAACGTTGAGGCT	24	chrA08	-	8883558	8883716	taaaggggtaagtattATTTTAGTCCCTAACGTTGAGGCTgaaaatcgaaatcgtccctcatctaattttttatttagaatggtccttaacgttttttttcgtattaatatcgattttcagcctcaacgttagggaccaaaataatacttacccctaat	0	5'	New	gp4	...((((((((((((((((((.(((((((((((((((((((((((((((.......((...(((((........)))))..))......(((........))).......))))))))))))))))))))))))))).))))))))))))))))))...	153	33.3	-83.5	1.6	6	0	8	0	0	14	6	0	12	0	0	0	5.57751	0	6.71522	0	0	18.9756	5.69632	0	9.66364	0	0	0	middle
167	PC-3p-135682_49	ATTTCACGTAAAGTCGACTTCACC	24	chrA03	+	5999724	5999857	tacatttagttgtagtcgattttatgtgaagttgatacttgagagtcgtcagacgatttgacttatttgactaaatttttatttaacagctttcagatattaATTTCACGTAAAGTCGACTTCACCtgagtttt	0	3'	New	gp4	...((((((.((.((((((((((((((((((((((((..(((((((.((((((...)))))).........(((((....)))))...)))))))..)))))))))))))))))))))))).)).))))))...	128	30.6	-50	1.2	0	0	0	0	0	4.5	0	0	3	6	3	8	0	0	0	0	0	6.09931	0	0	2.41591	8.94584	2.68607	12.8179	middle
168	PC-3p-68367_116	AAAATCGACTGCACCTGAATTTTC	24	chrA02	+	87630941	87631093	aaatatggtaaaaattcaggtgaagtcaattttatgtgaagttgaaatttgagagtagttagatgaaaattaattaaatcagtcaaattatctaacgactcttgaatatcaacttcacgtAAAATCGACTGCACCTGAATTTTCaccataaaa	0	3'	New	gp4	...((((((.((((((((((((.((((.(((((((((((((((((.(((..(((((.(((((((((.....................))))))))).)))))..))).))))))))))))))))).)))).)))))))))))).))))))...	147	28.1	-73.4	1.7	17	8	10	20	0	27	13	0	9	0	0	12	15.803	5.54038	8.39403	16.1569	0	36.5959	12.342	0	7.24773	0	0	19.2269	middle
169	PC-5p-263051_16	ATAAACCGTGGCTGGTAGGAACGG	24	chrA09	-	5906555	5906686	gtacATAAACCGTGGCTGGTAGGAACGGtttacgtgttggatgaaaatgagtataaaccgtgggagcctaccacggtttatgattgcatgtaaatcttcataaaaccttgctaccagcaatggtttatgaag	0	5'	New	gp4	...((((((((((.((((((((.((.(((((..(((..((((....(((..((((((((((((.......))))))))))))....)))....)))).))).))))))).)))))))).))))))))))...	126	41.7	-59.4	1.1	0	0	0	0	0	0	0	0	0	0	6	10	0	0	0	0	0	0	0	0	0	0	5.37214	16.0224	middle
170	PC-3p-85948_90	AGAAATCGGACCCTCTAATTTGTG	24	chrA07	+	76226429	76226520	gagaggtacacaaatcagaccgtccgatttgtgttaaaaaaattaaaaaatttgaagtacAGAAATCGGACCCTCTAATTTGTGtattttct	0	3'	New	gp4	((((.((((((((((.(((..(((((((((.(((.....(((((....))))).....))).)))))))))..))).)))))))))))))).	91	32.6	-34.3	1.1	18	10	10	11	0	19	8	0	0	8	0	6	16.7325	6.92548	8.39403	8.88631	0	25.7526	7.5951	0	0	11.9278	0	9.61345	middle
171	PC-5p-47463_170	AACCCTCAAAGGCTTCCATTCT	22	chrA04	+	120094429	120094577	ttattgaatggagaaattatcttctgcAACCCTCAAAGGCTTCCATTCTttgtatgttcaattccattattcaatttggaaagaaaaaatgaacataaagaagggaagcctttttgggtcgttgaaggctttgctctgtctttcaaaag	0	5'	New	gp4	...(((((..(((......(((((..(.((((..((((((((((.(((((..((((((((.(((((..........)))))........))))))))))))).))))))))))..)))).)..))))).....)))..)...))))...	143	34.9	-50.1	1	18	23	14	13	11	12	15	0	10	19	24	17	16.7325	15.9286	11.7516	10.502	7.36842	16.2648	14.2408	0	8.05304	28.3285	21.4886	27.2381	middle
172	PC-3p-106691_69	TTGCTTCTTCACACGCTTGTT	21	chrA05	+	100783488	100783670	aagcaattgggccactcttagctgggcagagaaacaagcgtgtgaagaagcaactagcttggatgaagaactaggagctgtgaaatagagctggtttctctgctcatacatccaggctggTTGCTTCTTCACACGCTTGTTtttctgctcaagctaacggtttatctggcccaattgctttct	0	3'	New	gp4	(((((((((((((((..((((((((((((((((((((((((((((((((((((((((((((((((.........((((...(((((.......)))))...))))...))))))))))))))))))))))))))))))))))))))))))).)))))..))......)))))))))))))...	180	46.4	-115.5	1.4	7	13	14	6	15	0	0	0	7	0	14	0	6.5071	9.00312	11.7516	4.84708	10.0479	0	0	0	5.63712	0	12.535	0	middle
1	PC-5p-22873_342	CTTAATCAAGGGAATCACAGTTG	23	chrB09	+	132653159	132653291	tttgtgagtataatgattcattccatcctTTTAATCAAGGGAATCACAGTTGagttgagttgagtctctctcccgctcagaatctctACTGTGTTCCCTTGATCAAATagatgtactggatcacaatcactcc	0	5'	New	gp4	...((((......(((((((...((((..(((.((((((((((.((((((.(((((((((.(((.....)))..))))))...))).)))))))))))))))).)))..))))...)))))))...))))...	127	39.8	-50.8	1	75.5	73.5	84.5	26	18.5	23.5	38.5	23	48.5	22	30	11.5	70.1837	50.9023	70.9295	21.004	12.3924	31.852	36.5514	31.5005	39.0572	32.8014	26.8607	18.4258	middle
2	PC-3p-7210_966	ACTGTGTTCCCTTGATCAAAT	21	chrB09	+	132653159	132653291	tttgtgagtataatgattcattccatcctTTTAATCAAGGGAATCACAGTTGagttgagttgagtctctctcccgctcagaatctctACTGTGTTCCCTTGATCAAATagatgtactggatcacaatcactcc	0	3'	New	gp4	...((((......(((((((...((((..(((.((((((((((.((((((.(((((((((.(((.....)))..))))))...))).)))))))))))))))).)))..))))...)))))))...))))...	127	39.8	-50.8	1	51.5	102.5	70.5	11.5	21.5	6	58.5	44	74.5	15	33.5	12.5	47.8737	70.9861	59.1779	9.29023	14.4019	8.13241	55.5392	60.2618	59.9951	22.3646	29.9944	20.028	middle
3	PC-5p-25190_313	GTACACGAAGGGGGATGTAGAGGGG	25	chrB10	+	2778261	2778414	gccgagccctttgagtgtgtcaccattgaGTACACGAAGGGGGATGTAGAGGGGttgggatgtagaggggttgttccccttcttcatctcctcattcaaaaacgcttcTACCTCCTCCTTTGTGAATTCaatggtgccactcatcctgttctct	0	5'	New	gp4	...((((....((((((.(.(((((((((((.((((((((((((.(((((((.(((((((((.(((((((......))))))).))))))..........))).))))))).)))))))))))).))))))))))))))))))....))))...	148	50	-80.8	1.1	71.5	65	80	29	31	22.5	59.5	31.5	64.5	38	34	29.5	66.4654	45.0156	67.1522	23.4275	20.7656	30.4965	56.4885	43.142	51.9421	56.657	30.4421	47.2661	middle
4	PC-3p-6231_1097	TACCTCCTCCTTTGTGAATTC	21	chrB10	+	2778261	2778414	gccgagccctttgagtgtgtcaccattgaGTACACGAAGGGGGATGTAGAGGGGttgggatgtagaggggttgttccccttcttcatctcctcattcaaaaacgcttcTACCTCCTCCTTTGTGAATTCaatggtgccactcatcctgttctct	0	3'	New	gp4	...((((....((((((.(.(((((((((((.((((((((((((.(((((((.(((((((((.(((((((......))))))).))))))..........))).))))))).)))))))))))).))))))))))))))))))....))))...	148	50	-80.8	1.1	82	122.5	93	79	128	43.5	109	79	143.5	52	107	34	76.226	84.8371	78.0644	63.8198	85.7417	58.96	103.483	108.197	115.561	77.5306	95.8031	54.4762	middle
5	PC-5p-25190_313	GTACACGAAGGGGGATGTAGAGGGG	25	chrB10	+	3230600	3230753	gccgagccctttgagtgtgtcaccattgaGTACACGAAGGGGGATGTAGAGGGGttgggatgtagaggggttgttccccttcttcatctcctcattcaaaaacgcttcTACCTCCTCCTTTGTGAATTCaatggtgccactcatcctgttctct	0	5'	New	gp4	...((((....((((((.(.(((((((((((.((((((((((((.(((((((.(((((((((.(((((((......))))))).))))))..........))).))))))).)))))))))))).))))))))))))))))))....))))...	148	50	-80.8	1.1	71.5	65	80	29	31	22.5	59.5	31.5	64.5	38	34	29.5	66.4654	45.0156	67.1522	23.4275	20.7656	30.4965	56.4885	43.142	51.9421	56.657	30.4421	47.2661	middle
6	PC-3p-6231_1097	TACCTCCTCCTTTGTGAATTC	21	chrB10	+	3230600	3230753	gccgagccctttgagtgtgtcaccattgaGTACACGAAGGGGGATGTAGAGGGGttgggatgtagaggggttgttccccttcttcatctcctcattcaaaaacgcttcTACCTCCTCCTTTGTGAATTCaatggtgccactcatcctgttctct	0	3'	New	gp4	...((((....((((((.(.(((((((((((.((((((((((((.(((((((.(((((((((.(((((((......))))))).))))))..........))).))))))).)))))))))))).))))))))))))))))))....))))...	148	50	-80.8	1.1	82	122.5	93	79	128	43.5	109	79	143.5	52	107	34	76.226	84.8371	78.0644	63.8198	85.7417	58.96	103.483	108.197	115.561	77.5306	95.8031	54.4762	middle
7	PC-5p-102778_72	CATCAACTGATGTTATTCTCA	21	chrB06	-	4521924	4522097	atggaggggtgaatttagattatgttatatcttCATCAACTGATGTTATTCTCAactatatccatcatctattattacaacttacaacataacctaagtacttgttgtgatggatataacTGAGAATAACATCAGTTGATGAaaatacaacataacctaaattcaccacctcat	0	5'	New	gp4	...(((((((((((((((.(((((((.(((.(((((((((((((((((((((((..((((((((((.................((((((..((....))...))))))))))))))))..))))))))))))))))))))))).))).))))))).))))))))))).))))..	169	30.5	-83.6	1.6	0	0	0	0	0	0	0	0	0	13.5	12.5	14	0	0	0	0	0	0	0	0	0	20.1281	11.192	22.4314	middle
8	PC-3p-239605_19	TGAGAATAACATCAGTTGATAA	22	chrB06	-	4521924	4522097	atggaggggtgaatttagattatgttatatcttCATCAACTGATGTTATTCTCAactatatccatcatctattattacaacttacaacataacctaagtacttgttgtgatggatataacTGAGAATAACATCAGTTGATGAaaatacaacataacctaaattcaccacctcat	0	3'	New	gp4	...(((((((((((((((.(((((((.(((.(((((((((((((((((((((((..((((((((((.................((((((..((....))...))))))))))))))))..))))))))))))))))))))))).))).))))))).))))))))))).))))..	169	30.5	-83.6	1.6	0	0	0	0	0	0	0	0	0	6	12	16	0	0	0	0	0	0	0	0	0	8.94584	10.7443	25.6359	middle
9	PC-5p-102778_72	CATCAACTGATGTTATTCTCA	21	chrB06	+	4521836	4522010	catgaggtggtgaatttaggttatgttgtattttCATCAACTGATGTTATTCTCAgttatatccatcacaacaagtacttaggttatgttgtaagttgtaataatagatgatggatatagttgagaataacatcagttgatgaagatataacataatctaaattcacccctccat	0	5'	New	gp4	...((((.(((((((((((((((((((((((((((((((((((((((((((((((..((((((((((((((((...((....))..)))))).................))))))))))..)))))))))))))))))))))))))))))))))))))))))))))))))))...	169	30.9	-97.8	1.8	0	0	0	0	0	0	0	0	0	13.5	12.5	14	0	0	0	0	0	0	0	0	0	20.1281	11.192	22.4314	middle
10	PC-5p-54169_148	CGAGTTTGATTAGTTTCCATAATG	24	chrB05	+	59876900	59877095	tctaaatttagggtcgtgctgatctgttcgagtgactcggagattgtttactCGAGTTTGATTAGTTTCCATGATGatcaccaccgtgtgggaaataattttccgaatcatatggggttgagcaTTATGGAAACTTCTCAAACTTGAGtaatcaatccccgacgcagtcgaacggatcacgatgagattaaattta	0	5'	New	gp4	..(((((((((..((((..((((((((((((.((..((((.(((((.((((((((((((((..(((((((((((((.(((((.((((((((((((....)))))....))))))))).))).)))))))))))))..)))))))))))))).))))).))))..)).))))))))))))..))))..)))))))))	194	40.8	-101.4	1.3	42	14	33	10	0	9	11	0	13	0	8	8	39.0426	9.69567	27.7003	8.07846	0	12.1986	10.4433	0	10.4689	0	7.16285	12.8179	middle
11	PC-3p-134425_50	TTATGGAAACTTCTCAAACTTGAG	24	chrB05	+	59876900	59877095	tctaaatttagggtcgtgctgatctgttcgagtgactcggagattgtttactCGAGTTTGATTAGTTTCCATGATGatcaccaccgtgtgggaaataattttccgaatcatatggggttgagcaTTATGGAAACTTCTCAAACTTGAGtaatcaatccccgacgcagtcgaacggatcacgatgagattaaattta	0	3'	New	gp4	..(((((((((..((((..((((((((((((.((..((((.(((((.((((((((((((((..(((((((((((((.(((((.((((((((((((....)))))....))))))))).))).)))))))))))))..)))))))))))))).))))).))))..)).))))))))))))..))))..)))))))))	194	40.8	-101.4	1.3	8	0	14.5	3	0	13.5	0	0	0	0	0	0	7.43669	0	12.1713	2.42354	0	18.2979	0	0	0	0	0	0	middle
12	PC-3p-134425_50	TTATGGAAACTTCTCAAACTTGAG	24	chrB07	+	18327192	18327384	aatttagggtcgttttgatccgttcgagtgactcgcagattgtttattcgagtttgattagtttccatgatgatcaccaccgtgtggaaaataattttccgaatcatacggggttgaggaTTATGGAAACTTCTCAAACTTGAGtaatcaatccccgacgcacttgaatggatcacaacgagattaaatttag	0	3'	New	gp4	(((((((..(((((.(((((((((((((((..(((..(((((.((((((((((((((..((((((((((((..(((((.((((((((((((...)))))).....)))))))).)))..))))))))))))..)))))))))))))).)))))..)))..))))))))))))))).)))))..)))))))...	190	39.4	-94.6	1.2	8	0	14.5	3	0	13.5	0	0	0	0	0	0	7.43669	0	12.1713	2.42354	0	18.2979	0	0	0	0	0	0	middle
13	PC-3p-3730_1713	GAGGCCTTTTTGGGAGGGAGT	21	chrB03	-	93142645	93142746	cgtgtagcattcattactctctctccctcaagggcttccaaattgcttcccatgaaacaagtttGAGGCCTTTTTGGGAGGGAGTatagtgtttgttacttc	0	3'	New	gp4	...((((((..(((((..(((((((((..(((((((((.((.(((.(((....))).))).)).)))))))))..)))))))))..)))))..))))))...	96	44.1	-46.3	1	50.5	91.5	71	25	44.5	10	45	33	55	119.5	244.5	105.5	46.9441	63.3681	59.5976	20.1962	29.8086	13.554	42.7224	45.1964	44.2917	178.171	218.915	169.036	middle
14	PC-3p-63255_126	TGGAAAGATAGGGATGTTGGC	21	chrB09	-	10855765	10855859	gtgcagcatccccgttgttttccacttcgtcagtgattttcactgacgattgTGGAAAGATAGGGATGTTGGCttaatttaggcccgttattgga	0	3'	New	gp4	((.(((((((((..((..(((((((.(((((((((.....)))))))))..)))))))))..)))))))))))...........(((....))).	73	45.3	-42.7	1	12	11	11	0	0	0	9	9.5	10.5	0	0	0	11.155	7.61802	9.23343	0	0	0	8.54448	13.0111	8.45569	0	0	0	middle
15	PC-5p-34874_230	AGTGACTCGGATATTGATTACT	22	chrB08	+	6956279	6956434	cgAGTGACTCGGATATTGATTACTcaagttttacaagttttcatgatggttatcaccatgtgggaaatgattttccaaatcatttggtggtgaaaattatggaaacttttgaaacttgaaTAATCCATATCCGAAGCACTCGaatgactcactacg	0	5'	New	gp4	((((((..((((((((.(((((.((((((((((.(((((((((((((..(((((((((..(((((((....)))))....))..)))))))))..))))))))))))).)))))))))).))))).))))))))..))))))..............	142	35.9	-71.9	1.3	0	0	0	0	0	0	49	23	48	55	60	77	0	0	0	0	0	0	46.52	31.5005	38.6546	82.0035	53.7214	123.373	middle
16	PC-3p-4234_1541	TAATCCATATCCGAAGCACTCG	22	chrB08	+	6956279	6956434	cgAGTGACTCGGATATTGATTACTcaagttttacaagttttcatgatggttatcaccatgtgggaaatgattttccaaatcatttggtggtgaaaattatggaaacttttgaaacttgaaTAATCCATATCCGAAGCACTCGaatgactcactacg	0	3'	New	gp4	((((((..((((((((.(((((.((((((((((.(((((((((((((..(((((((((..(((((((....)))))....))..)))))))))..))))))))))))).)))))))))).))))).))))))))..))))))..............	142	35.9	-71.9	1.3	0	0	0	0	0	0	371	227	470	321	412	272	0	0	0	0	0	0	352.223	310.896	378.493	478.602	368.887	435.81	middle
17	PC-5p-76676_102	AGATGTCGAAGGCTTGATAGAT	22	chrB04	+	7896091	7896282	attttcatttataagagagggtttcttatccgccgtttccaatgttaaatgagaAGATGTCGAAGGCTTGATAGATtaaaggaggagtttgaattcagggtttaaacacttctcttaaaCTATCAAGGCCTCGACATCTTCccatttcacattgggaacagggaataagaaacatctcttattaatgaatgt	0	5'	New	gp4	...((((((.((((((((..(((((((((((...(((((((((((.(((((.(((((((((((.((((((((((.((((..((((.((((((((.....)))))))).))))..)))).))))))).)))))))))))))).))))).)))))))))))..))).)))))))).)))))))).))))))...	186	35.9	-93.7	1.4	74	45	43	0	8	14	31	7	24	9	7	10	68.7893	31.1646	36.0943	0	5.35885	18.9756	29.431	9.58711	19.3273	13.4188	6.2675	16.0224	middle
18	PC-3p-26916_294	CTATCAAGGCCTCGACATCTTC	22	chrB04	+	7896091	7896282	attttcatttataagagagggtttcttatccgccgtttccaatgttaaatgagaAGATGTCGAAGGCTTGATAGATtaaaggaggagtttgaattcagggtttaaacacttctcttaaaCTATCAAGGCCTCGACATCTTCccatttcacattgggaacagggaataagaaacatctcttattaatgaatgt	0	3'	New	gp4	...((((((.((((((((..(((((((((((...(((((((((((.(((((.(((((((((((.((((((((((.((((..((((.((((((((.....)))))))).))))..)))).))))))).)))))))))))))).))))).)))))))))))..))).)))))))).)))))))).))))))...	186	35.9	-93.7	1.4	73	126	100	76	79	42	53	26	110	16	28	14	67.8598	87.261	83.9403	61.3963	52.9187	56.9269	50.3175	35.6093	88.5834	23.8556	25.07	22.4314	middle
19	PC-5p-66556_120	GGGCACCTCTTCACTGGCATG	21	chrB09	+	130628658	130628772	aatcagcaataGGGCACCTCTTCACTGGCATGtataagtataatatactaattcttcaagtatttctacggtcacatacataacatgccaaaggagagttgccctgttgctgctt	0	5'	New	gp4	...(((((((((((((.((((((..((((((((...(((((...)))))..........(((....))).............))))))))..)))))).)))))))))))))...	109	39.1	-47.2	1	4.5	8	5	0	0	0	4.5	8	12	6.5	19	0	4.18314	5.54038	4.19701	0	0	0	4.27224	10.9567	9.66364	9.69133	17.0118	0	middle
20	PC-3p-275006_14	TAAGTTAGGCACCAAGTTATAGGC	24	chrB03	-	122058904	122059063	tgattgctacggtgcctaaaagtgtttgtctaacttaccaaaaagggttaaaaatcaatatttagttttaaaagtataaaagtaaataatcattaaatattcaaaagttgtcataaaaagTAAGTTAGGCACCAAGTTATAGGCaccatagaattcacct	0	3'	New	gp4	(((...(((.((((((((((..((..((((((((((((.......((.......))..((((((.(((((......))))).))))))...............................)))))))))))).))..)).)))))))).)))...)))...	157	28.1	-40.8	0.9	0	0	4	0	0	9	0	0	0	0	0	0	0	0	3.35761	0	0	12.1986	0	0	0	0	0	0	middle
21	PC-3p-275006_14	TAAGTTAGGCACCAAGTTATAGGC	24	chrB06	-	6258930	6259072	tacggtgtctaaaagtgtttgtctaacttaccaaaaagggttaaaaatcaatatttagttttaaaagtataaaaataaataatcattaaatattcaaaagttgccataaaaaaTAAGTTAGGCACCAAGTTATAGGCaccata	0	3'	New	gp4	...((((((((((..((..(((((((((((........(((........((((((((((........(((....))).......))))))))))........)))........))))))))))).))..)).))))))))...	137	25.2	-32.9	0.9	0	0	4	0	0	9	0	0	0	0	0	0	0	0	3.35761	0	0	12.1986	0	0	0	0	0	0	middle
22	PC-5p-61027_131	TTTCAAGCACCTCACTACCATC	22	chrB10	-	11052115	11052244	gctgtattagagttgacgtgaagataTTTCAAGCACCCCACTACCATCtccgacctctttcgtctagactgaagaggtcggagatggtagtgaaggtgcttaaagtgccttcagtctagcccattacaca	0	5'	New	gp4	..((((.....((((((.(((((..((((.(((((((.(((((((((((((((((((((..((....))..)))))))))))))))))))))..))))))).))))..)))))))).)))....))))..	126	46.9	-69.2	1.1	9.5	6	18	15	20	13	0	0	0	0	0	0	8.83106	4.15529	15.1092	12.1177	13.3971	17.6202	0	0	0	0	0	0	middle
23	PC-3p-192338_29	TCAACGATTAAAAATCACAGA	21	chrB04	-	125148800	125148941	aacttttaagtatactggtacactggtgttttagtgatttttaatcgttgattttaattataaaaaatatatataatatatataattaagaTCAACGATTAAAAATCACTGAtacaccggtataacggtacacttgaaaatc	0	3'	New	gp4	...((((((((.(((((.((.((((((((.((((((((((((((((((((((((((((((((....((((.....)))).)))))))))))))))))))))))))))))))).)))))))).)).))))).))))))))...	136	23.9	-64.6	1.9	0	0	0	0	0	0	0	0	0	3	15	0	0	0	0	0	0	0	0	0	0	4.47292	13.4303	0	middle
24	PC-3p-192338_29	TCAACGATTAAAAATCACAGA	21	chrB06	-	3620857	3621022	tattgttggaagattttcaagtgtaccgtcataccggtatatcagtgatttttaaccgttgatcttaattatatatatattatatatattttttataattaagaTCAACGATTAAAAATCACAGAaacaccggtacgacggcacacttcaaaattttcctatattc	0	3'	New	gp4	...(((.((((((((((.((((((.(((((.(((((((...((.(((((((((((.(((((((((((((((((...((((.....))))....))))))))))))))))).))))))))))).))...))))))).))))).)))))).)))))))))).)))...	160	28.3	-75.3	1.6	0	0	0	0	0	0	0	0	0	3	15	0	0	0	0	0	0	0	0	0	0	4.47292	13.4303	0	middle
25	PC-5p-2548_2316	GTTCCCCGCAGACACTTCAGA	21	chrB05	+	29918452	29918569	aggcttatttcatatgttccctagaGTTCCCCACAGACACTTCAGAtatatatggtttctcatatatttatactgaagtgtttgggggaactcctgatagcatttgatttttaagaaa	0	5'	New	gp4	...((((..(((.(((((.....(((((((((.((((((((((((..((((((((....)))))))).....))))))))))))))))))))).....))))).)))....))))...	112	34.7	-48.7	1.2	247	450	329.5	40	97.5	24.5	36	22	50	4	6	0	229.608	311.646	276.583	32.3138	65.311	33.2074	34.1779	30.1309	40.2652	5.96389	5.37214	0	middle
26	PC-5p-31226_255	TGTGAAGATGATATTGCGAAC	21	chrB06	+	5752223	5752409	actgaacctcattttctattagggtggctactttcatgaagacgtcttcaTGTGAAGATGATATTGCGAACcgttagatggttcagtcaaccatctcaaaccatctaacaatTCACAATATCATTTTCACATGaagatatcttcatagaagtaatcaccttctattgaatatataatgagaatctga	0	5'	New	gp4	...((..(((((((((.((.((((((..(((((..(((((((..((((((((((((((((((((((.(((..(((((((((((.((........))..)))))))))))..))).))))))))))))))))))))))..)))))))..)))))..))))))..)).))).....))))))..))...	181	34.2	-83.5	1.3	11	19	13.5	9	8	3	18	10.5	14	5	11	5.5	10.2254	13.1584	11.3319	7.27062	5.35885	4.06621	17.089	14.3807	11.2742	7.45487	9.84892	8.81233	middle
27	PC-5p-53748_150	TGCAACGCTGGGGCTGCGCATT	22	chrB08	+	9426571	9426758	tatctctcatcgagtcgcatgccctgctgccgccgcatgctcgagaTGCAACGCTGGGGCTGCGCATTacatggaccgcataattataccagccccagcattgccatgtaatgcggtccatgtaaTGCGCAGCCCCAGCGTTGCATCtcgagcatgcagcgacagcagggcatgggactcaatgagag	0	5'	New	gp4	...(((((((.(((((.((((((((((((.(((.(((((((((((((((((((((((((((((((((((((((((((((((.((.......((....))........)).))))))))))))))))))))))))))))))))))))))))))))))).))).)))))))))))).))))).)))))))	185	57.4	-156.6	1.5	29	27	31	26	25	12	15	11	15	0	7	0	26.958	18.6988	26.0215	21.004	16.7464	16.2648	14.2408	15.0655	12.0796	0	6.2675	0	middle
28	PC-3p-114066_63	TGCGCAGCCCCAGCGTTGCATC	22	chrB08	+	9426571	9426758	tatctctcatcgagtcgcatgccctgctgccgccgcatgctcgagaTGCAACGCTGGGGCTGCGCATTacatggaccgcataattataccagccccagcattgccatgtaatgcggtccatgtaaTGCGCAGCCCCAGCGTTGCATCtcgagcatgcagcgacagcagggcatgggactcaatgagag	0	3'	New	gp4	...(((((((.(((((.((((((((((((.(((.(((((((((((((((((((((((((((((((((((((((((((((((.((.......((....))........)).))))))))))))))))))))))))))))))))))))))))))))))).))).)))))))))))).))))).)))))))	185	57.4	-156.6	1.5	16	29	23	13	7	6	6	0	0	0	8	0	14.8734	20.0839	19.3063	10.502	4.689	8.13241	5.69632	0	0	0	7.16285	0	middle
29	PC-3p-160216_39	CATATATCAAAGTAGATAGAGACC	24	chrB03	+	120644916	120645040	aaatcggtctctatctactttgatatatgtatgttacagtccctatttactttgagtaaatgcctttttcggtccctaatcagggactggagcgtaCATATATCAAAGTAGATAGAGACCgatat	0	3'	New	gp4	..(((((((((((((((((((((((((((((((((.((((((((((((((.....))))))(((......)))........)))))))).)))))))))))))))))))))))))))))))))..	121	36.8	-72.1	1.6	0	0	0	0	0	3.5	0	0	0	5.5	4	6.5	0	0	0	0	0	4.74391	0	0	0	8.20035	3.58143	10.4146	middle
30	PC-5p-135157_50	TAAAGTTGATACCTGAGAGCCATT	24	chrB03	-	7009734	7009854	aactcatgtgcagtcgacttcacgTAAAGTTGATACCTGAGAGCCATTagatgatttgactaaattttcatctaaccgttctcggatatcaattttacgtgaaatcgactgcacctgaatt	0	5'	New	gp4	...(((.((((((((((.(((((((((((((((((.((((((((..((((((((.............))))))))..)))))))).))))))))))))))))).)))))))))).)))...	115	38	-65.6	1.4	3	0	5	10.5	0	17.5	0	0	0	0	0	4	2.78876	0	4.19701	8.48238	0	23.7195	0	0	0	0	0	6.40896	middle
31	PC-5p-65_46562	TTGATAAATGGGAGAGTTTCC	21	chrB08	+	127980332	127980561	acaaacatcacaccgttactgtccttgcaaacgtcaccttttttccatgccatacttgtacaatgctggagctatgctcatagccttggTTGATAAATGGGAGAGTTTCCattggacaacatctccaacgcaaaactctcatagcccttattcattgagagtgttacgttggagatgttgtccaatggAAACTCTCCCATTTATCAACCaaggctatgagcatagctcca	0	5'	New	gp4	.............((((..(((....))))))).................................((((((((((((((((((((((((((((((((((((((((((((((((((((((((((((((((.((.(((((((..............))))))).)).))))))))))))))))))))))))))))))))))))))))))))))))))))))))))))))))	164	43	-137	1.4	2643	2498.5	2671.5	4287	3253.5	3146.5	2138	1292.5	2157.5	2134.5	2941.5	2171	2456.89	1730.33	2242.46	3463.24	2179.38	4264.77	2029.79	1770.19	1737.44	3182.48	2633.69	3478.47	high
32	PC-3p-1045_4577	AAACTCTCCCATTTATCAACC	21	chrB08	+	127980332	127980561	acaaacatcacaccgttactgtccttgcaaacgtcaccttttttccatgccatacttgtacaatgctggagctatgctcatagccttggTTGATAAATGGGAGAGTTTCCattggacaacatctccaacgcaaaactctcatagcccttattcattgagagtgttacgttggagatgttgtccaatggAAACTCTCCCATTTATCAACCaaggctatgagcatagctcca	0	3'	New	gp4	.............((((..(((....))))))).................................((((((((((((((((((((((((((((((((((((((((((((((((((((((((((((((((.((.(((((((..............))))))).)).))))))))))))))))))))))))))))))))))))))))))))))))))))))))))))))))	164	43	-137	1.4	291	410.5	356.5	322.5	467.5	175	401	254.5	461	346.5	654.5	320	270.509	284.291	299.247	260.53	313.158	237.195	380.704	348.56	371.245	516.622	586.011	512.717	middle
33	PC-5p-132893_51	ACGACACGTCCTGACTGGAAGAAG	24	chrB04	+	120175039	120175221	cacaggctgctgaacacgtgttatcttgttttctgaaggACGACACGTCCTGACTGGAAGAAGaagctgctgtgacccatgaaaaaagataatttcccctcatgcgtcccagtctgcagttgcttcttccagttaggacatgtcgtcctttggaaaaaaagataacacgtgtttagtagctta	0	5'	New	gp4	...((((((((((((((((((((((((.(((((..((((((((((.(((((((((((((((((.((((((((.(((.(((((.....((.....))...))))).))).))....)))))).))))))))))))))))).))))))))))..))))).)))))))))))))))))))))))).	179	44.8	-112.8	1.4	8	12	13	0	0	0	14.5	0	14	0	0	0	7.43669	8.31057	10.9122	0	0	0	13.7661	0	11.2742	0	0	0	middle
34	PC-5p-132893_51	ACGACACGTCCTGACTGGAAGAAG	24	chrB04	+	121996072	121996242	ctaaacacatgttatctttttttccgaaggACGACACGTCCTGACTGGAAGAAGcaactgcagactgtggcgcatgaggagaaattatcttttttcatgggtcacagtctgcagcttcttcttcctgtcagggcgtaccgtccttcagaaaacaagataacacgtgttcag	0	5'	New	gp4	((.(((((.(((((((((.(((((.((((((((..((((((((((.((((((((...((((((((((((((.(((((..(((.......)))..))))).))))))))))))))...)))))))).))))))))))..)))))))).))))).))))))))).))))).))	171	45.6	-105.3	1.4	8	12	13	0	0	0	14.5	0	14	0	0	0	7.43669	8.31057	10.9122	0	0	0	13.7661	0	11.2742	0	0	0	middle
35	PC-5p-119064_59	TATGGTGAAGCTAGTGAATTGGGT	24	chrB02	+	19101785	19101979	tcacacaaaggtaatatctcaattttaatttcttcttcaaatgcagtctaaaagtTATGGTGAAGCTAGTGAATTGGGTtggatgaaatgggtaataatctacatttcacccaacctaatTCATTGGCTTCACTATAACTTTtagattgcatttgaagaagaaattaaaattgagatattaactttgtgtgatat	0	5'	New	gp4	((((((((((.(((((((((((((((((((((((((((((((((((((((((((((((((((((((((((((((((((((((.(((((((((......))..))))))).))))))))))))))))))))))))))))))))))))))))))))))))))))))))))))))))))))))).))))))))))...	192	29.7	-132.2	2.3	27	29	37	18	0	15	0	0	0	0	0	0	25.0988	20.0839	31.0579	14.5412	0	20.331	0	0	0	0	0	0	middle
36	PC-3p-99993_75	TCATTGGCTTCACTATAACTTT	22	chrB02	+	19101785	19101979	tcacacaaaggtaatatctcaattttaatttcttcttcaaatgcagtctaaaagtTATGGTGAAGCTAGTGAATTGGGTtggatgaaatgggtaataatctacatttcacccaacctaatTCATTGGCTTCACTATAACTTTtagattgcatttgaagaagaaattaaaattgagatattaactttgtgtgatat	0	3'	New	gp4	((((((((((.(((((((((((((((((((((((((((((((((((((((((((((((((((((((((((((((((((((((.(((((((((......))..))))))).))))))))))))))))))))))))))))))))))))))))))))))))))))))))))))))))))))))).))))))))))...	192	29.7	-132.2	2.3	36	20	20	6	10	6	12	0	8	9	0	0	33.4651	13.851	16.7881	4.84708	6.69857	8.13241	11.3926	0	6.44243	13.4188	0	0	middle
37	PC-3p-35368_226	AAGGGTCACGGATTTGTTACTCCC	24	chrB04	-	24154	24269	agaggtgggagtaaagaattcgttgcctaaaaattaatttttaaaagtaacttataaaaattaacttttaaaagataactttttaaAAGGGTCACGGATTTGTTACTCCCactgaa	0	3'	New	gp4	...(((((((((((..(((((((..((......((((((((((.(((...))).))))))))))((((((((((.....))))))))))))..)))))))..)))))))))))...	110	27.6	-39.7	1.2	0	0	3.5	4	0	7	34.5	18.5	30	5	4	9.5	0	0	2.93791	3.23138	0	9.48782	32.7539	25.3374	24.1591	7.45487	3.58143	15.2213	middle
38	PC-3p-35368_226	AAGGGTCACGGATTTGTTACTCCC	24	chrB04	-	91568	91683	agaggtgggagtaaagaattcgttgcctaaaaattaatttttaaaagtaacttataaaaattaacttttaaaagataactttttaaAAGGGTCACGGATTTGTTACTCCCactgaa	0	3'	New	gp4	...(((((((((((..(((((((..((......((((((((((.(((...))).))))))))))((((((((((.....))))))))))))..)))))))..)))))))))))...	110	27.6	-39.7	1.2	0	0	3.5	4	0	7	34.5	18.5	30	5	4	9.5	0	0	2.93791	3.23138	0	9.48782	32.7539	25.3374	24.1591	7.45487	3.58143	15.2213	middle
39	PC-5p-21438_362	GGGCTCCTCACCTTTGGCAGA	21	chrB05	+	13085575	13085680	caattgcgGGGCTCCTCACCTTTGGCAGAtacatgacgtacattccaacacatgcatgcacgaaagcatgaatatgatccgccaaaggagagttgccctgtaactg	0	5'	New	gp4	((.(((((((((..(((.((((((((.(((.((((..((........)).....(((((......)))))..))))))).)))))))).)))..))))))))).))	106	49.1	-44.8	0.9	13.5	30	11	5.5	20	6.5	30	35.5	40	10.5	31	9.5	12.5494	20.7764	9.23343	4.44315	13.3971	8.81011	28.4816	48.6203	32.2121	15.6552	27.756	15.2213	middle
40	PC-3p-235215_20	ACTTCACATGAAGTCGACTGCAGC	24	chrB04	-	131565307	131565458	tccttggtggaaactcgggtgcagtcgacttcacgtgaagttgatagttgagagccgttagatgaaaatttagtcaaatcagtcaaatcatttaacgactctcagctatcaACTTCACATGAAGTCGACTGCAGCcgagtttccaccaatat	0	3'	New	gp4	...(((((((((((((((.((((((((((((((.((((((((((((((((((((.((((((((((......................)))))))))).)))))))))))))))))))).)))))))))))))).)))))))))))))))...	146	42.8	-102.4	1.6	12	6	3	0	0	6	0	0	0	0	3	0	11.155	4.15529	2.51821	0	0	8.13241	0	0	0	0	2.68607	0	middle
41	PC-3p-235215_20	ACTTCACATGAAGTCGACTGCAGC	24	chrB10	+	125428212	125428362	ctcagatgcagtcgacttcacgtaaagttgattactgagaacggttagatgatttgactgatttaactaaattttcatataacgactctcaactatcaacttcacatgaagctgctatcaACTTCACATGAAGTCGACTGCAGCtgagttt	0	3'	New	gp4	(((((.((((((((((((((.((.((((((((...(((((...((((.((((......................)))).))))...))))).....((.((((....)))).))..)))))))).)).)))))))))))))).)))))...	148	37.7	-55.5	1	12	6	3	0	0	6	0	0	0	0	3	0	11.155	4.15529	2.51821	0	0	8.13241	0	0	0	0	2.68607	0	middle
42	PC-5p-2193_2613	TCAGTGCAGTTAGAGTCTAGAC	22	chrB04	+	123441697	123441818	aacgcgggcaacaaacgaggTCAGTGCAGTTAGAGTCTAGACaggtgcccgtagacccgccggtgacttttttttcgcctgtCTAGATTCTGGTGCACTGACCtcgtttgctttgtcgcacg	0	5'	New	gp4	...((.(((((((((((((((((((((.(..((((((((((((((((.....(((((....)))..)).......))))))))))))))))..)))))))))))))))))..)))))))...	116	54.1	-65.3	1	359	443	416	239	265	142	169	139	216	114	175	88	333.721	306.799	349.191	193.075	177.512	192.467	160.446	190.373	173.946	169.971	156.687	140.997	middle
43	PC-3p-19324_398	CTAGATTCTGGTGCACTGACC	21	chrB04	+	123441697	123441818	aacgcgggcaacaaacgaggTCAGTGCAGTTAGAGTCTAGACaggtgcccgtagacccgccggtgacttttttttcgcctgtCTAGATTCTGGTGCACTGACCtcgtttgctttgtcgcacg	0	3'	New	gp4	...((.(((((((((((((((((((((.(..((((((((((((((((.....(((((....)))..)).......))))))))))))))))..)))))))))))))))))..)))))))...	116	54.1	-65.3	1	132	136	106	22	22	6	44	19	42	32	38	23	122.705	94.1865	88.9767	17.7726	14.7368	8.13241	41.773	26.0222	33.8227	47.7111	34.0235	36.8515	middle
44	PC-5p-78986_99	AATTTGTGGGCCACGAGACTTTTT	24	chrB09	+	120357617	120357777	tattctgttgggctgAATTTGTGGGCCACGAGACTTTTTtattattgtcatgggttaagatggaagagtagtttaatactattaaactactcttccaccttaacccatgacaataataaaAAAAGTCTCGTGGCCCACAAATTCagcccaacagaatacaa	0	5'	New	gp4	(((((((((((((((((((((((((((((((((((((((((((((((((((((((((((.(((((((((((((((((...))))))))))))))))).))))))))))))))))))).))))))))))))))))))))))))))))))))))))))))...	158	36.6	-127.3	2.2	21	0	7	35	0	49	14	0	7	0	0	0	19.5213	0	5.87582	28.2746	0	66.4147	13.2914	0	5.63712	0	0	0	middle
45	PC-3p-52859_152	AAAAGTCTCGTGGCCCACAAATTC	24	chrB09	+	120357617	120357777	tattctgttgggctgAATTTGTGGGCCACGAGACTTTTTtattattgtcatgggttaagatggaagagtagtttaatactattaaactactcttccaccttaacccatgacaataataaaAAAAGTCTCGTGGCCCACAAATTCagcccaacagaatacaa	0	3'	New	gp4	(((((((((((((((((((((((((((((((((((((((((((((((((((((((((((.(((((((((((((((((...))))))))))))))))).))))))))))))))))))).))))))))))))))))))))))))))))))))))))))))...	158	36.6	-127.3	2.2	54	24	51	68	0	90	45	6	52	20	13	28	50.1976	16.6211	42.8095	54.9335	0	121.986	42.7224	8.21752	41.8758	29.8195	11.6396	44.8628	middle
46	PC-5p-107777_68	TGCCGTGGCTCTGACGTGGACGTA	24	chrB09	+	143275580	143275805	cccgttagccccgtcgaaaaatgctgaagtggcTGCCGTGGCTCTGACGTGGACGTAacaggatgacatgttggcaagactttctgaaaataggacatattaggatttgtcaacgtgtcaTCCCGTTACGTCCACGTCAGAGCCacgacaaccacctcagcattttccgatggggctaacgggctgagtttaatggggggatagatttgtccacaattttgaaggg	0	5'	New	gp4	((((((((((((((((.((((((((((.((((.((.(((((((((((((((((((((((.((((((((((((((((((...((((((............)))))))))))))))))))))))).))))))))))))))))))))))).)).)))).)))))))))).)))))))))))))))).....(((((.....(((((....)))))......)))))...	183	50	-141.1	1.2	16	13	10	23	0	10	10	0	0	0	0	0	14.8734	9.00312	8.39403	18.5805	0	13.554	9.49387	0	0	0	0	0	middle
47	PC-3p-37362_215	TCCCGTTACGTCCACGTCAGAGCC	24	chrB09	+	143275580	143275805	cccgttagccccgtcgaaaaatgctgaagtggcTGCCGTGGCTCTGACGTGGACGTAacaggatgacatgttggcaagactttctgaaaataggacatattaggatttgtcaacgtgtcaTCCCGTTACGTCCACGTCAGAGCCacgacaaccacctcagcattttccgatggggctaacgggctgagtttaatggggggatagatttgtccacaattttgaaggg	0	3'	New	gp4	((((((((((((((((.((((((((((.((((.((.(((((((((((((((((((((((.((((((((((((((((((...((((((............)))))))))))))))))))))))).))))))))))))))))))))))).)).)))).)))))))))).)))))))))))))))).....(((((.....(((((....)))))......)))))...	183	50	-141.1	1.2	101	59	107	95	32	134	57	7	52	12	0	0	93.8882	40.8603	89.8161	76.7454	21.4354	181.624	54.1151	9.58711	41.8758	17.8917	0	0	middle
48	PC-5p-215314_23	AGCAGAGGGAGGAAGAAGAAGGGG	24	chrB02	+	102627660	102627908	atgttttatgaaaatagaggaagaagaaagtgtagatgggtatatagacttaagagAGCAGAGGGAGGAAGAAGAAGGGGaaagttggtgagttatatcttacacactcaccaacttcccCTTTCTTCTTCCTCTCTTTGCtctcttaagtctatatacctttctatattttcaccttactctattttttttaaaacatgtcggaatacttggataaacctctctacgggagagtgactgtgtacaatc	0	5'	New	gp4	((((((((.((((((((((.(((..(((((((((((..((((((((((((((((((((((((((((((((((((((((((.((((((((((((............)))))))))))).))))))))))))))))))))))))))))))))))))))))))..)))))))))))..))).))))))))))..))))))))..........(((.(((...(((((.....)))))......))).)))..	199	36.9	-135.1	1.5	12	0	17	0	0	0	0	0	0	0	0	0	11.155	0	14.2698	0	0	0	0	0	0	0	0	0	middle
49	PC-3p-55057_146	CTTTCTTCTTCCTCTCTTTGC	21	chrB02	+	102627660	102627908	atgttttatgaaaatagaggaagaagaaagtgtagatgggtatatagacttaagagAGCAGAGGGAGGAAGAAGAAGGGGaaagttggtgagttatatcttacacactcaccaacttcccCTTTCTTCTTCCTCTCTTTGCtctcttaagtctatatacctttctatattttcaccttactctattttttttaaaacatgtcggaatacttggataaacctctctacgggagagtgactgtgtacaatc	0	3'	New	gp4	((((((((.((((((((((.(((..(((((((((((..((((((((((((((((((((((((((((((((((((((((((.((((((((((((............)))))))))))).))))))))))))))))))))))))))))))))))))))))))..)))))))))))..))).))))))))))..))))))))..........(((.(((...(((((.....)))))......))).)))..	199	36.9	-135.1	1.5	78	54	60	15	11	0	22	25	35	0	10	7	72.5077	37.3976	50.3642	12.1177	7.36842	0	20.8865	34.2397	28.1856	0	8.95356	11.2157	middle
50	PC-5p-138409_48	AGAAACTTAGGTGCAGTCGACTTC	24	chrB07	+	123365335	123365484	aaaaggtAGAAACTTAGGTGCAGTCGACTTCacgtgaagttgatagctgaaagccgttagatgaaaatttactcctattagttaaaccatctaacggctttcaactatcaacttcaggtgaaATCGACTGTACCTGAGTTTTCACCtaaa	0	5'	New	gp4	...((((..((((((((((((((((((.(((((.((((((((((((.((((((((((((((((.......(((......))).....)))))))))))))))).)))))))))))).))))).))))))))))))))))))..))))...	144	38	-91.4	1.6	7	0	16	7	0	18	0	0	0	6	0	6	6.5071	0	13.4304	5.65492	0	24.3972	0	0	0	8.94584	0	9.61345	middle
51	PC-3p-162576_38	ATCGACTGTACCTGAGTTTTCACC	24	chrB07	+	123365335	123365484	aaaaggtAGAAACTTAGGTGCAGTCGACTTCacgtgaagttgatagctgaaagccgttagatgaaaatttactcctattagttaaaccatctaacggctttcaactatcaacttcaggtgaaATCGACTGTACCTGAGTTTTCACCtaaa	0	3'	New	gp4	...((((..((((((((((((((((((.(((((.((((((((((((.((((((((((((((((.......(((......))).....)))))))))))))))).)))))))))))).))))).))))))))))))))))))..))))...	144	38	-91.4	1.6	6	0	0	0	0	7	0	0	0	8	0	17	5.57751	0	0	0	0	9.48782	0	0	0	11.9278	0	27.2381	middle
52	PC-5p-15503_485	ATCTTGCATGCAAAAATGATG	21	chrB05	-	2907858	2907982	atctgagATCTTGCACGCAAAAATGATGtcaattaatgggttttaatttttgccaacgcatgcagtttcttccaatcgcagaactcatttaattctcATCATTTTTGCATGCAATGATCCcaatt	0	5'	New	gp4	...((.(((((((((.((((((((((((..(((((((((((((.......(((....))).((..((......))..)).))))))).))))))..)))))))))))).))))).)))).))...	119	35.2	-40	0.9	112	74	89	0	0	0	43	28	52	27	33	27	104.114	51.2485	74.7068	0	0	0	40.8236	38.3484	41.8758	40.2563	29.5468	43.2605	middle
53	PC-3p-126784_54	CTCATTTTTGCATGCAATGATCC	23	chrB05	-	2907858	2907982	atctgagATCTTGCACGCAAAAATGATGtcaattaatgggttttaatttttgccaacgcatgcagtttcttccaatcgcagaactcatttaattctcATCATTTTTGCATGCAATGATCCcaatt	0	3'	New	gp4	...((.(((((((((.((((((((((((..(((((((((((((.......(((....))).((..((......))..)).))))))).))))))..)))))))))))).))))).)))).))...	119	35.2	-40	0.9	17.5	10	7	0	0	3.5	0	0	0	4	0	3	16.2677	6.92548	5.87582	0	0	4.74391	0	0	0	5.96389	0	4.80672	middle
54	PC-3p-92466_82	AAAGTTGACTGCACCTGAATTTCC	24	chrB06	+	5480457	5480583	acataggttgaaattcaagtgcagttaattttacgtgaagttgataactgagagctgcaaattatttaacgattattagctattaatttcatgtAAAGTTGACTGCACCTGAATTTCCactctagta	0	3'	New	gp4	((.(((((.((((((((.((((((((((((((((((((((((((((.((((........................)))).)))))))))))))))))))))))))))).)))))))).)).))))).	126	31.5	-51.7	1.3	3	0	4	8.5	0	8	0	0	0	6	0	11.5	2.78876	0	3.35761	6.86669	0	10.8432	0	0	0	8.94584	0	18.4258	middle
55	PC-5p-60367_133	GTTTGGAGCAGTCATAAATGA	21	chrB05	+	126970526	126970640	atcgatccaacaattacacGTTTGGAGCAGTCATAAATGAattgtgcatccattgcgtttctgaggcagatgcatccATTTATGATTGCTCCAAAGGTGatattgttggttcagt	0	5'	New	gp4	...((.((((((((..(((.(((((((((((((((((((....(((((((...(((.((...)).)))))))))).))))))))))))))))))).)))..)))))))).))...	109	40	-56.2	1.2	10	11	17	29	17	19	13	6	13	13	17	8	9.29586	7.61802	14.2698	23.4275	11.3876	25.7526	12.342	8.21752	10.4689	19.3827	15.2211	12.8179	middle
56	PC-3p-79977_98	CTTTATGATTGCTCCAAAGGTG	22	chrB05	+	126970526	126970640	atcgatccaacaattacacGTTTGGAGCAGTCATAAATGAattgtgcatccattgcgtttctgaggcagatgcatccATTTATGATTGCTCCAAAGGTGatattgttggttcagt	0	3'	New	gp4	...((.((((((((..(((.(((((((((((((((((((....(((((((...(((.((...)).)))))))))).))))))))))))))))))).)))..)))))))).))...	109	40	-56.2	1.2	20	17	23	8	0	6	7	0	14	7	17	12	18.5917	11.7733	19.3063	6.46277	0	8.13241	6.64571	0	11.2742	10.4368	15.2211	19.2269	middle
57	PC-3p-83803_93	ACTCTACGTGAAGTCGACTGCACC	24	chrB04	-	131627425	131627566	ataagatggtgaggtacagtcgactttacgtaaagttgatagtaaagagttgttagataaaaaattagtcaaattagtcaaaccatctaacggctctcaactatcaACTCTACGTGAAGTCGACTGCACCtaagtttctacc	0	3'	New	gp4	...(((.....((((.((((((((((((((((.((((((((((..((((..(((((((.....((((((...))))))......)))))))..))))..)))))))))).)))))))))))))))).)))).....)))...	136	36.6	-65.2	1.3	8	5	4	4.5	0	5.5	5	0	0	10	5	6	7.43669	3.46274	3.35761	3.63531	0	7.45471	4.74694	0	0	14.9097	4.47678	9.61345	middle
58	PC-5p-170344_35	AAGGAAGTAGTGGCAACCCCA	21	chrB08	-	122277605	122277770	tgtgAAGGAAGTAGTGGCAACCCCAtgtttaattggaacaacaacttgaacatgtaatgaacatggcgttaaagcctagttgggtcggcacatgttcaactttgtcgtgttgaacaattaAAACATTGGGTTGCCACTACTTCCttcacaaagcataagagggaaa	0	5'	New	gp4	(((((((((((((((((((((((.(((((((((((...(((((((((((((((((..(((.((.(((......)))....))..)))..))))))))))....))..)))))..))))).)))))).)))))))))))))))))))))))................	150	41	-76.9	1.1	13	7	7	0	3	0	0	0	0	5	6	3.5	12.0846	4.84783	5.87582	0	2.00957	0	0	0	0	7.45487	5.37214	5.60784	middle
59	PC-3p-34158_234	AAACATTGGGTTGCCACTACTTCC	24	chrB08	-	122277605	122277770	tgtgAAGGAAGTAGTGGCAACCCCAtgtttaattggaacaacaacttgaacatgtaatgaacatggcgttaaagcctagttgggtcggcacatgttcaactttgtcgtgttgaacaattaAAACATTGGGTTGCCACTACTTCCttcacaaagcataagagggaaa	0	3'	New	gp4	(((((((((((((((((((((((.(((((((((((...(((((((((((((((((..(((.((.(((......)))....))..)))..))))))))))....))..)))))..))))).)))))).)))))))))))))))))))))))................	150	41	-76.9	1.1	25	12.5	9	14	3	9.5	16.5	6	13.5	4.5	6	3.5	23.2396	8.65685	7.55462	11.3098	2.00957	12.8763	15.6649	8.21752	10.8716	6.70938	5.37214	5.60784	middle
60	PC-3p-134399_50	ATTTCATATGAAGTCGTCTGCACC	24	chrB01	-	3299809	3299977	ttagttaatattaaggtggaaacccaggtgcagtcgacttcacgtgaaattgatagttgagagctgttagatgaaaatttagtcaaatcagtcaaataatctaacggctctcagttatcaATTTCATATGAAGTCGACTGCACCtgagttttcacctaatattaatatt	0	3'	New	gp4	...(((((((((.((((((((((.((((((((((((((((((..(((((((((((..(((((((((((((((..........................)))))))))))))))..)))))))))))..)))))))))))))))))).)))))))))))))))))))...	163	34.3	-98.7	1.7	19	4.5	6	0	0	3.5	5	0	0	4	4.5	3	17.6621	3.11646	5.03642	0	0	4.74391	4.74694	0	0	5.96389	4.0291	4.80672	middle
61	PC-3p-134399_50	ATTTCATATGAAGTCGTCTGCACC	24	chrB10	+	124370170	124370320	attaggtaaaaactcaggtgaagttgacttcatgtgaagttgatatttgagagccgttagataaaaatttagtcaaatcagtcaaattatctaacgaactctcagatatcaATTTCATATGAAGTCGTCTGCACCtgagttttcacttttt	0	3'	New	gp4	...((((.((((((((((((.((..((((((((((((((((((((((((((((.((((((((((......................))))))))))..))))))))))))))))))))))))))))..)).)))))))))))).))))...	145	32.5	-75	1.5	19	4.5	6	0	0	3.5	5	0	0	4	4.5	3	17.6621	3.11646	5.03642	0	0	4.74391	4.74694	0	0	5.96389	4.0291	4.80672	middle
62	PC-3p-231_14884	TTTCATTCCATACATCATCTAT	22	chrB01	-	134316949	134317059	agtactatgtttggtagaggtgtatggaatgagaaatgggaagggcgttttcggttgacttcatgaacttccccttTTTCATTCCATACATCATCTATctaacattgtctt	0	3'	New	gp4	((.((.(((((.((((((((((((((((((((((((.((((((..(((....((....))..)))..)))))).)))))))))))))))))).)))))).))))).)))).	110	38.7	-50.8	1.2	1074	1129.5	1092	1058.5	997	666.5	761.5	533	858.5	1628	2263	1515	998.375	782.233	916.628	855.105	667.847	903.376	722.958	729.99	691.353	2427.3	2026.19	2427.4	high
63	PC-5p-243945_19	TGACTTCCGTGTGTCAAGAGTACC	24	chrB07	-	122648138	122648348	ataaaagatacaaatgctgacaaatatattcatatgagaataaaacgataattataaccacggaagaTGACTTCCGTGTGCCAAGAGTACCcagatgttggttacacaattggtccgttagggtattattggcacacggaaactatcttccatggatacaattgtcgttttattcttatatggatacatttgtcagcgtttgtatctttga	0	5'	New	gp4	...((((((((((((((((((((((.(((((((((((((((((((((((((((.((.(((.((((((((..(((((((((((((.(((((((..((((..(((....)))..)..)))..))))))).)))))))))))))..)))))))).))).)).))))))))))))))))))))))))))).))))))))))))))))))))))..	206	35.1	-120	1.6	0	0	3	0	0	0	0	0	0	7	3	13.5	0	0	2.51821	0	0	0	0	0	0	10.4368	2.68607	21.6303	middle
64	PC-3p-646_6682	TGCTCACTCTCTTGCTGTCACC	22	chrB06	-	132584750	132584851	aagggtggtgacagaagagagtgagcacacatggtattttcttgtatgatgttgtttcatacttgaagctatatgTGCTCACTCTCTTGCTGTCACCccgta	0	3'	New	gp4	...((.(((((((((((((((((((((((.(((((...(((..((((((.......))))))..)))))))).))))))))))))))).))))))))))...	96	43.1	-58.9	1.3	174	272.5	189	5	11	12	619	465	764.5	931.5	1592	806.5	161.748	188.719	158.647	4.03923	7.36842	16.2648	587.671	636.858	615.655	1388.84	1425.41	1292.21	middle
65	PC-5p-110995_65	CGGGGCAACTCTCCTTTGGCA	21	chrB01	+	59841243	59841358	tactaagcaaatcggctgCGGGGCAACTCTCCTTTGGCAaaattcatcattagacaatgagtcatcgagtttttgccaaaggagagttgccctgcaactgattatctcgcttaatt	0	5'	New	gp4	...(((((.((((((.((((((((((((((((((((((((((....((....(((.....)))...))..)))))))))))))))))))))))))).)))))).....)))))...	110	43.1	-61.9	1.2	0	6	3.5	0	0	0	0	0	0	8	13.5	4.5	0	4.15529	2.93791	0	0	0	0	0	0	11.9278	12.0873	7.21009	middle
66	PC-3p-45101_179	ACAAAACGGACCATGCGATTTGTA	24	chrB01	+	135586188	135586327	aacaatcacaaatcggatggtccgatttgtgtttttaaaaataaaaaaatttttactgttgaaatcggaccgtccgatttctatttaaaaaaataaaaaaaataaaaaatACAAAACGGACCATGCGATTTGTAgttttt	0	3'	New	gp4	...((..((((((((.((((((((.(((((((((((.............((((((..((.((((((((.....)))))))).)).)))))).............))))))))))).)))))))).))))))))..))...	134	26.4	-48.9	1.3	13	7	8.5	8	0	12.5	4.5	3.5	7	8.5	5	12	12.0846	4.84783	7.13492	6.46277	0	16.9425	4.27224	4.79356	5.63712	12.6733	4.47678	19.2269	middle
67	PC-3p-45101_179	ACAAAACGGACCATGCGATTTGTA	24	chrB09	+	197237	197366	atcacaaattggatggtccgatttgtgtttttaaaaataaaaaaatttttactgttgaaatcggcccgtccgatttttatttcaaaaaaaaataaataaaaaatACAAAACGGACCATGCGATTTGTAgt	0	3'	New	gp4	...((((((((.((((((((.(((((((((((((((((......))))))).....((((((((.....))))))))......................)))))))))).)))))))).))))))))...	124	27.7	-41.6	1.2	13	7	8.5	8	0	12.5	4.5	3.5	7	8.5	5	12	12.0846	4.84783	7.13492	6.46277	0	16.9425	4.27224	4.79356	5.63712	12.6733	4.47678	19.2269	middle
68	PC-3p-51020_158	AAAGTCGACTGCACCTAAGTTTCC	24	chrB06	-	1925511	1925658	tatggtgaaaactcaggtgaagtcgacttcacgtgaagttaatacctcagagccgttagatgatttgactgatttgactaaatttttatctaacggctctcagatatcaacttcacgtAAAGTCGACTGCACCTAAGTTTCCacccat	0	3'	New	gp4	...((((.(((((.(((((.(((((((((.((((((((((.(((.((.(((((((((((((((......................))))))))))))))).)).))).)))))))))).))))))))).))))).))))).))))...	142	39.9	-74.5	1.3	10	4	8.5	15	0	13	8	0	7.5	5	0	8	9.29586	2.77019	7.13492	12.1177	0	17.6202	7.5951	0	6.03978	7.45487	0	12.8179	middle
69	PC-5p-16249_465	CTAGGGATGAGATAGAGCATG	21	chrB09	+	25502404	25502539	agacaaagCTAGGGATGAGATAGAGCATGgatggggctatcaacagaaaagaataatgaagaaagaagctaagaggagaaaagaaagaaatttgttgtggcttcgttcatgcactgcctcttccctggctttggct	0	5'	New	gp4	...((((((((((((.(((..((.(((((((((..((((.(((((((...........................................)))))))))))..))))))))).))..))).))))))))))))...	130	42.6	-54.712	0.9	16.5	22	12	6	19	6.5	53	42.5	75.5	11	17	0	15.3382	15.236	10.0728	4.84708	12.7273	8.81011	50.3175	58.2075	60.8004	16.4007	15.2211	0	middle
70	PC-5p-337269_8	TTCACCAAAAAAGTAACCCACGCC	24	chrB08	+	100639615	100639807	aaacacccaatccggtccttgtccatatcaaattaggacaacgcgacccTTCACCAAAAAAGTAACCCACGCCggtccctgtctatgcataaaataacccatcgcgccccctcccatgtatttccgtccatagacagggaccgacgtgggttacttttttggtgagggatcgcgttgtcctaatttaaaatgg	0	5'	New	gp4	....(((......)))......((((...(((((((((((((((((.((((((((((((((((((((((((.(((((((((((((((.((.(((((......................)))))..)).))))))))))))))).)))))))))))))))))))))))).)))))))))))))))))...))))	171	48.7	-104.9	1.1	0	0	0	0	0	10	0	0	0	0	0	0	0	0	0	0	0	13.554	0	0	0	0	0	0	middle
71	PC-3p-8612_823	CTATTGAGCCGTGCCAATATC	21	chrB08	-	4197647	4197782	catgggggtaagagggaccggtttaacgggatattggtgcggttcaatgagaaagcaatgctcaaaatgtttcaagccttgtttttCTATTGAGCCGTGCCAATATCacgtgccactgctcctaaaaaccccttaa	0	3'	New	gp4	...((((((....((((.((((...(((.((((((((..((((((((((..(((((((.(((..((....))..))).)))))))..))))))))))..)))))))).)))...)))).))))....))))))...	130	45.6	-64.4	1	20.5	29.5	27	0	0	0	49	39.5	68	48	86.5	43.5	19.0565	20.4302	22.6639	0	0	0	46.52	54.0987	54.7606	71.5667	77.4483	69.6975	middle
72	PC-3p-70396_113	ACTGCACATGAAGTTAACTGC	21	chrB05	-	146909403	146909499	tgaaaactcaggtgcagttaacttcatgtgaagttgatagctcagagtcattcgatgaagttaACTGCACATGAAGTTAACTGCagctgagtttata	0	3'	New	gp4	...((((((((.((((((((((((((((((.(((((((...(((...........))).))))))).)))))))))))))))))).))))))))...	91	38.1	-49.1	1.3	0	4.5	4	3	0	0	0	3	3	10	21.5	7.5	0	3.11646	3.35761	2.42354	0	0	0	4.10876	2.41591	14.9097	19.2502	12.0168	middle
73	PC-3p-128672_53	ACGTAAAGTCGACTGTACCCGAGT	24	chrB09	+	130629100	130629201	aaatggtgaaaactcagtgcagtcgatttcacgtgaaattgatagttgagagtcagttatcaacgtcACGTAAAGTCGACTGTACCCGAGTtttcaccaaat	0	3'	New	gp4	...((((((((((((.(((((((((((((.((((((..((((((..((.....))..))))))..)))))).)))))))))))))..))))))))))))...	96	40.2	-57.1	1.4	8	3	9.5	0	0	13	3.5	0	9	0	0	6.5	7.43669	2.07764	7.97432	0	0	17.6202	3.32286	0	7.24773	0	0	10.4146	middle
74	PC-3p-128672_53	ACGTAAAGTCGACTGTACCCGAGT	24	chrB10	-	1248158	1248309	tataaggtgaaaactcaggtgcagtcgacttcacgtgaagttgataactaaaagctattaaatgatttgactgatttgactaaattttcatctaatggttctcagctatcaacttcACGTAAAGTCGACTGTACCTGAGTtttcaccttttt	0	3'	New	gp4	...((((((((((((((((((((((((((((.((((((((((((((.((...((((((((.((((......................)))).))))))))...)).)))))))))))))).))))))))))))))))))))))))))))...	146	34.9	-81.8	1.5	8	3	9.5	0	0	13	3.5	0	9	0	0	6.5	7.43669	2.07764	7.97432	0	0	17.6202	3.32286	0	7.24773	0	0	10.4146	middle
75	PC-5p-55460_145	GACACTGAGTCTTGCGATAAC	21	chrB03	-	11448790	11448921	atgggtttcactttctagaaGACACTGAGTCTTGCGATAACtttaatatcattattatactaatgtatgtcattacacagtgatattaaaaTTATTGTTGGACTAAGGTGTCTtttagaaaaggaaaccatt	0	5'	New	gp4	...((((((..(((((((((((((((.(((((..((((((.((((((((((((..(((((....))))).........)))))))))))).))))))..)))))..)))))))))))))))..))))))...	126	29.5	-53.7	1.4	28	55	27	0	0	0	6	17	12	0	0	0	26.0284	38.0901	22.6639	0	0	0	5.69632	23.283	9.66364	0	0	0	middle
76	PC-3p-2588_2288	TTATTGTCGGACTAAGGTGTCT	22	chrB03	-	11448790	11448921	atgggtttcactttctagaaGACACTGAGTCTTGCGATAACtttaatatcattattatactaatgtatgtcattacacagtgatattaaaaTTATTGTTGGACTAAGGTGTCTtttagaaaaggaaaccatt	0	3'	New	gp4	...((((((..(((((((((((((((.(((((..((((((.((((((((((((..(((((....))))).........)))))))))))).))))))..)))))..)))))))))))))))..))))))...	126	29.5	-53.7	1.4	466	532	554	373	492	215	410	265	393	52	71	44	433.187	368.435	465.029	301.327	329.57	291.411	389.249	362.941	316.484	77.5306	63.5703	70.4986	middle
77	PC-5p-5062_1316	TTTCAGCACAAAGGGACAGAA	21	chrB08	+	40892379	40892511	tattttttgtaaTTTCAGCACAAAGGGACAGAAtggtaatcaaactaggatttagtgtgattcttctagtagtcaaatacttgaccttgcaaaattactaTTCTGTCCCTTTGTCTTGAAAttacaaaaaaca	0	5'	New	gp4	..(((((((((((((((..(((((((((((((((((((((...(((((((.............))))))).(((((....)))))........)))))))))))))))))))))..)))))))))))))))..	129	30.8	-56.2	1.4	342	533	443	172	296	91	276	262	325	122	229	108	317.918	369.128	371.855	138.95	198.278	123.342	262.031	358.832	261.724	181.899	205.037	173.042	middle
78	PC-3p-47793_169	TTCTGTCCCTTTGTCTTGAAA	21	chrB08	+	40892379	40892511	tattttttgtaaTTTCAGCACAAAGGGACAGAAtggtaatcaaactaggatttagtgtgattcttctagtagtcaaatacttgaccttgcaaaattactaTTCTGTCCCTTTGTCTTGAAAttacaaaaaaca	0	3'	New	gp4	..(((((((((((((((..(((((((((((((((((((((...(((((((.............))))))).(((((....)))))........)))))))))))))))))))))..)))))))))))))))..	129	30.8	-56.2	1.4	63.5	83	76	13	31	3	59.5	42	59	4.5	36.5	10.5	59.0287	57.4815	63.7946	10.502	20.7656	4.06621	56.4885	57.5227	47.5129	6.70938	32.6805	16.8235	middle
79	PC-3p-130747_52	TATGTAAAGTCGACTGCACCTGAG	24	chrB04	+	2257340	2257488	ttaaggtgaaaattaggtacagtcaacttcacgtgaatttgataactaaaagtgattagatgaaaatttagtcaaatcggtcaaatcatctaacagccctcgtttatcaacttTATGTAAAGTCGACTGCACCTGAGttttcacctacg	0	3'	New	gp4	...(((((((((((((((.(((((.((((.(((((((.(((((((......((..((((((((...(((..((.....))..)))))))))))..))......))))))).))))))).)))).))))).)))))).)))))))))...	143	34.9	-52.4	1	5.5	0	6	3	0	7.5	4	0	0	0	0	3	5.11272	0	5.03642	2.42354	0	10.1655	3.79755	0	0	0	0	4.80672	middle
80	PC-3p-59758_134	CATATATCAAAGTAGATAGGGACC	24	chrB05	+	571394	571564	ccccctaagaaatctaaacacccaaatcggtccctatctactttgatatatgtacgtttcagtccctatctactttgagtaaatgcccttttcggtccctaactagagactggaatgtaCATATATCAAAGTAGATAGGGACCgatttgagtgtttaaattttttaggctg	0	3'	New	gp4	...((((((((((.(((((((.((((((((((((((((((((((((((((((((((((((((((.(((..(((.....)))...(((......))).......))).)))))))))))))))))))))))))))))))))))))))))).))))))).))))))))))...	165	38.6	-95.1	1.4	6.5	3	10.5	6.5	0	9.5	7.5	0	3.5	8.5	4.5	7	6.04231	2.07764	8.81373	5.251	0	12.8763	7.1204	0	2.81856	12.6733	4.0291	11.2157	middle
81	PC-5p-53453_150	TCTTATTGTGCATTCGTTCTC	21	chrB04	+	132485637	132485789	tctgagccttcgttctctatttttctattaggcTCTTATTGTGCATTCGTTCTCtatttttgtattaaactctctttcatcattttaatactgaaatAGAGAACGAAGGCACAATGAGAGCctaatacagaaatagagaatgaagacatctta	0	5'	New	gp4	...((..(((((((((((((((((.(((((((((((((((((((.((((((((((((((..((((((((..............))))))))..)))))))))))))).))))))))))))))))))).)))))))))))))))))...))...	147	32.7	-80.9	1.6	0	15	6	0	0	0	0	6	6	74	165	35	0	10.3882	5.03642	0	0	0	0	8.21752	4.83182	110.332	147.734	56.0784	middle
82	PC-3p-23476_334	AGAGAACGAAGGCACAATGAGAGC	24	chrB04	+	132485637	132485789	tctgagccttcgttctctatttttctattaggcTCTTATTGTGCATTCGTTCTCtatttttgtattaaactctctttcatcattttaatactgaaatAGAGAACGAAGGCACAATGAGAGCctaatacagaaatagagaatgaagacatctta	0	3'	New	gp4	...((..(((((((((((((((((.(((((((((((((((((((.((((((((((((((..((((((((..............))))))))..)))))))))))))).))))))))))))))))))).)))))))))))))))))...))...	147	32.7	-80.9	1.6	96	54	93	0	0	0	56	33	76	241	313.5	250	89.2402	37.3976	78.0644	0	0	0	53.1657	45.1964	61.2031	359.325	280.694	400.56	middle
83	PC-3p-115747_62	AAAATCGACTGCACCTGAATTGTT	24	chrB05	-	141523477	141523622	aaagtagaaattcagatgcagtcgacttcacatgaaattgatagttgagagctgttagatgatttgactgatttgactaaatttttatctaacggctctcagttattaacttcacgtAAAATCGACTGCACCTGAATTTTTaccta	0	3'	New	gp4	...((((((((((((.(((((((((.((.((.((((.((((((..(((((((((((((((((......................)))))))))))))))))..)))))).)))).)).)).))))))))).))))))))))))...	140	33.6	-66.9	1.4	3	0	4	8	0	9.5	6.5	0	0	0	0	0	2.78876	0	3.35761	6.46277	0	12.8763	6.17102	0	0	0	0	0	middle
84	PC-3p-92004_83	TGGAAGTATTTGAGGGTCC	19	chrB03	-	22676566	22676705	tcggagcatgtttttagtgaccctcaaaggcttccactactccatgttgcaattgattattgtctaatattaaaagatatggtcattattatatggaggcaTGGAAGTATTTGAGGGTCCattaaagataaatgctcatg	0	3'	New	gp4	...(((((((((((((((((((((((((..((((((...((((((((......(((..((.((((.........))))))..))).....))))))))...))))))..))))))))).))))))))))..))))))...	134	35.7	-59.3	1.2	0	4	0	0	4.5	0	0	5.5	0	5	17.5	5	0	2.77019	0	0	3.01436	0	0	7.53273	0	7.45487	15.6687	8.01121	middle
85	PC-3p-92004_83	TGGAAGTATTTGAGGGTCC	19	chrB09	+	13938689	13938795	agtgaccctcaaaggcttccactactccatgttgcaattgattattgtctaatattaaaagatatggtcattattatatggaggcaTGGAAGTATTTGAGGGTCCat	0	3'	New	gp4	...((((((((((..((((((...((((((((......(((..((.((((.........))))))..))).....))))))))...))))))..))))))))))...	101	36.4	-44.4	1.1	0	4	0	0	4.5	0	0	5.5	0	5	17.5	5	0	2.77019	0	0	3.01436	0	0	7.53273	0	7.45487	15.6687	8.01121	middle
86	PC-3p-12760_577	GCGTCATCTCTTGTGCGTAGC	21	chrB08	+	3180343	3180461	ttgaaaggtttgctacgcaggagagatggcgctatcacttgcatccatcctaccatccattggcatgggtaggagcaaggtctgccaGCGTCATCTCTTGTGCGTAGCatacctttgca	0	3'	New	gp4	...((((((.(((((((((..((((((((((((..(((((((.(((((((..(((.....)))...)))).))))))))...))..))))))))))))..))))))))).))))))...	113	51.3	-64.2	1.1	33	40	35	45.5	58	23	47.5	39	59.5	59.5	138.5	57.5	30.6763	27.7019	29.3791	36.757	38.8517	31.1742	45.0959	53.4139	47.9156	88.7129	124.007	92.1289	middle
87	PC-3p-19966_386	CGGTGTCTCCTTGGCTCATGTT	22	chrB01	+	136008245	136008352	catgaagggatagagagagtgtacttgagccaaggatgacttgccggcatcttcggttaaaagttgcCGGTGTCTCCCTGGCTCATGTTcgctccttttcctctcata	0	3'	New	gp4	.((((..(((.((((.(((((.((.(((((((.(((.(((..(((((((.(((.......))).))))))))))))).))))))).)).))))))))))))..)))).	106	50	-54.3	1	10.5	23.5	13	40	61	26	26.5	14.5	30	14	36	14	9.76065	16.2749	10.9122	32.3138	40.8613	35.2405	25.1588	19.859	24.1591	20.8736	32.2328	22.4314	middle
88	PC-3p-213831_24	AACCGAAAACCGAGCCGAACCGCA	24	chrB01	-	11051529	11051593	gttcggttcggttcggttcggttagggttttggtggcaagAACCGAAAACCGAACCGAACCGCAa	0	3'	New	gp4	...((((((((((((((((((((...((.......))...))))))..))))))))))))))...	59	53.8	-34.9	1	4.5	0	0	0	0	7.5	0	0	0	0	0	0	4.18314	0	0	0	0	10.1655	0	0	0	0	0	0	middle
89	PC-5p-13201_560	AACTGCATGGTGTTCGAAGAAGAT	24	chrB08	+	71783502	71783694	caagatggatggattttcaattgaagatacattccgtttgataagcaagAACTGCATGGTGTTCGAAGAAGATtgtagtctttttgtaaggtaaaatgatctcattttaccttggaaaactACAATCTTCTTCGAACACCATGCAgttctcgtttatccaacgaatatatcttctattgaaaattcatctatt	0	5'	New	gp4	...((((((((((((((((((.(((((((.(((.((((.(((((((.((((((((((((((((((((((((((((((((.((((..((((((((((((....)))))))))))))))))))))))))))))))))))))))))))))))).))))))).))))))).))))))).))))))))))))))))))	190	33.2	-114.8	1.8	163.5	89.5	144.5	83	27	59	27	19	35	20	10	25.5	151.987	61.983	121.294	67.0512	18.0861	79.9687	25.6335	26.0222	28.1856	29.8195	8.95356	40.8571	middle
90	PC-3p-55089_146	ACAATCTTCTTCGAACACCATGCA	24	chrB08	+	71783502	71783694	caagatggatggattttcaattgaagatacattccgtttgataagcaagAACTGCATGGTGTTCGAAGAAGATtgtagtctttttgtaaggtaaaatgatctcattttaccttggaaaactACAATCTTCTTCGAACACCATGCAgttctcgtttatccaacgaatatatcttctattgaaaattcatctatt	0	3'	New	gp4	...((((((((((((((((((.(((((((.(((.((((.(((((((.((((((((((((((((((((((((((((((((.((((..((((((((((((....)))))))))))))))))))))))))))))))))))))))))))))))).))))))).))))))).))))))).))))))))))))))))))	190	33.2	-114.8	1.8	42	31	31	43	25	32	22	0	29	24	7	19	39.0426	21.469	26.0215	34.7374	16.7464	43.3729	20.8865	0	23.3538	35.7834	6.2675	30.4426	middle
91	PC-5p-153688_41	TTCTGAAAAATTACTACCTTT	21	chrB08	+	118870460	118870608	accatactctatattatagtTTCTGAAAAATTACTACCTTTtccattttcttttttttttggcttctctaatggaagaaattaagggccaaaaagagaagaaaatggagaaggtggtggttttttagaaaccataacatggagtgttcc	0	5'	New	gp4	...(((((((((.((((.((((((((((((..((((((((((((((((((((((((((((((((.((.((((.......))))))))))))))))))))))))))))))))))))))..)))))))))))).)))).)))))))))...	143	32.2	-76.2	1.6	7	0	0	0	0	0	12	0	22	0	0	0	6.5071	0	0	0	0	0	11.3926	0	17.7167	0	0	0	middle
92	PC-5p-298864_13	AACTCAGGTGCAGTCGAACTCAGG	24	chrB04	+	2002050	2002128	tttggtggAACTCAGGTGCAGTCGAACTCAGGtgcagtcgacttcacgtgaaatcgatttcacctgagttttcacctgg	0	5'	New	gp4	...(((((((((((((((.((((((..(((.(((.((....)).))).)))..)))))).))))))))))).))))...	73	49.4	-39.8	1	12	0	0	0	0	14	0	0	0	0	0	0	11.155	0	0	0	0	18.9756	0	0	0	0	0	0	middle
93	PC-5p-222742_22	TCAACCTGAGGCTCTGATACCACT	24	chrB06	-	144	287	TCAACCTGAGGCTCTGATACCACAggggtggatctccagtacttcaggatgacaacgatacatattgggataagcagacgatgcattgtatcgttgtcatcctgaagtactggagatccacccctgtggtatcagagcctcagg	0	5'	New	gp4	....(((((((((((((((((((((((((((((((((((((((((((((((((((((((((((((((...........)))))...))))))))))))))))))))))))))))))))))))))))))))))))))))))))))	140	49.3	-124	1.7	0	0	0	12	0	10	0	0	0	0	0	0	0	0	0	9.69415	0	13.554	0	0	0	0	0	0	middle
94	PC-5p-129845_53	ATGAAGTTGATAGCTGAGAGCCGT	24	chrB01	+	135329471	135329632	aacataattttatggtgaaaatttaagtgcactcaacttcatATGAAGTTGATAGCTGAGAGCCGTtacatgaaaatttagtcaaatcaatcaaatcatctaatgactctcagttatcaacttaatgtgaagtcgacctgaatttccacctaattttatata	0	5'	New	gp4	...((((..(((.((((.(((((((.(.....((.(((((((((.(((((((((((((((((.(((((.((((......................)))).))))).))))))))))))))))).))))))))).))).))))))).)))))))..))))...	156	30.2	-54.1	1.1	7	7	7	8	0	18	0	0	6	0	0	0	6.5071	4.84783	5.87582	6.46277	0	24.3972	0	0	4.83182	0	0	0	middle
95	PC-3p-296418_13	AGGCACAGGATTCGGTGGTCCAGG	24	chrB08	+	44997499	44997690	actaagtgatccaaaggttcctggaccaccgaatcctgtgcctattaggagcttatagagaagttaaatgtctatattaggagcttatagagaagttaaatgtctatattagcagttttaAGGCACAGGATTCGGTGGTCCAGGaacctttggatcacttagtggtccaagtagaaaacatgtttttggagt	0	3'	New	gp4	(((((((((((((((((((((((((((((((((((((((((((...((..(((.(((.(((..((((...((((((.........))))))....))))...))).))).)))..))...)))))))))))))))))))))))))))))))))))))))))))..((((((.............))))))..	163	39.6	-104.1	1.4	0	0	6	0	0	18	0	0	0	0	0	0	0	0	5.03642	0	0	24.3972	0	0	0	0	0	0	middle
96	PC-3p-246249_18	AATCGACTACACCTGAGTTTTCAC	24	chrB05	+	15524447	15524567	aaggtggaaattcaggtgcagtcgacttcacgtgaagttgatagttgagagccgttagatatctaacggctctcaactatctaactttacgtgaAATCGACTACACCTGAGTTTTCACata	0	3'	New	gp4	...(((((((((((((((.((((((.((((((((((((((((((((((((((((((((....))))))))))))))))))).))))))))))))).)))))).)))))))))))))))...	115	41.3	-87.6	1.8	7	0	0	0	0	11	0	0	0	0	0	0	6.5071	0	0	0	0	14.9094	0	0	0	0	0	0	middle
97	PC-3p-102951_72	AAAGATTGGGATACTTTTGAAAGC	24	chrB07	+	50062649	50062749	actttttaaaagttcaagttttttattctgtatttagtaaataaaaaagattatatgcttgtacttgcagcttgtaAAAGATTGGGATACTTTTGAAAGCa	0	3'	New	gp4	..(((((((((((((.((((((((((.(((((...((((.((((......)))).))))......)))))...))))))))))..)).)))))))))))..	97	24.8	-22	0.9	3	0	3	8.5	0	16.5	0	0	9	4	0	11	2.78876	0	2.51821	6.86669	0	22.3641	0	0	7.24773	5.96389	0	17.6247	middle
98	PC-5p-336333_8	TTAGATCGAAACTAAACTTGTACC	24	chrB02	+	6933939	6934122	atacccataaaagatgaaaacgctgacatatgtacccacaTTAGATCGAAACTAAACTTGTACCcacgcaaaatgttctccgtatgacaaaagtaccctgtctttagagggttggagtgccacgtagggtacttttgtcacatagagggcatcttgcgtgggtacaagtttagtttcgatttaa	0	5'	New	gp4	........................................(((((((((((((((((((((((((((((((.(((..(((..(.((((((((((((((((((....)).(((......)))...)))))))))))))))).)..)))..))).)))))))))))))))))))))))))))))))	144	41.3	-89.2	1.2	0	0	0	0	0	3	0	0	0	8	0	0	0	0	0	0	0	4.06621	0	0	0	11.9278	0	0	middle
99	PC-3p-180827_32	ATACATGATGCACATGAAAGT	21	chrB10	-	27634935	27635066	tcccctaacccttcaacattgtaaactttcatgtgcatcatgtatctttagcagaataatcatcacaactagagacatgcatctgctatagATACATGATGCACATGAAATTtacaatgttgaaggaggaat	0	3'	New	gp4	...(((...((((((((((((((((.(((((((((((((((((((((.(((((((...((..((.......))...))...))))))).))))))))))))))))))))))))))))))))))))))))...	126	35.6	-69.2	1.5	0	0	0	0	0	0	0	0	0	4	16.5	4.5	0	0	0	0	0	0	0	0	0	5.96389	14.7734	7.21009	middle
100	PC-3p-210333_24	AGAGGACATGAGTTATGCTGAGCC	24	chrB03	-	4592993	4593143	ttgtatcattccaattgtattattccttagttggttcagcatagctggtgtcctatttgtcgtgttaaatttccacctcaacacagcaaAGAGGACATGAGTTATGCTGAGCCaaccaaggaataatagtaatacaattagaatggtaaat	0	3'	New	gp4	...((((((((.((((((((((((((((.(((((((((((((((((..((((((.((((..(((((.............)))))..)))).))))))..))))))))))))))))).)))))......))))))))))).))))))))...	145	35.8	-71.8	1.3	7	0	0	9	0	8	0	0	0	0	0	0	6.5071	0	0	7.27062	0	10.8432	0	0	0	0	0	0	middle
101	PC-3p-107_28599	CTGGAGGCCTTTGAAGGAGAC	21	chrB04	-	132546697	132546791	aactcttcatgttccctcaaaggcttccagtattcggtagtattcttttataactacttgaatgCTGGAGGCCTTTGAAGGAGACttgaagatta	0	3'	New	gp4	...((((((.((..(((((((((((((((((((((((((((((......)).))))).)))))))))))))))))))).))..)).))))))...	89	38.9	-51	1.4	1011	1829	1415	3435	6101	1882	2242	2035	2991	2103	4346	1714	939.811	1266.67	1187.75	2774.95	4086.8	2550.87	2128.53	2787.11	2408.66	3135.52	3891.22	2746.24	high
102	PC-3p-113518_63	ACTTCATGTGAAGTCGATTGCACC	24	chrB02	+	105915216	105915363	aatggtaaaaacttagatgcagtagacctcacgtgaagttgatagctgagagccgttagatgaaaatttagttaaattagtcaaattatttaacgactctcaattatcaACTTCATGTGAAGTCGATTGCACCtgagtttttacctta	0	3'	New	gp4	...(((((((((((((.((((((.(((.((((((((((((((((..((((((.((((((((((....(((((...))))).....)))))))))).))))))..)))))))))))))))).))).)))))).)))))))))))))...	142	33.8	-73.9	1.5	0	0	0	0	0	9	6	0	0	22	16	34.5	0	0	0	0	0	12.1986	5.69632	0	0	32.8014	14.3257	55.2773	middle
103	PC-3p-314151_11	CTATCTTCCGTGGGTACAATTGTC	24	chrB06	+	80284107	80284276	atgtacccatataagaataaaacgacaattataaccacgaaagatggcttccgtgtgccaagaatacccggacgttggttacacaattggtccattgggggtattcttggcacacagaagCTATCTTCCGTGGGTACAATTGTCgttttattcttatatggatacatttg	0	3'	New	gp4	(((((.((((((((((((((((((((((((.((.(((((.(((((((((((.(((((((((((((((((((((((((......))))..)))).....))))))))))))))))).))))))))))).))))).)).)))))))))))))))))))))))).)))))...	167	40.6	-103.3	1.5	0	0	0	0	0	11	0	0	0	0	0	0	0	0	0	0	0	14.9094	0	0	0	0	0	0	middle
104	PC-5p-111832_65	ACTTCAAGCACCCTCACTATCATC	24	chrB09	+	14521853	14521962	ctagattgaaggcACTTCAAGCACCCTCACTATCATCttcgacctctgcagtctagacgaaagaggtcgaagatggtaatgagggaagcttgaaatgtcttcacgtcaac	0	5'	New	gp4	...(((((((((((.(((((((.((((((.(((((((((((((((((...((....))...))))))))))))))))).))))))..))))))).)))))))).)))...	104	46.4	-64.6	1.3	9	7	6	7	0	17	10	0	9	0	0	0	8.36627	4.84783	5.03642	5.65492	0	23.0418	9.49387	0	7.24773	0	0	0	middle
105	PC-5p-275147_14	ACAACGCGGTCCTTAACCATTCTC	24	chrB06	+	125914118	125914304	tatttacgaaattgacctggcgccccttcaccattggaaattaACAACGCGGTCCTTAACCATTCTCtctgtgtgaccaaaaggaccctcttaccggtactttcggttactttttacctgaaaactgacaagaaggtcatttcggtcacacgagagaatggataaggatcgtgttgttattttctaa	0	5'	New	gp4	.................................(((((((.(((((((((((((((((.((((((((((.((((((((.(((.((((.((((..((((..(((((((........))).))))))))..)))).)))).))).)))))))))))))))))).))))))))))))))))).)))))))	154	42.2	-83.8	1.1	8	0	0	0	6	0	0	0	0	0	0	7	7.43669	0	0	0	4.01914	0	0	0	0	0	0	11.2157	middle
106	PC-5p-152362_42	AAACTTATACCCACGCAAGATGCC	24	chrB07	+	92812405	92812577	gacatatgtacccacactaaatcgaaactAAACTTATACCCACGCAAGATGCCctccgtgtgacaaaagtaccctatctttggagggttggagtgccacgtagggtacttttgtcacacgaagggcatcttgcatgggtacaagtttagtttcgatctagtgtgggtacatat	0	5'	New	gp4	...((((((((((((((((.(((((((((((((((.((((((.((((((((((((.((((((((((((((((((((((((..(....)..)))......))))))))))))))))))))).)))))))))))).)))))).))))))))))))))).))))))))))))))))	170	45.1	-120.9	1.5	6	0	0	9	0	10	0	0	7	7	0	10	5.57751	0	0	7.27062	0	13.554	0	0	5.63712	10.4368	0	16.0224	middle
107	PC-5p-220940_22	TTAGATCGAAACTAAACTTGTGCC	24	chrB04	-	10813808	10813963	tatgtagtcataTTAGATCGAAACTAAACTTGTGCCcaccttccgtgtgacaaaagtaccctacgtgacactccaactctttaaagatagaatacttttgtcacacgaaaaacatcttacatgaatacaaatttagtttcgatttaatatgggtac	0	5'	New	gp4	...(((..((((((((((((((((((((.(((((.........(((((((((((((((..(((..............(((....))))))..))))))))))))))).......((......)).))))).))))))))))))))))))))..)))	153	34.6	-52.4	1	0	0	0	0	0	7	0	0	0	6	0	9	0	0	0	0	0	9.48782	0	0	0	8.94584	0	14.4202	middle
108	PC-5p-241606_19	AGAGAACGGACGGTCCGATTTGCT	24	chrB07	-	30035526	30035605	aaaACAGAACGGACGGTCCGATTTGCTacatccaaaattcgaatttttctccttgcaaatcggaccgtccgatttgtaaa	0	5'	New	gp4	...(((((.(((((((((((((((((.......(((((....))))).......))))))))))))))))).)))))...	74	41.2	-38.3	1.2	6	0	0	0	0	0	0	0	6	0	0	7	5.57751	0	0	0	0	0	0	0	4.83182	0	0	11.2157	middle
109	PC-3p-159357_39	AACAACTGGAGCACTGGTAATCCC	24	chrB04	-	6652324	6652499	catataaaatattggaaacatttcaagtgcacggagagtaccggtgcaccagttagtttaaccgttaatttcaattaatatatattatatatattttttataatttggatcaacggttaaAACAACTGGAGCACTGGTAATCCCagtacacttgaaatgttttcttattatgttaa	0	3'	New	gp4	...(((.((((..((((((((((((((((.((((.((.(((((((((.((((((..((((((((((.(((..((((((((((((...)))))))......)))))..))).))))))))))..)))))).))))))))).)))).)).)))))))))))))))).)))).)))...	170	29.5	-70	1.3	7	6	7	9	0	24	0	0	0	0	0	0	6.5071	4.15529	5.87582	7.27062	0	32.5297	0	0	0	0	0	0	middle
110	PC-3p-267354_15	AGTTGACTGTACTCGAGTTTTCAC	24	chrB09	-	15614458	15614606	caaggtgaaaacttaggtgcagcgaacttcatataaagttgatagttgggaatcgttagataaaactttagtcaaatcagtcaaattatttaacgactctcaactatcaactttatatgaAGTTGACTGTACTTGAGTTTTCACctgtt	0	3'	New	gp4	..((((((((((((((((((((..(((((((((((((((((((((((((((.(((((((((((.(((...........)))....))))))))))).)))))))))))))))))))))))))))..))))))))))))))))))))...	144	32.9	-81.8	1.7	7	0	0	0	0	8	0	0	0	6	0	0	6.5071	0	0	0	0	10.8432	0	0	0	8.94584	0	0	middle
111	PC-5p-37152_216	ATAAACCGCGGCTGGTTGTAGCGG	24	chrB09	+	131443082	131443153	cacATAAACCGCGGCTGGTTGTAGCGGtttatgcacatctgtaaaccgctactgccagtagcggtttatata	0	5'	New	gp4	...(((((((((..((((..((((((((((((........))))))))))))..))))..)))))))))...	66	47.2	-41.7	1.2	28	13	28	18	14	36	38	0	39	22	8	14	26.0284	9.00312	23.5033	14.5412	9.378	48.7945	36.0767	0	31.4068	32.8014	7.16285	22.4314	middle
112	PC-5p-256602_16	ATGTTGTCCTGCCGTTAGAAATCT	24	chrB05	+	19826783	19826914	atcgtcctatttaaatctctaacgtttcaaaattgactcaATGTTGTCCTGCCGTTAGAAATCTgttaacagaattgacggcgggacaaaattgagacgattttgaaacgttaggaacttaaataggacaaa	0	5'	New	gp4	...(((((((((((.((.(((((((((((((((((.((((((.(((((((((((((((...((((....)))).))))))))))))))).)))))).)))))))))))))))))))..)))))))))))...	126	35.6	-73.7	1.6	6	0	0	0	0	10	0	0	0	0	0	0	5.57751	0	0	0	0	13.554	0	0	0	0	0	0	middle
113	PC-5p-24210_324	TTTTTGGCACCCAATCAGAGC	21	chrB02	-	46065453	46065676	ccttttcggcagtgactcagcaaacggagtgataagttgacacttccttgccatgctggccaatggtgaaacgatgtcgtgtgTTTTTGGCACCCAATCAGAGCagaaataacatcattgatattcgttggcatgtaaaacgatgttgtgtgttgtggacaatgatgacacttcgattgtgcgtttttgctttgattgagtgccaaaagcaaacgacgttgttt	0	5'	New	gp4	.......((((((......((((..((((((.........)))))).))))...))).))).......((((((((((((.((((((((((((.((((((((((((((((..((((((((...((((...(((..(((.......)))..)))..)))))))))))).(((.......))).)))))))))))))))).)))))))))))).))))))))))))	156	43.3	-84	0.9	23	26	38	38	46	21	24	20	32	20	27	22	21.3805	18.0062	31.8973	30.6982	30.8134	28.4634	22.7853	27.3917	25.7697	29.8195	24.1746	35.2493	middle
114	PC-3p-215394_23	AAATTGAGGTTCGAGTGTAGTTTC	24	chrB03	-	4826660	4826807	tcttgaaattacactcgagtttcaatttagttcttgaagttttaattgcttcaatttagttcccaaattttttaattgacttagtgacggaaataactgcaaggactaacgtgatagactAAATTGAGGTTCGAGTGTAATTTCggtg	0	3'	New	gp4	...((((((((((((((((..(((((((((((.(((((((.......))))))).(((((((...((((....)))).......((.(((......))))).))))))).......)))))))))))..))))))))))))))))...	142	32.4	-48.8	1	0	0	0	0	0	7	0	0	0	6	0	10	0	0	0	0	0	9.48782	0	0	0	8.94584	0	16.0224	middle
115	PC-5p-325696_9	TGAAGTTGATACCTGAGAACTGTT	24	chrB04	+	7346482	7346615	aaattcaggtgaagtcgacttcacgTGAAGTTGATACCTGAGAACTGTTagatgatttaactgatttgactaaattttcaactaacagttctcaagtatcaacttgacgtgaagtctcaacttcacctgagatt	0	5'	New	gp4	...((((((((((((.((((((((((.((((((((((.(((((((((((((.(((......................))).))))))))))))).)))))))))).))))))))))...))))))))))))...	128	35.8	-72.7	1.5	0	0	0	0	0	0	0	0	0	0	0	9	0	0	0	0	0	0	0	0	0	0	0	14.4202	middle
116	PC-3p-200881_26	ATTTCACGTGAAGTGGACTGCACC	24	chrB05	+	149016903	149017046	agatggatactcaggtgcagtcgatttcacgtgaagttgatagttgagagccgttaaatagtttgactgatttgactaaattttcatgtaacgactctcaactatcaATTTCACGTGAAGTGGACTGCACCtgagtttccacca	0	3'	New	gp4	...((((.((((((((((((((.(((((((((((((((((((((((((((.(((((.......(((..(((((....))))).)))..))))).))))))))))))))))))))))))))).)))))))))))))).))))...	138	40.3	-86.2	1.5	0	0	0	0	0	0	0	0	0	11	0	15	0	0	0	0	0	0	0	0	0	16.4007	0	24.0336	middle
117	PC-3p-105678_70	TACCCTAAAGGATGTCGTTTA	21	chrB04	-	92722206	92722362	tatcgtttcattttttgcgcacaaatagaaaacttaaatgacatcgtttagagtattttgagtggttttaacatgttgaagttaaaactcctcaaaaTACCCTAAAGGATGTCGTTTAtgttctatttgagcgtaaaaaaaaaaaaaagaaacggct	0	3'	New	gp4	..(((((((.((((((((((.(((((((((....(((((((((((.(((((.((((((((((..((((((((........))))))))..)))))))))).))))).)))))))))))..))))))))).))))))))))........)))))))..	153	29.9	-69.5	1.5	8	6	13	0	0	0	6	7	8	8	14	0	7.43669	4.15529	10.9122	0	0	0	5.69632	9.58711	6.44243	11.9278	12.535	0	middle
118	PC-3p-115236_62	ATTTCATGTGAAGTCGACTGCACC	24	chrB01	+	1662067	1662230	aaattttgaaggtgaaaacttaggtgcagtcgacttcacgtgaagttgatagctgagagctgttagatgatttgaccgatttgactaaatttttatctaatgacttttagttatcaATTTCATGTGAAGTCGACTGCACCtgaattccaccaactttaaaagct	0	3'	New	gp4	...(((((((((((.....((((((((((((((((((((((((((((((((((((((((..(((((((((......................)))))))))..))))))))))))))))))))))))))))))))))))))))....))))...)))))))...	158	35.4	-81.9	1.4	7	0	0	10	0	0	9	0	0	14	9	19	6.5071	0	0	8.07846	0	0	8.54448	0	0	20.8736	8.05821	30.4426	middle
119	PC-5p-54392_148	TCATCTTCTACCTCGAGCCCTG	22	chrB04	+	91998381	91998632	tttgtgctgccacttcccagagcctcagcccccaacccctcaaagaccctcagacctcaccacagtacctcactctttcttcttctaactcaatccactaatctcattctTCATCTTCTACCTCGAGCCCTGacctcatcctcttcaccaatggcgaagagtgtgaggtcaaggctgaggtagaagatgaagaatgaggattgaggaagaagatagagtgaggtattgtggtgaggtctgagggtctttgaa	0	5'	New	gp4	.....((((...(((....)))...))))..........(((((((((((((((((((((((((((((((((((((.((((((((...((((((((.......(((((((((((((((((((((.((((.((((((((..((((((.((...)).))))))..)))))))).))))))))))))))))))))))))))))))))))))))))).))))))))))))))))))))))))))))))))))))).	212	48.8	-171.2	1.4	23	30	22	10	14	7	11	16	21	0	0	0	21.3805	20.7764	18.4669	8.07846	9.378	9.48782	10.4433	21.9134	16.9114	0	0	0	middle
120	PC-5p-261353_16	TTACCCTTGGCGCCCAAACAAGTC	24	chrB09	+	20396070	20396224	aatgacgtcgtTTACCCTTGGCGCCCAAACAAGTCagaaacgtcattcaagtagacaccactggtagtagagcctcaaaagtctgacttgtataaaagagttgtttacttggatgacgtttctgacttgtttgagcgccaaggataaacgacgtc	0	5'	New	gp4	...(((((((((((.(((((((((.(((((((((((((((((((((((((((((((......(((......)))..........(((((........)))))))))))))))))))))))))))))))))))).))))))))).)))))))))))	152	43.9	-91.9	1.4	0	0	0	0	0	9	0	0	0	0	0	7	0	0	0	0	0	12.1986	0	0	0	0	0	11.2157	middle
121	PC-5p-215166_23	AAGTGAGTCGAGTTGAGTCGAGCT	24	chrB05	+	23236559	23236644	gaAAGTGAGTCGAGTTGAGTCGAGCTagaccaagctcaaactcggctcacgaaaaTTAAGCTTGACTCACGACTCGACTcattaac	0	5'	New	gp4	...(((((((((((((((((((((((.((......))....(((.....)))......)))))))))))..))))))))))))...	80	46.5	-37.4	0.9	0	0	6	0	0	9	8	0	0	0	0	0	0	0	5.03642	0	0	12.1986	7.5951	0	0	0	0	0	middle
122	PC-3p-171426_35	AGAAGTCGACTGCACCTAAGTTTT	24	chrB04	-	131623969	131624213	atatgaaaactcaggtgcagtcgacttcacgtaaagtttataattgagagtcgttagatgatttaactgatttgactaaattttcatctaatagttctcaattatcaacttcacAGAAGTCGACTGCACCTGAGTTTTcacctaaaaaaaatagttcaagttgtacttatattgtaagggattttttagtccaacattttaatctctaaaagcaattttaaagacaatcccgctacgttatcaac	0	3'	New	gp4	...(((((((((((((((((((((((((..((.(((((.(((((((((((..(((((((((......................)))))))))..))))))))))).))))).)).)))))))))))))))))))))))))...................((((.........((((.((((((.....(.....).......(((.(((((....))))).))).))))))..))))....))))	137	31.4	-87.6	1.1	23	0	18	0	0	8	0	0	0	0	0	0	21.3805	0	15.1092	0	0	10.8432	0	0	0	0	0	0	middle
123	PC-3p-444436_6	ATCGACTGCATCTGAGTTTTCACC	24	chrB03	+	134212688	134212834	acggtgaaaactcatgagcagtcgacttcacgtgaagttgataattgatagtcgttagatgatttaactgatttgactaaatttttatttagtaattctcaactaccaacttcacgtgaaATCGACTGCATCTGAGTTTTCACCtta	0	3'	New	gp4	..((((((((((((.((((((((((.((((((((((((((.((.((((.((((((((((...)))))).))))..(((((((....))))))).....)))).)).)))))))))))))).)))))))).))))))))))))))...	142	34.7	-68.7	1.3	0	0	0	0	0	0	0	0	0	0	0	9	0	0	0	0	0	0	0	0	0	0	0	14.4202	middle
124	PC-3p-203426_26	AAATTTTGTGAAGATCAGGGACTT	24	chrB06	+	133313277	133313460	ttgctctgtggacatttttgtccctgatcattaaaaaatacttttaaattcctgaccttcacaaaacttggacggatcagtccctccgtccaaatgcctccgtcagggactgatccgtccAAATTTTGTGAAGATCAGGGACTTaaaagtattttttaggacgaaaatgtccgcggggcaaaag	0	3'	New	gp4	(((((((((((((((((((((((........((((((((((((((((.(((((((.((((((((((.((((((((((((((((((.((............))..)))))))))))))))))).)))))))))).))))))).)))))))))))))))))))))))))))))))))))))))...	181	42.4	-111	1.4	8	0	10	0	0	8	0	0	0	0	0	0	7.43669	0	8.39403	0	0	10.8432	0	0	0	0	0	0	middle
125	PC-3p-242444_19	ACTTTACGTGAAGTCGATTGCAGC	24	chrB04	-	126895845	126895971	taaggtgaaaactcaggtgcagtcgacttcatgtgaagttaatagttgagagttgttagatgaaaatttagtcgaatctcacctatcaACTTTACGTGAAGTCGATTGCACCtgagttttcaccatg	0	3'	New	gp4	...(((((((((((((((((((((((((((((((((((((.((((.(((((.(((((((((....)))))).))).))))).)))).)))))))))))))))))))))))))))))))))))))...	121	38.6	-83.3	1.7	0	0	0	0	0	0	0	0	0	7	6	6	0	0	0	0	0	0	0	0	0	10.4368	5.37214	9.61345	middle
126	PC-3p-353988_7	ATGTGAAGTCAACTGCACCTGAGT	24	chrB10	+	2816807	2816944	tgaaaactcagatgcagtcgacttcacgtgaagttgatatctgaaagttgttagataaaaatttagtcaaataagttaaatcatctaacggctctcaagtatcaacttcATGTGAAGTCAACTGCACCTGAGTttcca	0	3'	New	gp4	.(.((((((((.((((((.((((((((((((((((((((..(((.((..(((((((...((((((......)))))).....)))))))..)).)))..)))))))))))))))))))).)))))).)))))))).).	136	35.5	-71.4	1.5	0	0	13	0	0	0	0	0	0	0	0	0	0	0	10.9122	0	0	0	0	0	0	0	0	0	middle
127	PC-3p-178834_32	TTTAGATAGCGTGCTCATCATG	22	chrB06	+	127591877	127592053	gagtcgcgatgctcgcccagctacatacaTGACATGATGAGCACGCTATCtaaaaacaactccgttgagaagcttgcagagattgatgacaatctctgcaagcttctcaacggagttgttTTTAGATAGCGTGCTCATCATGtcatgtatgtagctgggcgagcatcacgactccaa	0	3'	New	gp4	((((((.((((((((((((((((((((((((((((((((((((((((((((((((((((((((((((((((((((((((((((((....)))))))))))))))))))))))))))))))))))))))))))))))))))))))))))))))))))))))))))))).))))))...	174	46.9	-166.5	2	0	8	10	0	0	0	8	0	6	0	14	0	0	5.54038	8.39403	0	0	0	7.5951	0	4.83182	0	12.535	0	middle
128	PC-3p-39371_204	AAAGTCGACTGCACCTGAGTTTGC	24	chrB02	-	5974046	5974172	taaaaactcaggtgaagtcgatttcacgtgaagttgatatctgagaactgttagatgaaaatttatgatttgaacgattctcacaggtatcaacttcacgtAAAGTCGACTGCACCTGAGTTTGAgt	0	3'	New	gp4	...(((((((((((.(((((((((.((((((((((((((((((((((..(((((((....)))))........))..)))))..))))))))))))))))).))))))))).)))))))))))....	120	37	-63.8	1.4	28.5	11.5	22	47.5	12	55.5	23	6	14.5	10.5	0	7	26.4932	7.9643	18.4669	38.3727	8.03828	75.2248	21.8359	8.21752	11.6769	15.6552	0	11.2157	middle
129	PC-5p-265287_15	AGTGACACCTGACATGCCACGTGT	24	chrB10	-	130789477	130789606	acaagatgattggttgacgtgttagctcAGTGACACCTGACATGCCACGTGTcaggtcagtgacacgtgtgtcagatcaatgacacgtggcatgccacgtggcacttgacatgtaaaaaagttatttata	0	5'	New	gp4	...((((((((..((.((((((((....((((.(((.((.((((((((((((((((((..(((((....)))))))))..)))))))))))))).)).))).)))))))))))).))..))))))))...	124	45.4	-57.5	1	13	0	9	0	0	0	0	0	0	0	0	0	12.0846	0	7.55462	0	0	0	0	0	0	0	0	0	middle
130	PC-3p-38671_208	AAAATCGACTGCACCTGAGTTTCC	24	chrB07	+	1128204	1128340	taaaaactcaggtgcagtcgacttcacgtgaagttgataattgagagtcgttaaatgaaaatttagtcaaatcagtcaaattatctaacggctctcaatatcaactttacgtAAAATCGACTGCACCTGAGTTTCCa	0	3'	New	gp4	...((((((((((((((((((.((.((((((((((((((.(((((((((((((...((.(((((..(.......)..))))).))))))))))))))))))))))))))))).)).))))))))))))))))))...	131	35.8	-72	1.5	29	14	18	28	6	44	22	0	15	17	0	15	26.958	9.69567	15.1092	22.6197	4.01914	59.6377	20.8865	0	12.0796	25.3465	0	24.0336	middle
131	PC-3p-66613_120	TTCTACAACATTAACTCCACC	21	chrB10	-	126562466	126562650	atggaaatttggggtctggtggagtgaatgttgtagaacatacaatttaaaggagggtgataccatcactttgaaactcagctcgaaaagtgatggtatcaccctcctttaaattgtatgTTCTACAACATTAACTCCACCcgaatacaaattttcattctgtatctcttcctccactattcagt	0	3'	New	gp4	(((((((((((...((.((((((((.((((((((((((((((((((((((((((((((((((((((((((((..............)))))))))))))))))))))))))))))))))))))))))))))).)))))))).))...)))))))))))...........................	158	37.8	-105.3	1.5	16	24	14	27	46	6	27	6	33	24	48	41	14.8734	16.6211	11.7516	21.8118	30.8134	8.13241	25.6335	8.21752	26.575	35.7834	42.9771	65.6919	middle
132	PC-3p-134427_50	AAAGTCGACTGCACCTGAGTTTAT	24	chrB06	-	134249722	134249866	aaattcaggtgcagttgactacagttgactacacgtaaagttaatagttaaaaattgttagatggtttgattaatttgactaaattttcatctaacgactcttaattatcaattttacgtAAAGTCGACTGCACCTGAGTTTATa	0	3'	New	gp4	((((((((((((((((((((..((....))..((((((((((.((((((((...(((((((((((......................)))))))))))...)))))))).))))))))))..))))))))))))))))))))...	142	29.7	-57.6	1.3	7	0	7	8	0	12	6	0	0	0	0	10	6.5071	0	5.87582	6.46277	0	16.2648	5.69632	0	0	0	0	16.0224	middle
133	PC-3p-230197_21	ACTTCATGTGAAGTCGACTCCACC	24	chrB07	-	117228058	117228207	tttaggtgaaaactcaagtagagttgactttacgtgaagttgatagttgagagtcgttagatgaaaatttagtcaaatcagtcaaatcctttaacggctctcaattatcaACTTCATGTGAAGTCGACTGCACCtgagttttcactttta	0	3'	New	gp4	...(((((((((((((.((..(((((((((((((((((((((((((((((((((((((((((((..((((....))))...))).....))))))))))))))))))))))))))))))))))))))))..)).)))))))))))))...	144	35.3	-80.5	1.5	0	0	0	6	0	0	0	0	0	9	0	6	0	0	0	4.84708	0	0	0	0	0	13.4188	0	9.61345	middle
134	PC-3p-23535_333	AGAAATCGGACCCTCCAATTTGTG	24	chrB08	+	20989371	20989453	gaggtacacaaatcggaccgtccgatttgtggtaaaaaaaaaaatttaggtacAGAAATCGGACCCTCCAATTTGTGtacttc	0	3'	New	gp4	(((((((((((((.(((..(((((((((.((.....................)).)))))))))..))).)))))))))))))	83	39.8	-36	1.1	70	29	48	48	13	51	39	14	27	34	10	31	65.071	20.0839	40.2913	38.7766	8.70814	69.1255	37.0261	19.1742	21.7432	50.6931	8.95356	49.6695	middle
135	PC-3p-74264_106	ATAAACGGGCTGGCCCGATGGGTT	24	chrB07	-	1121862	1122008	ttagcccgcgggctagcccgtttaacccgtcatttttttctggattaatcgggctcagcccgtttagcccgaaatttaaacgaacttaattttagagacaaaattcacccatttaaacggATAAACGGGCTGGCCCGATGGGTTtag	0	3'	New	gp4	..((((((((((((((((((((((..((((......((((.((.((((.(((((...))))).)))))).)))).............((((((......))))))...........)))).)))))))))))))))).))))))...	142	45.6	-59.8	0.9	12	11	17	10	7	7	17	12	13	0	0	0	11.155	7.61802	14.2698	8.07846	4.689	9.48782	16.1396	16.435	10.4689	0	0	0	middle
136	PC-3p-173870_34	ATTGACTGCACCTGAGTTTTCACC	24	chrB04	+	131072857	131073005	aaggtgaaaactcaaatgcagtcgatttcacatgaagttgataactgagagccattagataaaaatttagttaaataattcaaattatttaacggctttcagctatcaacttcacatggaATTGACTGCACCTGAGTTTTCACCttaaa	0	3'	New	gp4	((((((((((((((..((((((((((((((..(((((((((((.(((((((((..(((((....)))))((((((((((....))))))))))))))))))).)))))))))))..))))))))))))))..))))))))))))))...	146	32.2	-78.9	1.6	6	0	0	7	0	0	0	0	0	13	0	8	5.57751	0	0	5.65492	0	0	0	0	0	19.3827	0	12.8179	middle
137	PC-3p-78878_99	TGAGAGTGTGTCGTTACTATCT	22	chrB01	-	124103203	124103374	tctcgagatagtaacgacacactctcaatgtatgtgctatctattatttgaattatagagatgaatagttggtgtagacttattcttctctatattccaaataacagatagcacatacatTGAGAGTGTGTCGTTACCATCTtaggatacattgagaaggcatatcattact	0	3'	New	gp4	(((..((((.((((((((((((((((((((((((((((((((.(((((((...((((((((.((((((((......))).))))).))))))))...))))))).)))))))))))))))))))))))))))))))).))))..))).........................	147	33.7	-88.4	1.5	55.5	39	47	26.5	23	14	6.5	0	15	14.5	20	7.5	51.592	27.0094	39.4519	21.4079	15.4067	18.9756	6.17102	0	12.0796	21.6191	17.9071	12.0168	middle
138	PC-3p-20709_374	ATGATGCACATGAAAGTTTACA	22	chrB10	+	27635004	27635141	tcattcctccttcaacattgtaaatttcatgtgcatcatgtatctatagcagatgcatgtctctagttgtgatgattattctgctaaagatacATGATGCACATGAAAGTTTACAatgttgaagggttaggggaaagt	0	3'	New	gp4	...((((((((((((((((((((((((((((((((((((((((((.(((((((.....(((((.......)).)))...))))))).))))))))))))))))))))).)))))))))))))))).....)))))...	132	35.5	-73.4	1.5	97	82	96	14	6	0	41	25	38	59	80.5	40.5	90.1698	56.7889	80.5826	11.3098	4.01914	0	38.9249	34.2397	30.6015	87.9674	72.0762	64.8908	middle
139	PC-3p-177149_33	ACTTCACGTGAAGTCGATTGTACC	24	chrB10	+	3807596	3807745	tttggtgaaaactcaggtgaaattgacttcacgtgaagttgatatctgagagagccgttaaatgaaaatttattcaaatcagtcaaatcatctaacggctcttaggtatcaACTTCACGTGAAGTCGATTGTACCtaagtttctccctta	0	3'	New	gp4	...((.(((((((.((((..(((((((((((((((((((((((((((..(((((((((((.((((......................)))).))))))))))))))))))))))))))))))))))))))..)))).))))).))))...	144	36.7	-74.1	1.3	0	0	0	0	0	0	0	0	0	8	12	13	0	0	0	0	0	0	0	0	0	11.9278	10.7443	20.8291	middle
140	PC-3p-214894_23	TAGGACCAAAACCATACTTAACCC	24	chrB04	+	128926981	128927125	gttaagtatggttttggtcctaaaagttttcattnacgattttaatacgagaaaaacgttaaggataattttaaatcgaaaattagacgaggaatggtttcgatcttggcgaaaaaccttTAGGACCAAAACCATACTTAACCCt	0	3'	New	gp4	((((((((((((((((((((((((.((((((.((.(((.((((........)))).))).)).))..........(((......(((((((.......)))).)))...))).)))).))))))))))))))))))))))))...	142	32.4	-47.6	1	0	0	6	0	0	17	0	0	0	0	0	0	0	0	5.03642	0	0	23.0418	0	0	0	0	0	0	middle
141	PC-5p-235373_20	TTTCTGAAGGACGGTACGCCC	21	chrB04	-	121996189	121996342	cgtgttatcttgtTTTCTGAAGGACGGTACGCCCtgacaggaagaagaagctgcagactgtgacccatgaaaaaagataatttctcctcatgcgccacagtctgcagttgcttcttccagtcaggacgtgtcgtccttcggaaaaaaagataac	0	5'	New	gp4	...((((((((.((((((((((((((..(((.((((((.((((((((.((((((((((((((...(((((....(((.....)))..)))))...)))))))))))))).)))))))).)))))).)))..)))))))))))))).))))))))	151	46.8	-93.2	1.3	0	18	9	0	0	0	0	0	6	0	0	0	0	12.4659	7.55462	0	0	0	0	0	4.83182	0	0	0	middle
142	PC-3p-207729_25	TACTTTTGTCACACGGAAGACATC	24	chrB04	+	4211890	4212100	aaagatgaaaacactgaacatatgtactcatactaaatcgaaattaaatttgtattcacgcaagattcttgtcgtgtgacaaaagtaccctaggtggcactccaatcttccaaagacaggTACTTTTGTCACACGGAAGACATCttgcgtgcgtgaatataaatttagtttggatttagtgtgtatatatgtcagtgttttcatctttcat	0	3'	New	gp4	((((((((((((((((.((((((((((..((((((((((.((((((((((((((((((((((((((((((.((((((((((((((((((.....(((............)))......)))))))))))))))))))))).))))....)))))))))))))))))))))).))))))))))))))))))))))))))))))))))))...	208	35.1	-108.8	1.5	0	0	0	0	0	0	0	0	0	11	6	8	0	0	0	0	0	0	0	0	0	16.4007	5.37214	12.8179	middle
143	PC-3p-270497_15	AATTGACTGCACCTGAATTTTCAC	24	chrB10	+	123645391	123645533	ttaggtgaaaactcaggtacagtaaatttcatgtgaagttaataattgagagcagtaaaatgaaaatttagtcaaatcatttaaccactctcaactatcaatcaatttcatataaAATTGACTGCACCTGAATTTTCACctct	0	3'	New	gp4	..(((((((((.((((((.((((.(((((.((((((((((.(((.(((((((..((.((((((.............)))))).))..))))))).))).....)))))))))).))))).)))).)))))).)))))))))..	139	29.4	-50.4	1.2	0	0	0	7	0	21	0	0	0	0	0	0	0	0	0	5.65492	0	28.4634	0	0	0	0	0	0	middle
144	PC-3p-149825_43	ACATTTCTGACTTGTTTGGATGCC	24	chrB05	+	143033118	143033279	atgttgtttacccttagtacccaaacaaattagaaatgaagaatagtggaggtaaaggagaagaagaatactttattttgggtcttcatcgtttcttctcccttcatatacaaagcgacgACATTTCTGACTTGTTTGGATGCCaagggtaaacaacgtcgt	0	3'	New	gp4	(((((((((((((((.(((.((((((((.(((((((((.......(((((((...((((((((..(((.(((........))).)))....)))))))).)))))))..............))))))))).)))))))).))).)))))))))))))))...	159	37.7	-59	1	9	0	7	0	0	0	0	0	0	8	7	12	8.36627	0	5.87582	0	0	0	0	0	0	11.9278	6.2675	19.2269	middle
145	PC-3p-295146_13	TGAATGAAACTAGATCTCG	19	chrB01	+	108785745	108785932	aaggatcggttttttagtaaggtacggaatgtatcatcaaatattcaatatgattccatgagatctagtttcatttcaaaagatcctttcaattggctagaatctgttactTGAATGAAACTAGATCTCGtggaatcatattgaatattggatgatatattccgtaccttgctaaaaaaccgatcata	0	3'	New	gp4	...(((((((((((((((((((((((((((((((((((.(((((((((((((((((((((((((((((((((((((....((((.((.((....))..)).)))).......))))))))))))))))))))))))))))))))))))).)))))))))))))))))))))))))))))))))))...	182	31.9	-116.8	1.9	0	0	0	0	0	0	0	0	0	0	13	0	0	0	0	0	0	0	0	0	0	0	11.6396	0	middle
146	PC-5p-193086_28	TGAGTGTAAACCGCTGCTGCCAGC	24	chrB02	+	8951765	8951937	gtgcataaaccgctacaaccaaccgcggtttatgtgtgtgagtgtgTGAGTGTAAACCGCTGCTGCCAGCagcggtttacgtgtgtgtgtgagtgtaaaccgctactggtagtagcggtttacgtgtagtgttttgcctatataaaccgtggttgtagccgcggattatgaat	0	5'	New	gp4	...(((((.((((......((((((((((((((((..(..((....((..(((((((((((((((((((.(((((((((((..(......)..))))))))))).)))))))))))))))))))..))....))..)..)))))))))))))))).....)))).)))))...	167	48.6	-88.7	1.1	7	0	0	0	0	15	0	0	0	6	0	0	6.5071	0	0	0	0	20.331	0	0	0	8.94584	0	0	middle
147	PC-5p-86628_89	AAATGAGATAAGCTTGCACGTATC	24	chrB10	+	15842742	15842894	aaagtttattttatttacattatAAATGAGATAAGCTTGCACGTATCtcatttatattgtaaacaagataagtaacgaagtcttatcttgtttacagtgtaaacgaaatacatgcaagcttatcttgtttatcctgtaaacgaaataagcctg	0	5'	New	gp4	...((((((((..((((((..(((((..(((((((((((((.((((.((.((((((((((((((((((((((.........)))))))))))))))))))))).)).)))).)))))))))))))..)))))..))))))..))))))))...	147	28.1	-73.5	1.7	22	0	14	19	0	30	9	0	6	18	0	11	20.4509	0	11.7516	15.3491	0	40.6621	8.54448	0	4.83182	26.8375	0	17.6247	middle
148	PC-3p-238586_19	ATCGATTGCACCTGAGTTTCCACC	24	chrB08	+	10912167	10912309	ttgtaggtgaaaattcaagtgaagttgacttcacatgaagttgatatcttagatgaaaatttagtcaaattagttaaatcatctaatggctcttagatatcaacttcacgtgaaATCGATTGCACCTGAGTTTCCACCtaaat	0	3'	New	gp4	...((((((.(((((((.(((.((((((.(((((.(((((((((((((((((((((....(((((...))))).....))))))).........)))))))))))))).))))).)))))).))).))))))).))))))...	137	32.2	-55.3	1.2	0	0	0	0	0	0	0	0	0	12	0	7	0	0	0	0	0	0	0	0	0	17.8917	0	11.2157	middle
149	PC-3p-287212_13	AGAGGTCGGAGATGGTAACGAGGG	24	chrB05	+	15210135	15210219	cacttcaagcaccctcactactatctttgacctctgcagtctagacgaaAGAGGTCGGAGATGGTAACGAGGGaagcttgaaatg	0	3'	New	gp4	...(((((((.(((((..((((((((..(((((((...((....))...)))))))..))))))))..)))))..)))))))...	79	48.2	-44.9	1.1	3.5	0	0	0	0	0	0	0	0	0	0	6.5	3.25355	0	0	0	0	0	0	0	0	0	0	10.4146	middle
150	PC-5p-37033_217	TTCCTGAAAAACCACCACTTC	21	chrB09	-	128584283	128584457	ataatctcttttgtcactacactccatgttatggTTCCTGAAAAACCACCACTTCtccattttcttctctttttggattctccaatggaagagattaagggccaaaaagagaagaaaatggagaaggtggtggttttttaggaaccataacatggagtgtgttggcaaaagagat	0	5'	New	gp4	...(((((((((((((..((((((((((((((((((((((((((((((((((((((((((((((((((((((((((..((((........)))).......)))))))))))))))))))))))).))))))))))))))))))))))))))))))))))..)))))))))))))	172	38.3	-120.8	1.8	37	42	43	50	39	38	38	19	39	6	9	9	34.3947	29.087	36.0943	40.3923	26.1244	51.5053	36.0767	26.0222	31.4068	8.94584	8.05821	14.4202	middle
151	PC-3p-214137_24	AGAATTTGTGGGCAGTGAGACGTC	24	chrB03	+	6794647	6794826	accgaaccgacaacacccctacccatgacaacaataaagacgtctcacggccaacaatttcaacccaacagaatacacaaataaaattataattgaatttgtatattctgttgggtAGAATTTGTGGGCAGTGAGACGTCtttattgttgtcatggattaaggtggaagagtggtttaat	0	3'	New	gp4	...((((((....((((.....((((((((((((((((((((((((((.(((.((((.(((.(((((((((((((.((((((..(((....)))..)))))).))))))))))))).))).)))).))).)))))))))))))))))))))))))).....))))......))))))...	174	38.3	-96.4	1.4	13	6	6	0	0	0	0	0	0	0	0	6	12.0846	4.15529	5.03642	0	0	0	0	0	0	0	0	9.61345	middle
152	PC-3p-194690_28	AGAATATTCTGTTAAATCAACACT	24	chrB03	+	8112229	8112433	tgtaattgagtccttaaagagaattaaaatttgcaatttagtccccatcgttcaaaaagtgtttgatttaacagaatattttcaatatattctctattttaacagaatattctcagtataAGAATATTCTGTTAAATCAACACTttttgatcggcttgggactaaattgcaaattttaattctctttagggacccaattacaaac	0	3'	New	gp4	((((((((.((((((((((((((((((((((((((((((((((((..(((.((((((((((((.((((((((((((((((((...((((((...(((((.....))))).....)))))))))))))))))))))))))))))))))))).)))...)))))))))))))))))))))))))))))))))))).))))))))...	202	27.8	-104.8	1.8	0	0	0	0	0	10	0	0	0	8	0	10	0	0	0	0	0	13.554	0	0	0	11.9278	0	16.0224	middle
153	PC-5p-114530_63	TCGAAAGGACAACGAGACTCCT	22	chrB06	+	117822250	117822415	ctaacccgacccctgataattactTCGAAAGGACAACGAGACTCCTgacaatgttgttttttttacacaggagctaatcagtcccaaaaaaaaacaggaccagattatgtgtttttttttttttgaagtctcgctgtcctttcgaggtaattgttaggagtcgggt	0	5'	New	gp4	...(((((((.((((((((((((((((((((((((.(((((((((((....(((..........))))))))............((((((((((.(..((((.....)).))..)))))))))))..)))))).)))))))))))))))))))))))).)))))))	163	39.8	-75	1.1	11	9	11	0	0	0	8	6	0	10	8	0	10.2254	6.23293	9.23343	0	0	0	7.5951	8.21752	0	14.9097	7.16285	0	middle
154	PC-3p-4782_1381	AGGTCTCACCTCGACACCATCTCT	24	chrB04	+	119078056	119078220	tgctgagaggatggcggtagggactcagagatggtgtcgagatgaggcagcagatcaaaagctctccacccctactcacacaagcactaacagaccctgccgtcttactctctggAGGTCTCACCTCGACACCATCTCTgagttcccgctgccatcctctcatag	0	3'	New	gp4	...((((((((((((((..((((((((((((((((((((((.((((((..((((......(((...................)))......((((......)))).....))))...)))))).))))))))))))))))))))))..))))))))))))))...	159	55.2	-91.7	1	372	257	337	548	165	499	299	106	244	59	45	48	345.806	177.985	282.879	442.7	110.526	676.346	283.867	145.176	196.494	87.9674	40.291	76.9076	middle
155	PC-3p-84767_91	AAAGTCGACTACACCTGAGTTTCT	24	chrB08	+	6157618	6157760	acgagaaaattcatgtgaagtcgactttacgtgaagttgatatctgagagctgttagataaaaatttagtcaaatcagtcaaattatctaacggttctcaaatatcaacttcacgtAAAGTCGACTACACCTGAGTTTCTacc	0	3'	New	gp4	...((.(((((((.(((.(((((((((((((((((((((((((.(((((((((((((((((......................))))))))))))))))).))))))))))))))))))))))))).))).)))))))))...	137	35	-75.1	1.5	17	0	19	12	0	11	16	0	7	0	0	16	15.803	0	15.9486	9.69415	0	14.9094	15.1902	0	5.63712	0	0	25.6359	middle
156	PC-3p-66569_120	TGAAACTTGATAGGATAAAATGGT	24	chrB09	+	1858365	1858510	ccattttatcctatcaagtttcacaattctatctctctctctgaagttctctctcaaaggtgttgatggtgtgggcaacagtaccttcgagagagaacttcagagaaaaagataaaattgTGAAACTTGATAGGATAAAATGGTga	0	3'	New	gp4	((((((((((((((((((((((((((((.(((((...((((((((((((((((((.(((((..((.((.......)).))..))))).))))))))))))))))))...))))).))))))))))))))))))))))))))))...	143	37	-89.1	1.6	23	13	11	24	0	19	12	6	12	0	0	0	21.3805	9.00312	9.23343	19.3883	0	25.7526	11.3926	8.21752	9.66364	0	0	0	middle
157	PC-5p-213489_24	AAGTCTCCCTGGTGGTCGAGAGTT	24	chrB07	-	113110858	113111021	tctcgcttgattccttcctgAAGTCTCCCTGTTGGTCGAGAGTTtccaacagtggcccaacaagttccttaaaccagaccgattaaccatcggctctgataccacttcttgggcaaccgtggggagctctcgaccaaagggagtcttcggggaggaaccatgtg	0	5'	New	gp4	...(((.((.(((((((((((((.((((((.((((((((((((((((.((.((.((((((.((((.........(((((((((.....))))).)))).....)))).)))))).)).)).)))))))))))))))))))))).))))))))))))).)).)))	161	53	-91.5	1.1	12	0	0	0	0	0	6	0	0	0	0	6	11.155	0	0	0	0	0	5.69632	0	0	0	0	9.61345	middle
158	PC-3p-412414_6	TTTCACGTGAAGTCGACGGTACCT	24	chrB06	-	4858242	4858365	aactcaggtgaagttcacttcacgtgaagttgatatttgagagttgttagataaaaatttagtcaaatcaataaaattatctaatgactatctgaTTTCACGTGAAGTCGACGGTACCTgaatt	0	3'	New	gp4	...(((((((..((..((((((((((((((((((.......(((..((((((((...((((..........)))).))))))))..)))))).)))))))))))))))..))..)))))))...	118	32.3	-46.1	1.2	0	0	0	0	0	0	0	0	0	0	0	12	0	0	0	0	0	0	0	0	0	0	0	19.2269	middle
159	PC-3p-309393_12	AAGTCGATTGCACCTTAGTTTCCA	24	chrB10	-	124101543	124101690	caaggtggaaactcaggtgcagtcgacttcacgtgaagttgatagttaaaagccgttaaatgatttgactggtttgactaaattttcatctaacaggtctcagctatcaacttcaggtgAAGTCGATTGCACCTTAGTTTCCAcccat	0	3'	New	gp4	...((((((((((.((((((((((((((((((.((((((((((((((....(((((((.((((......(((.....))).....)))).)))).)))...)))))))))))))).)))))))))))))))))).))))))))))...	142	41.2	-82.9	1.4	0	0	0	0	0	6	0	0	0	13	0	6	0	0	0	0	0	8.13241	0	0	0	19.3827	0	9.61345	middle
160	PC-3p-1355_3733	TGTGTGTGTTTCTGGTCTCCAC	22	chrB01	+	1813170	1813355	tattgagaaagctaggttatagtccacaatttctgttaagttgggcgtagagacccgagatgcatacattttacatggcatttgttgagggtggcaatattgcatgtggtatgtgtaaTGTGTGTGTTTCTGGTCTCCACcctccatagaagtatggactataggtgttgcttagcttcctcaata	0	3'	New	gp4	(((((((.((((((((((((((((((..((((((((......(((.((.((((((.((((..((((((((..((((((((..(((((.......))))).)))......)))))..))))))))..)))).)))))).)))))..)))))))).)))))))))......))))))))).)))))))	186	41.4	-73.7	1	810	1115	1071	300	405	199	678	496	690	586	948	543	752.964	772.191	899	242.354	271.292	269.725	643.685	679.315	555.659	873.71	848.798	870.017	middle
161	PC-5p-215609_23	AGGATAAGAGTAATTTTAGGAAGT	24	chrB09	+	113269703	113269809	gaAGGATAAGAGTAATTTTAGGAAGTaaaataaataagttttaataggagagaactcaaaatgtttagtaaggagttttttgtcgtagaaatttattcttattcgtt	0	5'	New	gp4	...(((((((((((((((((.((..((((((......)))))).....(((((((((...((.....))...))))))))).)).)))))..))))))))))))...	101	25.2	-23.8	0.9	0	0	0	0	0	0	0	0	0	8	6	9	0	0	0	0	0	0	0	0	0	11.9278	5.37214	14.4202	middle
162	PC-5p-14454_516	TGCATGGGGTGTGGATTTCTTC	22	chrB06	+	130118932	130119114	tgaagcacgaaattcttggtcttttgagagctttttccggaTGCATGGGGTGTGGATTTCTTCggtggtgaagcagggaagaagaggaagaggaatctcatacatcacctcctgcttcaccaccgaagaaatccactcccatgcatctggaaaaagctctcaagagaccaaggattttgtgct	0	5'	New	gp4	...(((((((((((((((((((((((((((((((((((((((((((((((.((((((((((((((((((((((((((..((..((....(((....))).....))..)))))))))))))))))))))))))))))))))))))))))))))))))))))))))))))))))))))))))))	180	47	-138.3	1.6	117	88	113	67	37	30	55	26	48	23	29	35	108.762	60.9442	94.8525	54.1257	24.7847	40.6621	52.2163	35.6093	38.6546	34.2924	25.9653	56.0784	middle
163	PC-3p-138286_48	AATTTTCATTTAACGGCTCTCAGC	24	chrB07	+	3002561	3002733	aacgggtgaaaactcaggtgcagtcgacttcatgtgaaattgatagttgagagccgttagatgaaaatttagtcaaatcaatcaaattatctaactgagaagtcgactaAATTTTCATTTAACGGCTCTCAGCtatcaacgtgaagtcgactgcacttgagtttccaccttaa	0	3'	New	gp4	...(((((.((((((((((((((((((((((((((.....((((((((((((((((((((((((((((((((((.......(((...........)))......)))))))))))))))))))))))))))))))))))))))))))))))))))))))))))).)))))...	167	38.2	-106.3	1.6	6	0	6	12	0	9	8	0	0	0	0	7	5.57751	0	5.03642	9.69415	0	12.1986	7.5951	0	0	0	0	11.2157	middle
164	PC-3p-178377_32	ACGTGAAGTTGACTGTACTCGAGT	24	chrB05	-	21426975	21427107	caaggtgaaaactcagtgcagtcaccttcacgtgaaattgatagttgagagccgttaaatgatttgaataatttgactaaattttcagttgtcaacttcACGTGAAGTTGACTGTACTTGAGTttccaccgtc	0	3'	New	gp4	...((((.((((((((((((((((.(((((((((((.((((((..((((((..(((((((..........)))))))....))))))..)))))).))))))))))).)))))))))).)))))).))))...	127	38.3	-64.1	1.3	8	9	7	0	0	8	0	0	0	0	0	0	7.43669	6.23293	5.87582	0	0	10.8432	0	0	0	0	0	0	middle
165	PC-5p-223910_22	GACAAAAGTTGAATGAACTCAATT	24	chrB10	+	35623073	35623272	gtatatccacgtgacacccaacttgtgagaatagatgtgtggtgagtgaatgacatGACAAAAGTTGAATGAACTCAATTtctccagcaaagtctcgatcatattggaaaaaaagggctgcaaattgagttcattcaacttttgccacaccattcactcatcatacatccattctagtaagttgggtgccacgtggatac	0	5'	New	gp4	...((((((((((.(((((((((((..(((((.(((((((((((((((((((...((.(((((((((((((((((((((((...((((....((.((((...))))))........)))).))))))))))))))))))))))).))...))))))))))))))))))).)))))..))))))))))).)))))))))).	196	40.5	-109.8	1.4	0	0	0	0	0	0	0	0	0	4	0	7	0	0	0	0	0	0	0	0	0	5.96389	0	11.2157	middle
166	PC-3p-189619_29	AGTTAGATATGGTGTTATCTCATC	24	chrB01	+	34437777	34437858	aaaataagatgagaagacaccacatttacctcaaaaccttaaggttttgAGTTAGATATGGTGTCATCTCATCttatgtttt	0	3'	New	gp4	...(((((((((((.(((((((.(((((.(((((((((....))))))))).))))).))))))).))))))))))).....	74	31.7	-44.1	1.7	14	0	12	3.5	0	0	0	0	6	0	0	0	13.0142	0	10.0728	2.82746	0	0	0	0	4.83182	0	0	0	middle
167	PC-5p-106058_69	ATGTTAGAAAGAGGTATCCACACC	24	chrB03	-	109433193	109433381	gggatgatagccgaagcctcccacactcactcggcaaaacgcgttATGTTAGAGAGAGGTATCCACACCcttacaataaggtcccacatcggttggggaggggaacaaagtatgccttataagagtgtggatacctctccctagcatgacgcattttgacgagtgagtgtggggggcttcgactatcat	0	5'	New	gp4	...(((((((.((((((((((((((((((((((.(((((.((((((((((((.(((((((((((((((.((((...(((((((((...((.....))...)))..........)))))))))).))))))))))))))).)))))))))))).))))).)))))))))))))))))))))).)))))))	186	50.8	-120.9	1.3	0	0	0	11	0	18	8	0	9	13	0	10	0	0	0	8.88631	0	24.3972	7.5951	0	7.24773	19.3827	0	16.0224	middle
168	PC-5p-143600_46	AATGAGTTGAGTCGTGAGCCAAGC	24	chrB08	-	2319967	2320039	tAATGAGTTGAGTCGTGAGCCAAGCtcaatttttatgagtcgaacttgagcttggtctcaactcgacttactt	0	5'	New	gp4	...((((((((((..((((((((((((((.(((........))).)))))))))).))))))))))))))...	67	41.1	-32.8	1.1	20	0	14	13	0	22	0	0	7	0	6	13	18.5917	0	11.7516	10.502	0	29.8188	0	0	5.63712	0	5.37214	20.8291	middle
169	PC-5p-7266_959	AGGACACGGCGAATCCTCTATT	22	chrB10	-	4850095	4850250	ttctcctatctttgAGGACACGGCGAATCCTCTATTctctcttctgcactgccgcctcgtaaatcactactgtgatgttagtgttttttattgggcctaggcccagtggtgtgtagcaaagcagaatagagggtccccatgttctcatagttggac	0	5'	New	gp4	...(((...((.((((((((.((.(.((((((((((((((...((((((.(((((.......(((((....)))))...............(((((....))))))))))))))))...)).))))))))))))).)).)))))))).))..))).	152	47.4	-65.5	0.9	27	29.5	29	6.5	8.5	6.5	106	70.5	124.5	21.5	34	19	25.0988	20.4302	24.3427	5.251	5.69378	8.81011	100.635	96.5559	100.26	32.0559	30.4421	30.4426	middle
170	PC-5p-283668_14	AAACTTGTGCCCACGCAAGATGCC	24	chrB05	-	15492699	15492871	gacatatgtacccacactaaatcaaaactAAACTTGTACCCACGCAAGATGCCctccgtgtgacaaaagtaccctgtttttggagggttggagtgccacatagggtactttcgtcacacggaggacatcttgcgtgggtacaagtttagtttcgatctagtgtggatacatat	0	5'	New	gp4	...(((((((.((((((((.(((.(((((((((((((((((((((((((((.((((((((((((.((((((((((((........(((......)))..)))))))))))).)))))))))))).))))))))))))))))))))))))))).))).)))))))).)))))))	170	45.1	-115.4	1.5	0	0	0	0	0	8	0	0	0	6	0	0	0	0	0	0	0	10.8432	0	0	0	8.94584	0	0	middle
171	PC-3p-93872_81	TTCCAGTCAGGATGTGTCGTCC	22	chrB04	+	119978641	119978878	gatgaatacgtgttatcttgttttctgaaggacggcgcgtcctgacaggaagaagaagttgcagactgtgacccatgaaaaagatatttcgcctcattcgccacagtctgcagttgtttcTTCCAGTCAGGATGTGTCGTCCttcggaaaaaaagataacacgtgtttagtagcttgtttttccacgtttcttcagtagctgaagaaaaatatctcttttatcatgatagtattggcc	0	3'	New	gp4	..(((((((((((((((((.((((((((((((((((((((((((((.((((((((...((((((((((((....((((....((....))...))))....))))))))))))...)))))))).)))))))))))))))))))))))))).)))))))))))))))))...(((............(((((((((...)))))))))..((((...........)))).....))).	167	41.6	-115.1	1.2	6	5	6	0	0	0	17	6.5	9	0	0	0	5.57751	3.46274	5.03642	0	0	0	16.1396	8.90232	7.24773	0	0	0	middle
172	PC-3p-140324_47	ATCGACTACACCTGAGTTTCCACC	24	chrB10	+	124969753	124969901	taggtaaaaattcagatgaagtcgatttcacgtgaagttgatatctgagagccgttagatgaaaatttagtcaactcagtcaaatcatctaacagttcttaggtatcaatttcacgtgaaATCGACTACACCTGAGTTTCCACCtaata	0	3'	New	gp4	(((((..((((((((.((.(((((((((((((((((((((((((((((((((.(((((((((..(((.((....)).)))....))))))))).))))))))))))))))))))))))))))))))).)).))))))))..)))))...	146	35.6	-81.4	1.5	7	6	8	6	0	0	0	0	0	11	0	9	6.5071	4.15529	6.71522	4.84708	0	0	0	0	0	16.4007	0	14.4202	middle
173	PC-5p-122962_57	AAAGTGATTCGAATGAGGGGGA	22	chrB10	+	13176776	13176860	aAAAGTGATTCGAATGAGGGGGAttcgaactccttatatagccgaatccagtgtaattcgaatcagccccattcgaattactatt	0	5'	New	gp4	...(((((((((((((.(((.((((((((....((((((...........))))))))))))))..))))))))))))))))...	79	40	-33.5	1	4.5	0	6.5	18.5	7.5	25	6.5	0	9.5	3.5	4.5	6	4.18314	0	5.45612	14.9452	5.02393	33.8851	6.17102	0	7.65038	5.21841	4.0291	9.61345	middle
174	PC-3p-38261_210	TCCAGTCAGGATGTGTCGTCC	21	chrB04	+	119845058	119845227	gaacacgtgttatcttgttttctgaaggACAACACATCCTGACTGGAAGAAGaagctgcagactgtgacccatgaaaaaagatcatttcccctcatgcgtcacagtctgcagttgcttctTCCAGTCAGGATGTGTCGTCCttcgggaaaaaagataacacgtgtttagt	0	3'	New	gp4	((((((((((((((((.(((((((((((((.(((((((((((((((((((((.((((((((((((((((.(((((.....((.....))...))))).)))))))))))))))).))))))))))))))))))))).))))))))))))).))))))))))))))))...	167	44.7	-120.2	1.6	15	23.5	20.5	0	0	0	11	17	25.5	0	0	0	13.9438	16.2749	17.2078	0	0	0	10.4433	23.283	20.5352	0	0	0	middle
175	PC-5p-252631_17	CAACCAAATTTGCATGATTGT	21	chrB01	+	122603823	122604067	ttttttaacaggcaagttatcttgacaacatgttaggaattgcggatcttgcatatgttcaaactccctcaactccaccaattgaatatctggacatacccaaaCAACCAAATTTGCATGATTGTggtttgtttgtaatgaaatgaatggaattgtgggaaccatctaaagccatgccatgattccatcaatttcattacaaacaaaccacaatcatgcaaatttggttgtttgggtacgtttag	0	5'	New	gp4	...........(((((...(((((((.....))))))).........)))))..((((((((...................))))))))((..((.((((((((((((((((((((((((((((((((((((((((((((((((..(((((((..(((..................)))..)))))))..)))))))))))))))))))))))))))))))))))))))))))))))).))..))	156	36.3	-111	1.2	0	0	0	0	0	0	0	0	0	0	14	9	0	0	0	0	0	0	0	0	0	0	12.535	14.4202	middle
176	PC-3p-226445_21	ATGAAGTCGATTGCACCTGAGTTT	24	chrB06	+	1619971	1620116	acggtagaaactcaggttcagtcaatttcacgtgaagttgataggtgagagtcgttagatggtttaactaatttgactaaattttcatctaatgactcttaactattaacttcacATGAAGTCGATTGCACCTGAGTTTctacgtt	0	3'	New	gp4	...((((((((((((((.(((((.((((((.(((((((((((((.(((((((((((((((((......................))))))))))))))))).))))))))))))).)))))).))))).))))))))))))))...	140	35.6	-78.5	1.5	0	0	0	3	0	4	0	0	0	3.5	0	7	0	0	0	2.42354	0	5.42161	0	0	0	5.21841	0	11.2157	middle
177	PC-3p-143791_45	AGTTTTGTGAAGGCCAGAGAT	21	chrB04	+	4343886	4344046	ttgaaaaatacttttaagtttctgaccttcacaaaatttggacggatcagtctctccgtccaaatgcctccgtcagggactgatccatccaaatgtctccgtcagggactgataagtccaAGTTTTGTGAAGGCCAGAGATttaaaagtattttttaatgg	0	3'	New	gp4	((((((((((((((((((((((((.((((((((((((((((((((((((((((((.((............))..))))))))))))........(((.((....)))))......)))))))))))))))))).))))))))))))))))))))))))...	158	40.4	-79.5	1.2	8	12	17	0	0	0	0	0	8	0	0	0	7.43669	8.31057	14.2698	0	0	0	0	0	6.44243	0	0	0	middle
178	PC-3p-181033_32	TTTTTAATTAAGTAGCTCAGC	21	chrB10	+	1369333	1369496	gtgtgggggagctccacatggctgagctacttaattaaaaacaatatataaattgctggaggaatttttccaatagaaatttctccaatgggaatcttgacgtcgggcaatttatatctaTTTTTAATTAAGTAACTCAGCaatgtgggactcctccacacccg	0	3'	New	gp4	(((((((((((..((((((.((((((.((((((((((((((....((((((((((((((((((((((((.....))))))))))))....((..........)).))))))))))))...)))))))))))))).)))))).))))))..)))))))))))...	161	39	-80.5	1.3	0	0	0	0	8	0	0	0	0	6	12	6	0	0	0	0	5.35885	0	0	0	0	8.94584	10.7443	9.61345	middle
179	PC-5p-264804_15	ACATGAAGTTGATAGCTGAGAGCC	24	chrB08	-	126508550	126508669	aggtgtagtcgacttcACATGAAGTTGATAGCTGAGAGCCgttagatgctttgactgatttgactaaattttcatctaacggctctcagctatcaacttcacgtgaagcggactataaac	0	5'	New	gp4	...(((((((..((((((.(((((((((((((((((((((((((((((........(((((....)))))..))))))))))))))))))))))))))))).))))))..)))))))...	114	41.7	-69.1	1.4	0	0	0	0	0	9	0	0	0	0	0	6	0	0	0	0	0	12.1986	0	0	0	0	0	9.61345	middle
180	PC-5p-245087_18	TTACCTCGAAAGGACAACGAGACC	24	chrB05	+	2932360	2932510	ctgacaaTTACCTCGAAAGGACAACGAGACCtaaaaaaaaaatactcaatccggctcctgatattttttttgggattgattagtccctgtgtcaaaaaaataacattaattttttggcacagagacctcgttgtcctttcgagataattgt	0	5'	New	gp4	...(((((((.(((((((((((((((((.((((((((((..(((.(((..........))))))))))))))))........(((.(((((((((((((.((....)).))))))))))))).)))))))))))))))))))).)))))))	148	35.8	-62.2	1.2	0	0	0	0	0	0	0	0	0	7	0	11	0	0	0	0	0	0	0	0	0	10.4368	0	17.6247	middle
181	PC-3p-392456_7	CATATATCAAAGTAGATAGGAACC	24	chrB06	+	134830185	134830359	tcctcttaagaaatctaaacacttaaattggtatttatttattttgatatatatatgttttagtctctggttagagaccgaaaaggacatttactcaaagtagataagaactagaacgtaCATATATCAAAGTAGATAGGAACCaatttgggtgtttagattttttaggaggtga	0	3'	New	gp4	.(((((((((((((((((((((..((((((((..((((((((((((((((((.(((((((((((.(((((((...)))).........((((((.....)))))).)))))))))))))).))))))))))))))))))..))))))))..)))))))))))))))))))))...	171	29.1	-78.7	1.5	0	0	0	6	0	0	0	0	0	0	0	7	0	0	0	4.84708	0	0	0	0	0	0	0	11.2157	middle
182	PC-3p-372880_7	ACTTCACCTGAAGTGGACTGCACC	24	chrB02	-	107856552	107856700	aaaggtggaaagtcaggtgcagtcgacttcacgtgaagttgatagttgagagccgctagatgaaaatttagtcaaatcagtcaaataatctaacggctctcagttatcaACTTCACCTGAAGTGGACTGCACCtgagttttcacccatt	0	3'	New	gp4	...((((((((.((((((((((((.((((((.((((((((((((..(((((((((.(((((..........................))))).)))))))))..)))))))))))).)))))).)))))))))))).))))))))....	142	42.3	-89.3	1.4	0	0	0	0	0	0	0	0	0	0	0	13	0	0	0	0	0	0	0	0	0	0	0	20.8291	middle
183	PC-5p-94368_80	AATTCAGGTGCAGTCGACTTTAGG	24	chrB06	+	108438614	108438772	attatattacggtagaAATTCAGGTGCAGTCGACTTTAGGtgaagttgatagttgagaattattagataatttgactaatttaactaaattttcatctaacaacacttatctatcaacttcacataaagttgactgtacctgaattttcacattatatt	0	5'	New	gp4	...((((....((..(((((((((((((((((((((((.(((((((((((((.((((..((.((((((((((((...........))))))...)))))).))..)))).))))))))))))).)))))))))))))))))))))))..))...)))).	155	27.7	-66.1	1.5	46	46	42	0	0	0	13	7	18	0	0	0	42.7609	31.8572	35.2549	0	0	0	12.342	9.58711	14.4955	0	0	0	middle
184	PC-5p-36079_222	ATCGGACCCTCTGATTTGTGTACT	24	chrB06	+	116053657	116053750	aaattccatcagctgcaaATCGGACCCTCTGATTTGTGTACTctgaatttttttcaactttttaaacacaaatcggagggtccgatttgtatac	0	5'	New	gp4	.............((((((((((((((((((((((((((....((((.....)))).........))))))))))))))))))))))))))...	78	37.2	-44.2	1.3	31	12	24	36	12	33	21	10	21	10	12	9	28.8172	8.31057	20.1457	29.0825	8.03828	44.7283	19.9371	13.6959	16.9114	14.9097	10.7443	14.4202	middle
185	PC-5p-264179_15	AGAAATCGCTACGTAGTAACGGAT	24	chrB10	+	2827000	2827170	aacgtaaatgtattttttcataattctatAGAAATCGCTACGTAGTAACGGATtaagtgagaacgtaaatcactcctaacagccactatgtgtatcagtagtttacgttctctcctaatctgctactaccagtagcgattctataaaattataaaaaaatatatttacatc	0	5'	New	gp4	...(((((((((((((((.((((((.(((((((.(((((((((((((.(((((((...(((((((((((..(((....(((.......))).....)))..)))))))))))...))))))).))))))..)))))))))))))).)))))).)))))))))))))))...	165	31	-69.9	1.3	12	0	0	0	0	7	9	0	0	0	0	0	11.155	0	0	0	0	9.48782	8.54448	0	0	0	0	0	middle
186	PC-3p-212337_24	AACGGTTAAAACAATTAGAACACC	24	chrB02	+	106882313	106882491	catgtttatattataggaagagtttcaagtgtatcgagaacactggtatttcagttgttttaaccgttgatttaaattataaaaaaaatataatatatattaattaaaatcAACGGTTAAAACAATTAGAACACCagtatttctggtacacttgaaatttttcttatattataaatgca	0	3'	New	gp4	...(((((((.(((((((((((((((((((((((((..((.((((((.((..(((((((((((((((((((((.(((((.....................))))).)))))))))))))))))))))..)).)))))).))..))))))))))))))))))))))))).)))))))...	173	23.5	-78.3	1.9	0	0	0	0	0	0	0	0	0	11	0	13	0	0	0	0	0	0	0	0	0	16.4007	0	20.8291	middle
187	PC-3p-306493_12	ATTTTACGTAAAGTCGACTGCACC	24	chrB05	+	145885688	145885839	tctaaggtgaaaactcatatgcagtcgatttcatgtgaagttgagaattgagagccgctagataaaaatttagtcaaatcagtcaaatcatctaacgactatcaattatcaATTTTACGTAAAGTCGACTGCACCtgagtttccaccttttc	0	3'	New	gp4	...((((((.(((((((..((((((((((((.((((((((((((.((((((.....(((((((....)))))))......((((............)))).)))))).)))))))))))).))))))))))))..))))))).))))))...	146	35.5	-60.9	1.1	6	0	0	0	0	8	0	0	0	6	0	0	5.57751	0	0	0	0	10.8432	0	0	0	8.94584	0	0	middle
188	PC-5p-353625_8	ATATGTACGTTCCAGTCCTTGGTT	24	chrB03	-	12277682	12277899	ttatttgttcgatggactttccactccctaaaaaatctaaaaacctaaatcggtccctatctactttaatatatATATGTACGTTCCAGTCCCTGGTTagagatcagaaagggcatttactcaaaatagacaagggatggaacgtacatatatcaaagtaaatagggatcgatttgggtttttagattttttagggtgtgggaagtccatcgagtaaa	0	5'	New	gp4	...(((..((((((((((((((((.(((((((((((((((((((((((((((((((((((.((((((.....((((((((((((((((.(((((.(((.......(((((.....))).)).......))).))))))))))))))))))))).)))))).))))))))))))))))))))))))))))))))))).))))))))))))))))..)))	215	35.8	-123.3	1.6	14	0	6	0	0	0	0	0	0	0	0	0	13.0142	0	5.03642	0	0	0	0	0	0	0	0	0	middle
189	PC-5p-312094_12	TAAGGTGAAAACTCAGGTGCAATC	24	chrB10	+	1746165	1746308	ctTAAGGTGAAAACTCAGGTGCAATCgacttcatgtaaagttgatagctgagagaccgttaaatgaaaatttagtcaaatcatttaatggctttcacttatcaacttcatgtgaagttgactgtacctgagtttccaccttctc	0	5'	New	gp4	...((((((.(((((((((((((.(((((((((..(.(((((((((..((((((.(((((((((((.............)))))))))))))))))..))))))))).)..))))))))).))))))))))))).))))))...	138	36.8	-75.1	1.4	0	0	0	0	0	12	0	0	0	0	0	0	0	0	0	0	0	16.2648	0	0	0	0	0	0	middle
190	PC-3p-252777_17	AGAAATACCTCAATCTAATTTGTT	24	chrB06	+	134885701	134885868	cgatttaatttttaaaccaatgaacaaattatattgaggtatttctttcttgttgcatcaagaaattgaatacaaagagaatcagttgattttttattcaatttcttgatgcaacaagaaAGAAATACCTCAATCTAATTTGTTcactggtttaaaaattaaatcgaa	0	3'	New	gp4	(((((((((((((((((((.(((((((((((.((((((((((((((((((((((((((((((((((((((((....(((((((....))))))))))))))))))))))))))))))))))))))))))))))).))))))))))).)))))))))))))))))))..	166	25	-102.4	2.4	0	0	0	0	0	0	0	0	0	7	0	10	0	0	0	0	0	0	0	0	0	10.4368	0	16.0224	middle
191	PC-5p-173333_34	TCAAGCACCCTCACTATCATCTCC	24	chrB01	+	9868800	9868934	tcagtgtataaatgggtaagactgaaggcactTCAAGCACCCTCACTATCATCTCCgacctcttcagtctagaccaaagaggtcagagatggtagtgagggcgcttgaaatacctttagtcaactccgacacggc	0	5'	New	gp4	...((((......((((..(((((((((...(((((((.((((((((((((((((.((((((((..((....))..)))))))).)))))))))))))))).)))))))...))))))))).))))..))))...	129	48.1	-74.8	1.2	8	0	0	7	0	11	8	0	6	0	0	0	7.43669	0	0	5.65492	0	14.9094	7.5951	0	4.83182	0	0	0	middle
192	PC-3p-89854_85	ATCATATAGTAACACGTGTCAGCC	24	chrB08	+	3340679	3340856	ttgacacgtgttactatatggtttaaaaaaaattgatttattttaaaagtagttatttgatctacttaaaccgatttttttaaataaaccatttatataaaataaatcgattttttttaaATCATATAGTAACACGTGTCAGCCatccaagaacaacttcacctgcagtcgactgact	0	3'	New	gp4	(((((((((((((((((((((((((((((((((((((((((((((.((((((.........)))))).............(((((.....)))))..)))))))))))))))))))))))))))))))))))))))))))))........................((((....))))	142	26.4	-62.5	1.3	29	10	21	16	0	20	0	0	0	6	7	12	26.958	6.92548	17.6275	12.9255	0	27.108	0	0	0	8.94584	6.2675	19.2269	middle
193	PC-3p-107243_68	AAATCATCTTAGGCTAGGACGATT	24	chrB05	-	246658	246730	ttatataaatcgtcctaggctgcagagggttatataaaatgtAAATCATCTTAGCCTAGGACGATTtatgcat	0	3'	New	gp4	...(((((((((((((((((((.((((..((((((...))))))..).))))))))))))))))))))))...	67	34.2	-34.3	1.4	0	0	7	0	0	0	18	0	9	12	10	12	0	0	5.87582	0	0	0	17.089	0	7.24773	17.8917	8.95356	19.2269	middle
194	PC-5p-225434_21	AAAAATTCATCCGATCCAAACACT	24	chrB03	+	108187538	108187664	tttgcggtgcggtttggatcggttttgagtcAAAAATTCATCCGATCCAAACACTatgtttacttgcggtgcggtttggattggatgatttttttttaaaaaatccgatccaatttcgagcggtttg	0	5'	New	gp4	...((.(..(((.(((((((((((((.....(((((.(((((((((((((((....(((......))).....))))))))))))))).))))).....)))).)))))))))..)))..).))...	121	40.2	-49.8	1	0	0	0	11	0	10	0	0	0	0	0	0	0	0	0	8.88631	0	13.554	0	0	0	0	0	0	middle
195	PC-5p-166966_36	AGTTGAGAACTGTTAGATAATAGT	24	chrB09	-	13085039	13085164	ttttttttagttaattttatgaaaaattgatAGTTGAGAACTGTTAGATAATAATtaagtcaaatttattaaattatttaacgagatttttaactatcaactttacataaaaataattataagtag	0	5'	New	gp4	...(((.((((((.(((((((.(((.((((((((((((((((((((((((((...(((((...)))))....)))))))))).)).)))))))))))))).))).))))))).)))))).)))...	120	15.9	-32.5	1.6	0	0	0	6	0	0	0	0	0	13	8	9	0	0	0	4.84708	0	0	0	0	0	19.3827	7.16285	14.4202	middle
196	PC-5p-269460_15	TTACCTAGATCATTTTTCATTAGC	24	chrB10	+	4323507	4323648	aactgTTACCTAGATCATTTTTCATTAGCaataatgtaggctcaattggaattaattttgtaataggagtacataaagaatcaataaactgtaaccacctaataaactttattgttaatgaaaaatgatctaggtaacaaaa	0	5'	New	gp4	...(((((((((((((((((((((((((((((((.((..((..(((((....)))))..))..((((..((((................))))....))))....)).)))))))))))))))))))))))))))))))...	136	26.1	-48.4	1.3	0	0	0	0	0	8	0	0	0	0	0	7	0	0	0	0	0	10.8432	0	0	0	0	0	11.2157	middle
197	PC-5p-261239_16	ATATTTCATAACATCTTTTAAGCC	24	chrB06	+	116288960	116289178	caataataatttagaaatgaaagaaactattttattctatataaaacaattaaaaaatatattttgtgagaataaaatATATTTCATAACATCTTTTAAGCCattttttttaaaatggcttaaaagatgttatgaaatattttgtattagaataaaatatatcttttaagttttaatgtatgaaataaaatatatttttttaatttttaattattaatt	0	5'	New	gp4	...((((((((.((((.((((((((..((((((((((((((((((((..((((((.(((((((((((...((((....(((((((((((((((((((((((((((((....)))))))))))))))))))))))))))))....))))...))))))))))).)))))))))))).)))).))).)))))))..)))))))).)))).))))))))...	213	12.8	-72.3	2.6	0	0	0	0	0	0	0	0	0	8	0	8	0	0	0	0	0	0	0	0	0	11.9278	0	12.8179	middle
198	PC-5p-168732_35	AAACTTGGACAGATCAATCCCTCC	24	chrB01	+	3841601	3841828	gacaaatacgtctctgaccttttgtctcgcagacatttttgtccctgactattgaaaaatacttttaagtccctgaccttcacaAAACTTGGACAGATCAATCCCTCCgtccaaatgcctccgttagggactgatccgtccaagttttacgaaggttgagaacttaaaagtatttttcaatggtcagggacgaaaatgtccgcggagcaaaaaattaaagacgtattt	0	5'	New	gp4	...((((((((((.(((..((((((..(((.(((((((((((((((((((((((((((((((((((((((..(((((((((..(((((((((((.(((((.(((((.((............))..))))).))))).)))))))))))..))))))).)).))))))))))))))))))))))))))))))))))))))).)))..))))))..))).))))))))))	225	40.8	-124.8	1.3	20	13	9	6	0	6	14	0	0	0	0	0	18.5917	9.00312	7.55462	4.84708	0	8.13241	13.2914	0	0	0	0	0	middle
199	PC-3p-42473_190	AAGGACTAAATTGAGGCTCGAGTG	24	chrB01	+	135300710	135300857	tcctcgacctcaatttagtccttcaacttttcaaattttaatcacgttagttcctacaatagtttttgttacagagttaattgaaaagtttggagactaaatcgaggcaattaaaactttAAGGACTAAATTGAGGCTCGAGTGtaac	0	3'	New	gp4	..(((((((((((((((((((((....((((((((((((..(((.((((..((..((((......))))....))..))))))))))))))))))).......(((..........))).)))))))))))))))).)))))......	140	33.1	-45.3	0.9	38	17	24	30	0	67	8	0	13	10	0	29	35.3243	11.7733	20.1457	24.2354	0	90.8119	7.5951	0	10.4689	14.9097	0	46.465	middle
200	PC-5p-247452_18	GGCAAAAGTTGAATGAACTCAATT	24	chrB10	+	117048286	117048486	tgtgtatccacgtggcacccaacttgctagaatggatgtgtgatgagtgaatgacgtGGCAAAAGTTGAATGAACTCAATTtctccagcgaagtctcgaacatattgggaaaagagggttgcaaattgagttcattcaacttttgccacatcattcactcatcacatatccattctaccaagctgggtgtcacgtggatac	0	5'	New	gp4	...((((((((((((((((((.((((.(((((((((((((((((((((((((((.(((((((((((((((((((((((((((..((.......((((((.....))))))......))....))))))))))))))))))))))))))).))))))))))))))))))))))))))).)))).))))))))))))))))))	198	43.3	-136.3	1.6	0	0	0	0	0	0	0	0	0	9	0	9	0	0	0	0	0	0	0	0	0	13.4188	0	14.4202	middle
201	PC-5p-150039_43	AACGACAATTGTACTCACGGAAGA	24	chrB08	+	128038747	128038916	gacaaatgtatccatataagaataaaAACGACAATTGTACTCACGGAAGAtagctttcgtgtgccaagaataccctaacggactaattgtgtaaccaacgtctgggtactcttggcacacgaaagccatcttctgtgattataattgtcatcttatatgaatacatttct	0	5'	New	gp4	...((((((((.(((((((((........((((((((((.(((((((((((.(((((((((((((((((.(((((..(((..................)))..))))).))))))))))))))))).))))))))))).)))))))))).))))))))).))))))))..	165	37.1	-86.9	1.4	27	6	0	14	0	14	0	0	0	0	0	0	25.0988	4.15529	0	11.3098	0	18.9756	0	0	0	0	0	0	middle
202	PC-3p-202357_26	ACTTTACATGAAGTCGACTTCACC	24	chrB01	+	72567583	72567729	tacggtgaaaactcaggtgcagtcgacttcacgtgaagttgatacctgagaaccttagatgatttgattgatttgactaaattttcgtttaacggctctcaagtatcaACTTTACATGAAGTCGACTTCACCtgagttttcaccatt	0	3'	New	gp4	...((((((((((((((((.(((((((((((.(((((((((((((.(((((.((((((((((...((((..........)))).)))))))).)).))))).))))))))))))).))))))))))).))))))))))))))))...	141	38.8	-83.4	1.5	0	0	0	0	0	0	0	0	0	13	6	7	0	0	0	0	0	0	0	0	0	19.3827	5.37214	11.2157	middle
203	PC-3p-182894_31	AGGTCGGAGATGGTAGTGAGGGTG	24	chrB03	+	22717143	22717277	gccgtcttggagttgacgtgaaggcatttcaagcttctctcattaccatcaccgacctctttcgtctagactgcagAGGTCGGAGATGGTAGTGAGGGTGtttgaaatgccttcaatctaactcatttagacata	0	3'	New	gp4	...((((..((((((...((((((((((((((((..((((((((((((((.(((((((((...((....))...))))))))).)))))))))))))).))))))))))))))))...))))))....))))...	129	45.9	-78.8	1.3	0	0	0	0	0	0	0	0	0	12	6	13	0	0	0	0	0	0	0	0	0	17.8917	5.37214	20.8291	middle
204	PC-5p-145281_45	CATGTAGAAATCGTACCCGCTT	22	chrB03	+	33807741	33807904	cattgaattattgttagctaggCATGTAGAAATCGTACCCGCTTattctataatttgaacaaattttgagtattgaattattgctcgttaggcatgtaaaattgtacccgcttattctataattattattcaaattatagaataagcggatatgatttctacat	0	5'	New	gp4	.......................((((((((((((((.(((((((((((((((((((((........(((((.........)))))..(((((..(((......)))..)))))..............))))))))))))))))))))).))))))))))))))	141	28.7	-56.4	1.2	17	11	6	18	19	17	0	6	0	0	6	0	15.803	7.61802	5.03642	14.5412	12.7273	23.0418	0	8.21752	0	0	5.37214	0	middle
205	PC-3p-185961_30	TATTCAATCTCCGAAGCACTCG	22	chrB05	+	30121455	30121599	cgagtgacttggagattgattattcgagtttgataagttttcatgacgatcaccaccatgtgggaaataagttttcgagtcatatgggggtgagcgttatggaaacctgtcaaacttgagTATTCAATCTCCGAAGCACTCGaat	0	3'	New	gp4	((((((..(((((((((((.(((((((((((((((.((((((((((((.(((((.((((((((((((.....))))...)))))))).))))).)))))))))))).))))))))))))))).)))))))))))..))))))...	142	41.4	-84.1	1.4	0	7	0	0	0	0	7	8	8	0	0	0	0	4.84783	0	0	0	0	6.64571	10.9567	6.44243	0	0	0	middle
206	PC-5p-345935_8	AAAAAAGTAACCCACGCCGGTCCC	24	chrB04	+	131217648	131217833	ggtccctgtccattttaaattaggacaacgtgatccctcaccAAAAAAGTAACCCACGCCGGTCCCtgtccatggacaggaatacatgagagggggcgcgatgagttattttatgcatagacagagaccggcgtgggttacttttttggtgaaggatggcgttgtcctaatttgatatggacaggg	0	5'	New	gp4	...((((((((((.((((((((((((((((..((((.(((((((((((((((((((((((((((((((((....))))))....(((((((....((.......))..)))))))..........))))))))))))))))))))))))))).))))..)))))))))))))))).))))))))))	183	48.4	-117.6	1.3	0	0	0	0	0	15	0	0	0	0	0	0	0	0	0	0	0	20.331	0	0	0	0	0	0	middle
207	PC-3p-331885_9	AAGTTTAGGGACTAAATTGAGGCA	24	chrB04	+	3500179	3500358	ctctcaatttaatccttaaagttttaattgtcttaatttagtccctaaacttttcaattgactctgtgacggaaatcaccacagggactaacataattacaatttgaaAAGTTTAGGGACTAAATTGAGGCAattaaaactttaagaactgaattgaaattcaaatgtaacttcaggatc	0	3'	New	gp4	...((((((((...((((((((((((((((((((((((((((((((((((((((((((((.(((((((...........))))))).............))).)))))))))))))))))))))))))))))))))))))))))))...)))))))).......................	154	30	-72.7	1.3	0	0	0	0	0	9	0	0	6	0	0	0	0	0	0	0	0	12.1986	0	0	4.83182	0	0	0	middle
208	PC-5p-277732_14	AATGCTGTTGGTAACGTAACGGGA	24	chrB06	+	5464528	5464585	aAATGCTGTTGGTAACGTAACGGGAttgatattcaattatgtaatactaatagcacat	0	5'	New	gp4	...(((((((((((((((((..((((....))))..))))))..)))))))))))...	52	31	-19.3	1.1	7	0	0	0	0	13	0	0	0	0	0	0	6.5071	0	0	0	0	17.6202	0	0	0	0	0	0	middle
209	PC-3p-265372_15	AATACGGACAAGTAATAATAAGCC	24	chrB07	+	114947759	114947943	aaaaaaaaataaatgatgacatggaaaataaattccacttgttttattattatttgtccacattttaaacgtatcggtacaaatgaatttatcatcgtaccgtagtaaacacctatttaaAATACGGACAAGTAATAATAAGCCacgtggaatttattttccacattagcatttcattttttctt	0	3'	New	gp4	...((((((((((((.(((..(((((((((((((((((.((..((((((((((((((((..(((((((((....((((((..((((.....)))).))))))..))..........)))))))..))))))))))))))))..)).)))))))))))))))))..))).))))).)))))))...	179	26.5	-63.4	1.3	6	0	0	0	0	23	0	0	0	0	0	0	5.57751	0	0	0	0	31.1742	0	0	0	0	0	0	middle
210	PC-3p-266461_15	CTTCGCACTCTTCTTCTGCTTAT	23	chrB09	-	12417712	12417928	gtttttggaggaaaacaaaaaaaataaagcagtaaaaaaaaattaacaagtgattgttatgatgtggaaacacaagcggaagaagagtgtgaagcgcctaatcctatacaatattaggcgCTTCACACTCTTCTTCTGCTTATgtttccacatcataacaatcacttgtaaattttcttttttctgccttattttttttgttttcctccaaaagtct	0	3'	New	gp4	.((((((((((((((((((((((((((.((((.(((((((((((.(((((((((((((((((((((((((((.(((((((((((((((((((((((((((((..........))))))))))))))))))))))))))))).))))))))))))))))))))))))))).)))))).))))).)))).))))))))))))))))))))))))))...	213	32.3	-141	2	0	0	7	14	0	8	0	0	0	0	0	0	0	0	5.87582	11.3098	0	10.8432	0	0	0	0	0	0	middle
211	PC-3p-227775_21	TCGAGTCGGGTCTGGGCCATAGCT	24	chrB06	+	3727496	3727642	gcatggcccggcccgacccgaagacccggcccggttccgaacactttaggggttaatttggtgtgatttcatcgggtttagggccgggtatgggtctcaaaaatagacccggtcataattTCGAGTCGGGTCTGGGCCATAGCTcgg	0	3'	New	gp4	(((((((((((((((((.((((((((((((((...((((((((((..............))))).......)))))....)))))))))..((((((.......))))))........))))).)))))).))))))))).))....	143	57.1	-76	0.9	13	0	0	7	0	8	0	0	0	0	0	0	12.0846	0	0	5.65492	0	10.8432	0	0	0	0	0	0	middle
212	PC-3p-185457_30	AAGTATGCCTAAAAGTGAGTTGTC	24	chrB04	-	19953644	19953775	actagtctaacatctcatatttaggcatgctctcaaaatgttggtaggaccgataaactggtttatacatcataaaattggtggaacccacttttatttcAAGTATGCCTAAATGTGAGTTGTCaaacttgt	0	3'	New	gp4	((.(((...(((.((((((((((((((((((.......((((((.....))))))....(((((...(((((......)))))))))).............)))))))))))))))))).)))...))).))	132	34.8	-43.8	1	7	0	0	12	0	11	0	0	0	0	0	0	6.5071	0	0	9.69415	0	14.9094	0	0	0	0	0	0	middle
213	PC-3p-234895_20	ATCATTTAACGGCTCTCAGATATC	24	chrB08	+	105251663	105251792	aactcaggtgaaatcgacttcacgtgaagttgatacttgagagctgttagatgaaaatttagttaaattagtcaaATCATTTAACGGCTCTCAGATATCaatttcatgtgaagtcgactgcacctgaatt	0	3'	New	gp4	...(((((((...((((((((((((((((((((((..(((((((((((((((((....(((((...))))).....)))))))))))))))))..))))))))))))))))))))))...)))))))...	124	35.4	-73.1	1.6	13	7	0	0	0	0	0	0	0	0	0	0	12.0846	4.84783	0	0	0	0	0	0	0	0	0	0	middle
214	PC-5p-272318_15	ATTGGTGGAAACTCAGGTGCAGTC	24	chrB04	+	129056152	129056295	ATTGGTGGAAACTCAGGTGCAGTCgacttcaagtgaagttgatagctgagagcagttagatggtttgactgatttgactaaattttcatctaacggctttcaacaatcaacttcacgtgaagtcgactgcacctgagtttccac	0	5'	New	gp4	....(((((((((((((((((((((((((((.(((((((((((...(((((((.(((((((((......................))))))))).)))))))...))))))))))).)))))))))))))))))))))))))))	140	42.4	-89.8	1.5	0	0	6	0	0	9	0	0	0	0	0	0	0	0	5.03642	0	0	12.1986	0	0	0	0	0	0	middle
215	PC-3p-26438_299	AAGAAATCCACTCCCATGCA	20	chrB06	+	130118937	130119124	cacgaaattcttggtcttttgagagctttttccggatgcatggggtgtggatttcttcggtggtgaagcagggaagaagaggaagaggaatctcatacatcacctcctgcttcaccaccgAAGAAATCCACTCCCATGCAtctggaaaaagctctcaagagaccaaggattttgtgcttcatgagacc	0	3'	New	gp4	(((((((((((((((((((((((((((((((((((((((((((((.((((((((((((((((((((((((((..((..((....(((....))).....))..)))))))))))))))))))))))))))))))))))))))))))))))))))))))))))))))))))))))))............	176	47.3	-133.4	1.5	122	92	74	40	35	19	30	27	45	8	20	0	113.409	63.7144	62.1158	32.3138	23.445	25.7526	28.4816	36.9789	36.2387	11.9278	17.9071	0	middle
216	PC-5p-8291_850	AGGACCAGGAAGACCTCCAGAGCC	24	chrB02	-	350783	350929	gcagggcagttacatctagagaaaaaggacgaggacgAGGACCAGGAAGACCTCCAGAGCCactaggtatttacaatccgctagttcgctttggaggtcttcctggtcctcgtcctcgtccttttcctctagatgtaactgcccaag	0	5'	New	gp4	...((((((((((((((((((.((((((((((((((((((((((((((((((((((((((.(((((..............)))))..)))))))))))))))))))))))))))))))))))))).))))))))))))))))))...	141	51.7	-120.2	1.6	154	67	130	114	28	149	70	29	43	32	7	27	143.156	46.4007	109.122	92.0945	18.756	201.955	66.4571	39.718	34.6281	47.7111	6.2675	43.2605	middle
217	PC-5p-362_10574	AGAGACCCGAGATGCATACATT	22	chrB01	+	1813171	1813354	attgagaaagctaggttatagtccacaatttctgttaagttgggcgtAGAGACCCGAGATGCATACATTttacatggcatttgttgagggtggcaatattgcatgtggtatgtgtaatgtgtgtgtttctggtctccaccctccatagaagtatggactataggtgttgcttagcttcctcaat	0	5'	New	gp4	((((((.((((((((((((((((((..((((((((......(((.((.((((((.((((..((((((((..((((((((..(((((.......))))).)))......)))))..))))))))..)))).)))))).)))))..)))))))).)))))))))......))))))))).))))))	184	41.8	-72.4	0.9	1724	2094	2027	156	222	98	897	526	842	1007	1561	875	1602.61	1450.19	1701.47	126.024	148.708	132.829	851.6	720.403	678.066	1501.41	1397.65	1401.96	high
218	PC-3p-41130_196	AAAGTCTGCTGTCTCTGCTTCTGG	24	chrB04	-	102954043	102954243	gtacaaaattggtggacgtgtgtaaagttgttctcccaaaaagagcaactctgaccaaaagcagagacagcagactctaacataacatagtacttatctcattaattagttttacctgttAAAGTCTGCTGTCTCTGCTTTTGGtaagagttgctctttcttggagaacaactttacacaggtccatcaatcctgtactcc	0	3'	New	gp4	(((((..((((((((((.((((((((((((((((((...(((((((((((((.(((((((((((((((((((((((.(((((.........(((.............)))......))))).))))))))))))))))))))))).)))))))))))))...)))))))))))))))))).))))))))))..)))))...	198	39.3	-121.8	1.5	71	44	62	64	31	44	35	15	34	7	0	0	66.0006	30.4721	52.043	51.7022	20.7656	59.6377	33.2286	20.5438	27.3803	10.4368	0	0	middle
219	PC-3p-98755_76	AAAACTCTACCCTACCCTACCTGC	24	chrB09	+	10904663	10904745	aatgggtagggtagggtagggtttagaccaaccctacccgcgggttgaaaattctattAAAACTCTACCCTACCCTACCTGCg	0	3'	New	gp4	...((((((((((((((((((((((((.((((((.......)))))).....))))....))))))))))))))))))))...	77	49.4	-46.2	1.1	9	0	8	16	0	16	0	0	13	7	0	7	8.36627	0	6.71522	12.9255	0	21.6864	0	0	10.4689	10.4368	0	11.2157	middle
220	PC-3p-162706_38	ATCGACTGTACCTGAGTTTCCACC	24	chrB06	+	124648856	124649002	acggtgaaaattcaggtgaagtcgacttcacgtgaagttgatatctaagagctgttagataaaaatttagtcaaatcagtcaaattatctaacgactctcaggtatcaacttcacgtgaaATCGACTGTACCTGAGTTTCCACCact	0	3'	New	gp4	..((((.((((((((((..((((((.((((((((((((((((((((.((((..(((((((((......................)))))))))..)))).)))))))))))))))))))).))))))..)))))))))).))))...	142	38.1	-76.7	1.4	0	0	7	9	0	7	0	0	0	9	6	16	0	0	5.87582	7.27062	0	9.48782	0	0	0	13.4188	5.37214	25.6359	middle
221	PC-3p-38800_207	ATCGACTGCACCTGAATTTCCACC	24	chrB05	+	809647	809795	atggtggaaatttaggtgcagtgaactttacgtaaagttgatagttgaaagccgttagatgatttgactgatttgactaaattttcatttaacagctctcaactatcaatttcacgtgaaATCGACTGCACCTGAATTTCCACCatcca	0	3'	New	gp4	((((((((((((((((((((((((..(((((((.((((((((((((((.(((.(((((((((......................))))))))).))).)))))))))))))).))))))).)).))))))))))))))))))))))...	146	36.2	-76.5	1.4	30	14	23	18	0	14	20	0	11	36	21	27	27.8876	9.69567	19.3063	14.5412	0	18.9756	18.9877	0	8.85834	53.675	18.8025	43.2605	middle
222	PC-3p-205457_25	CATTTGTCCAATAAATTTCATGCA	24	chrB06	+	132438364	132438518	aacgatgtatgcatgaaatttattggacaaatacacataaatcgtcccaggacaatgtgctttaggtaggacgatttacatacaacttaaaaaatacattgctatgggatgatttatgtaCATTTGTCCAATAAATTTCATGCAtaaatcgtcct	0	3'	New	gp4	.(((((.(((((((((((((((((((((((((..(((((((((((((((((.(((((((.(((((((.................)))))))...))))))))).)))))))))))))))..))))))))))))))))))))))))).)))))...	151	32.3	-73.5	1.5	10	18	8	0	0	0	0	0	0	0	0	0	9.29586	12.4659	6.71522	0	0	0	0	0	0	0	0	0	middle
223	PC-5p-210735_24	AAAAGTTGCTGCCCCTAGCGCTCC	24	chrB09	-	140570984	140571193	tgaaatttcacaccaatctcatactattaaaattatcattgatggctatttgatggctacaaatcacAAAAGTTGCTGCCCCTAGCACTCCtcgaaaattataattgaggaatgttagggggccaacaattttggtattttgtaaccatcaattggccatcaataataattttaattgtgtgagattatatctaatggtggaagattact	0	5'	New	gp4	...(((((..((((((((((((((.(((((((((((.(((((((((((.(((((((.((((((..((.(((((((.(((((((((((.(((((((.........))))))).)))))))))..)).))))))).))..)))))).))))))).))))))))))).))))))))))).))))))))).........)))))..)))))...	204	32.9	-95.4	1.4	0	0	7	7	0	10	0	0	0	0	0	0	0	0	5.87582	5.65492	0	13.554	0	0	0	0	0	0	middle
224	PC-3p-74378_106	TAGACGGCGATTGGTCAGGGTC	22	chrB03	-	127822375	127822633	aggtgtaaaaggcccccgcaaagatcctgaccaatcgctgtctacctagggcaagactacatctcagctaaggatgctgataaggtaatctgctttgttgagatgtagtcttgccctgggTAGACGGCGATTGGTCAGGGTCcttgcggggccttttacacattcctttcttgtttattgctttactactagacagtctagactctttcttctgttttttccctttccttgctttgtcggctatgcaaacatgtgtgtt	0	3'	New	gp4	..((((((((((.((((((((.((((((((((((((((((((((((((((((((((((((((((((((...(((((((.....))).)))).....)))))))))))))))))))))))))))))))))))))))))))))).))))))))))))))))))..........((((...(((.........((((((...(((.....))).)))))).............(((.....)))...)))))))........	159	45.9	-139.6	1.2	18	12	18	11	10	0	14	11	26	0	0	0	16.7325	8.31057	15.1092	8.88631	6.69857	0	13.2914	15.0655	20.9379	0	0	0	middle
225	PC-3p-225630_21	GAAGTTGACTGCACCTGAGTTTCT	24	chrB05	+	146838639	146838747	tattatggtgaaaactcaggtgaagtcgacttcacgtgaagttgatatctgggagccgttagatgaagtttcacgtGAAGTTGACTGCACCTGAGTTTCTaccatatat	0	3'	New	gp4	...((((((..(((((((((((.(((((((((((((((((..(..((((((........)))))).)..))))))))))))))))).)))))))))))..))))))...	103	41.3	-59.6	1.3	0	0	0	0	0	0	0	0	0	8	6	7	0	0	0	0	0	0	0	0	0	11.9278	5.37214	11.2157	middle
226	PC-5p-200981_26	ATGTACGTTTCAGTCCCTGGTTAG	24	chrB05	+	141700085	141700302	aaccatttgtccgatagacttttcaccccctaagaaatctaaacacccaaatcggcccctatctactttgatatATGTACGTTTCAGTCCCTGGTTAGggactagaaagggcatttactcaaactagacagggactggaccgtacatatatcaaagtagataaggactgatttggatgtttagatttcttagggggtgggaagtccatcgaacaaatg	0	5'	New	gp4	...(((((((.((((.(((((..((((((((((((((((((((((.(((((((((.((.((((((((((((((((((((((.(((((((((((..(((.......(((.....))).......)))..))))))))))).)))))))))))))))))))))).)).))))))))).))))))))))))))))))))))..))))).)))).)))))))	215	41.7	-135.4	1.5	8	0	0	9	0	9	0	0	0	0	0	0	7.43669	0	0	7.27062	0	12.1986	0	0	0	0	0	0	middle
227	PC-3p-413588_6	GTTGACTGCACCTAAGTTTTCACC	24	chrB09	+	89198385	89198453	atataaggtgaaaactcaggtacagtcatttcacgtgaaGTTGACTGCACCTAAGTTTTCACCttaata	0	3'	New	gp4	...(((((((((((((.((((.((((((((((....)))).)))))).)))).)))))))))))))...	63	36.2	-35	1.4	0	0	0	0	0	0	0	0	0	12	0	0	0	0	0	0	0	0	0	0	0	17.8917	0	0	middle
228	PC-5p-222205_22	AGTGTACCGTCATACCAGTATATC	24	chrB09	-	2544270	2544425	acataaagattttaaAGTGTACCGTCATACCAGTATATTaatgacttttaaccattgatcttaattatatatattatatatattttttataattaagatcaacagttaaaaatcactgatacaccggtatgacggtacacttaaaaatttttggtt	0	5'	New	gp4	...((((((((((.(((((((((((((((((.((.(((((.(((.(((((((..(((((((((((((((..................)))))))))))))))..))))))).))).))))).)).))))))))))))))))).))))))))))...	150	23.7	-65.5	1.8	0	0	0	0	0	0	0	0	0	8	6	8	0	0	0	0	0	0	0	0	0	11.9278	5.37214	12.8179	middle
229	PC-5p-42180_191	GGATAAACGAGAACTGCATGGTGT	24	chrB08	-	71824567	71824804	cggattcttctctctttgcaggatttagtgaattgtatggtcaagaagaaaaatgacaaaatagatgaattttcaatagaagatatattcgttGGATAAACGAAAACTGCATGGTGTtcgaagaagaagattgtagttttccaaggtaaaatgagatcattttaccttacaaaaagactacaatcttcttcgaacaccatgcagttcttgcttatcaaacggaatgtatcttcaattg	0	5'	New	gp4	....(((((((..(..(((((...........)))))..)...))))))).......................((((.(((((((((((((((.(((((.(((.((((((((((((((((((((...(((((((((((((..(((((((((((....))))))))))).....))))))))))))))))))))))))))))))))).))).))))).)))).))))))))))).))))	165	33.2	-97	1.2	177	101.5	171	110	33	103.5	56	14.5	63	19	18	20	164.537	70.2936	143.538	88.8631	22.1053	140.284	53.1657	19.859	50.7341	28.3285	16.1164	32.0448	middle
230	PC-5p-40313_200	TTAGATTTTTTACCGTTATT	20	chrB07	+	123132426	123132627	aaaaaaaccgatttattttatataaatgatttaattaaaaaattaattaactaattatgatgTTAGATTTTTTACCGTTATTtttttattcgattaattatatttattcgatttttaaaaaaataacggtaaaaaaatctaacatcataattagtcaattggttttttaattaaattatttgtataaaataaatcgattttc	0	5'	New	gp4	...((((.((((((((((((((((((((((((((((((((((..((((.(((((((((((((((((((((((((((((((((((((((.((((.(((......))).))))....))))))))))))))).)))))))))))))))))))))))).))))..)))))))))))))))))))))))))))))))))).)))).	198	14.4	-91.1	3.1	15	26	21	14	16	11	11	8	19	19	24	16	13.9438	18.0062	17.6275	11.3098	10.7177	14.9094	10.4433	10.9567	15.3008	28.3285	21.4886	25.6359	middle
231	PC-3p-257469_16	TTCGACTGCACCTGAGTTTACACC	24	chrB10	-	123116708	123116844	tttaaggtaaaaattcatgtggagtcgacttcacgtgaagttgatatctaagagtcgttagatgaaaatttagttaaatcagtcaaatcatctaacagctctcaagtaTTCGACTGCACCTGAGTTTCCACCttttt	0	3'	New	gp4	...(((((..(((((((.(((.((((((((((....))))).(((((...((((..(((((((((......................)))))))))..))))...)))))))))).))).)))))))..)))))...	131	35	-42.7	0.9	0	0	0	0	0	8	0	0	0	0	0	8	0	0	0	0	0	10.8432	0	0	0	0	0	12.8179	middle
232	PC-3p-11336_644	TGGCTTATGATGAAAATA	18	chrB06	+	115980665	115980802	ttttatcatagtgctatacattggcataatcataggattattaactttagcaagttaacaatatggtatttagttaccataagagtatttttatacatagaattatcaatcaattatgtaTGGCTTATGATGAAAATA	0	3'	New	gp4	(((((((((((.(((((((((....((((((....))))))((((((....))))))....(((((((......)))))))...((((....))))...................))))))))))))))))))))...	135	23.9	-33.6	1	18	61	44	64	160	27	46	65	129	12	18	0	16.7325	42.2454	36.9337	51.7022	107.177	36.5959	43.6718	89.0232	103.884	17.8917	16.1164	0	middle
233	PC-3p-313096_11	AATTTCACGTGAAGTCGACTCACC	24	chrB03	-	11156056	11156196	catggaaatttaagtacagtcgacttcatgtgaagttgatatctgagagtcgttaaacaatttgactgatctaactaaattttcatctaacgactctcaaatatcAACTTCACGTGAAGTCGACTCACCtgaattttcacc	0	3'	New	gp4	..((((((((((.((..(((((((((((((((((((((((((.((((((((((((...((((((...........))))))......)))))))))))).))))))))))))))))))))))))).)).))))))))))..	137	35.5	-67.5	1.3	0	0	0	0	0	0	0	0	0	0	0	11	0	0	0	0	0	0	0	0	0	0	0	17.6247	middle
234	PC-3p-232823_20	ACTTCACCTGAAGTTGACTGCACC	24	chrB03	-	122896164	122896302	ttaggtgaaaatgcaggtgtagtcaactttacatgaagttgatagttgagagtcgttaaataatttgattaaattttcatctaacaactctctgttatcaACTTCACCTGAAGTTAACTGCACCtaaatttctacctta	0	3'	New	gp4	..((((..((((..(((((((((.(((((((..((((((((((((..((((((.((((.......(((........)))..)))).))))))..))))))))))))..))))))).)))))))))..))))..))))..	135	31.7	-56.4	1.3	6	0	0	0	0	0	0	0	0	6	0	8	5.57751	0	0	0	0	0	0	0	0	8.94584	0	12.8179	middle
235	PC-3p-252593_17	GAAGTTGACTGCACCTGAATTTCC	24	chrB02	+	108142491	108142592	gatggtggaaacttaggtgcagtcgacttcacatatcatctaacggttcttagctattaacttcacatacatGAAGTTGACTGCACCTGAATTTCCacttta	0	3'	New	gp4	...((((((((.(((((((((((((((((((..(((....(((..((.....))..))).......)))..))))))))))))))))))).))))))))...	96	39.2	-44	1.1	0	0	0	0	0	0	0	0	0	7	0	10	0	0	0	0	0	0	0	0	0	10.4368	0	16.0224	middle
236	PC-3p-234092_20	AGAAATCGGACCCTCCCATTTGTG	24	chrB03	-	27788481	27788610	tgtagaggtacataaattggaccgtccaatttctgagaggtacacaaatcggatcatccgatttgtgttaaaaaaaaatttaaaaatttgaagttcAGAAATCGGACCCTCCCATTTGTGtacttttcac	0	3'	New	gp4	((.((((((((((((((.(((..((((.(((((((((....(((((((((((.....)))))))))))..........(((((....))))).))))))))).))))..))).)))))))))))))))).	129	35.4	-51.3	1.1	0	6	0	0	0	8	12	0	0	0	0	0	0	4.15529	0	0	0	10.8432	11.3926	0	0	0	0	0	middle
237	PC-5p-217878_23	AGTTGATACCTGAGAGTCGTTGGA	24	chrB10	+	653548	653677	ctattaggtgaagtcgacttcacatgaAGTTGATACCTGAGAGTCGTTGGAtgaaaatttagtcaaatcagtcaaatcatttaacagttcttaggtatcaacttcatgtgaagtcgatttcacctgagtt	0	5'	New	gp4	...((((((((((((((((((((((((((((((((((((((((..(((..((((......................))))..)))..))))))))))))))))))))))))))))))))))))))))...	124	36.2	-75.7	1.6	16.5	0	0	4	0	6	9	0	0	0	0	0	15.3382	0	0	3.23138	0	8.13241	8.54448	0	0	0	0	0	middle
238	PC-5p-184640_31	AGTGTATCGTCATACCGGTGTATC	24	chrB01	+	1504116	1504275	ctataggaagattttcaAGTGTATCGTCATACCGGTGTATCagtaatttttaaccgttgatcttaattatatatattatatatattttttataattaacatcaacggttaaaaattactgaaacaccggtatgacggcacacttgaaaattttcctaaac	0	5'	New	gp4	...(((((((((((((((((((..((((((((((((((.((((((((((((((((((((((.(((((((((..................))))))))).)))))))))))))))))))))).))))))))))))))..)))))))))))))))))))...	154	28.1	-93.7	2.1	6	0	12	0	0	0	0	0	0	6	0	7	5.57751	0	10.0728	0	0	0	0	0	0	8.94584	0	11.2157	middle
239	PC-5p-78882_99	AACTCAGGTATAGTAGACTTCACC	24	chrB10	+	4873933	4874086	attatatatatggtggaAACTCAGGTATAGTAGACTTCACGtgaagttgataactgagagccgttagatgatttgactaaattttcatctaacaactctcggctatcaaattcacgtgaagtcgactacacctgaattttcatttatatattta	0	5'	New	gp4	...(((((((...((((((.((((((.((((.(((((((((((((.((((((.(((((((..(((((((((.............)))))))))..))))))).)))))).))))))))))))).)))).)))))).))))))..)))))))...	148	33.1	-73.2	1.4	12	6	7	11	0	12	14	0	9	8	7	13	11.155	4.15529	5.87582	8.88631	0	16.2648	13.2914	0	7.24773	11.9278	6.2675	20.8291	middle
240	PC-5p-39474_204	AAAGACAATACACAGACTGCGTAT	24	chrB10	+	19714645	19714765	aatttatAAAGACAATACACAGACTGCGTATtttattattttaatattaaattacaatacgcagattgcgtattgtaatttaatattaaaataataaaatacgcagtctgtgtattgtaaa	0	5'	New	gp4	...........(((((((((((((((((((((((((((((((((((((((((((((((((((.....)))))))))))))))))))))))))))))))))))))))))))))))))))...	107	21.5	-74	2.8	32	16	12	24	7	25	11	0	7	33	15	42	29.7467	11.0808	10.0728	19.3883	4.689	33.8851	10.4433	0	5.63712	49.2021	13.4303	67.2941	middle
241	PC-3p-203154_26	ACTTAAACCACACTTTCTAAAGCC	24	chrB03	+	131212003	131212205	ttttcattaggtgacgtttttctttgtaaagagctacggttttaagtgaaaagtgtggctttagaaagtgtggtttaagtaaacaaatctttaaatctgtacatatttaaagatttgtttACTTAAACCACACTTTCTAAAGCCacacttttcacttaaaaccgtagctctttacaaagaaaaacgtcacctaatggaaaaaa	0	3'	New	gp4	((((((((((((((((((((((((((((((((((((((((((((((((((((((((((((((((((((((((((((((((((((((((((((((((........))))))))))))))))))))))))))))))))))))))))))))))))))))))))))))))))))))))))))))))))))))))))))))))))...	200	30.5	-155	2.5	0	0	0	0	0	7	0	0	0	11	0	8	0	0	0	0	0	9.48782	0	0	0	16.4007	0	12.8179	middle
242	PC-3p-208072_25	ACTTTATATGAAGTCGACTGCACC	24	chrB09	-	132433516	132433685	agtattataataaggtgaaaactcaagtgaagtcgacttcacagtgaagttgatatttgagagtcattagataaaaatttagtcaaattagtcaaatcatctaacggctgtcaaatatcaACTTTATATGAAGTCGACTGCACCtgagttttcactctataataataata	0	3'	New	gp4	..((((((.(((..(((((((((((.(((.(((((((((((..(((((((((((((((((.((((.((((((......(((((...))))).......)))))).)))).))))))))))))))))).))))))))))).))).)))))))))))..))).))))))...	165	30	-76.4	1.5	7	4	0	0	0	0	0	0	0	7	11	0	6.5071	2.77019	0	0	0	0	0	0	0	10.4368	9.84892	0	middle
243	PC-3p-322052_9	CATGTAAAATCGACTGCACCTGAG	24	chrB09	+	131592703	131592843	gtaaaaactcaggtgcagtcgacttcacgtgaaattgatagttgtgaaccgttagataaaaatttagtcaaatcaatcaaataatctaacgactctcagttattaacttCATGTAAAATCGACTGCACCTGAGttttcagc	0	3'	New	gp4	...(((((((((((((((((((.((.(((((((.((((((..((.((..((((((((..........................))))))))..)).))..)))))).))))))).)).)))))))))))))))))))....	134	34.8	-58.8	1.2	0	6	7	0	0	9	0	0	0	0	0	3	0	4.15529	5.87582	0	0	12.1986	0	0	0	0	0	4.80672	middle
244	PC-3p-229639_21	TTATCAATTTCTTCACTTTAG	21	chrB02	+	12836357	12836511	gaaaagggatctagatcctctaaagtgaagaagttggtaaagtgaagttggtagtggggcacatatttcatagaagttacaaaatcaattgcgattaaccctttactttaccactTTATCAATTTCTTCACTTTAGaggattcaaattctttgaa	0	3'	New	gp4	...(((((((...(((((((((((((((((((((((((((((((.....((((..(((......(((((...))))).....((((......))))..)))..))))....)))))))))))))))))))))))))))))))...)))))))...	149	33.5	-60.3	1.2	0	0	0	0	0	0	0	0	0	7	6	8	0	0	0	0	0	0	0	0	0	10.4368	5.37214	12.8179	middle
245	PC-5p-209524_25	AGATGTCCTCCGTGTGATAAAAGT	24	chrB08	+	2438656	2438862	tgaaagatgaaaacgctgacatatgtacccacgctaaattgaaactaaacttgtacccatgcaAGATGTCCTCCGTGTGATAAAAGTaccatgtctttggagggttggagtgccacgtaagatacttttgtcacacggaggacatcttgcgtgggtacaagtttagtttcgatctagtgtgggtacatatgtcagtgttttcatctt	0	5'	New	gp4	...(((((((((((((((((((((((((((((((((.((((((((((((((((((((((((((((((((((((((((((((((((((((((......)))..(((......)))........))))))))))))))))))))))))))))))))))))))))))))))))))).)))))))))))))))))))))))))))))))))	204	42	-152.4	1.8	10	18.5	4.5	0	0	6	12.5	0	3	0	0	0	9.29586	12.8121	3.77731	0	0	8.13241	11.8673	0	2.41591	0	0	0	middle
246	PC-5p-210872_24	AGGACCCTGACCAATCGCCGTCTA	24	chrB03	+	127822473	127822636	aatgtgtaaaaggccccgcaAGGACCCTGACCAATCGCCGTCTAcccagggcaagactacatctcaacaaagcagattaccttatcagcatccttagctgagatgtagtcttgccctaggtagacagcgattggtcaggatctttgcgggggccttttacacct	0	5'	New	gp4	...(((((((((((((((((((((.(((((((((((((.(((((((.((((((((((((((((((.........(((......))).((.......)).)))))))))))))))))).))))))).))))))))))))).))))))))))).))))))))))..	159	50.6	-114.1	1.4	4	0	4	21	9	0	0	0	0	0	0	0	3.71834	0	3.35761	16.9648	6.02871	0	0	0	0	0	0	0	middle
247	PC-3p-3594_1757	ATGGGAGCCTTTTTGGGTCGT	21	chrB04	-	132600446	132600579	aatggagaaattatcttctgcaaccctcaaaggcttccattctttgtatgttcaattccattattcaatttgaaaagaaaaaatgaacataaagaATGGGAGCCTTTTTGGGTCGTtgaaggctttgctctttg	0	3'	New	gp4	...((((......(((((..(.((((..((((((((((((((((..((((((((.........(((.....))).........))))))))))))))))))))))))..)))).)..))))).....))))...	128	35.1	-49.9	1.1	189	336	276	50	100	23	104	111	123	224	439	164	175.692	232.696	231.675	40.3923	66.9857	31.1742	98.7363	152.024	99.0523	333.978	393.061	262.768	middle
248	PC-3p-320693_10	ATTTTAGGTGAAGTCGACTGCAGC	24	chrB01	-	420648	420795	taaggtggaaactcagatgcagtcgacttcacgtgaagttgatagctgagagccgttagataaaaatttagtcaaatcagtcaaatcatttaacagctttcaactatcaATTTTAGGTGAAGTCGACTGCAGCtgaatttccaccaat	0	3'	New	gp4	...((((((((.((((.(((((((((((((((.((((((((((((.(((((((.(((((((..........................))))))).))))))).)))))))))))).))))))))))))))).)))).))))))))...	142	37.8	-78.3	1.4	0	0	0	0	0	10	0	0	0	0	0	0	0	0	0	0	0	13.554	0	0	0	0	0	0	middle
249	PC-3p-214736_23	ATCGACTGCACCTGAGTATCCATC	24	chrB05	-	149016784	149016930	atggtggaaactcaggtgcagtccacttcacgtgaaattgatagttgagagtcgttacatgaaaatttagtcaaatcagtcaaactatttaacggctctcaactatcaacttcacgtgaaATCGACTGCACCTGAGTATCCATCtat	0	3'	New	gp4	..((((((.((((((((((((((...((((((((((.((((((((((((((((((((..(((........)))....((.....))...)))))))))))))))))))).))))))))))...)))))))))))))).))))))...	142	39.5	-82.8	1.4	0	0	0	8	0	0	0	0	0	7	0	8	0	0	0	6.46277	0	0	0	0	0	10.4368	0	12.8179	middle
250	PC-3p-186512_30	ATGAAAACTTTTAGGACCAAAACC	24	chrB04	-	128926875	128927028	taaagggttaagtatggttttggtcctaaaggtttttcgccaagatcgaaaccattcctcgtctaattttcgatttaaaattatccttaacgtttttctcgtattaaaatcgtnaATGAAAACTTTTAGGACCAAAACCatacttaactctaat	0	3'	New	gp4	...((((((((((((((((((((((((((((((((((.....(((((((((................)))))))))..........((.(((.((((........)))).))).)).))))))))))))))))))))))))))))))))))...	148	31.2	-58.5	1.2	10	0	6	0	0	8	0	0	0	0	0	6	9.29586	0	5.03642	0	0	10.8432	0	0	0	0	0	9.61345	middle
251	PC-5p-104249_71	ATTAGGTGGAAACTCAGGTGCAGT	24	chrB06	+	134928699	134928814	ATTAGGTGGAAACTCAGGTGCAGTtgacttcacgtgaagttgatatatagataaattcttatttttatcagctatcaacttcacgtaaagtcgattgcacctgagttttcaccttt	0	5'	New	gp4	...(((((((((((((((((((((((((((.((((((((((((((....((((((........))))))...)))))))))))))).)))))))))))))))))))))))))))..	111	35.3	-71.9	1.8	14	8	7	14	0	12	9	0	0	7	0	0	13.0142	5.54038	5.87582	11.3098	0	16.2648	8.54448	0	0	10.4368	0	0	middle
252	PC-5p-111568_65	AAAGCTACAGCACTTGCGTTTGGT	24	chrB02	+	99121357	99121543	aaaagtagcttatgaaagctgtcttttaaaagacgactttttaAAAGCTACAGCACTTGCGTTTGGTaaaatcacattaaaaatagttttgtgcttattaaaaactatttttaatgtgattttatcaaacgcaagtgctgtagcttttaaaaagtcgtcttttaaaagacagctttcataagctact	0	5'	New	gp4	...(((((((((((((((((((((((((((((((((((((((((((((((((((((((((((((((((((((((((((((((((((((((..........)))))))))))))))))))))))))))))))))))))))))))))))))))))))))))))))))))))))))))))))))))))))	184	28.9	-137.1	2.5	20	13	15	15	0	9	16	6	19	0	0	0	18.5917	9.00312	12.591	12.1177	0	12.1986	15.1902	8.21752	15.3008	0	0	0	middle
253	PC-5p-137778_48	ATGTGACGAAAGGACCCTCTTGTC	24	chrB10	-	118104426	118104635	aagtaaaatttctccccggtccatgaccattagaaaataataacacggtctttatccattctctccATGTGACGAAAGGACCCTCTTGTCagttttcgggtaaaaagtaatcgaaagtattaataagaaagtccttttagtcacacggagagaatgattaaaaaccgtattgttaatttctaatggtgagggagcgtcaggtcaattttg	0	5'	New	gp4	...(((((((...((.((.(((...(((((((((((.((((((.(((((.((((..((((((((((.((((((((((((((..((((((.((((((((..((.....))..)))))..))).))))))..)))))))).)))))).))))))))))..)))).))))).)))))).)))))))))))...))).))...))..)))))))	207	37.1	-85.9	1.1	9	0	0	9	0	14	7	0	0	0	9	0	8.36627	0	0	7.27062	0	18.9756	6.64571	0	0	0	8.05821	0	middle
254	PC-3p-165442_37	AGTAGATAGGGACTGATTTGGATT	24	chrB09	-	131335133	131335288	aaatctaaaAATCCAAATCAGTCCCTATCTACTttgatatatgtgcgttccagtctctatctactttgagtaaatgcctttttcagtccctaaccagagactgaaacgtatatatatcaaAGTAGATAGGGACTGATTTGGATTtttaaatttctt	0	3'	New	gp4	((((.((((((((((((((((((((((((((((((((((((((((((((.((((((((.......(((((...........))))).........)))))))).)))))))))))))))))))))))))))))))))))))))))))).))))...	153	32.7	-83.3	1.6	14	0	9	0	0	0	6	0	8	0	0	0	13.0142	0	7.55462	0	0	0	5.69632	0	6.44243	0	0	0	middle
255	PC-3p-92277_82	ATCTTCCGTGGGTACAATTGTCGT	24	chrB03	+	20607704	20607876	tgtacccatataagaataaaaagacaattataaccacggaaaatggcttccgtgtgccaagagtacccgaatgttagttacataattggtccgttagggtattcttggcacacggaatctATCTTCCGTGGGTACAATTGTCGTtttatttttatatggatacatttgtcagc	0	3'	New	gp4	((((.((((((((((((((((.(((((((.((.((((((((.((((.(((((((((((((((((((((.((((.(((((....)))))...)))).))))))))))))))))))))).)))).)))))))).)).))))))).)))))))))))))))).)))).........	164	38.2	-90.5	1.4	7	0	9.5	6.5	0	6	4	0	4.5	9.5	0	3.5	6.5071	0	7.97432	5.251	0	8.13241	3.79755	0	3.62387	14.1642	0	5.60784	middle
256	PC-3p-154060_41	AAAGTCGACTACACCTGCATTTCC	24	chrB07	-	121101155	121101302	taaggtggaaactcaggtgcagtcgacttcaagtgaagttgatagatgagagccgttaggtggtttgactgatttgactaaattttcatctaaccgctctcaactatcaacttcacgtAAAGTCGACTACACCTGAATTTCCaccgta	0	3'	New	gp4	...((((((((.(((((((.(((((((((...(((((((((((((.(((((((.(((((((((......................))))))))).))))))).)))))))))))))...))))))))).))))))).))))))))...	142	41.9	-84.9	1.4	11	0	3	11.5	0	35	6	0	0	0	0	0	10.2254	0	2.51821	9.29023	0	47.4391	5.69632	0	0	0	0	0	middle
257	PC-5p-197895_27	TCCAGCCACTAACTTCCATAG	21	chrB05	+	147802505	147802641	acaccctcagaatcgcatcatttgctccgTCCAGCCACTAACTTCCATAGttccatccaggtggactggatggaacctggatggaactatggaggttagtggccggacggaacaagtgatgccaattctgagggagc	0	5'	New	gp4	...((((((((((.((((((((((.(((((((.(((((((((((((((((((((((((((((............))))))))))))))))))))))))))))).))))))).))))))))))..))))))))))...	131	52.6	-103	1.4	0	0	0	6	6	0	0	0	15	0	0	0	0	0	0	4.84708	4.01914	0	0	0	12.0796	0	0	0	middle
258	PC-5p-118138_60	TGTTGGTCAGAAAGGAACTTA	21	chrB01	-	134147509	134147680	aaaatcctgaatgagacacggcctactctgtTGTTGGTCAAAAAGGAACTTAtgaatctgttcagttacgcttattaggcaggtaacctgcgcgttccaggtaccaaaacacaccctcactcataagttcctttctgaccaacaacagagtaggccgtgtctcattcaggat	0	5'	New	gp4	...(((((((((((((((((((((((((((((((((((((.((((((((((((((..............(((.....))).((((.((((.......))))))))...............)))))))))))))).)))))))))))))))))))))))))))))))))))))	169	44.8	-106	1.4	0	0	0	0	9	0	0	0	0	27	57	21	0	0	0	0	6.02871	0	0	0	0	40.2563	51.0353	33.6471	middle
259	PC-3p-358709_7	CATGAAGTTAACTGTTCCTGA	21	chrB02	-	197099	197261	atctttgttgaccttgtaaggtagaaactcaggtacagttatcttcatgtgaagttgatagctgagagttgttaaatgatttgacagggctctcatctatcaacttcaCATGAAGTTAACTGTTCCTGAgtttccaccaccttgtaaagtatcaatcaaattc	0	3'	New	gp4	...((((((((.(((..(((((.((((((((((.(((((((.(((((((((((((((((((.((((((((((((((...)))))))..))))))).))))))))))))))))))).))))))).))))))))))....)))))...)))..)))).))))...	157	36.8	-80.1	1.3	0	0	0	0	0	0	0	0	0	0	14	0	0	0	0	0	0	0	0	0	0	0	12.535	0	middle
260	PC-5p-11956_615	TGAGAAATGTTTCGGACTATGA	22	chrB04	+	112726959	112727163	gctgaggaggagtcaagtgtgagggaagaggaagatgacagatgcgcactagttaaatgcttcTGAGAAATGTTTCGGACCATGAagaggttgaataacatgttaggttttattccgcctcttcatggtccgaaacatttctcgaaagcatttaactagtgcgcatctgtcatcatcctcttctctctcacttgactcctcctca	0	5'	New	gp4	..(((((((((((((((((.((((((((((((.(((((((((((((((((((((((((((((..((((((((((((((((((((((((((..((((((.((.....)).))))))..))))))))))))))))))))))))))..))))))))))))))))))))))))))))).)))))))))))).)))))))))))))))))	203	44.4	-165.2	1.8	153	152	111	197	161	130	96	45	90	91	136	109	142.227	105.267	93.1737	159.146	107.847	176.202	91.1412	61.6314	72.4773	135.679	121.768	174.644	middle
261	PC-5p-282841_14	AAAAACTCATGTGCAGTCGACTTC	24	chrB03	+	8255363	8255510	aacggtAAAAACTCATGTGCAGTCGACTTCatgtgaggttgatagttgagaaccgttagataaaaatttagtcaaatcagtcaaatcatctaacggttctcaactatcaacttcacgtgaagtcggctgcacctgagtttccaccttt	0	5'	New	gp4	...(((..(((((((.(((((((((((((((((((((((((((((((((((((((((((((..........................))))))))))))))))))))))))))))))))))))))))))))).)))))))..)))...	142	39.9	-92.5	1.6	13	6	0	0	0	8	0	0	0	0	0	0	12.0846	4.15529	0	0	0	10.8432	0	0	0	0	0	0	middle
262	PC-5p-205669_25	AAGTTTGACAACTCACTTTTAGGC	24	chrB04	-	102746601	102746822	aacacgtcccatagtgagtttactcaaagtcatatttgaataggatgtgtttccattgaaaaattcttgtatgagcacAAGTTTGACAACTCACATTTAGGCatacttgaaataaaagtgggttccaccaattttatgatatattaaccggtttatcggtcttactaatattttgagagcatgcctaaatatgagatgttagactagtgaaaataaaaggaa	0	5'	New	gp4	(((((((((.....((((....))))...(((....)))...)))))))))............(((((.(((...(((.(((((((((.((((.((((((((((.(((...((((((.(((......))).))))))...(((((((((((....))))).....)))))).....))).)))))))))).)))).))))))))).)))...))).))))).	158	32.4	-66.8	0.9	0	0	0	0	0	26	0	0	0	0	0	6	0	0	0	0	0	35.2405	0	0	0	0	0	9.61345	middle
