# Supplementary material for: Small RNA and Degradome Deep Sequencing Reveals the Roles of microRNAs in Seed Expansion in Peanut (Arachis hypogaea L.)
Source: Front Plant Sci. 2018 Mar 20;9:349. doi: 10.3389/fpls.2018.00349 (PMC5890158; doi:10.3389/fpls.2018.00349)
Supplement: TABLE S4 — Differentially expressed miRNAs in four comparisons. (S4-1) Differentially expressed miRNAs in 8106 at 35 DAF (T1vs. C1). (S4-2) Differentially expressed miRNAs in 8107 at 35 DAF (T2 vs. C2). (S4-3) Differentially expressed miRNAs in C2 vs. C1. (S4-4) Differentially expressed miRNAs in T2 vs. T1. [file Table_4.XLSX]

## Sheet: Sheet1
Table S4-1. Differentially expressed miRNAs in 8106 at 35 DAF(T1vsC1)
red is pvalue<=0.001,orange is pvalue <=0.01,blue is pvalue<=0.05.
Index	miR_name	miR_seq	genomeID	up/down	fold_change(T1(mean)/C1(mean))	log2(fold_change)	pvalue(t_test)	C1(mean)	T1(mean)	C1/C1_1(norm)	C1/C1_2(norm)	C1/C1_3(norm)	T1/T1_1(norm)	T1/T1_2(norm)	T1/T1_3(norm)	C1/C1_1(raw)	C1/C1_2(raw)	C1/C1_3(raw)	T1/T1_1(raw)	T1/T1_2(raw)	T1/T1_3(raw)	Expression level
1	ahy-miR167-3p_L-1	GATCATGTGGCAGTTTCACC	chrA09	down	0.227989	-2.13296	9.13589e-05	1691.22	385.579	1736.47	1699.51	1637.67	349.797	480.287	326.652	1868	2454	1951	433	717	241	high
2	mtr-miR168c-3p_R+1	CCCGCCTTGCATCAACTGAATT	chrA05/chrB05	up	1.85177	0.888902	0.000110085	20.9627	38.8181	19.5213	21.1227	22.2442	37.9688	39.8565	38.629	21	30.5	26.5	47	59.5	28.5	middle
3	gma-miR6300_R+4_1	GTCGTTGTAGTATAGTGGTAAG	chrB01	up	2.65678	1.40968	0.000132424	19.5073	51.8266	20.9157	16.6211	20.9851	51.7022	50.2393	53.5384	22.5	24	25	64	75	39.5	middle
4	gma-miR6300_R+4_3	GTCGTTGTAGTATAGTGGTGAG	chrB05	up	2.65678	1.40968	0.000132424	19.5073	51.8266	20.9157	16.6211	20.9851	51.7022	50.2393	53.5384	22.5	24	25	64	75	39.5	middle
5	gma-miR6300_R+4_2	GTCGTTGTAGTATAGTGGTGAC	chrB10	up	2.65678	1.40968	0.000132424	19.5073	51.8266	20.9157	16.6211	20.9851	51.7022	50.2393	53.5384	22.5	24	25	64	75	39.5	middle
6	gma-miR159a-5p_2ss19TA20TA	GAGCTCCTTGAAGTCCAAAAG	No	down	0.304894	-1.71362	0.000148882	737.485	224.855	768.767	705.014	738.674	243.162	256.555	174.847	827	1018	880	301	383	129	middle
7	gma-MIR1509b-p5_2ss11AG18GA	TTAATCAAGGGAATCACAGTTG	chrA09/chrB09	down	0.479566	-1.0602	0.000172635	1433.36	687.392	1436.67	1400.33	1463.08	690.708	740.527	630.94	1545.5	2022	1743	855	1105.5	465.5	middle
8	mtr-miR166a_L+1R-1_2	GTCGGACCAGGCTTCATTCCC	chrA05	up	1.92197	0.942586	0.000183359	238.088	457.598	259.819	218.153	236.292	473.802	461.196	437.795	279.5	315	281.5	586.5	688.5	323	middle
9	mtr-miR166a_L+1R-1_1	CTCGGACCAGGCTTCATTCCC	chrB10	up	1.92197	0.942586	0.000183359	238.088	457.598	259.819	218.153	236.292	473.802	461.196	437.795	279.5	315	281.5	586.5	688.5	323	middle
10	gma-MIR160e-p3_1ss5GA	TAACAAATGGCGTGCGAGGAG	chrA06	down	0.296249	-1.75512	0.000284691	442.534	131.1	437.37	427.302	462.931	122.793	135.646	134.863	470.5	617	551.5	152	202.5	99.5	middle
11	gra-MIR8723b-p3_2ss6AC21TC	CAAAACAAAAAATATAGGGACC	chrB10	up	1.90386	0.928924	0.000407899	14.0919	26.8289	12.5494	14.1972	15.5289	28.2746	26.4593	25.7526	13.5	20.5	18.5	35	39.5	19	middle
12	gma-MIR156o-p3_2ss21GA23TA	TGCTCACTACTCTTTCTGTCAGA	chrA06/chrB06	down	-inf	-inf	0.000433705	44.3197	0	44.6201	42.5917	45.7474	0	0	0	48	61.5	54.5	0	0	0	middle
13	mtr-miR172d-3p_R+1	AGAATCTTGATGATGCTGCAG	chrA07	down	0.300402	-1.73504	0.000995141	3149.93	946.245	2879.86	3266.06	3303.89	880.148	1068.09	890.499	3098	4716	3936	1089.5	1594.5	657	high
14	PC-5p-7266_959	AGGACACGGCGAATCCTCTATT	chrB10	down	0.282731	-1.8225	0.00105666	23.2905	6.58497	25.0988	20.4302	24.3427	5.251	5.69378	8.81011	27	29.5	29	6.5	8.5	6.5	middle
15	gma-MIR395l-p5	AGTTCCTCTGAACGCTTCATG	chrA05	down	-inf	-inf	0.00110683	8.45735	0	7.90148	8.65685	8.81373	0	0	0	8.5	12.5	10.5	0	0	0	low
16	PC-3p-646_6682	TGCTCACTCTCTTGCTGTCACC	chrA06/chrB06	down	0.0543542	-4.20147	0.00126742	169.705	9.22416	161.748	188.719	158.647	4.03923	7.36842	16.2648	174	272.5	189	5	11	12	middle
17	gma-MIR1511-p5	GTGGTATCAGGTCCTGCTTCA	chrA03/chrB03	down	0.215716	-2.2128	0.00127844	631.736	136.275	567.977	703.975	623.256	113.098	181.196	114.531	611	1016.5	742.5	140	270.5	84.5	middle
18	mtr-miR172c-5p	GTAGCATCATCAAGATTCACA	chrB08	down	0.513561	-0.961391	0.00140001	89.7475	46.0909	87.3811	84.4908	97.3707	46.0472	52.9187	39.3067	94	122	116	57	79	29	middle
19	mtr-miR172d-5p_L-3	GGAGCATCATCAAGATTCACA	chrA07	down	0.30664	-1.70538	0.00141827	80.0762	24.5546	72.9725	90.0312	77.225	22.2158	33.8278	17.6202	78.5	130	92	27.5	50.5	13	middle
20	PC-5p-54392_148	TCATCTTCTACCTCGAGCCCTG	chrB04	down	0.444451	-1.1699	0.00156148	20.2079	8.98142	21.3805	20.7764	18.4669	8.07846	9.378	9.48782	23	30	22	10	14	7	middle
21	ptc-MIR171m-p5_1ss17CT	CGTGGTATTGATCCGGTTCATC	chrB07	down	0.51213	-0.965417	0.00169774	963.662	493.521	1042.07	892.001	956.919	535.602	442.105	502.854	1121	1288	1140	663	660	371	middle
22	mtr-miR166e-5p	GGAATGTTGGCTGGCTCGAGG	chrB08	down	0.228023	-2.13275	0.00179903	1350.47	307.938	1248.9	1523.26	1279.25	273.456	396.22	254.138	1343.5	2199.5	1524	338.5	591.5	187.5	middle
23	lja-MIR396-p3	GTTCAATAAAGCTGTGGGAAG	chrA01	down	0.488499	-1.03357	0.00186869	196.29	95.8873	186.847	186.295	215.726	105.828	97.7991	84.0349	201	269	257	131	146	62	middle
24	PC-3p-12707_579	CAGATTGAGGTGTACGCAAGA	chrA02	down	0.294175	-1.76525	0.00195525	182.686	53.7416	197.072	169.674	181.311	50.0865	58.2775	52.8607	212	245	216	62	87	39	middle
25	PC-3p-19966_386	CGGTGTCTCCTTGGCTCATGTT	chrA01/chrB01	up	2.93429	1.55301	0.00211676	12.3159	36.1385	9.76065	16.2749	10.9122	32.3138	40.8613	35.2405	10.5	23.5	13	40	61	26	middle
26	PC-5p-5478_1230	TCCGTCAAATTCATGTTGGTC	chrA01	up	1.52537	0.609159	0.00231764	99.8444	152.3	94.8177	107.345	97.3707	142.989	162.105	151.805	102	155	116	177	242	112	middle
27	PC-5p-362_10574	AGAGACCCGAGATGCATACATT	chrB01	down	0.0857254	-3.54413	0.00236239	1584.76	135.854	1602.61	1450.19	1701.47	126.024	148.708	132.829	1724	2094	2027	156	222	98	high
28	mtr-miR398b	TGTGTTCTCAGGTCGCCCCTG	chrA07/chrB03	down	0.329831	-1.6002	0.00250276	504.991	166.562	436.905	564.773	513.295	142.181	230.096	127.408	470	815.5	611.5	176	343.5	94	high
29	PC-3p-8612_823	CTATTGAGCCGTGCCAATATC	chrA08/chrB08	down	-inf	-inf	0.00256467	20.7168	0	19.0565	20.4302	22.6639	0	0	0	20.5	29.5	27	0	0	0	middle
30	PC-3p-48081_168	TGTCCCTTTGTCTTGAAATTA	chrA03	down	0.127466	-2.97182	0.00273103	17.6404	2.24854	18.1269	18.0062	16.7881	0	2.67943	4.06621	19.5	26	20	0	4	3	middle
31	mtr-miR390	AAGCTCAGGAGGGATAGCGCC	chrA01/chrB07	down	0.1586	-2.65654	0.0028629	485.045	76.9281	443.412	547.113	464.609	66.2434	98.8039	65.737	477	790	553.5	82	147.5	48.5	middle
32	PC-5p-5062_1316	TTTCAGCACAAAGGGACAGAA	chrB08	down	0.43495	-1.20108	0.00287764	352.967	153.523	317.918	369.128	371.855	138.95	198.278	123.342	342	533	443	172	296	91	middle
33	PC-5p-2193_2613	TCAGTGCAGTTAGAGTCTAGAC	chrB04	down	0.568908	-0.813734	0.00299706	329.904	187.685	333.721	306.799	349.191	193.075	177.512	192.467	359	443	416	239	265	142	middle
34	mtr-MIR395g-p5	AGTTCCTCTGAACGCTTCATA	chrA05/chrB05	down	0.245329	-2.02721	0.00305938	22.2023	5.44689	18.5917	24.9317	23.0836	3.23138	9.04307	4.06621	20	36	27.5	4	13.5	3	middle
35	gma-miR1511_L+2R-1	TTAACCAGGCTCTGATACCAT	chrB07	up	1.53948	0.622448	0.00351062	13.6057	20.9457	12.5494	13.1584	15.1092	19.3883	22.4402	21.0087	13.5	19	18	24	33.5	15.5	middle
36	PC-3p-3594_1757	ATGGGAGCCTTTTTGGGTCGT	chrB04	down	0.216467	-2.20778	0.00369816	213.354	46.1841	175.692	232.696	231.675	40.3923	66.9857	31.1742	189	336	276	50	100	23	middle
37	PC-3p-38261_210	TCCAGTCAGGATGTGTCGTCC	chrB04	down	-inf	-inf	0.00374844	15.8088	0	13.9438	16.2749	17.2078	0	0	0	15	23.5	20.5	0	0	0	middle
38	mtr-miR395a_L-1	TGAAGTGTTTGGGGGAACTC	chrB05	down	0.192658	-2.37588	0.00378154	33.307	6.41687	27.8876	36.3588	35.6746	4.44315	8.70814	6.09931	30	52.5	42.5	5.5	13	4.5	middle
39	mtr-miR166e-5p_2ss8TC10GT	GGAATGTCGTCTGGCTCGAGG	chrA08	down	0.182352	-2.4552	0.00399943	1094.5	199.584	986.755	1204.69	1092.06	178.938	204.306	215.509	1061.5	1739.5	1301	221.5	305	159	middle
40	PC-5p-2548_2316	GTTCCCCGCAGACACTTCAGA	chrA05/chrB05	down	0.159973	-2.6441	0.00407089	272.612	43.6107	229.608	311.646	276.583	32.3138	65.311	33.2074	247	450	329.5	40	97.5	24.5	middle
41	PC-3p-47793_169	TTCTGTCCCTTTGTCTTGAAA	chrB08	down	0.195967	-2.35132	0.00466875	60.1016	11.7779	59.0287	57.4815	63.7946	10.502	20.7656	4.06621	63.5	83	76	13	31	3	middle
42	ahy-miR3518	TGACCTTTGGGGATATTCGTG	No	up	3.9227	1.97185	0.00500647	112.111	439.776	115.269	109.423	111.641	408.77	486.316	424.241	124	158	133	506	726	313	middle
43	PC-3p-1355_3733	TGTGTGTGTTTCTGGTCTCCAC	chrB01	down	0.323152	-1.62971	0.00535243	808.052	261.124	752.964	772.191	899	242.354	271.292	269.725	810	1115	1071	300	405	199	middle
44	gma-MIR156u-p3_1ss22CT	GCTCACTTCTCTATCTGTCAGT	chrA01/chrB01	down	0.595896	-0.746868	0.00561672	241.236	143.751	251.918	239.275	232.515	138.95	126.268	166.037	271	345.5	277	172	188.5	122.5	middle
45	mtr-miR166a_R+2	TCGGACCAGGCTTCATTCCCCCA	chrB09	up	1.62462	0.700103	0.00565422	116.185	188.757	102.719	115.309	130.527	189.844	205.646	170.781	110.5	166.5	155.5	235	307	126	middle
46	ahy-miR3519	TCAATCAATGACAGCATTTCA	chrA09/chrB10	up	11.0723	3.46888	0.00587531	0.839403	9.29409	0	0	2.51821	9.69415	9.378	8.81011	0	0	3	12	14	6.5	middle
47	ptc-miR393a-3p	ATCATGCTATCCCTTTGGATT	chrA07/chrB07	down	0.122539	-3.02869	0.00612205	22.1083	2.70912	17.1973	25.6243	23.5033	4.44315	3.68421	0	18.5	37	28	5.5	5.5	0	middle
48	ahy-MIR3516-p5	ATATTGACAGAAGTGTTCTTC	chrA02	down	0.146371	-2.7723	0.00635374	33.0235	4.83368	37.1834	36.705	25.1821	6.46277	8.03828	0	40	53	30	8	12	0	high
49	PC-3p-3730_1713	GAGGCCTTTTTGGGAGGGAGT	chrA03/chrB03	down	0.374074	-1.41861	0.00667849	56.6366	21.1863	46.9441	63.3681	59.5976	20.1962	29.8086	13.554	50.5	91.5	71	25	44.5	10	middle
50	gma-miR172g_R+1_1ss9AT	GCAGCACCTTCAAGATTCACA	chrA09/chrB09	down	0.094272	-3.40703	0.00676928	7.10557	0.669857	5.57751	6.92548	8.81373	0	2.00957	0	6	10	10.5	0	3	0	middle
51	ptc-miR171a-5p	GGATATTGGTACGGTTCAATC	chrA01	down	0.292977	-1.77114	0.00702921	20.7477	6.07859	17.1973	21.1227	23.923	2.42354	9.71292	6.09931	18.5	30.5	28.5	3	14.5	4.5	middle
52	mtr-miR395a_L+1R-1_1ss21TC	TATGAAGTGTTTGGGGGAACC	chrA03/chrB03	down	0.182343	-2.45527	0.0072687	206.877	37.7226	175.692	231.311	213.628	34.7374	44.5455	33.8851	189	334	254.5	43	66.5	25	middle
53	gma-miR167c_L+1_1ss22GT	CTGAAGCTGCCAGCATGATCTT	chrB09	up	1.55404	0.636024	0.00739966	1451.59	2255.83	1483.62	1332.12	1539.04	2291.86	2045.41	2430.24	1596	1923.5	1833.5	2837	3053.5	1793	high
54	gma-miR167k_L+1R-1_1ss15CA	CTGAAGCTGCCAGCATGATCTT	chrA09	up	1.55404	0.636024	0.00739966	1451.59	2255.83	1483.62	1332.12	1539.04	2291.86	2045.41	2430.24	1596	1923.5	1833.5	2837	3053.5	1793	high
55	mtr-miR1507-5p_R-1_2ss5TA18AG	AGAGATGTATGGAACGAGAGA	chrA01/chrB01	down	0.369684	-1.43564	0.0076091	154.833	57.2393	139.903	171.406	153.191	43.6237	86.0766	42.0175	150.5	247.5	182.5	54	128.5	31	middle
56	PC-5p-94368_80	AATTCAGGTGCAGTCGACTTTAGG	chrB06	down	-inf	-inf	0.00764727	36.6243	0	42.7609	31.8572	35.2549	0	0	0	46	46	42	0	0	0	middle
57	gma-MIR394c-p3_1ss19TC	AGGTGGACATACTGCCAACAG	chrA08/chrB07	down	-inf	-inf	0.00801631	3.22751	0	2.78876	3.11646	3.77731	0	0	0	3	4.5	4.5	0	0	0	middle
58	mtr-miR164a_L+1	CTGGAGAAGCAGGGCACGTGCA	chrA06	down	0.504675	-0.986575	0.00845861	104.093	52.5331	106.902	104.228	101.148	51.7022	42.8708	63.0262	115	150.5	120.5	64	64	46.5	middle
59	PC-5p-22873_342	CTTAATCAAGGGAATCACAGTTG	chrA09/chrB09	down	0.339807	-1.55721	0.00857782	64.0052	21.7494	70.1837	50.9023	70.9295	21.004	12.3924	31.852	75.5	73.5	84.5	26	18.5	23.5	middle
60	PC-5p-31226_255	TGTGAAGATGATATTGCGAAC	chrA06/chrB06	down	0.480925	-1.05612	0.00911403	11.5719	5.56523	10.2254	13.1584	11.3319	7.27062	5.35885	4.06621	11	19	13.5	9	8	3	middle
61	ahy-miR156b-5p_R+1	TTGACAGAAGATAGAGAGCACT	chrA03/chrB03	up	2.08147	1.05761	0.00919989	15.6072	32.4861	17.6621	14.8898	14.2698	37.1609	30.4785	29.8188	19	21.5	17	46	45.5	22	middle
62	mtr-miR397-5p	TCATTGAGTGCAGCGTTGATG	chrA03	down	-inf	-inf	0.00925086	19.37	0	15.803	22.1615	20.1457	0	0	0	17	32	24	0	0	0	middle
63	PC-5p-66556_120	GGGCACCTCTTCACTGGCATG	chrA09/chrB09	down	-inf	-inf	0.0092792	4.64018	0	4.18314	5.54038	4.19701	0	0	0	4.5	8	5	0	0	0	middle
64	PC-3p-19324_398	CTAGATTCTGGTGCACTGACC	chrB04	down	0.132874	-2.91187	0.00972304	101.956	13.5473	122.705	94.1865	88.9767	17.7726	14.7368	8.13241	132	136	106	22	22	6	middle
65	mtr-miR166b_L+1_1ss22AC	CTCGGACCAGGCTTCATTCCTC	chrA06/chrB06	up	1.55231	0.634417	0.00989145	192.089	298.182	223.101	175.215	177.953	264.974	319.187	310.387	240	253	212	328	476.5	229	middle
66	gma-MIR2118a-p5_2ss2AG20GT	GGGAAGAGCTTGAGGAAGTTATG	chrB09	up	2.21011	1.14412	0.0101158	548.657	1212.59	590.752	478.55	576.67	1246.51	1041.29	1349.98	635.5	691	687	1543	1554.5	996	middle
67	mtr-MIR167a-p3_1ss14TC	GGTCATGCTGTGCCAGCCTCACT	chrA02/chrB02	down	-inf	-inf	0.011626	39.4094	0	47.8737	36.3588	33.9958	0	0	0	51.5	52.5	40.5	0	0	0	middle
68	PC-3p-114066_63	TGCGCAGCCCCAGCGTTGCATC	chrB08	down	0.429818	-1.2182	0.0116854	18.0878	7.77447	14.8734	20.0839	19.3063	10.502	4.689	8.13241	16	29	23	13	7	6	middle
69	PC-3p-63255_126	TGGAAAGATAGGGATGTTGGC	chrA02/chrB09	down	-inf	-inf	0.0117807	9.33549	0	11.155	7.61802	9.23343	0	0	0	12	11	11	0	0	0	middle
70	mtr-miR169f_R+2_1ss1AT	TAGCCAAGGATGACTTGCCTAGC	chrA08/chrB08	down	0.0466332	-4.4225	0.0117634	20.2107	0.942487	19.5213	15.9286	25.1821	2.82746	0	0	21	23	30	3.5	0	0	middle
71	PC-3p-20709_374	ATGATGCACATGAAAGTTTACA	chrB10	down	0.0673679	-3.89179	0.0123248	75.8471	5.10966	90.1698	56.7889	80.5826	11.3098	4.01914	0	97	82	96	14	6	0	middle
72	mtr-miR530_1ss21CA	TGCATTTGCACCTGCACTTTA	chrA08	up	1.86756	0.901158	0.0127388	393.889	735.613	415.525	329.653	436.489	745.642	630.335	830.862	447	476	520	923	941	613	middle
73	PC-3p-7210_966	ACTGTGTTCCCTTGATCAAAT	chrA09/chrB09	down	0.178752	-2.48397	0.012902	59.3459	10.6082	47.8737	70.9861	59.1779	9.29023	14.4019	8.13241	51.5	102.5	70.5	11.5	21.5	6	middle
74	gma-miR319d_L+1R-2	TTGGACTGAAGGGGAGCTCCT	chrA10/chrB10	down	0.406347	-1.29922	0.0130614	226.277	91.947	184.523	267.67	226.639	78.765	127.273	69.8032	198.5	386.5	270	97.5	190	51.5	middle
75	mtr-MIR171c-p5	TATTGGCTTGGTTCACTCAGA	chrA05/chrB05	down	0.448614	-1.15645	0.0133387	70.6776	31.707	61.8174	73.4101	76.8053	25.8511	45.5503	23.7195	66.5	106	91.5	32	68	17.5	middle
76	PC-5p-132893_51	ACGACACGTCCTGACTGGAAGAAG	chrB04	down	-inf	-inf	0.0135178	8.8865	0	7.43669	8.31057	10.9122	0	0	0	8	12	13	0	0	0	middle
77	ahy-miR3508	TAGAGGGTCCCCATGTTCTCA	No	down	0.5119	-0.966067	0.0135897	327.697	167.748	277.017	369.474	336.6	142.585	221.053	139.606	298	533.5	401	176.5	330	103	high
78	gma-MIR398d-p3	GGGTCGTCCTGAGACCACATG	chrA07/chrB03	down	-inf	-inf	0.013717	16.3204	0	19.0565	17.3137	12.591	0	0	0	20.5	25	15	0	0	0	middle
79	csi-miR1515_L-1	CATTTTTGCGTGCAATGATCC	chrA05	down	0.420803	-1.24878	0.014472	57.7789	24.3135	68.3245	47.0932	57.9188	21.8118	32.1531	18.9756	73.5	68	69	27	48	14	middle
80	ptc-MIR156c-p3_1ss12AC	GCTCACTTCTCCTTCTGTCAGCT	chrA10	down	0.0542163	-4.20513	0.0145692	1494.74	81.039	1779.23	1169.71	1535.27	86.4395	46.89	109.788	1914	1689	1829	107	70	81	high
81	ahy-miR167-5p	TGAAGCTGCCAGCATGATCTT	chrA09	up	2.03383	1.0242	0.0154073	213076	433359	203913	218322	216991	406251	491869	401955	219359	315245	258507	502882	734290	296558	high
82	mtr-miR166e-5p_2ss10GT11CT	GGAATGTTGTTTGGCTCGAGG	chrA10/chrB10	down	0.154484	-2.69447	0.0178188	40.3728	6.23696	34.3947	50.2097	36.514	5.251	8.03828	5.42161	37	72.5	43.5	6.5	12	4	middle
83	PC-3p-93872_81	TTCCAGTCAGGATGTGTCGTCC	chrB04	down	-inf	-inf	0.0177865	4.69222	0	5.57751	3.46274	5.03642	0	0	0	6	5	6	0	0	0	middle
84	mtr-miR399c	TGCCAAAGGAGATTTGCCCTG	chrA03/chrB03	down	0.16596	-2.59109	0.0183314	8.74523	1.45136	8.36627	10.7345	7.13492	0	4.35407	0	9	15.5	8.5	0	6.5	0	middle
85	mtr-miR172d-3p_R+2_1	AGAATCTTGATGATGCTGCAGA	chrA03/chrB03	down	0.268158	-1.89884	0.0188246	28.373	7.60845	31.6059	20.7764	32.7367	10.0981	12.7273	0	34	30	39	12.5	19	0	middle
86	mtr-miR172d-3p_R+2_2	AGAATCTTGATGATGCTGCAGT	chrB07	down	0.268158	-1.89884	0.0188246	28.373	7.60845	31.6059	20.7764	32.7367	10.0981	12.7273	0	34	30	39	12.5	19	0	middle
87	mtr-miR166g-5p	GGAATGTTGTCTGGCTCGAGG	chrB06	down	0.529669	-0.916836	0.0188899	2012.48	1065.95	1779.23	2333.89	1924.33	943.564	1425.46	828.828	1914	3370	2292.5	1168	2128	611.5	high
88	mtr-miR159b_R-1_1ss7GT	ATTGGATTGAAGGGAGCTCC	chrA05/chrB05	down	0.130622	-2.93653	0.019048	11.9658	1.563	11.155	15.9286	8.81373	0	4.689	0	12	23	10.5	0	7	0	middle
89	PC-5p-114530_63	TCGAAAGGACAACGAGACTCCT	chrB06	down	-inf	-inf	0.0190796	8.56393	0	10.2254	6.23293	9.23343	0	0	0	11	9	11	0	0	0	middle
90	gma-MIR395g-p5	AGTTCCTCTGAACACTTCACA	chrA03/chrB03	down	0.544143	-0.877942	0.0194147	17.3978	9.46688	14.4086	19.7376	18.0472	10.9059	10.7177	6.77701	15.5	28.5	21.5	13.5	16	5	middle
91	PC-5p-69905_114	TCAGTCGGCATCATCTTCTTA	chrA08	down	-inf	-inf	0.0195738	15.2486	0	12.0846	19.3913	14.2698	0	0	0	13	28	17	0	0	0	middle
92	mtr-miR166e-5p_2ss10GT21GA	GGAATGTTGTCTGGCTCGAGA	chrA03/chrB03	down	0.489858	-1.02957	0.0200004	552.602	270.696	501.511	639.222	517.072	229.024	384.498	198.566	539.5	923	616	283.5	574	146.5	middle
93	mtr-miR166a_1ss5AN	TCGGNCCAGGCTTCATTCCCC	chrA08	up	1.59057	0.669546	0.0221365	170.665	271.455	175.227	171.406	165.362	280.727	293.732	239.906	188.5	247.5	197	347.5	438.5	177	middle
94	ahy-MIR159-p5	TGGAGCTCCTTGAAGTCCAAC	chrA03	down	0.372026	-1.42652	0.0240285	904.331	336.435	702.767	1128.85	881.373	306.982	501.723	200.6	756	1630	1050	380	749	148	middle
95	PC-5p-55460_145	GACACTGAGTCTTGCGATAAC	chrB03	down	-inf	-inf	0.0252219	28.9275	0	26.0284	38.0901	22.6639	0	0	0	28	55	27	0	0	0	middle
96	gma-MIR4382-p5_1ss18TA	ATTCCTACTTCCCCATCAGGCTCT	chrA05	down	-inf	-inf	0.0254798	2.9113	0	3.71834	2.07764	2.93791	0	0	0	4	3	3.5	0	0	0	low
97	ahy-miR3517_R+1	CTGACCACTGTGATCCCGGAAT	chrB06	down	-inf	-inf	0.0263201	3.03617	0	3.25355	2.07764	3.77731	0	0	0	3.5	3	4.5	0	0	0	low
98	nta-miR171a	TATTGGTGCGGTTCAATGAGA	chrA08/chrB08	down	-inf	-inf	0.0263804	21.2445	0	20.4509	15.5823	27.7003	0	0	0	22	22.5	33	0	0	0	middle
99	ppe-MIR399k-p5	GGGCTTCTCTTTCTTGGCAGG	chrA09/chrB09	down	-inf	-inf	0.0271331	10.8637	0	7.90148	14.1972	10.4925	0	0	0	8.5	20.5	12.5	0	0	0	middle
100	PC-3p-79977_98	CTTTATGATTGCTCCAAAGGTG	chrB05	down	0.293835	-1.76692	0.0276391	16.5571	4.86506	18.5917	11.7733	19.3063	6.46277	0	8.13241	20	17	23	8	0	6	middle
101	PC-5p-25190_313	GTACACGAAGGGGGATGTAGAGGGG	chrB10	down	0.418117	-1.25802	0.028199	59.5444	24.8965	66.4654	45.0156	67.1522	23.4275	20.7656	30.4965	71.5	65	80	29	31	22.5	middle
102	PC-3p-121851_58	ACGTGAAGTCGACTGTATCTGAGT	chrA10	down	-inf	-inf	0.0292766	8.26524	0	11.155	6.92548	6.71522	0	0	0	12	10	8	0	0	0	middle
103	PC-3p-205457_25	CATTTGTCCAATAAATTTCATGCA	chrB06	down	-inf	-inf	0.0293476	9.49231	0	9.29586	12.4659	6.71522	0	0	0	10	18	8	0	0	0	middle
104	gma-miR395a_L-1R+1	TGAAGTGTTTGGGGGAACTCC	chrA05	down	0.188674	-2.40603	0.0294888	4.14207	0.7815	5.11272	3.11646	4.19701	0	2.3445	0	5.5	4.5	5	0	3.5	0	middle
105	mtr-miR164a_R+1	TGGAGAAGCAGGGCACGTGCAA	chrA06	down	0.407267	-1.29595	0.0304385	93.5141	38.0852	92.029	76.8728	111.641	38.7766	36.1723	39.3067	99	111	133	48	54	29	middle
106	mtr-miR2199_1ss17AG	TGATACACTAGCACGGGTCAC	chrA09/chrB09	down	-inf	-inf	0.0307403	8.59785	0	9.76065	5.54038	10.4925	0	0	0	10.5	8	12.5	0	0	0	middle
107	gra-MIR8762c-p5_1ss13TC	TTGTTAACTTTGCTGATTTAA	chrB09	up	4.02923	2.0105	0.0334265	3.15159	12.6985	3.25355	2.42392	3.77731	12.1177	9.71292	16.2648	3.5	3.5	4.5	15	14.5	12	middle
108	gma-miR1511_R+1_1ss1AG	GACCAGGCTCTGATACCATGA	chrB05	up	5.09732	2.34974	0.0335316	1.03882	5.29521	0	3.11646	0	4.44315	6.69857	4.74391	0	4.5	0	5.5	10	3.5	low
109	PC-3p-55057_146	CTTTCTTCTTCCTCTCTTTGC	chrB02	down	0.121584	-3.03998	0.033502	53.4231	6.49537	72.5077	37.3976	50.3642	12.1177	7.36842	0	78	54	60	15	11	0	middle
110	mtr-miR171e-5p	CGATGTTGGTGAGGTTCAATC	chrA01	down	0.304961	-1.7133	0.0344402	5.72855	1.74698	6.04231	4.84783	6.29552	3.23138	2.00957	0	6.5	7	7.5	4	3	0	low
111	PC-5p-15503_485	ATCTTGCATGCAAAAATGATG	chrB05	down	-inf	-inf	0.037541	76.6897	0	104.114	51.2485	74.7068	0	0	0	112	74	89	0	0	0	middle
112	mtr-miR164a_1ss21AG	TGGAGAAGCAGGGCACGTGCG	chrA02/chrB06	down	0.325949	-1.61728	0.0406941	80.7731	26.3279	57.6343	102.843	81.8418	27.8707	33.4928	17.6202	62	148.5	97.5	34.5	50	13	middle
113	PC-3p-2588_2288	TTATTGTCGGACTAAGGTGTCT	chrB03	down	0.728146	-0.4577	0.0414437	422.217	307.436	433.187	368.435	465.029	301.327	329.57	291.411	466	532	554	373	492	215	middle
114	csi-miR1515_L+1	CTCATTTTTGCGTGCAATGATCC	chrB05	down	0.312067	-1.68007	0.0426431	16.0356	5.0042	19.9861	13.851	14.2698	4.84708	0	10.1655	21.5	20	17	6	0	7.5	middle
115	PC-3p-143791_45	AGTTTTGTGAAGGCCAGAGAT	chrB04	down	-inf	-inf	0.0430873	10.0057	0	7.43669	8.31057	14.2698	0	0	0	8	12	17	0	0	0	middle
116	ahy-miR156b-3p	GCTCTCTAAGCTTCTGTCATC	chrA05/chrB05	up	2.84264	1.50723	0.0435012	109.741	311.954	101.79	122.927	104.506	277.091	401.244	257.526	109.5	177.5	124.5	343	599	190	middle
117	mtr-miR166g-5p_1ss16TC	GGAATGTTGTCTGGCCCGAGG	No	down	0.27923	-1.84048	0.0445201	16.9813	4.74169	11.155	22.1615	17.6275	4.84708	9.378	0	12	32	21	6	14	0	middle
118	mdm-MIR156l-p3_1ss12TC	GCTCACTTCTCCTTCTGTCAGCC	chrA10	down	-inf	-inf	0.0446157	6.15135	0	7.43669	3.46274	7.55462	0	0	0	8	5	9	0	0	0	middle
119	mtr-miR156e	TTGACAGAAGATAGAGAGCAC	No	up	5.20531	2.37999	0.0453286	1500.26	7809.31	1266.1	1723.75	1510.92	7148.63	10512.1	5767.24	1362	2489	1800	8849	15693	4255	high
120	gma-miR169e_L+3R+1	TTGAGCCAAGGATGACTTGCCGGC	chrA01/chrB01	down	0.204223	-2.29178	0.0457172	159.498	32.5732	201.255	101.805	175.435	35.9492	20.4306	41.3398	216.5	147	209	44.5	30.5	30.5	middle
121	ahy-miR156b-5p_R+2	TTGACAGAAGATAGAGAGCACCA	chrB05	up	inf	inf	0.045925	0	17.7619	0	0	0	20.1962	10.0479	23.0418	0	0	0	25	15	17	middle
122	mtr-miR4414a-5p_1ss15TC	AGCTGCTGACTCGTCGGTTCA	chrA09/chrB09	down	0.361241	-1.46897	0.0473802	29.9551	10.821	24.1692	40.514	25.1821	9.29023	17.7512	5.42161	26	58.5	30	11.5	26.5	4	middle
123	PC-3p-107_28599	CTGGAGGCCTTTGAAGGAGAC	chrB04	up	2.77312	1.47151	0.0475054	1131.41	3137.54	939.811	1266.67	1187.75	2774.95	4086.8	2550.87	1011	1829	1415	3435	6101	1882	high
124	PC-5p-17520_435	CTTATGGGACCTTAATTAAGA	chrA05	down	0.534906	-0.902641	0.04798	61.1696	32.72	70.6485	45.7081	67.1522	39.5845	32.823	25.7526	76	66	80	49	49	19	middle
125	PC-3p-26916_294	CTATCAAGGCCTCGACATCTTC	chrB04	down	0.71631	-0.481343	0.0481019	79.687	57.0806	67.8598	87.261	83.9403	61.3963	52.9187	56.9269	73	126	100	76	79	42	middle
126	mdm-miR482a-5p_L-1_2ss11TG20AT	GGAATGGGCGGTTTGGGATGA	chrA05/chrB05	up	2.78753	1.47899	0.0486388	27.4214	76.4379	25.0988	33.2423	23.923	73.9179	98.469	56.9269	27	48	28.5	91.5	147	42	middle
127	PC-3p-107141_69	TAATTTAGGTATTTGTTGGGCTAT	chrA09	down	0.222503	-2.1681	0.0489536	9.10215	2.02526	11.6198	5.19411	10.4925	0	2.00957	4.06621	12.5	7.5	12.5	0	3	3	middle
128	PC-3p-23476_334	AGAGAACGAAGGCACAATGAGAGC	chrB04	down	-inf	-inf	0.0493798	68.2341	0	89.2402	37.3976	78.0644	0	0	0	96	54	93	0	0	0	middle
129	ahy-MIR3518-p5	CGAGTATCACCAAATGTCACT	chrA09	up	7.19362	2.84672	0.0497199	11.1935	80.5215	13.0142	13.851	6.71522	60.5885	113.206	67.7701	14	20	8	75	169	50	middle
130	gma-miR156c_R+2	TTGACAGAAGATAGAGAGCACTC	chrA03/chrB03	up	inf	inf	0.0498148	0	3.73221	0	0	0	4.44315	2.00957	4.74391	0	0	0	5.5	3	3.5	low
Table S4-2. Differentially expressed miRNAs in 8107 at 35 DAF(T2vsC2)
red is pvalue<=0.001,orange is pvalue <=0.01,blue is pvalue<=0.05.
Index	miR_name	miR_seq	genomeID	up/down	fold_change(T2(mean)/C2(mean))	log2(fold_change)	pvalue(t_test)	C2(mean)	T2(mean)	C2/C2_1(norm)	C2/C2_2(norm)	C2/C2_3(norm)	T2/T2_1(norm)	T2/T2_2(norm)	T2/T2_3(norm)	C2/C2_1(raw)	C2/C2_2(raw)	C2/C2_3(raw)	T2/T2_1(raw)	T2/T2_2(raw)	T2/T2_3(raw)	Expression level
1	PC-5p-7266_959	AGGACACGGCGAATCCTCTATT	chrB10	down	0.312457	-1.67827	5.34284e-05	99.1504	30.9802	100.635	96.5559	100.26	32.0559	30.4421	30.4426	106	70.5	124.5	21.5	34	19	middle
2	mtr-miR164a_1ss21AG	TGGAGAAGCAGGGCACGTGCG	chrA02/chrB06	down	0.0581898	-4.10309	4.37563e-05	58.9607	3.43091	57.9126	63.001	55.9686	4.47292	5.81982	0	61	46	69.5	3	6.5	0	middle
3	mtr-miR1507-3p_L+1R-1	CCCTCGTTCCATACATCATCTA	chrA01/chrB01	down	0.435081	-1.20064	0.000109389	2046.73	890.493	2152.74	1997.54	1989.91	966.896	835.368	869.216	2267.5	1458.5	2471	648.5	933	542.5	high
4	gma-miR319d_L+1R-2	TTGGACTGAAGGGGAGCTCCT	chrA10/chrB10	down	0.223638	-2.16076	0.000119109	652.433	145.909	632.767	701.229	623.305	139.406	189.368	108.952	666.5	512	774	93.5	211.5	68	middle
5	mtr-miR530_1ss21CA	TGCATTTGCACCTGCACTTTA	chrA08	up	2.08945	1.06312	0.00017778	395.232	825.815	430.072	401.289	354.334	857.31	809.402	810.734	453	293	440	575	904	506	middle
6	PC-3p-19376_397	AGGTGCCGGTGCATTTGCAGG	chrA03	up	6.44344	2.68783	0.000260113	17.4484	112.428	9.49387	21.9134	20.9379	110.332	116.396	110.555	10	16	26	74	130	69	middle
7	mtr-MIR171c-p5	TATTGGCTTGGTTCACTCAGA	chrA05/chrB05	down	0.235886	-2.08384	0.000264902	141.675	33.4193	152.377	130.111	142.539	35.0379	41.1864	24.0336	160.5	95	177	23.5	46	15	middle
8	gma-miR1511_L+1R+1_2	CAACCAGGCTCTGATACCATGA	chrB02	down	0.61589	-0.699256	0.000284684	65.7486	40.4939	63.1342	68.4794	65.6322	41.7473	42.0818	37.6527	66.5	50	81.5	28	47	23.5	middle
9	gma-miR1511_L+1R+1_1	AAACCAGGCTCTGATACCATGA	chrB08	down	0.61589	-0.699256	0.000284684	65.7486	40.4939	63.1342	68.4794	65.6322	41.7473	42.0818	37.6527	66.5	50	81.5	28	47	23.5	middle
10	ahy-miR156b-5p_R+1	TTGACAGAAGATAGAGAGCACT	chrA03/chrB03	up	2.74043	1.4544	0.00057315	10.0464	27.5314	8.06979	9.58711	12.4822	26.092	26.8607	29.6415	8.5	7	15.5	17.5	30	18.5	middle
11	gma-miR159a-5p_2ss19TA20TA	GAGCTCCTTGAAGTCCAAAAG	No	up	1.16684	0.222609	0.000621383	228.55	266.682	229.752	232.83	223.069	271.357	265.921	262.768	242	170	277	182	297	164	middle
12	gma-MIR1509b-p5_2ss11AG18GA	TTAATCAAGGGAATCACAGTTG	chrA09/chrB09	down	0.664806	-0.588995	0.000789782	1236.79	822.225	1174.87	1267.55	1267.95	840.909	843.873	781.894	1237.5	925.5	1574.5	564	942.5	488	middle
13	PC-5p-362_10574	AGAGACCCGAGATGCATACATT	chrB01	up	1.91151	0.934711	0.000860492	750.023	1433.67	851.6	720.403	678.066	1501.41	1397.65	1401.96	897	526	842	1007	1561	875	high
14	mtr-miR393a_R+1_1	TCCAAAGGGATCGCATTGATCC	chrA07/chrB07	up	10.3617	3.37319	0.000988655	4.00747	41.5243	3.32286	5.47835	3.22121	45.4747	39.8434	39.2549	3.5	4	4	30.5	44.5	24.5	middle
15	mtr-miR393a_R+1_2	TCCAAAGGGATCGCATTGATCT	chrA02	up	10.3617	3.37319	0.000988655	4.00747	41.5243	3.32286	5.47835	3.22121	45.4747	39.8434	39.2549	3.5	4	4	30.5	44.5	24.5	middle
16	PC-3p-646_6682	TGCTCACTCTCTTGCTGTCACC	chrA06/chrB06	up	2.23155	1.15804	0.0010412	613.394	1368.82	587.671	636.858	615.655	1388.84	1425.41	1292.21	619	465	764.5	931.5	1592	806.5	middle
17	gma-miR828a	TCTTGCTCAAATGAGTATTCCA	chrA06/chrB06	up	inf	inf	0.00131386	0	19.4229	0	0	0	18.6372	18.8025	20.8291	0	0	0	12.5	21	13	middle
18	mtr-miR166e-5p_2ss8TC10GT	GGAATGTCGTCTGGCTCGAGG	chrA08	down	0.229587	-2.12289	0.00159251	1196.81	274.772	1055.24	1299.05	1236.14	240.047	348.741	235.529	1111.5	948.5	1535	161	389.5	147	middle
19	PC-5p-2548_2316	GTTCCCCGCAGACACTTCAGA	chrA05/chrB05	down	0.108402	-3.20554	0.00178268	34.858	3.77868	34.1779	30.1309	40.2652	5.96389	5.37214	0	36	22	50	4	6	0	middle
20	gma-miR160a-3p	GCGTATGAGGAGCCAAGCATA	chrA09	down	0.53655	-0.898215	0.00183261	345.182	185.208	323.266	361.571	350.71	185.626	192.949	177.048	340.5	264	435.5	124.5	215.5	110.5	middle
21	gma-MIR2118a-p5_2ss2AG20GT	GGGAAGAGCTTGAGGAAGTTATG	chrB09	down	0.607996	-0.717866	0.0019854	185.08	112.528	176.586	195.851	182.804	125.242	99.3846	112.958	186	143	227	84	111	70.5	middle
22	mtr-miR166a_1ss20CT	TCGGACCAGGCTTCATTCCTC	chrA03/chrB03	down	0.467923	-1.09566	0.00208046	13627.5	6376.64	12370.5	14820.3	13691.8	6313.53	7166.88	5649.5	13030	10821	17002	4234.5	8004.5	3526	high
23	PC-3p-7210_966	ACTGTGTTCCCTTGATCAAAT	chrA09/chrB09	down	0.411767	-1.2801	0.00208879	58.5987	24.129	55.5392	60.2618	59.9951	22.3646	29.9944	20.028	58.5	44	74.5	15	33.5	12.5	middle
24	PC-3p-2989_2043	TTGATTGAGTGACTGTATAGCT	chrA02	up	1.67865	0.747304	0.00210217	68.6012	115.158	73.1028	65.0554	67.6455	121.514	106.995	116.964	77	47.5	84	81.5	119.5	73	middle
25	gra-MIR8723b-p3_2ss6AC21TC	CAAAACAAAAAATATAGGGACC	chrB10	up	2.46961	1.30429	0.00217744	13.0046	32.1162	9.49387	13.0111	16.5087	32.8014	29.0991	34.4482	10	9.5	20.5	22	32.5	21.5	middle
26	mtr-miR172c-5p	GTAGCATCATCAAGATTCACA	chrB08	up	5.62417	2.49164	0.0025356	61.1544	343.943	63.6089	60.2618	59.5925	314.595	359.933	357.3	67	44	74	211	402	223	middle
27	gma-miR167c_L+1_1ss22GT	CTGAAGCTGCCAGCATGATCTT	chrB09	up	2.03959	1.02828	0.00277746	947.503	1932.52	976.919	1024.45	841.14	2067.98	1738.78	1990.78	1029	748	1044.5	1387	1942	1242.5	high
28	PC-3p-181033_32	TTTTTAATTAAGTAGCTCAGC	chrB10	up	inf	inf	0.00287497	0	9.76785	0	0	0	8.94584	10.7443	9.61345	0	0	0	6	12	6	middle
29	gma-MIR5368-p3	GCTAGAATTCTAACCTTGT	chrB07	up	inf	inf	0.00293409	0	451.77	0	0	0	415.982	498.714	440.616	0	0	0	279	557	275	middle
30	mtr-miR159a_L+1_1ss22AT	CTTTGGATTGAAGGGAGCTCTT	chrA07	down	0.730208	-0.45362	0.00311729	243.087	177.504	256.809	241.732	230.719	181.153	187.129	164.23	270.5	176.5	286.5	121.5	209	102.5	middle
31	mtr-miR167b-5p	TGAAGCTGCCAGCATGATCTG	chrA04/chrB04	up	2.73543	1.45177	0.00342108	60.9627	166.759	77.8498	64.3706	40.6678	164.753	158.478	177.048	82	47	50.5	110.5	177	110.5	middle
32	PC-5p-16249_465	CTAGGGATGAGATAGAGCATG	chrA09/chrB09	down	0.186751	-2.42081	0.00370269	56.4418	10.5406	50.3175	58.2075	60.8004	16.4007	15.2211	0	53	42.5	75.5	11	17	0	middle
33	mdm-miR482a-5p_L-1_2ss11TG20AT	GGAATGGGCGGTTTGGGATGA	chrA05/chrB05	up	24.0318	4.58687	0.00408171	56.856	1366.35	46.52	75.3273	48.7209	1324.73	1534.19	1240.13	49	55	60.5	888.5	1713.5	774	middle
34	PC-3p-8612_823	CTATTGAGCCGTGCCAATATC	chrA08/chrB08	up	1.4076	0.493242	0.00411085	51.7931	72.9042	46.52	54.0987	54.7606	71.5667	77.4483	69.6975	49	39.5	68	48	86.5	43.5	middle
35	ptc-MIR477d-p5_2ss7AG17TG	TCCCTCGAAGGCTTCCGCTA	chrA03/chrB04	down	-inf	-inf	0.00423662	3.81938	0	3.32286	4.10876	4.02652	0	0	0	3.5	3	5	0	0	0	low
36	PC-3p-2588_2288	TTATTGTCGGACTAAGGTGTCT	chrB03	down	0.198002	-2.33641	0.00432769	356.225	70.5332	389.249	362.941	316.484	77.5306	63.5703	70.4986	410	265	393	52	71	44	middle
37	gma-MIR168a-p3	CCCGCCTTGCATCAACTGAAT	chrA05	down	0.412771	-1.27659	0.00432756	1867.78	770.965	1628.2	2113.27	1861.86	736.541	994.741	581.614	1715	1543	2312	494	1111	363	high
38	ahy-miR167-3p_L-1	GATCATGTGGCAGTTTCACC	chrA09	up	6.20147	2.63261	0.00448475	1299.64	8059.69	1148.76	1477.78	1272.38	7987.14	8978.63	7213.29	1210	1079	1580	5357	10028	4502	high
39	mtr-miR166e-5p	GGAATGTTGGCTGGCTCGAGG	chrB08	down	0.35981	-1.47469	0.00461473	1115.45	401.351	988.787	1269.61	1087.97	383.926	481.254	338.874	1041.5	927	1351	257.5	537.5	211.5	middle
40	lja-MIR7539-p5_1ss14TA	ATGAGGTATTTCAAAATACCTC	chrB05	up	inf	inf	0.00466228	0	11.9293	0	0	0	12.6733	10.2966	12.8179	0	0	0	8.5	11.5	8	middle
41	ahy-miR3508	TAGAGGGTCCCCATGTTCTCA	No	down	0.0701214	-3.834	0.00488353	4428.13	310.507	3830.78	4822.32	4631.3	300.431	378.736	252.353	4035	3521	5751	201.5	423	157.5	high
42	lja-MIR396-p3	GTTCAATAAAGCTGTGGGAAG	chrA01	down	0.668653	-0.580671	0.00501208	519.629	347.452	557.29	486.203	515.394	366.779	329.491	346.084	587	355	640	246	368	216	middle
43	ahy-miR408-3p_L-1R+1_1	TGCACTGCCTCTTCCCTGGCC	chrA09	down	0.028417	-5.1371	0.00530465	73.5181	2.08917	68.3559	86.9688	65.2296	0	6.2675	0	72	63.5	81	0	7	0	middle
44	ahy-miR408-3p_L-1R+1_2	TGCACTGCCTCTTCCCTGGCT	chrB09	down	0.028417	-5.1371	0.00530465	73.5181	2.08917	68.3559	86.9688	65.2296	0	6.2675	0	72	63.5	81	0	7	0	middle
45	ptc-MIR166n-p5_2ss16AG18GA	AATGAAGTTTGATCCGAAATC	chrA06/chrB06	up	9.89979	3.3074	0.00584366	1.91292	18.9375	3.32286	0	2.41591	22.3646	15.2211	19.2269	3.5	0	3	15	17	12	middle
46	ptc-miR6478_1ss21GA	CCGACCTTAGCTCAGTTGGTA	chrA03/chrB09	up	4.52232	2.17706	0.0060452	18.6085	84.1536	15.1902	18.4894	22.1458	81.258	96.6985	74.5042	16	13.5	27.5	54.5	108	46.5	middle
47	PC-5p-37033_217	TTCCTGAAAAACCACCACTTC	chrB09	down	0.336067	-1.57318	0.00609788	31.1686	10.4747	36.0767	26.0222	31.4068	8.94584	8.05821	14.4202	38	19	39	6	9	9	middle
48	ahy-miR156b-3p	GCTCTCTAAGCTTCTGTCATC	chrA05/chrB05	up	3.03581	1.60208	0.00649648	113.187	343.613	112.977	121.893	104.689	339.196	383.213	308.431	119	89	130	227.5	428	192.5	middle
49	lja-miR396	TTCCACAGCTTTCTTGAACTG	chrA01	up	2.80404	1.48751	0.00664358	737.68	2068.48	787.991	734.099	690.95	2270.75	2096.92	1837.77	830	536	858	1523	2342	1147	high
50	PC-3p-231_14884	TTTCATTCCATACATCATCTAT	chrA01/chrB01	up	3.20892	1.68209	0.0067531	714.767	2293.63	722.958	729.99	691.353	2427.3	2026.19	2427.4	761.5	533	858.5	1628	2263	1515	high
51	nta-miR171a	TATTGGTGCGGTTCAATGAGA	chrA08/chrB08	down	0.517485	-0.95041	0.00690794	46.4356	24.0297	42.2477	47.9356	49.1235	21.6191	30.4421	20.028	44.5	35	61	14.5	34	12.5	middle
52	mtr-MIR319b-p5_2ss20CA22AT	ATGGGTGACAATAAGATTTAAT	chrA05	up	inf	inf	0.00694977	0	10.699	0	0	0	11.9278	8.95356	11.2157	0	0	0	8	10	7	middle
53	gma-miR171n	TTGAGCCGCGTCAATATCTTA	chrA08/chrB08	down	0.580505	-0.784621	0.00738903	493.704	286.598	442.889	545.781	492.443	278.067	339.788	241.938	466.5	398.5	611.5	186.5	379.5	151	middle
54	mtr-miR164a_1ss21AT	TGGAGAAGCAGGGCACGTGCT	chrB02	down	0.0349725	-4.83764	0.00777757	42.6327	1.49097	51.7416	36.2941	39.8625	4.47292	0	0	54.5	26.5	49.5	3	0	0	middle
55	PC-5p-40313_200	TTAGATTTTTTACCGTTATT	chrB07	up	2.0559	1.03977	0.00802253	12.2336	25.151	10.4433	10.9567	15.3008	28.3285	21.4886	25.6359	11	8	19	19	24	16	middle
56	gma-MIR162c-p5	GGAGGCAGCGGTTCATCGATC	chrA01	down	0.298444	-1.74447	0.00816102	219.123	65.3961	181.333	246.526	229.512	61.1299	80.5821	54.4762	191	180	285	41	90	34	middle
57	mtr-miR319c-5p_L-1R+1_1ss21GA	GAGTTCCTTGCAGCCCAAAAG	chrA01/chrB10	down	0.604888	-0.725259	0.00845895	22.1271	13.3844	19.4624	23.9678	22.9512	14.1642	14.7734	11.2157	20.5	17.5	28.5	9.5	16.5	7	middle
58	sly-miR164b-3p	CACGTGTTCTCCTTCTCCAAC	chrA06/chrB06	up	4.9936	2.32008	0.00861908	2.76625	13.8136	4.27224	0	4.02652	14.9097	16.1164	10.4146	4.5	0	5	10	18	6.5	middle
59	PC-3p-66569_120	TGAAACTTGATAGGATAAAATGGT	chrB09	down	-inf	-inf	0.00873082	9.75794	0	11.3926	8.21752	9.66364	0	0	0	12	6	12	0	0	0	middle
60	ahy-miR398_R+1	TGTGTTCTCAGGTCACCCCTT	chrB09	down	0.349293	-1.51749	0.00873244	788.001	275.243	645.583	920.363	798.056	250.484	373.364	201.882	680	672	991	168	417	126	middle
61	gma-miR171n_1ss20TC	TTGAGCCGCGTCAATATCTCA	chrA03/chrB03	down	0.296659	-1.75312	0.00938087	1742.34	516.883	1533.26	2044.11	1649.66	533.023	599.441	418.185	1615	1492.5	2048.5	357.5	669.5	261	high
62	PC-3p-41130_196	AAAGTCTGCTGTCTCTGCTTCTGG	chrB04	down	0.128607	-2.95896	0.00962081	27.0509	3.47894	33.2286	20.5438	27.3803	10.4368	0	0	35	15	34	7	0	0	middle
63	mtr-miR166a_L+1	ATCGGACCAGGCTTCATTCCCC	chrB05	down	0.744111	-0.42641	0.00979143	353.268	262.87	360.292	347.19	352.32	243.029	262.787	282.796	379.5	253.5	437.5	163	293.5	176.5	middle
64	ahy-MIR3516-p5	ATATTGACAGAAGTGTTCTTC	chrA02	up	21.2369	4.4085	0.010026	145.808	3096.52	126.268	162.981	148.176	2964.05	3667.38	2658.12	133	119	184	1988	4096	1659	high
65	PC-3p-1045_4577	AAACTCTCCCATTTATCAACC	chrB08	up	1.46782	0.553676	0.0102112	366.836	538.45	380.704	348.56	371.245	516.622	586.011	512.717	401	254.5	461	346.5	654.5	320	middle
66	PC-3p-70396_113	ACTGCACATGAAGTTAACTGC	chrB05	up	7.07724	2.82319	0.0104209	2.17489	15.3922	0	4.10876	2.41591	14.9097	19.2502	12.0168	0	3	3	10	21.5	7.5	middle
67	gma-miR6300_R+2_2	GTCGTTGTAGTATAGTGGTG	chrA02/chrA10	down	0.180898	-2.46675	0.0103795	159.2	28.7989	125.319	192.427	159.853	33.5469	41.6341	11.2157	132	140.5	198.5	22.5	46.5	7	middle
68	gma-miR6300_R+2_1	GTCGTTGTAGTATAGTGGTA	chrA09	down	0.180898	-2.46675	0.0103795	159.2	28.7989	125.319	192.427	159.853	33.5469	41.6341	11.2157	132	140.5	198.5	22.5	46.5	7	middle
69	ahy-miR408-3p	ATGCACTGCCTCTTCCCTGGC	chrA06/chrB06	down	-inf	-inf	0.0108169	37.6044	0	30.8551	44.5116	37.4466	0	0	0	32.5	32.5	46.5	0	0	0	middle
70	gma-miR6300_R+4_1	GTCGTTGTAGTATAGTGGTAAG	chrB01	down	0.436173	-1.19703	0.0109074	33.5757	14.6448	39.8743	29.4461	31.4068	19.3827	12.535	12.0168	42	21.5	39	13	14	7.5	middle
71	PC-3p-3730_1713	GAGGCCTTTTTGGGAGGGAGT	chrA03/chrB03	up	4.28198	2.09828	0.010918	44.0702	188.707	42.7224	45.1964	44.2917	178.171	218.915	169.036	45	33	55	119.5	244.5	105.5	middle
72	gma-miR6300_R+4_3	GTCGTTGTAGTATAGTGGTGAG	chrB05	down	0.436173	-1.19703	0.0109074	33.5757	14.6448	39.8743	29.4461	31.4068	19.3827	12.535	12.0168	42	21.5	39	13	14	7.5	middle
73	gma-miR6300_R+4_2	GTCGTTGTAGTATAGTGGTGAC	chrB10	down	0.436173	-1.19703	0.0109074	33.5757	14.6448	39.8743	29.4461	31.4068	19.3827	12.535	12.0168	42	21.5	39	13	14	7.5	middle
74	mtr-MIR171b-p5	AGGTATTGGCGCGCCTCAATT	chrA08/chrB08	down	0.245862	-2.02408	0.0109251	38.6694	9.50736	34.6526	47.9356	33.4201	13.4188	10.2966	4.80672	36.5	35	41.5	9	11.5	3	middle
75	gma-MIR5037c-p5_2ss2AT18AG_2	ATCCCTCAAAGGCTTCCGCTAC	chrB03	up	2.12405	1.08682	0.0110719	8.62631	18.3227	7.5951	8.21752	10.0663	20.8736	15.6687	18.4258	8	6	12.5	14	17.5	11.5	middle
76	gma-MIR5037c-p5_2ss2AT18AG_1	ATCCCTCAAAGGCTTCCGCTA	chrB03	up	2.12405	1.08682	0.0110719	8.62631	18.3227	7.5951	8.21752	10.0663	20.8736	15.6687	18.4258	8	6	12.5	14	17.5	11.5	middle
77	csi-miR1515_L-1	CATTTTTGCGTGCAATGATCC	chrA05	down	0.47083	-1.08672	0.0111424	37.2518	17.5393	33.7032	43.8268	34.2254	14.1642	15.2211	23.2325	35.5	32	42.5	9.5	17	14.5	middle
78	PC-5p-170344_35	AAGGAAGTAGTGGCAACCCCA	chrB08	up	inf	inf	0.0112889	0	6.14495	0	0	0	7.45487	5.37214	5.60784	0	0	0	5	6	3.5	middle
79	gma-MIR167k-p5_2ss1AT17TG	TACTTTTCTCTTTTATGAG	chrA06	up	inf	inf	0.0115463	0	4.53552	0	0	0	5.21841	3.58143	4.80672	0	0	0	3.5	4	3	low
80	gma-miR482b-3p	TCTTCCCTACACCTCCCATACC	No	down	0.428083	-1.22404	0.0116132	122306	52357	133822	100758	132338	57475.5	42376.3	57219.2	140956	73568	164333	38549	47329	35712	high
81	vvi-MIR3630-p5_2ss19AG20CT	TGGGAATCTCTCTGATGCGT	chrA01	down	0.105887	-3.23941	0.0118229	35.2325	3.73065	28.0069	45.8812	31.8095	0	11.192	0	29.5	33.5	39.5	0	12.5	0	middle
82	mtr-miR166b_L+1_1ss22AC	CTCGGACCAGGCTTCATTCCTC	chrA06/chrB06	down	0.608966	-0.715566	0.0120187	212.187	129.215	215.511	188.318	232.733	117.787	132.065	137.793	227	137.5	289	79	147.5	86	middle
83	mdm-miR399i_L-2R+2	CCAAAGGAGAGTTGCCCTGCA	chrA01	up	2.57084	1.36224	0.012466	12.7718	32.8344	8.06979	15.7503	14.4955	29.8195	39.8434	28.8403	8.5	11.5	18	20	44.5	18	middle
84	mtr-miR399l_L-2R+2	CCAAAGGAGAGTTGCCCTGCA	chrB01	up	2.57084	1.36224	0.012466	12.7718	32.8344	8.06979	15.7503	14.4955	29.8195	39.8434	28.8403	8.5	11.5	18	20	44.5	18	middle
85	mtr-miR166a_1ss5AN	TCGGNCCAGGCTTCATTCCCC	chrA08	down	0.575836	-0.796271	0.0124788	227.663	131.096	196.523	244.471	241.994	120.769	145.943	126.577	207	178.5	300.5	81	163	79	middle
86	PC-3p-23476_334	AGAGAACGAAGGCACAATGAGAGC	chrB04	up	6.52134	2.70517	0.0128891	53.1884	346.86	53.1657	45.1964	61.2031	359.325	280.694	400.56	56	33	76	241	313.5	250	middle
87	PC-5p-94368_80	AATTCAGGTGCAGTCGACTTTAGG	chrB06	down	-inf	-inf	0.0134124	12.1415	0	12.342	9.58711	14.4955	0	0	0	13	7	18	0	0	0	middle
88	gma-MIR156o-p3_2ss21GA23TA	TGCTCACTACTCTTTCTGTCAGA	chrA06/chrB06	down	0.361599	-1.46754	0.0138967	137.165	49.5988	165.668	117.785	128.043	61.8754	38.0526	48.8684	174.5	86	159	41.5	42.5	30.5	middle
89	PC-3p-35368_226	AAGGGTCACGGATTTGTTACTCCC	chrB04	down	0.31924	-1.64729	0.0143495	27.4168	8.75253	32.7539	25.3374	24.1591	7.45487	3.58143	15.2213	34.5	18.5	30	5	4	9.5	middle
90	mtr-miR156e	TTGACAGAAGATAGAGAGCAC	chrA03	up	3.75448	1.90861	0.0143224	1535.36	5764.5	1326.29	1639.4	1640.4	5503.18	6829.78	4960.54	1397	1197	2037	3691	7628	3096	high
91	PC-5p-118138_60	TGTTGGTCAGAAAGGAACTTA	chrB01	up	inf	inf	0.0144847	0	41.6462	0	0	0	40.2563	51.0353	33.6471	0	0	0	27	57	21	middle
92	ptc-MIR399g-p5_1ss20GC	GTGCAATTCTCCTTTGGCACA	chrA03/chrB03	up	inf	inf	0.0148523	0	6.8289	0	0	0	5.21841	8.05821	7.21009	0	0	0	3.5	9	4.5	low
93	mtr-miR164a	TGGAGAAGCAGGGCACGTGCA	chrA02/chrA04	down	0.134944	-2.88956	0.0149199	8327.42	1123.74	6816.6	10019.2	8146.45	1149.54	1326.02	895.653	7180	7315.5	10116	771	1481	559	high
94	mtr-miR160a	TGCCTGGCTCCCTGTATGCCA	chrA09	down	0.353477	-1.50031	0.0149354	3921.93	1386.31	3266.84	4628.86	3870.09	1328.46	1652.83	1177.65	3441	3379.75	4805.75	891	1846	735	high
95	mtr-miR164a_L+1	CTGGAGAAGCAGGGCACGTGCA	chrA06/chrB06	down	0.167097	-2.58124	0.0152572	73.1433	12.222	65.9824	89.0232	64.4243	14.1642	12.0873	10.4146	69.5	65	80	9.5	13.5	6.5	middle
96	gma-MIR160e-p3_1ss5GA	TAACAAATGGCGTGCGAGGAG	chrA06	down	0.427332	-1.22657	0.0153401	463.999	198.282	429.598	532.769	429.629	205.009	191.159	198.678	452.5	389	533.5	137.5	213.5	124	middle
97	PC-3p-55057_146	CTTTCTTCTTCCTCTCTTTGC	chrB02	down	0.242094	-2.04636	0.0155511	27.7706	6.72308	20.8865	34.2397	28.1856	0	8.95356	11.2157	22	25	35	0	10	7	middle
98	mtr-MIR5206a-p5_2ss20GT21GC	AACCCTCAAAGGCTTCCATTC	chrA03/chrA04	up	2.81277	1.49199	0.0156992	33.8135	95.1096	29.431	36.9789	35.0307	91.6949	111.92	81.7143	31	27	43.5	61.5	125	51	middle
99	ahy-MIR3513-p5	TGAACTTCTGTTGATTGTGTT	chrA07	up	10.7645	3.42821	0.0158694	26.2357	282.415	25.6335	9.58711	43.4864	240.047	357.247	249.95	27	7	54	161	399	156	middle
100	ptc-MIR171m-p5_1ss17CT	CGTGGTATTGATCCGGTTCATC	chrB07	up	1.43924	0.525312	0.0159266	668.793	962.557	688.306	660.141	657.933	1046.66	921.322	919.686	725	482	817	702	1029	574	middle
101	PC-3p-135887_49	TGGCACACAGAAGCCATCTTC	chrA04	up	inf	inf	0.015991	0	12.0543	0	0	0	14.9097	11.6396	9.61345	0	0	0	10	13	6	middle
102	ptc-miR6478_R+3_1ss21GA	CCGACCTTAGCTCAGTTGGTAGAG	chrA08	up	8.45039	3.07902	0.0163333	1.20796	10.2077	0	0	3.62387	8.94584	8.05821	13.619	0	0	4.5	6	9	8.5	middle
103	PC-3p-3594_1757	ATGGGAGCCTTTTTGGGTCGT	chrB04	up	2.82953	1.50056	0.0163807	116.604	329.936	98.7363	152.024	99.0523	333.978	393.061	262.768	104	111	123	224	439	164	middle
104	amg-MIR319-p5_2ss12TC20CA	AGGAGCTTCCTCCAGTCCAAT	chrA07/chrB07	up	13.2624	3.72927	0.016556	1.36959	18.1641	0	4.10876	0	17.1462	23.7269	13.619	0	3	0	11.5	26.5	8.5	middle
105	mtr-miR164a_R+1	TGGAGAAGCAGGGCACGTGCAA	chrA06	down	0.109354	-3.19293	0.0168235	51.832	5.66802	37.9755	64.3706	53.15	8.94584	8.05821	0	40	47	66	6	9	0	middle
106	PC-5p-69905_114	TCAGTCGGCATCATCTTCTTA	chrA08	down	-inf	-inf	0.0172587	19.2385	0	19.9371	23.283	14.4955	0	0	0	21	17	18	0	0	0	middle
107	PC-3p-74264_106	ATAAACGGGCTGGCCCGATGGGTT	chrB07	down	-inf	-inf	0.0178195	14.3479	0	16.1396	16.435	10.4689	0	0	0	17	12	13	0	0	0	middle
108	nta-miR156a_R+3_1ss11GA	TGACAGAAGAAAGTGAGCACCCA	No	up	17.1761	4.10233	0.0181307	9.34542	160.518	8.54448	8.21752	11.2742	120.769	170.118	190.667	9	6	14	81	190	119	middle
109	PC-3p-3227_1921	TAAATATAGCACCCAACCTGA	chrA03/chrA05	up	2.11529	1.08086	0.0182041	60.8505	128.717	56.0138	58.8923	67.6455	139.406	106.547	140.196	59	43	84	93.5	119	87.5	middle
110	PC-5p-53748_150	TGCAACGCTGGGGCTGCGCATT	chrB08	down	0.151441	-2.72318	0.0182062	13.7953	2.08917	14.2408	15.0655	12.0796	0	6.2675	0	15	11	15	0	7	0	middle
111	PC-3p-20709_374	ATGATGCACATGAAAGTTTACA	chrB10	up	2.16771	1.11617	0.0182471	34.5887	74.9781	38.9249	34.2397	30.6015	87.9674	72.0762	64.8908	41	25	38	59	80.5	40.5	middle
112	mtr-MIR395g-p5	AGTTCCTCTGAACGCTTCATA	chrA05/chrB05	up	2.39092	1.25756	0.0186959	10.9648	26.216	9.49387	15.7503	7.65038	20.8736	31.3375	26.437	10	11.5	9.5	14	35	16.5	middle
113	peu-MIR2916-p3_2ss18TC19GA	CGATGCCGACCAGGGATCAGCGGA	chrA09	up	1.64942	0.721961	0.0190726	221.936	366.066	239.246	175.307	251.255	329.505	422.608	346.084	252	128	312	221	472	216	middle
114	PC-3p-74378_106	TAGACGGCGATTGGTCAGGGTC	chrB03	down	-inf	-inf	0.0192063	16.4316	0	13.2914	15.0655	20.9379	0	0	0	14	11	26	0	0	0	middle
115	PC-3p-1355_3733	TGTGTGTGTTTCTGGTCTCCAC	chrB01	up	1.37999	0.464655	0.0193776	626.22	864.175	643.685	679.315	555.659	873.71	848.798	870.017	678	496	690	586	948	543	middle
116	ahy-miR156b-5p_R+2	TTGACAGAAGATAGAGAGCACCA	chrB05	up	inf	inf	0.0196261	0	51.5298	0	0	0	47.7111	41.1864	65.6919	0	0	0	32	46	41	middle
117	ptc-MIR156b-p3_1ss13TC	GCTCACTCTCTACCTGTCACC	chrB07	up	2.26818	1.18154	0.0203388	151.613	343.887	138.611	161.611	154.618	325.032	403.806	302.824	146	118	192	218	451	189	middle
118	mtr-miR166a	TCGGACCAGGCTTCATTCCCC	chrA02/chrB02	down	0.766098	-0.384399	0.020611	58263.4	44635.5	52741.8	61968.3	60080.1	43854	48235.5	41816.9	55553.5	45246	74605.5	29413	53873	26099	high
119	mtr-miR166e-5p_2ss10GT11CT	GGAATGTTGTTTGGCTCGAGG	chrA10/chrB10	up	5.35587	2.42112	0.0206934	194.697	1042.77	173.738	217.08	193.273	945.277	1293.79	889.244	183	158.5	240	634	1445	555	middle
120	gma-miR168a	TCGCTTGGTGCAGGTCGGGAA	chrA05	down	0.600147	-0.736612	0.0216808	12521.2	7514.58	10941.7	14417.6	12204.4	7718.77	8968.79	5856.19	11525	10527	15155	5177	10017	3655	high
121	PC-3p-63255_126	TGGAAAGATAGGGATGTTGGC	chrA02/chrB09	down	-inf	-inf	0.0218613	10.0038	0	8.54448	13.0111	8.45569	0	0	0	9	9.5	10.5	0	0	0	middle
122	gma-miR6300_R+3	GTCGTTGTAGTATAGTGGTGG	chrA10/chrB10	down	-inf	-inf	0.0222178	7.26213	0	9.01918	7.53273	5.23447	0	0	0	9.5	5.5	6.5	0	0	0	low
123	PC-5p-110995_65	CGGGGCAACTCTCCTTTGGCA	chrA01/chrB01	up	inf	inf	0.0228195	0	10.4084	0	0	0	11.9278	12.0873	7.21009	0	0	0	8	13.5	4.5	middle
124	mtr-miR2199_1ss17AG	TGATACACTAGCACGGGTCAC	chrA09/chrB09	up	39.7631	5.31336	0.0239726	5.68182	225.927	6.17102	6.84794	4.02652	190.845	295.468	191.468	6.5	5	5	128	330	119.5	middle
125	mtr-miR1507-5p_R-1_2ss5TA18AG	AGAGATGTATGGAACGAGAGA	chrA01/chrB01	up	6.3564	2.66821	0.0246885	93.9834	597.396	78.3244	108.197	95.4285	574.025	750.309	467.854	82.5	79	118.5	385	838	292	middle
126	gma-MIR1511-p5	GTGGTATCAGGTCCTGCTTCA	chrA03/chrB03	down	0.384799	-1.37782	0.0248336	667.843	256.985	545.423	829.97	628.137	241.538	329.939	199.479	574.5	606	780	162	368.5	124.5	middle
127	mtr-miR166a_L-1	CGGACCAGGCTTCATTCCCC	chrA09	down	0.560568	-0.835038	0.0255294	2813.63	1577.23	2354.48	3302.07	2784.34	1436.55	1976.5	1318.64	2480	2411	3457.5	963.5	2207.5	823	high
128	PC-5p-65_46562	TTGATAAATGGGAGAGTTTCC	chrB08	up	1.67851	0.747184	0.0254803	1845.81	3098.21	2029.79	1770.19	1737.44	3182.48	2633.69	3478.47	2138	1292.5	2157.5	2134.5	2941.5	2171	high
129	gma-miR1511_R+1_1ss12GT	AACCAGGCTCTTATACCATGA	chrB03	down	0.58424	-0.775367	0.0259592	179.982	105.153	149.528	206.808	183.609	108.841	124.902	81.7143	157.5	151	228	73	139.5	51	middle
130	gma-miR390a-3p_R+1_1ss8CT	CGCTATCTATCCTGAGTTTCA	chrA07/chrB07	up	2.25197	1.17119	0.025965	5.19543	11.7	6.64571	4.10876	4.83182	8.94584	12.535	13.619	7	3	6	6	14	8.5	middle
131	gma-miR166p_L+2R+1	CGTCGGACCAGGCTTCATTCCCC	chrA10	down	0.423314	-1.2402	0.0265931	21.5904	9.13954	26.1081	20.5438	18.1193	8.94584	8.05821	10.4146	27.5	15	22.5	6	9	6.5	middle
132	PC-3p-97374_77	ATTTCACGTGAAGTCGACTGTACC	chrA01/chrA06	up	8.54583	3.09522	0.0266513	1.07374	9.17598	0	0	3.22121	9.69133	5.81982	12.0168	0	0	4	6.5	6.5	7.5	middle
133	PC-3p-26438_299	AAGAAATCCACTCCCATGCA	chrB06	down	0.293364	-1.76923	0.0272962	33.8997	9.94497	28.4816	36.9789	36.2387	11.9278	17.9071	0	30	27	45	8	20	0	middle
134	gma-miR1511	AACCAGGCTCTGATACCATG	chrA03/chrB03	down	0.466384	-1.10041	0.0279213	239.177	111.548	183.706	263.646	270.179	81.258	162.06	91.3277	193.5	192.5	335.5	54.5	181	57	middle
135	dpr-MIR408-p3_2ss16CG18TG	AAATGGACTTATTTGGTG	chrB04	down	-inf	-inf	0.0279552	4.29206	0	2.84816	4.79356	5.23447	0	0	0	3	3.5	6.5	0	0	0	low
136	gma-MIR171n-p5_1ss9GA	AGGTATTGACGTGCCTCAATT	chrA03/chrB03	down	0.0996576	-3.32688	0.0285988	8.98433	0.895356	6.17102	12.3263	8.45569	0	2.68607	0	6.5	9	10.5	0	3	0	middle
137	PC-3p-47793_169	TTCTGTCCCTTTGTCTTGAAA	chrB08	down	0.348019	-1.52276	0.0291519	53.8414	18.7378	56.4885	57.5227	47.5129	6.70938	32.6805	16.8235	59.5	42	59	4.5	36.5	10.5	middle
138	gma-MIR394c-p3_1ss19TC	AGGTGGACATACTGCCAACAG	chrA08/chrB07	down	0.274218	-1.86661	0.0292958	20.1256	5.51879	17.5637	26.707	16.1061	8.94584	7.61053	0	18.5	19.5	20	6	8.5	0	middle
139	PC-5p-47463_170	AACCCTCAAAGGCTTCCATTCT	chrA04	up	3.45634	1.78925	0.0293758	7.43128	25.685	14.2408	0	8.05304	28.3285	21.4886	27.2381	15	0	10	19	24	17	middle
140	PC-5p-11956_615	TGAGAAATGTTTCGGACTATGA	chrB04	up	1.91828	0.93981	0.0298325	75.0833	144.03	91.1412	61.6314	72.4773	135.679	121.768	174.644	96	45	90	91	136	109	middle
141	gma-miR172g_R+1_1ss9AT	GCAGCACCTTCAAGATTCACA	chrA09/chrB09	down	-inf	-inf	0.029998	9.42777	0	10.4433	6.16314	11.6769	0	0	0	11	4.5	14.5	0	0	0	middle
142	ahy-miR3514-3p	TCACCGTTAATACAGAATCCTT	chrB10	up	3.65912	1.8715	0.0302227	971.105	3553.39	1092.74	820.383	1000.19	4171.74	2604.59	3883.83	1151	599	1242	2798	2909	2424	high
143	PC-5p-111568_65	AAAGCTACAGCACTTGCGTTTGGT	chrB02	down	-inf	-inf	0.0314247	12.9028	0	15.1902	8.21752	15.3008	0	0	0	16	6	19	0	0	0	middle
144	ahy-MIR3511-p5	TCGAGCCGCCAGGGCCATGAA	chrA02	up	2.95842	1.56483	0.0319884	56.3554	166.723	44.6212	61.6314	62.8137	153.57	210.409	136.19	47	45	78	103	235	85	middle
145	PC-3p-185961_30	TATTCAATCTCCGAAGCACTCG	chrB05	down	-inf	-inf	0.0321158	8.01495	0	6.64571	10.9567	6.44243	0	0	0	7	8	8	0	0	0	middle
146	PC-3p-242444_19	ACTTTACGTGAAGTCGATTGCAGC	chrB04	up	inf	inf	0.0326175	0	8.47413	0	0	0	10.4368	5.37214	9.61345	0	0	0	7	6	6	middle
147	gma-miR1511_R+1_1ss5AN	AACCNGGCTCTGATACCATGA	chrB01/chrB08	down	0.56062	-0.834904	0.0333132	22.1893	12.4398	18.0384	23.9678	24.5618	12.6733	13.4303	11.2157	19	17.5	30.5	8.5	15	7	middle
148	mtr-miR398b	TGTGTTCTCAGGTCGCCCCTG	chrA07/chrB03	down	0.0545386	-4.19658	0.0333932	1789.27	97.5842	1374.71	2413.9	1579.2	89.4584	119.978	83.3165	1448	1762.5	1961	60	134	52	high
149	gma-miR395a_L-1R+1	TGAAGTGTTTGGGGGAACTCC	chrA05	up	inf	inf	0.033463	0	8.26337	0	0	0	5.96389	7.61053	11.2157	0	0	0	4	8.5	7	middle
150	PC-5p-102778_72	CATCAACTGATGTTATTCTCA	chrB06	up	inf	inf	0.0347049	0	17.9172	0	0	0	20.1281	11.192	22.4314	0	0	0	13.5	12.5	14	middle
151	ahy-MIR3515-p3	TCATAAAAGTGAGGTGTAGAGT	chrB05	up	inf	inf	0.034846	0	45.8492	0	0	0	46.2202	30.4421	60.8852	0	0	0	31	34	38	middle
152	gma-MIR398d-p3	GGGTCGTCCTGAGACCACATG	chrA07/chrB03	down	-inf	-inf	0.0351816	45.6167	0	31.3298	61.6314	43.889	0	0	0	33	45	54.5	0	0	0	middle
153	PC-3p-12760_577	GCGTCATCTCTTGTGCGTAGC	chrA08/chrB08	up	2.08194	1.05793	0.0372678	48.8085	101.616	45.0959	53.4139	47.9156	88.7129	124.007	92.1289	47.5	39	59.5	59.5	138.5	57.5	middle
154	ahy-MIR3518-p5	CGAGTATCACCAAATGTCACT	chrA09	up	2.30695	1.20599	0.0380528	29.4437	67.9251	15.1902	46.566	26.575	61.1299	68.9424	73.7031	16	34	33	41	77	46	middle
155	ahy-miR3519	TCAATCAATGACAGCATTTCA	chrA09	up	inf	inf	0.0384365	0	10.0414	0	0	0	13.4188	10.2966	6.40896	0	0	0	9	11.5	4	middle
156	PC-5p-54392_148	TCATCTTCTACCTCGAGCCCTG	chrB04	down	-inf	-inf	0.0385256	16.4227	0	10.4433	21.9134	16.9114	0	0	0	11	16	21	0	0	0	middle
157	PC-3p-117365_61	ATTTCACGTGAAGTCGACTGCATC	chrA07	up	inf	inf	0.0389539	0	9.00821	0	0	0	10.4368	5.37214	11.2157	0	0	0	7	6	7	middle
158	mtr-MIR399h-p5_2ss2AG21AG	GGGCAAATCTCTATTGGCAGG	chrA09/chrB09	up	2.97135	1.57112	0.0392038	2.04714	6.08277	3.32286	0	2.81856	5.21841	5.81982	7.21009	3.5	0	3.5	3.5	6.5	4.5	low
159	PC-3p-12707_579	CAGATTGAGGTGTACGCAAGA	chrA02	down	0.528829	-0.919128	0.0410363	78.9987	41.7768	78.7991	84.9144	73.2826	59.6389	30.4421	35.2493	83	62	91	40	34	22	middle
160	ahy-miR3518	TGACCTTTGGGGATATTCGTG	No	up	1.94105	0.956839	0.0414274	166.282	322.761	159.497	176.677	162.671	336.96	373.364	257.961	168	129	202	226	417	161	middle
161	PC-5p-114286_63	ACAATACGCCCCCCTTGTATTGAC	chrA02	up	inf	inf	0.0419453	0	9.76657	0	0	0	13.4188	6.2675	9.61345	0	0	0	9	7	6	middle
162	lja-miR171c_1ss5CT	TGAGTCGAATCAATATCACTC	No	up	13.8729	3.7942	0.0419038	2.14748	29.7918	0	0	6.44243	22.3646	42.9771	24.0336	0	0	8	15	48	15	middle
163	mtr-miR390	AAGCTCAGGAGGGATAGCGCC	chrA02/chrB01	down	0.70165	-0.511177	0.043028	840.15	589.491	730.079	921.047	869.325	550.169	713.599	504.706	769	672.5	1079.5	369	797	315	middle
164	vvi-MIR3630-p5_2ss18AG19CT	GGGAATCTCTCTGATGCGT	chrB06	down	0.117683	-3.08702	0.0434007	16.4844	1.93994	11.3926	23.9678	14.0928	0	5.81982	0	12	17.5	17.5	0	6.5	0	middle
165	PC-3p-38261_210	TCCAGTCAGGATGTGTCGTCC	chrB04	down	-inf	-inf	0.0435539	18.0872	0	10.4433	23.283	20.5352	0	0	0	11	17	25.5	0	0	0	middle
166	PC-3p-225630_21	GAAGTTGACTGCACCTGAGTTTCT	chrB05	up	inf	inf	0.0445682	0	9.5052	0	0	0	11.9278	5.37214	11.2157	0	0	0	8	6	7	middle
167	gma-MIR395g-p5	AGTTCCTCTGAACACTTCACA	chrA03/chrB03	down	0.47385	-1.0775	0.0447518	23.6065	11.1859	21.3612	30.1309	19.3273	11.9278	15.2211	6.40896	22.5	22	24	8	17	4	middle
168	PC-3p-177149_33	ACTTCACGTGAAGTCGATTGTACC	chrB10	up	inf	inf	0.0449541	0	14.5004	0	0	0	11.9278	10.7443	20.8291	0	0	0	8	12	13	middle
169	PC-5p-105229_70	AAGTGTGATCTCTCGTCC	chrA04	down	-inf	-inf	0.0456455	12.0083	0	12.342	16.435	7.24773	0	0	0	13	12	9	0	0	0	middle
170	ppe-MIR167c-p3_1ss11TG	GATCATGTGGGAGCTTCATC	chrA06/chrB06	up	21.2567	4.40984	0.0457879	3.34268	71.0542	0	4.79356	5.23447	49.9476	100.728	62.4874	0	3.5	6.5	33.5	112.5	39	middle
171	ptc-miR6478_R+2_1ss21GA	CCGACCTTAGCTCAGTTGGTAGA	chrA02/chrB08	up	4.94651	2.30641	0.0464292	8.00325	39.5881	8.54448	8.21752	7.24773	50.6931	26.413	41.6583	9	6	9	34	29.5	26	middle
172	mtr-miR166a_L+2	GGTCGGACCAGGCTTCATTCCCC	chrB06	down	0.0978869	-3.35274	0.0464643	93.3684	9.13954	117.249	56.1531	106.703	8.94584	8.05821	10.4146	123.5	41	132.5	6	9	6.5	middle
173	gma-miR162a_R+1	TCGATAAACCTCTGCATCCAG	chrA01	up	1.21372	0.279436	0.0472091	609.754	740.07	637.988	547.835	643.438	802.144	685.843	732.224	672	400	799	538	766	457	middle
174	gma-miR169e_L+2R+1_1ss10GA	TGAGCCAAGAATGACTTGCCGGA	chrA04/chrB04	up	2.81861	1.49498	0.0479814	3.6436	10.2699	5.69632	0	5.23447	11.1823	7.61053	12.0168	6	0	6.5	7.5	8.5	7.5	middle
175	PC-5p-147116_44	CGACCACCGGGAAGATTTCGG	chrA08	down	-inf	-inf	0.0481042	8.47147	0	6.64571	12.3263	6.44243	0	0	0	7	9	8	0	0	0	middle
176	PC-3p-229639_21	TTATCAATTTCTTCACTTTAG	chrB02	up	inf	inf	0.0490714	0	9.54229	0	0	0	10.4368	5.37214	12.8179	0	0	0	7	6	8	middle
177	PC-3p-14284_521	CGTATAATCAAACTCAGGAAT	chrA05	up	1.96594	0.975222	0.0493686	39.7192	78.0856	34.1779	47.9356	37.044	70.0757	98.4892	65.6919	36	35	46	47	110	41	middle
Table S4-3. Differentially expressed miRNAs in C2vsC1
red is pvalue<=0.001,orange is pvalue <=0.01,blue is pvalue<=0.05,green is pvalue <=0.1.
Index	miR_name	miR_seq	genomeID	up/down	fold_change(C2(mean)/C1(mean))	log2(fold_change)	pvalue(t_test)	C1(mean)	C2(mean)	C1/C1_1(norm)	C1/C1_2(norm)	C1/C1_3(norm)	C2/C2_1(norm)	C2/C2_2(norm)	C2/C2_3(norm)	C1/C1_1(raw)	C1/C1_2(raw)	C1/C1_3(raw)	C2/C2_1(raw)	C2/C2_2(raw)	C2/C2_3(raw)	Expression level
1	PC-5p-7266_959	AGGACACGGCGAATCCTCTATT	chrB10	up	4.25711	2.08987	2.89813e-06	23.2905	99.1504	25.0988	20.4302	24.3427	100.635	96.5559	100.26	27	29.5	29	106	70.5	124.5	middle
2	PC-3p-646_6682	TGCTCACTCTCTTGCTGTCACC	chrA06/chrB06	up	3.61448	1.85379	4.04981e-05	169.705	613.394	161.748	188.719	158.647	587.671	636.858	615.655	174	272.5	189	619	465	764.5	middle
3	PC-3p-48081_168	TGTCCCTTTGTCTTGAAATTA	chrA03	down	0.418839	-1.25553	6.40634e-05	17.6404	7.38849	18.1269	18.0062	16.7881	8.06979	6.84794	7.24773	19.5	26	20	8.5	5	9	middle
4	gma-miR319f_R+1	TTGGACTGAAGGGGCCTCTTC	chrA09/chrB09	up	4.93927	2.3043	6.61288e-05	50.9633	251.722	39.0426	58.8666	54.9809	245.417	267.754	241.994	42	85	65.5	258.5	195.5	300.5	middle
5	gma-miR319d_L+1R-2	TTGGACTGAAGGGGAGCTCCT	chrA10/chrB10	up	2.88334	1.52774	0.000242951	226.277	652.433	184.523	267.67	226.639	632.767	701.229	623.305	198.5	386.5	270	666.5	512	774	middle
6	ptc-MIR156b-p3_1ss13TC	GCTCACTCTCTACCTGTCACC	chrB07	up	4.50945	2.17295	0.000261254	33.6212	151.613	26.0284	42.938	31.8973	138.611	161.611	154.618	28	62	38	146	118	192	middle
7	PC-5p-2193_2613	TCAGTGCAGTTAGAGTCTAGAC	chrB04	down	0.53022	-0.915337	0.000886146	329.904	174.922	333.721	306.799	349.191	160.446	190.373	173.946	359	443	416	169	139	216	middle
8	lja-MIR396-p3	GTTCAATAAAGCTGTGGGAAG	chrA01	up	2.64726	1.4045	0.000998022	196.29	519.629	186.847	186.295	215.726	557.29	486.203	515.394	201	269	257	587	355	640	middle
9	gma-miR159a-5p_2ss19TA20TA	GAGCTCCTTGAAGTCCAAAAG	No	down	0.309905	-1.6901	0.00103364	737.485	228.55	768.767	705.014	738.674	229.752	232.83	223.069	827	1018	880	242	170	277	middle
10	PC-5p-16249_465	CTAGGGATGAGATAGAGCATG	chrA09/chrB09	up	4.16575	2.05858	0.00106328	13.549	56.4418	15.3382	15.236	10.0728	50.3175	58.2075	60.8004	16.5	22	12	53	42.5	75.5	middle
11	PC-5p-362_10574	AGAGACCCGAGATGCATACATT	chrB01	down	0.473273	-1.07925	0.00118238	1584.76	750.023	1602.61	1450.19	1701.47	851.6	720.403	678.066	1724	2094	2027	897	526	842	high
12	mdm-miR156ad_R+1	TGACAGAAGAAAGTGAGCACA	chrA08	up	3.90451	1.96514	0.00128396	72.0844	281.454	60.4231	92.4551	63.3749	254.91	313.635	275.816	65	133.5	75.5	268.5	229	342.5	middle
13	mtr-MIR171c-p5	TATTGGCTTGGTTCACTCAGA	chrA05/chrB05	up	2.00453	1.00326	0.00136267	70.6776	141.675	61.8174	73.4101	76.8053	152.377	130.111	142.539	66.5	106	91.5	160.5	95	177	middle
14	mtr-miR396a-3p	GCTCAAGAAAGCTGTGGGAGA	chrA01/chrB01	up	1.36244	0.446197	0.00149645	802.061	1092.76	786.894	834.866	784.422	1087.52	1103.2	1087.56	846.5	1205.5	934.5	1145.5	805.5	1350.5	middle
15	lja-miR396	TTCCACAGCTTTCTTGAACTG	chrA01	up	2.05633	1.04007	0.00173599	358.736	737.68	335.58	362.895	377.731	787.991	734.099	690.95	361	524	450	830	536	858	high
16	mtr-miR166b_2ss20TC21AT	TCGGACCAGGCTTCATTCCCT	chrB05	up	1.97967	0.985258	0.00179985	38.896	77.0011	37.1834	44.6693	34.8352	75.951	75.3273	79.7251	40	64.5	41.5	80	55	99	middle
17	PC-3p-12707_579	CAGATTGAGGTGTACGCAAGA	chrA02	down	0.43243	-1.20946	0.00203463	182.686	78.9987	197.072	169.674	181.311	78.7991	84.9144	73.2826	212	245	216	83	62	91	middle
18	ahy-miR408-3p_L-1R+1_1	TGCACTGCCTCTTCCCTGGCC	chrA09	up	10.5201	3.39508	0.00207596	6.98834	73.5181	0	15.9286	5.03642	68.3559	86.9688	65.2296	0	23	6	72	63.5	81	middle
19	ahy-miR408-3p_L-1R+1_2	TGCACTGCCTCTTCCCTGGCT	chrB09	up	10.5201	3.39508	0.00207596	6.98834	73.5181	0	15.9286	5.03642	68.3559	86.9688	65.2296	0	23	6	72	63.5	81	middle
20	ptc-miR319a_R+1	TTGGACTGAAGGGAGCTCCCT	chrB05	up	4.55617	2.18782	0.00216328	312.441	1423.53	239.213	392.848	305.263	1286.89	1603.22	1380.49	257.333	567.25	363.667	1355.5	1170.58	1714.25	high
21	mtr-miR319a-3p_R+1_1	TTGGACTGAAGGGAGCTCCCA	chrA05/chrB05	up	4.55617	2.18782	0.00216328	312.441	1423.53	239.213	392.848	305.263	1286.89	1603.22	1380.49	257.333	567.25	363.667	1355.5	1170.58	1714.25	high
22	gma-MIR156u-p3	TGCTCACTTCTCTATCTGTCAG	chrA01	down	-inf	-inf	0.00228911	13.7718	0	14.8734	13.851	12.591	0	0	0	16	20	15	0	0	0	middle
23	mtr-miR166e-5p_2ss10GT11CT	GGAATGTTGTTTGGCTCGAGG	chrA10/chrB10	up	4.82247	2.26977	0.00265296	40.3728	194.697	34.3947	50.2097	36.514	173.738	217.08	193.273	37	72.5	43.5	183	158.5	240	middle
24	PC-3p-8612_823	CTATTGAGCCGTGCCAATATC	chrA08/chrB08	up	2.50005	1.32196	0.00296475	20.7168	51.7931	19.0565	20.4302	22.6639	46.52	54.0987	54.7606	20.5	29.5	27	49	39.5	68	middle
25	PC-3p-1045_4577	AAACTCTCCCATTTATCAACC	chrB08	up	1.28858	0.365783	0.00308829	284.682	366.836	270.509	284.291	299.247	380.704	348.56	371.245	291	410.5	356.5	401	254.5	461	middle
26	PC-3p-114066_63	TGCGCAGCCCCAGCGTTGCATC	chrB08	down	0.104975	-3.25188	0.00317223	18.0878	1.89877	14.8734	20.0839	19.3063	5.69632	0	0	16	29	23	6	0	0	middle
27	PC-3p-4234_1541	TAATCCATATCCGAAGCACTCG	chrB08	up	inf	inf	0.00319547	0	347.204	0	0	0	352.223	310.896	378.493	0	0	0	371	227	470	middle
28	mtr-miR395a_L-1	TGAAGTGTTTGGGGGAACTC	chrB05	down	0.233651	-2.09757	0.00324029	33.307	7.78222	27.8876	36.3588	35.6746	5.22163	13.6959	4.42917	30	52.5	42.5	5.5	10	5.5	middle
29	mtr-miR319a-3p_L+1_1ss21CT	TTTGGACTGAAGGGAGCTCCT	chrA01/chrB10	up	2.3343	1.22299	0.00338061	1224.51	2858.36	966.769	1432.53	1274.21	2723.32	3239.76	2612	1040	2068.5	1518	2868.5	2365.5	3243.5	high
30	PC-3p-6231_1097	TACCTCCTCCTTTGTGAATTC	chrB10	up	1.36848	0.452576	0.00340119	79.7092	109.081	76.226	84.8371	78.0644	103.483	108.197	115.561	82	122.5	93	109	79	143.5	middle
31	ahy-miR408-3p	ATGCACTGCCTCTTCCCTGGC	chrA06/chrB06	up	6.745	2.75382	0.00371319	5.57515	37.6044	0	6.23293	10.4925	30.8551	44.5116	37.4466	0	9	12.5	32.5	32.5	46.5	middle
32	gma-miR167c_L+1_1ss22GT	CTGAAGCTGCCAGCATGATCTT	chrB09	down	0.652734	-0.615434	0.00383467	1451.59	947.503	1483.62	1332.12	1539.04	976.919	1024.45	841.14	1596	1923.5	1833.5	1029	748	1044.5	high
33	ahy-MIR3511-p5	TCGAGCCGCCAGGGCCATGAA	chrA02	up	7.50116	2.90711	0.00385449	7.5129	56.3554	0	12.4659	10.0728	44.6212	61.6314	62.8137	0	18	12	47	45	78	middle
34	peu-MIR2916-p5_1ss5AG	TACCGTCCTAGTCTCAACCATA	chrA09	up	9.95788	3.31584	0.0041726	27.7134	275.967	14.8734	42.2454	26.0215	233.549	283.505	310.847	16	61	31	246	207	386	middle
35	ahy-MIR3516-p5	ATATTGACAGAAGTGTTCTTC	chrA02	up	4.41529	2.14251	0.00431124	33.0235	145.808	37.1834	36.705	25.1821	126.268	162.981	148.176	40	53	30	133	119	184	high
36	mtr-miR319a-3p_L-1R+2_1ss20CT	TGGACTGAAGGGAGCTCCTTC	chrA07/chrB07	up	5.7757	2.52999	0.00432223	36.6437	211.643	27.8876	42.5917	39.4519	202.219	241.047	191.662	30	61.5	47	213	176	238	middle
37	mtr-MIR167a-p3_1ss14TC	GGTCATGCTGTGCCAGCCTCACT	chrA02/chrB02	up	1.84936	0.887023	0.0047031	39.4094	72.882	47.8737	36.3588	33.9958	75.4763	65.0554	78.1144	51.5	52.5	40.5	79.5	47.5	97	middle
38	ahy-miR3508	TAGAGGGTCCCCATGTTCTCA	chrA10/chrB10	up	13.5129	3.75626	0.00515555	327.697	4428.13	277.017	369.474	336.6	3830.78	4822.32	4631.3	298	533.5	401	4035	3521	5751	high
39	PC-3p-178377_32	ACGTGAAGTTGACTGTACTCGAGT	chrB05	down	-inf	-inf	0.00521109	6.51514	0	7.43669	6.23293	5.87582	0	0	0	8	9	7	0	0	0	middle
40	PC-3p-35368_226	AAGGGTCACGGATTTGTTACTCCC	chrB04	up	27.9962	4.80716	0.00523626	0.979303	27.4168	0	0	2.93791	32.7539	25.3374	24.1591	0	0	3.5	34.5	18.5	30	middle
41	ahy-miR3518	TGACCTTTGGGGATATTCGTG	chrA09	up	1.48319	0.568707	0.00537258	112.111	166.282	115.269	109.423	111.641	159.497	176.677	162.671	124	158	133	168	129	202	middle
42	mtr-miR395a_L-1R+1	TGAAGTGTTTGGGGGAACTCT	chrA03/chrB03	down	0.111371	-3.16656	0.00580438	8.43597	0.939521	9.29586	7.61802	8.39403	0	0	2.81856	10	11	10	0	0	3.5	low
43	nta-miR171a	TATTGGTGCGGTTCAATGAGA	chrA08/chrB08	up	2.18577	1.12814	0.00668382	21.2445	46.4356	20.4509	15.5823	27.7003	42.2477	47.9356	49.1235	22	22.5	33	44.5	35	61	middle
44	csi-miR1515_L+1	CTCATTTTTGCGTGCAATGATCC	chrB05	down	0.185369	-2.43153	0.00775467	16.0356	2.97251	19.9861	13.851	14.2698	5.69632	0	3.22121	21.5	20	17	6	0	4	middle
45	gma-MIR2118a-p5_2ss2AG20GT	GGGAAGAGCTTGAGGAAGTTATG	chrB09	down	0.337333	-1.56775	0.00801843	548.657	185.08	590.752	478.55	576.67	176.586	195.851	182.804	635.5	691	687	186	143	227	middle
46	PC-5p-94368_80	AATTCAGGTGCAGTCGACTTTAGG	chrB06	down	0.331515	-1.59285	0.00804626	36.6243	12.1415	42.7609	31.8572	35.2549	12.342	9.58711	14.4955	46	46	42	13	7	18	middle
47	mtr-miR167b-5p_R+1_1ss2GA	TAAAGCTGCCAGCATGATCTGA	chrA06/chrB06	up	9.24215	3.20823	0.00822208	15.9022	146.971	13.479	18.6988	15.5289	129.591	171.198	140.123	14.5	27	18.5	136.5	125	174	middle
48	mtr-miR1507-5p_R-1_2ss5TA18AG	AGAGATGTATGGAACGAGAGA	chrA01/chrB01	down	0.606999	-0.720235	0.00848015	154.833	93.9834	139.903	171.406	153.191	78.3244	108.197	95.4285	150.5	247.5	182.5	82.5	79	118.5	middle
49	mtr-miR159a_L+1_1ss22AT	CTTTGGATTGAAGGGAGCTCTT	chrA07	down	0.7757	-0.366429	0.0084934	313.378	243.087	325.82	291.563	322.75	256.809	241.732	230.719	350.5	421	384.5	270.5	176.5	286.5	middle
50	PC-3p-107_28599	CTGGAGGCCTTTGAAGGAGAC	chrB04	up	2.15786	1.1096	0.00889349	1131.41	2441.43	939.811	1266.67	1187.75	2128.53	2787.11	2408.66	1011	1829	1415	2242	2035	2991	high
51	PC-3p-12760_577	GCGTCATCTCTTGTGCGTAGC	chrA08/chrB08	up	1.66853	0.738574	0.00892241	29.2524	48.8085	30.6763	27.7019	29.3791	45.0959	53.4139	47.9156	33	40	35	47.5	39	59.5	middle
52	PC-5p-2548_2316	GTTCCCCGCAGACACTTCAGA	chrA05/chrB05	down	0.127867	-2.96729	0.00903099	272.612	34.858	229.608	311.646	276.583	34.1779	30.1309	40.2652	247	450	329.5	36	22	50	middle
53	mtr-miR166b_2ss20TC21AG	TCGGACCAGGCTTCATTCCCG	chrA10/chrB10	up	4.11997	2.04263	0.00906705	267.419	1101.76	250.523	281.867	269.868	980.242	1260.02	1065.01	269.5	407	321.5	1032.5	920	1322.5	high
54	mtr-miR396a-5p	TTCCACAGCTTTCTTGAACTT	chrA01/chrB01	up	1.85789	0.893666	0.00907277	249.734	463.978	219.847	288.446	240.909	414.882	527.291	449.762	236.5	416.5	287	437	385	558.5	middle
55	gma-MIR1509b-p5_2ss11AG18GA	TTAATCAAGGGAATCACAGTTG	chrA09/chrB09	down	0.86286	-0.212802	0.00982457	1433.36	1236.79	1436.67	1400.33	1463.08	1174.87	1267.55	1267.95	1545.5	2022	1743	1237.5	925.5	1574.5	middle
56	mtr-miR166a_L+2R-2	TCTCGGACCAGGCTTCATTCC	No	up	2.37317	1.24682	0.0101711	1122.72	2664.41	1072.9	1119.97	1175.3	2358.59	2689.64	2945	1154.17	1617.17	1400.17	2484.33	1963.83	3657	high
57	gma-miR156a_L+1	TTGACAGAAGAGAGTGAGCAC	chrA10	up	3.10917	1.63653	0.0104455	471.392	1465.64	369.743	601.27	443.163	1185.17	1684.25	1527.5	397.75	868.2	527.95	1248.35	1229.75	1896.8	high
58	gma-MIR156u-p3_1ss22CT	GCTCACTTCTCTATCTGTCAGT	chrA01/chrB01	down	0.66658	-0.58515	0.0105089	241.236	160.803	251.918	239.275	232.515	184.181	154.079	144.149	271	345.5	277	194	112.5	179	middle
59	mtr-miR390	AAGCTCAGGAGGGATAGCGCC	chrA01/chrB07	up	1.73211	0.79253	0.0109338	485.045	840.15	443.412	547.113	464.609	730.079	921.047	869.325	477	790	553.5	769	672.5	1079.5	middle
60	ahy-miR398_R+1	TGTGTTCTCAGGTCACCCCTT	chrB09	up	12.9294	3.69258	0.0114057	60.9466	788.001	52.0568	72.025	58.7582	645.583	920.363	798.056	56	104	70	680	672	991	middle
61	mtr-miR172c-5p	GTAGCATCATCAAGATTCACA	chrB08	down	0.681405	-0.553415	0.0119725	89.7475	61.1544	87.3811	84.4908	97.3707	63.6089	60.2618	59.5925	94	122	116	67	44	74	middle
62	mdm-miR156a_1ss11GA	TGACAGAAGAAAGTGAGCAC	chrA10	up	4.5425	2.18349	0.0120234	202.404	919.419	148.734	276.327	182.15	740.997	1098.41	918.851	160	399	217	780.5	802	1141	high
63	nta-miR156a_R+3_1ss11GA	TGACAGAAGAAAGTGAGCACCCA	NO	up	6.74713	2.75427	0.0120697	1.3851	9.34542	0	4.15529	0	8.54448	8.21752	11.2742	0	6	0	9	6	14	middle
64	PC-5p-34874_230	AGTGACTCGGATATTGATTACT	chrB08	up	inf	inf	0.0122103	0	38.8917	0	0	0	46.52	31.5005	38.6546	0	0	0	49	23	48	middle
65	PC-3p-19324_398	CTAGATTCTGGTGCACTGACC	chrB04	down	0.332228	-1.58976	0.0123257	101.956	33.8726	122.705	94.1865	88.9767	41.773	26.0222	33.8227	132	136	106	44	19	42	middle
66	ptc-MIR166g-p5	GGAATGCTGTCTGGTTCGAGA	chrA05/chrB05	up	inf	inf	0.0124443	0	5.28162	0	0	0	5.69632	4.10876	6.03978	0	0	0	6	3	7.5	low
67	ahy-miR159	TTTGGATTGAAGGGAGCTCTA	chrA03	up	1.60792	0.6852	0.0128249	10995.6	17680.1	9306.08	12551	11129.6	16299.1	20034.3	16706.8	10011	18123	13259	17168	14628	20746	high
68	mtr-miR171d	TGATTGAGCCGTGCCAATATC	chrB04	up	1.80152	0.849213	0.0132703	554.559	999.047	519.948	590.282	553.446	907.931	1121.24	967.975	559.333	852.333	659.333	956.333	818.667	1202	middle
69	lus-miR159c_1ss1TC	CTTGGATTGAAGGGAGCTCTT	chrA09	up	1.74832	0.805968	0.013806	82.5753	144.368	62.747	101.458	83.5206	126.743	151.339	155.021	67.5	146.5	99.5	133.5	110.5	192.5	middle
70	gma-miR169k	CAGCCAAGAATGACTTGCCGG	chrA04/chrB04	down	0.538066	-0.894146	0.0144788	11.5575	6.21869	11.6198	10.0419	13.0107	6.17102	6.84794	5.63712	12.5	14.5	15.5	6.5	5	7	middle
71	mtr-MIR2645-p3_2ss19GC20TC	TAACTCTCTTCAATTATTCC	chrA07/chrB09	up	inf	inf	0.0148294	0	3.73319	0	0	0	4.27224	4.10876	2.81856	0	0	0	4.5	3	3.5	middle
72	PC-5p-119064_59	TATGGTGAAGCTAGTGAATTGGGT	chrB02	down	-inf	-inf	0.0152224	25.4135	0	25.0988	20.0839	31.0579	0	0	0	27	29	37	0	0	0	middle
73	mtr-miR166a_L+1R-1_2	GTCGGACCAGGCTTCATTCCC	chrA05	up	1.50975	0.594312	0.0152874	238.088	359.454	259.819	218.153	236.292	368.837	317.744	391.78	279.5	315	281.5	388.5	232	486.5	middle
74	mtr-miR166a_L+1R-1_1	CTCGGACCAGGCTTCATTCCC	chrB10	up	1.50975	0.594312	0.0152874	238.088	359.454	259.819	218.153	236.292	368.837	317.744	391.78	279.5	315	281.5	388.5	232	486.5	middle
75	PC-3p-19966_386	CGGTGTCTCCTTGGCTCATGTT	chrA01/chrB01	up	1.87229	0.904803	0.0154476	12.3159	23.059	9.76065	16.2749	10.9122	25.1588	19.859	24.1591	10.5	23.5	13	26.5	14.5	30	middle
76	gma-MIR482c-p5_2ss12GA20CT	TTCCCAATTCCACCCATTCT	chrA01	up	3.22013	1.68712	0.0154702	4.53034	14.5883	5.11272	5.54038	2.93791	11.8673	17.8046	14.0928	5.5	8	3.5	12.5	13	17.5	middle
77	PC-3p-159357_39	AACAACTGGAGCACTGGTAATCCC	chrB04	down	-inf	-inf	0.0158654	5.51273	0	6.5071	4.15529	5.87582	0	0	0	7	6	7	0	0	0	middle
78	gma-miR482b-3p	TCTTCCCTACACCTCCCATACC	No	down	0.644806	-0.633062	0.0171406	189678	122306	210177	165779	193079	133822	100758	132338	226097	239376	230020	140956	73568	164333	high
79	ptc-MIR171m-p5_1ss17CT	CGTGGTATTGATCCGGTTCATC	chrB07	down	0.694012	-0.526967	0.0171612	963.662	668.793	1042.07	892.001	956.919	688.306	660.141	657.933	1121	1288	1140	725	482	817	middle
80	peu-MIR2916-p3_2ss18TC19GA	CGATGCCGACCAGGGATCAGCGGA	chrA09	up	2.21945	1.1502	0.0177808	99.9958	221.936	118.987	72.7175	108.283	239.246	175.307	251.255	128	105	129	252	128	312	middle
81	gma-miR395a_L-1R+1	TGAAGTGTTTGGGGGAACTCC	chrA05	down	-inf	-inf	0.0188532	4.14207	0	5.11272	3.11646	4.19701	0	0	0	5.5	4.5	5	0	0	0	middle
82	gma-miR1511_L+1R+1_2	CAACCAGGCTCTGATACCATGA	chrB02	down	0.891798	-0.165211	0.0191414	73.7259	65.7486	72.0429	76.5265	72.6083	63.1342	68.4794	65.6322	77.5	110.5	86.5	66.5	50	81.5	middle
83	gma-miR1511_L+1R+1_1	AAACCAGGCTCTGATACCATGA	chrB08	down	0.891798	-0.165211	0.0191414	73.7259	65.7486	72.0429	76.5265	72.6083	63.1342	68.4794	65.6322	77.5	110.5	86.5	66.5	50	81.5	middle
84	ahy-MIR3510-p5_1ss22GT	CCATCTTGCGAGACTGAACGAT	chrB06	down	0.146877	-2.76732	0.0192117	23.7007	3.48109	22.3101	31.1646	17.6275	10.4433	0	0	24	45	21	11	0	0	middle
85	PC-3p-140324_47	ATCGACTACACCTGAGTTTCCACC	chrB10	down	-inf	-inf	0.0194948	5.79254	0	6.5071	4.15529	6.71522	0	0	0	7	6	8	0	0	0	middle
86	gma-miR171n	TTGAGCCGCGTCAATATCTTA	chrA08/chrB08	up	1.51901	0.603128	0.0196135	325.018	493.704	305.369	343.157	326.528	442.889	545.781	492.443	328.5	495.5	389	466.5	398.5	611.5	middle
87	vvi-MIR3630-p5_2ss19AG20CT	TGGGAATCTCTCTGATGCGT	chrA01/chrA07	up	4.72683	2.24087	0.0200069	7.45373	35.2325	3.25355	12.8121	6.29552	28.0069	45.8812	31.8095	3.5	18.5	7.5	29.5	33.5	39.5	middle
88	mdm-miR167b	TGAAGCTGCCAGCATGATCTA	chrA06	up	2.01497	1.01076	0.0200397	462.966	932.862	414.595	511.793	462.511	836.41	1095.67	866.507	446	739	551	881	800	1076	middle
89	PC-3p-3594_1757	ATGGGAGCCTTTTTGGGTCGT	chrB04	down	0.546529	-0.87163	0.0202157	213.354	116.604	175.692	232.696	231.675	98.7363	152.024	99.0523	189	336	276	104	111	123	middle
90	PC-5p-158914_39	TGTTCTTCCGAAATAGGAGTG	chrA06	up	inf	inf	0.0204497	0	5.19543	0	0	0	6.64571	4.10876	4.83182	0	0	0	7	3	6	middle
91	mtr-miR166a	TCGGACCAGGCTTCATTCCCC	chrA02/chrB02	up	1.375	0.459435	0.0210697	42373.3	58263.4	40612.2	43850	42657.6	52741.8	61968.3	60080.1	43688.5	63317	50819	55553.5	45246	74605.5	high
92	mtr-MIR164b-p3_2	TGAGTTAGTTCTTCATGTGCCC	chrB02	down	0.71223	-0.489584	0.0219946	39.6281	28.2244	40.9018	36.0125	41.9701	25.6335	26.0222	33.0174	44	52	50	27	19	41	middle
93	mtr-MIR164b-p3_1	TCATGTGCCCCTCTTCCCCATC	chrB02	down	0.71223	-0.489584	0.0219946	39.6281	28.2244	40.9018	36.0125	41.9701	25.6335	26.0222	33.0174	44	52	50	27	19	41	middle
94	gma-miR1511_L+2R-1	TTAACCAGGCTCTGATACCAT	chrB07	up	1.27258	0.347758	0.0232246	13.6057	17.3143	12.5494	13.1584	15.1092	16.1396	18.4894	17.314	13.5	19	18	17	13.5	21.5	middle
95	mtr-miR166a_R+2	TCGGACCAGGCTTCATTCCCCCA	chrB09	up	1.37	0.454171	0.0232634	116.185	159.173	102.719	115.309	130.527	155.7	145.861	175.959	110.5	166.5	155.5	164	106.5	218.5	middle
96	gma-MIR156o-p3_2ss21GA23TA	TGCTCACTACTCTTTCTGTCAGA	chrA06/chrB06	up	3.0949	1.62989	0.0233318	44.3197	137.165	44.6201	42.5917	45.7474	165.668	117.785	128.043	48	61.5	54.5	174.5	86	159	middle
97	PC-3p-114688_63	AGGTCGGAGATGATAGTGAGGGTG	chrA09	up	inf	inf	0.0234729	0	4.35625	0	0	0	3.32286	4.10876	5.63712	0	0	0	3.5	3	7	middle
98	mtr-MIR395g-p5	AGTTCCTCTGAACGCTTCATA	chrA05/chrB05	down	0.49386	-1.01783	0.0246192	22.2023	10.9648	18.5917	24.9317	23.0836	9.49387	15.7503	7.65038	20	36	27.5	10	11.5	9.5	middle
99	gma-MIR4382-p5_1ss18TA	ATTCCTACTTCCCCATCAGGCTCT	chrA05	down	-inf	-inf	0.0254798	2.9113	0	3.71834	2.07764	2.93791	0	0	0	4	3	3.5	0	0	0	low
100	ahy-MIR398-p5_1ss9CA	GGAGTGAAACTGAGAACACA	chrB09	up	inf	inf	0.0256607	0	32.6912	0	0	0	41.773	23.283	33.0174	0	0	0	44	17	41	middle
101	PC-3p-78878_99	TGAGAGTGTGTCGTTACTATCT	chrB01	down	0.154596	-2.69342	0.0259855	39.3511	6.08352	51.592	27.0094	39.4519	6.17102	0	12.0796	55.5	39	47	6.5	0	15	middle
102	gma-miR6300_R+2_2	GTCGTTGTAGTATAGTGGTG	chrA02	up	2.45924	1.29821	0.0260471	64.7353	159.2	49.268	76.5265	68.4113	125.319	192.427	159.853	53	110.5	81.5	132	140.5	198.5	middle
103	gma-miR6300_R+2_1	GTCGTTGTAGTATAGTGGTA	chrA09	up	2.45924	1.29821	0.0260471	64.7353	159.2	49.268	76.5265	68.4113	125.319	192.427	159.853	53	110.5	81.5	132	140.5	198.5	middle
104	mtr-miR166a_1ss21CA	TCGGACCAGGCTTCATTCCCA	chrB08	up	1.45263	0.538664	0.0260759	176.832	256.87	153.382	200.839	176.275	237.821	292.407	240.383	165	290	210	250.5	213.5	298.5	middle
105	mtr-miR166a_1ss20CT	TCGGACCAGGCTTCATTCCTC	chrA03/chrB03	up	1.30018	0.378714	0.0279667	10481.2	13627.5	9957.26	11256.7	10229.8	12370.5	14820.3	13691.8	10711.5	16254	12187	13030	10821	17002	high
106	mtr-miR169f_R+2_1ss1AT	TAGCCAAGGATGACTTGCCTAGC	chrA08/chrB08	down	0.407765	-1.29419	0.0279916	20.2107	8.2412	19.5213	15.9286	25.1821	4.74694	12.3263	7.65038	21	23	30	5	9	9.5	middle
107	gma-miR4376-5p_R-1_2ss16AG21GA	TACGCAGGAGAGATGGCGCTA	chrA08/chrB08	up	2.0206	1.01478	0.02867	139.875	282.631	110.621	177.638	131.367	226.904	340.342	280.648	119	256.5	156.5	239	248.5	348.5	middle
108	PC-3p-205457_25	CATTTGTCCAATAAATTTCATGCA	chrB06	down	-inf	-inf	0.0293476	9.49231	0	9.29586	12.4659	6.71522	0	0	0	10	18	8	0	0	0	middle
109	PC-3p-47280_170	AATTTGACGAACATGAATTTGACG	chrA01	down	0.322579	-1.63228	0.0293761	143.295	46.2238	174.762	103.19	151.932	50.3175	28.7613	59.5925	188	149	181	53	21	74	middle
110	ppe-MIR858-p5	CTCGTTGTCTGTTCGACCTTG	chrA03/chrB03	up	2.1764	1.12194	0.0296145	46.7438	101.733	39.9722	53.6724	46.5868	84.4955	123.263	97.4417	43	77.5	55.5	89	90	121	middle
111	ahy-miR156b-5p_R+1	TTGACAGAAGATAGAGAGCACT	chrA03/chrB03	down	0.643699	-0.635542	0.0306788	15.6072	10.0464	17.6621	14.8898	14.2698	8.06979	9.58711	12.4822	19	21.5	17	8.5	7	15.5	middle
112	mtr-miR4414a-5p_1ss15TC	AGCTGCTGACTCGTCGGTTCA	chrA09/chrB09	up	2.44155	1.2878	0.0309632	29.9551	73.1368	24.1692	40.514	25.1821	62.6596	93.1319	63.619	26	58.5	30	66	68	79	middle
113	gma-miR6300_R+4_1	GTCGTTGTAGTATAGTGGTAAG	chrB01	up	1.72119	0.783406	0.0320424	19.5073	33.5757	20.9157	16.6211	20.9851	39.8743	29.4461	31.4068	22.5	24	25	42	21.5	39	middle
114	gma-miR6300_R+4_3	GTCGTTGTAGTATAGTGGTGAG	chrB05	up	1.72119	0.783406	0.0320424	19.5073	33.5757	20.9157	16.6211	20.9851	39.8743	29.4461	31.4068	22.5	24	25	42	21.5	39	middle
115	gma-miR6300_R+4_2	GTCGTTGTAGTATAGTGGTGAC	chrB10	up	1.72119	0.783406	0.0320424	19.5073	33.5757	20.9157	16.6211	20.9851	39.8743	29.4461	31.4068	22.5	24	25	42	21.5	39	middle
116	mtr-miR164a_R+1	TGGAGAAGCAGGGCACGTGCAA	chrA06	down	0.55427	-0.85134	0.0332486	93.5141	51.832	92.029	76.8728	111.641	37.9755	64.3706	53.15	99	111	133	40	47	66	middle
117	gma-miR1511_1ss20GT	AACCAGGCTCTGATACCATT	chrB06	up	2.47598	1.308	0.033467	9.51816	23.5667	8.36627	9.69567	10.4925	18.9877	28.7613	22.9512	9	14	12.5	20	21	28.5	middle
118	gma-miR390a-3p_R+1_1ss8CT	CGCTATCTATCCTGAGTTTCA	chrA07/chrB07	up	3.15376	1.65707	0.0340528	1.64737	5.19543	0	2.42392	2.51821	6.64571	4.10876	4.83182	0	3.5	3	7	3	6	middle
119	gma-MIR394c-p3_1ss19TC	AGGTGGACATACTGCCAACAG	chrA08/chrB07	up	6.23563	2.64054	0.0355741	3.22751	20.1256	2.78876	3.11646	3.77731	17.5637	26.707	16.1061	3	4.5	4.5	18.5	19.5	20	middle
120	PC-3p-121851_58	ACGTGAAGTCGACTGTATCTGAGT	chrA10	down	0.194865	-2.35945	0.0377055	8.26524	1.61061	11.155	6.92548	6.71522	0	0	4.83182	12	10	8	0	0	6	middle
121	gma-MIR395l-p5	AGTTCCTCTGAACGCTTCATG	chrA05	down	0.174569	-2.51813	0.0378625	8.45735	1.47639	7.90148	8.65685	8.81373	0	0	4.42917	8.5	12.5	10.5	0	0	5.5	low
122	ptc-MIR156c-p3_1ss12AC	GCTCACTTCTCCTTCTGTCAGCT	chrA10	up	1.50408	0.588885	0.0383034	1494.74	2248.21	1779.23	1169.71	1535.27	2574.74	1985.9	2183.98	1914	1689	1829	2712	1450	2712	high
123	PC-5p-22873_342	CTTAATCAAGGGAATCACAGTTG	chrA09/chrB09	down	0.557815	-0.842141	0.0384135	64.0052	35.703	70.1837	50.9023	70.9295	36.5514	31.5005	39.0572	75.5	73.5	84.5	38.5	23	48.5	middle
124	PC-3p-1355_3733	TGTGTGTGTTTCTGGTCTCCAC	chrB01	down	0.774975	-0.367779	0.0386775	808.052	626.22	752.964	772.191	899	643.685	679.315	555.659	810	1115	1071	678	496	690	middle
125	mtr-miR166g-5p	GGAATGTTGTCTGGCTCGAGG	chrB06	down	0.678251	-0.560109	0.0399631	2012.48	1364.97	1779.23	2333.89	1924.33	1173.92	1609.95	1311.03	1914	3370	2292.5	1236.5	1175.5	1628	high
126	mtr-miR166a_L-1	CGGACCAGGCTTCATTCCCC	chrA09	up	1.70494	0.769724	0.0405202	1650.28	2813.63	1506.86	1813.44	1630.54	2354.48	3302.07	2784.34	1621	2618.5	1942.5	2480	2411	3457.5	high
127	gma-MIR530e-p3_1ss11GA	AGGTGCAGGTACATCTGCAGG	chrA08	up	2.49432	1.31865	0.0412206	23.5605	58.7674	19.0565	27.7019	23.923	45.5706	73.9577	56.7739	20.5	40	28.5	48	54	70.5	middle
128	ptc-miR156a	TGACAGAAGAGAGTGAGCAC	chrB07	up	3.20743	1.68142	0.0425336	100.618	322.727	69.7189	137.956	94.181	226.524	415.67	325.987	75	199.2	112.2	238.6	303.5	404.8	middle
129	PC-3p-106691_69	TTGCTTCTTCACACGCTTGTT	chrA05	down	0.206777	-2.27385	0.0427974	9.08729	1.87904	6.5071	9.00312	11.7516	0	0	5.63712	7	13	14	0	0	7	middle
130	mtr-miR1507-3p_L+1R-1	CCCTCGTTCCATACATCATCTA	chrA01/chrB01	up	1.13171	0.1785	0.0431916	1808.53	2046.73	1858.71	1687.05	1879.84	2152.74	1997.54	1989.91	1999.5	2436	2239.5	2267.5	1458.5	2471	high
131	PC-3p-185961_30	TATTCAATCTCCGAAGCACTCG	chrB05	up	4.95991	2.31031	0.0433811	1.61594	8.01495	0	4.84783	0	6.64571	10.9567	6.44243	0	7	0	7	8	8	middle
132	vvi-MIR3630-p5_2ss18AG19CT	GGGAATCTCTCTGATGCGT	chrB06	up	8.40091	3.07054	0.0433931	1.96222	16.4844	0	5.88666	0	11.3926	23.9678	14.0928	0	8.5	0	12	17.5	17.5	middle
133	ahy-miR167-3p_L-1	GATCATGTGGCAGTTTCACC	chrA09	down	0.768465	-0.379949	0.045415	1691.22	1299.64	1736.47	1699.51	1637.67	1148.76	1477.78	1272.38	1868	2454	1951	1210	1079	1580	high
134	PC-3p-20709_374	ATGATGCACATGAAAGTTTACA	chrB10	down	0.456032	-1.13279	0.0464756	75.8471	34.5887	90.1698	56.7889	80.5826	38.9249	34.2397	30.6015	97	82	96	41	25	38	middle
135	ahy-MIR3513-p3_1ss5AG	TGTTGCATGTGTTGTTGGTTT	chrA07	up	1.28588	0.362755	0.0469816	174.636	224.561	175.692	194.606	153.611	227.853	225.982	219.848	189	281	183	240	165	273	middle
136	csi-MIR1515-p3_1ss19GA	TTTGCGTGCAATGATCCCAAAT	chrB01	down	0.296253	-1.7551	0.0483353	13.4128	3.97359	18.5917	10.7345	10.9122	0	5.47835	6.44243	20	15.5	13	0	4	8	middle
137	PC-5p-21438_362	GGGCTCCTCACCTTTGGCAGA	chrA05/chrB05	up	2.56851	1.36093	0.0486654	14.1864	36.438	12.5494	20.7764	9.23343	28.4816	48.6203	32.2121	13.5	30	11	30	35.5	40	middle
138	PC-5p-53748_150	TGCAACGCTGGGGCTGCGCATT	chrB08	down	0.577383	-0.792399	0.0487563	23.8928	13.7953	26.958	18.6988	26.0215	14.2408	15.0655	12.0796	29	27	31	15	11	15	middle
139	ppe-MIR399k-p5	GGGCTTCTCTTTCTTGGCAGG	chrA09/chrB09	up	1.9057	0.930321	0.0496236	10.8637	20.703	7.90148	14.1972	10.4925	15.1902	23.9678	22.9512	8.5	20.5	12.5	16	17.5	28.5	middle
Table S4-4. Differentially expressed miRNAs in T2vsT1
red is pvalue<=0.001,orange is pvalue <=0.01,blue is pvalue<=0.05,green is pvalue <=0.1.
Index	miR_name	miR_seq	genomeID	up/down	fold_change(T2(mean)/T1(mean))	log2(fold_change)	pvalue(t_test)	T1(mean)	T2(mean)	T1/T1_1(norm)	T1/T1_2(norm)	T1/T1_3(norm)	T2/T2_1(norm)	T2/T2_2(norm)	T2/T2_3(norm)	T1/T1_1(raw)	T1/T1_2(raw)	T1/T1_3(raw)	T2/T2_1(raw)	T2/T2_2(raw)	T2/T2_3(raw)	Expression level
1	PC-3p-1355_3733	TGTGTGTGTTTCTGGTCTCCAC	chrB01	up	3.30945	1.72659	1.47314e-06	261.124	864.175	242.354	271.292	269.725	873.71	848.798	870.017	300	405	199	586	948	543	middle
2	PC-3p-19376_397	AGGTGCCGGTGCATTTGCAGG	chrA03	up	18.5362	4.21227	2.98303e-05	6.06532	112.428	0	8.70814	9.48782	110.332	116.396	110.555	0	13	7	74	130	69	middle
3	mtr-miR1507-3p_L+1R-1	CCCTCGTTCCATACATCATCTA	chrA01/chrB01	down	0.499445	-1.0016	7.87246e-05	1782.97	890.493	1757.47	1739.95	1851.48	966.896	835.368	869.216	2175.5	2597.5	1366	648.5	933	542.5	high
4	lja-MIR396-p3	GTTCAATAAAGCTGTGGGAAG	chrA01	up	3.62354	1.8574	0.000163324	95.8873	347.452	105.828	97.7991	84.0349	366.779	329.491	346.084	131	146	62	246	368	216	middle
5	mtr-miR159a_L+1_1ss22AT	CTTTGGATTGAAGGGAGCTCTT	chrA07	down	0.558768	-0.839678	0.000171735	317.67	177.504	319.099	324.881	309.032	181.153	187.129	164.23	395	485	228	121.5	209	102.5	middle
6	gma-MIR160e-p3_1ss5GA	TAACAAATGGCGTGCGAGGAG	chrA06	up	1.51244	0.59688	0.000314299	131.1	198.282	122.793	135.646	134.863	205.009	191.159	198.678	152	202.5	99.5	137.5	213.5	124	middle
7	mtr-miR393a_R+1_1	TCCAAAGGGATCGCATTGATCC	chrA07/chrB07	up	4.33482	2.11597	0.0003349	9.57926	41.5243	12.9255	9.71292	6.09931	45.4747	39.8434	39.2549	16	14.5	4.5	30.5	44.5	24.5	middle
8	mtr-miR393a_R+1_2	TCCAAAGGGATCGCATTGATCT	chrA02	up	4.33482	2.11597	0.0003349	9.57926	41.5243	12.9255	9.71292	6.09931	45.4747	39.8434	39.2549	16	14.5	4.5	30.5	44.5	24.5	middle
9	PC-5p-7266_959	AGGACACGGCGAATCCTCTATT	chrB10	up	4.70469	2.2341	0.000373795	6.58497	30.9802	5.251	5.69378	8.81011	32.0559	30.4421	30.4426	6.5	8.5	6.5	21.5	34	19	middle
10	mtr-miR166a_L+1R-1_2	GTCGGACCAGGCTTCATTCCC	chrA05	down	0.623905	-0.680601	0.000395412	457.598	285.498	473.802	461.196	437.795	307.141	268.159	281.193	586.5	688.5	323	206	299.5	175.5	middle
11	mtr-miR166a_L+1R-1_1	CTCGGACCAGGCTTCATTCCC	chrB10	down	0.623905	-0.680601	0.000395412	457.598	285.498	473.802	461.196	437.795	307.141	268.159	281.193	586.5	688.5	323	206	299.5	175.5	middle
12	PC-5p-362_10574	AGAGACCCGAGATGCATACATT	chrB01	up	10.5531	3.39959	0.000445517	135.854	1433.67	126.024	148.708	132.829	1501.41	1397.65	1401.96	156	222	98	1007	1561	875	high
13	mtr-miR397-5p	TCATTGAGTGCAGCGTTGATG	chrA03	up	inf	inf	0.000581563	0	13.7564	0	0	0	13.4188	13.4303	14.4202	0	0	0	9	15	9	middle
14	PC-3p-646_6682	TGCTCACTCTCTTGCTGTCACC	chrA06/chrB06	up	148.395	7.2133	0.000780753	9.22416	1368.82	4.03923	7.36842	16.2648	1388.84	1425.41	1292.21	5	11	12	931.5	1592	806.5	middle
15	PC-3p-2588_2288	TTATTGTCGGACTAAGGTGTCT	chrB03	down	0.229424	-2.12391	0.000865863	307.436	70.5332	301.327	329.57	291.411	77.5306	63.5703	70.4986	373	492	215	52	71	44	middle
16	PC-3p-8612_823	CTATTGAGCCGTGCCAATATC	chrA08/chrB08	up	inf	inf	0.00102448	0	72.9042	0	0	0	71.5667	77.4483	69.6975	0	0	0	48	86.5	43.5	middle
17	mtr-miR166a_L+1	ATCGGACCAGGCTTCATTCCCC	chrB05	down	0.653369	-0.614029	0.00108432	402.331	262.87	400.692	390.192	416.108	243.029	262.787	282.796	496	582.5	307	163	293.5	176.5	middle
18	PC-3p-1045_4577	AAACTCTCCCATTTATCAACC	chrB08	up	1.99209	0.99428	0.00122698	270.295	538.45	260.53	313.158	237.195	516.622	586.011	512.717	322.5	467.5	175	346.5	654.5	320	middle
19	mtr-miR172c-5p	GTAGCATCATCAAGATTCACA	chrB08	up	7.46228	2.89962	0.00135658	46.0909	343.943	46.0472	52.9187	39.3067	314.595	359.933	357.3	57	79	29	211	402	223	middle
20	gma-miR6300_R+4_1	GTCGTTGTAGTATAGTGGTAAG	chrB01	down	0.282573	-1.8233	0.00138364	51.8266	14.6448	51.7022	50.2393	53.5384	19.3827	12.535	12.0168	64	75	39.5	13	14	7.5	middle
21	gma-miR6300_R+4_3	GTCGTTGTAGTATAGTGGTGAG	chrB05	down	0.282573	-1.8233	0.00138364	51.8266	14.6448	51.7022	50.2393	53.5384	19.3827	12.535	12.0168	64	75	39.5	13	14	7.5	middle
22	gma-miR6300_R+4_2	GTCGTTGTAGTATAGTGGTGAC	chrB10	down	0.282573	-1.8233	0.00138364	51.8266	14.6448	51.7022	50.2393	53.5384	19.3827	12.535	12.0168	64	75	39.5	13	14	7.5	middle
23	ptc-MIR171m-p5_1ss17CT	CGTGGTATTGATCCGGTTCATC	chrB07	up	1.95039	0.963762	0.00145903	493.521	962.557	535.602	442.105	502.854	1046.66	921.322	919.686	663	660	371	702	1029	574	middle
24	ptc-miR171a-5p	GGATATTGGTACGGTTCAATC	chrB04	up	5.13853	2.36136	0.00168259	6.07859	31.235	2.42354	9.71292	6.09931	29.074	31.7852	32.8459	3	14.5	4.5	19.5	35.5	20.5	middle
25	gma-miR828a	TCTTGCTCAAATGAGTATTCCA	chrA06/chrB06	up	7.69594	2.9441	0.0016958	2.52379	19.4229	2.82746	0	4.74391	18.6372	18.8025	20.8291	3.5	0	3.5	12.5	21	13	middle
26	lja-miR396	TTCCACAGCTTTCTTGAACTG	chrA01	up	6.76734	2.75859	0.00187983	305.657	2068.48	285.978	400.574	230.418	2270.75	2096.92	1837.77	354	598	170	1523	2342	1147	high
27	mtr-miR167b-5p	TGAAGCTGCCAGCATGATCTG	chrA04/chrB04	up	2.19835	1.13642	0.00194476	75.8565	166.759	71.0905	92.7752	63.7039	164.753	158.478	177.048	88	138.5	47	110.5	177	110.5	middle
28	mtr-miR167b-5p_R+1_1ss2GA	TAAAGCTGCCAGCATGATCTGA	chrA06	up	inf	inf	0.0020374	0	1491.41	0	0	0	1447.74	1623.73	1402.76	0	0	0	971	1813.5	875.5	middle
29	PC-3p-231_14884	TTTCATTCCATACATCATCTAT	chrA01/chrB01	up	2.83593	1.50382	0.00207247	808.776	2293.63	855.105	667.847	903.376	2427.3	2026.19	2427.4	1058.5	997	666.5	1628	2263	1515	high
30	PC-3p-2989_2043	TTGATTGAGTGACTGTATAGCT	chrA02	up	1.68843	0.755683	0.00210755	68.204	115.158	77.9572	64.3063	62.3485	121.514	106.995	116.964	96.5	96	46	81.5	119.5	73	middle
31	mtr-miR166a_1ss21CA	TCGGACCAGGCTTCATTCCCA	chrA05	up	2.46345	1.30068	0.00219852	249.304	614.15	249.624	303.11	195.178	635.9	620.93	585.619	309	452.5	144	426.5	693.5	365.5	middle
32	PC-5p-5478_1230	TCCGTCAAATTCATGTTGGTC	chrA01	down	0.4945	-1.01596	0.00250111	152.3	75.3123	142.989	162.105	151.805	64.1119	91.3264	70.4986	177	242	112	43	102	44	middle
33	PC-5p-54392_148	TCATCTTCTACCTCGAGCCCTG	chrB04	down	-inf	-inf	0.00252973	8.98142	0	8.07846	9.378	9.48782	0	0	0	10	14	7	0	0	0	middle
34	gma-MIR5368-p3	GCTAGAATTCTAACCTTGT	chrB07	up	168.607	7.39752	0.00269896	2.67943	451.77	0	8.03828	0	415.982	498.714	440.616	0	12	0	279	557	275	middle
35	PC-3p-26916_294	CTATCAAGGCCTCGACATCTTC	chrB04	down	0.416703	-1.26291	0.0028739	57.0806	23.7856	61.3963	52.9187	56.9269	23.8556	25.07	22.4314	76	79	42	16	28	14	middle
36	PC-3p-20709_374	ATGATGCACATGAAAGTTTACA	chrB10	up	14.6738	3.87517	0.00311928	5.10966	74.9781	11.3098	4.01914	0	87.9674	72.0762	64.8908	14	6	0	59	80.5	40.5	middle
37	mtr-miR166b_2ss20TC21AG	TCGGACCAGGCTTCATTCCCG	chrA10/chrB10	up	24.1821	4.59587	0.00369691	162.577	3931.46	132.891	226.077	128.763	3944.37	4348.3	3501.7	164.5	337.5	95	2645.5	4856.5	2185.5	high
38	mtr-miR164a_R+1	TGGAGAAGCAGGGCACGTGCAA	chrA06	down	0.148825	-2.74831	0.00395119	38.0852	5.66802	38.7766	36.1723	39.3067	8.94584	8.05821	0	48	54	29	6	9	0	middle
39	mdm-miR482a-5p_L-1_2ss11TG20AT	GGAATGGGCGGTTTGGGATGA	chrA05/chrB05	up	17.8753	4.1599	0.00398243	76.4379	1366.35	73.9179	98.469	56.9269	1324.73	1534.19	1240.13	91.5	147	42	888.5	1713.5	774	middle
40	ahy-miR167-3p_L-1	GATCATGTGGCAGTTTCACC	chrA09	up	20.9028	4.38563	0.00413289	385.579	8059.69	349.797	480.287	326.652	7987.14	8978.63	7213.29	433	717	241	5357	10028	4502	high
41	peu-MIR2916-p3_2ss18TC19GA	CGATGCCGACCAGGGATCAGCGGA	chrA09	up	3.09146	1.62829	0.00421153	118.412	366.066	91.2866	146.029	117.92	329.505	422.608	346.084	113	218	87	221	472	216	middle
42	PC-5p-170344_35	AAGGAAGTAGTGGCAACCCCA	chrB08	up	9.17353	3.19748	0.00431987	0.669857	6.14495	0	2.00957	0	7.45487	5.37214	5.60784	0	3	0	5	6	3.5	middle
43	ptc-MIR166n-p5_2ss16AG18GA	AATGAAGTTTGATCCGAAATC	chrA06/chrB06	up	17.5815	4.13599	0.00455652	1.07713	18.9375	3.23138	0	0	22.3646	15.2211	19.2269	4	0	0	15	17	12	middle
44	lja-MIR7539-p5_1ss14TA	ATGAGGTATTTCAAAATACCTC	chrB05	up	inf	inf	0.00466228	0	11.9293	0	0	0	12.6733	10.2966	12.8179	0	0	0	8.5	11.5	8	middle
45	mtr-miR166a_L+2R-2	TCTCGGACCAGGCTTCATTCC	No	up	1.58742	0.666682	0.00468526	2544.32	4038.9	2438.62	2807.93	2386.41	3811.42	4424.11	3881.16	3018.67	4191.83	1760.67	2556.33	4941.17	2422.33	high
46	PC-5p-53748_150	TGCAACGCTGGGGCTGCGCATT	chrB08	down	0.116032	-3.10741	0.00474116	18.0051	2.08917	21.004	16.7464	16.2648	0	6.2675	0	26	25	12	0	7	0	middle
47	PC-3p-3730_1713	GAGGCCTTTTTGGGAGGGAGT	chrA03/chrB03	up	8.90707	3.15495	0.00486463	21.1863	188.707	20.1962	29.8086	13.554	178.171	218.915	169.036	25	44.5	10	119.5	244.5	105.5	middle
48	ptc-MIR156b-p3_1ss13TC	GCTCACTCTCTACCTGTCACC	chrB07	up	4.16544	2.05847	0.00491782	82.5572	343.887	60.5885	112.536	74.5471	325.032	403.806	302.824	75	168	55	218	451	189	middle
49	mtr-miR166b_L+1_1ss22AC	CTCGGACCAGGCTTCATTCCTC	chrA06/chrB06	down	0.433342	-1.20642	0.00510589	298.182	129.215	264.974	319.187	310.387	117.787	132.065	137.793	328	476.5	229	79	147.5	86	middle
50	mtr-miR166a_1ss5AN	TCGGNCCAGGCTTCATTCCCC	chrA08	down	0.482939	-1.05009	0.00524695	271.455	131.096	280.727	293.732	239.906	120.769	145.943	126.577	347.5	438.5	177	81	163	79	middle
51	PC-3p-4234_1541	TAATCCATATCCGAAGCACTCG	chrB08	up	inf	inf	0.00552432	0	427.766	0	0	0	478.602	368.887	435.81	0	0	0	321	412	272	middle
52	gma-MIR2118a-p5_2ss2AG20GT	GGGAAGAGCTTGAGGAAGTTATG	chrB09	down	0.0927996	-3.42974	0.00644534	1212.59	112.528	1246.51	1041.29	1349.98	125.242	99.3846	112.958	1543	1554.5	996	84	111	70.5	middle
53	ptc-miR6478_1ss21GA	CCGACCTTAGCTCAGTTGGTA	chrA03/chrB09	up	2.14868	1.10345	0.00669445	39.1652	84.1536	30.2942	47.8948	39.3067	81.258	96.6985	74.5042	37.5	71.5	29	54.5	108	46.5	middle
54	mtr-MIR319b-p5_2ss20CA22AT	ATGGGTGACAATAAGATTTAAT	chrA05	up	inf	inf	0.00694977	0	10.699	0	0	0	11.9278	8.95356	11.2157	0	0	0	8	10	7	middle
55	gma-miR1511_L+1R+1_2	CAACCAGGCTCTGATACCATGA	chrB02	down	0.469835	-1.08977	0.00724164	86.1875	40.4939	82.8042	95.7895	79.9687	41.7473	42.0818	37.6527	102.5	143	59	28	47	23.5	middle
56	gma-miR1511_L+1R+1_1	AAACCAGGCTCTGATACCATGA	chrB08	down	0.469835	-1.08977	0.00724164	86.1875	40.4939	82.8042	95.7895	79.9687	41.7473	42.0818	37.6527	102.5	143	59	28	47	23.5	middle
57	mtr-MIR395g-p5	AGTTCCTCTGAACGCTTCATA	chrA05/chrB05	up	4.81303	2.26695	0.00759609	5.44689	26.216	3.23138	9.04307	4.06621	20.8736	31.3375	26.437	4	13.5	3	14	35	16.5	middle
58	mtr-miR172d-5p_L-3	GGAGCATCATCAAGATTCACA	chrA07/chrB03	up	3.93717	1.97716	0.00788814	24.5546	96.6756	22.2158	33.8278	17.6202	99.1497	112.367	78.5098	27.5	50.5	13	66.5	125.5	49	middle
59	PC-5p-118138_60	TGTTGGTCAGAAAGGAACTTA	chrB01	up	20.7239	4.37323	0.00840284	2.00957	41.6462	0	6.02871	0	40.2563	51.0353	33.6471	0	9	0	27	57	21	middle
60	PC-5p-40313_200	TTAGATTTTTTACCGTTATT	chrB07	up	2.04275	1.03051	0.00858081	12.3123	25.151	11.3098	10.7177	14.9094	28.3285	21.4886	25.6359	14	16	11	19	24	16	middle
61	ahy-miR167-5p	TGAAGCTGCCAGCATGATCTT	chrA09	down	0.430009	-1.21756	0.00880195	433359	186348	406251	491869	401955	185429	202558	171057	502882	734290	296558	124368	226232	106761	high
62	mtr-MIR167a-p3_1ss14TC	GGTCATGCTGTGCCAGCCTCACT	chrA02/chrB02	up	inf	inf	0.00891199	0	65.5907	0	0	0	76.0396	66.2564	54.4762	0	0	0	51	74	34	middle
63	ahy-MIR3516-p5	ATATTGACAGAAGTGTTCTTC	chrA02	up	640.612	9.32331	0.00920695	4.83368	3096.52	6.46277	8.03828	0	2964.05	3667.38	2658.12	8	12	0	1988	4096	1659	high
64	mtr-MIR399h-p5_2ss2AG21AG	GGGCAAATCTCTATTGGCAGG	chrA09/chrB09	up	inf	inf	0.00927083	0	6.08277	0	0	0	5.21841	5.81982	7.21009	0	0	0	3.5	6.5	4.5	low
65	PC-3p-19324_398	CTAGATTCTGGTGCACTGACC	chrB04	up	2.91783	1.5449	0.00943032	13.5473	39.5287	17.7726	14.7368	8.13241	47.7111	34.0235	36.8515	22	22	6	32	38	23	middle
66	mtr-MIR5206a-p5_2ss20GT21GC	AACCCTCAAAGGCTTCCATTC	chrA03/chrA04	up	3.21878	1.68651	0.00971999	29.5483	95.1096	27.0628	36.5072	25.0749	91.6949	111.92	81.7143	33.5	54.5	18.5	61.5	125	51	middle
67	PC-3p-23476_334	AGAGAACGAAGGCACAATGAGAGC	chrB04	up	inf	inf	0.010119	0	346.86	0	0	0	359.325	280.694	400.56	0	0	0	241	313.5	250	middle
68	mtr-miR171d	TGATTGAGCCGTGCCAATATC	chrB04	up	4.86021	2.28102	0.0108676	137.912	670.282	135.987	153.955	123.793	658.762	778.214	573.869	168.333	229.833	91.3333	441.833	869.167	358.167	middle
69	gma-MIR167k-p5_2ss1AT17TG	TACTTTTCTCTTTTATGAG	chrA06	up	inf	inf	0.0115463	0	4.53552	0	0	0	5.21841	3.58143	4.80672	0	0	0	3.5	4	3	low
70	ahy-miR160-5p	TGCCTGGCTCCCTGAATGCCA	chrB04	up	3.2162	1.68536	0.0116729	363.012	1167.52	365.954	407.273	315.809	1074.99	1371.69	1055.88	453	608	233	721	1532	659	middle
71	PC-3p-70396_113	ACTGCACATGAAGTTAACTGC	chrA10/chrB05	up	19.0534	4.25198	0.0116774	0.807846	15.3922	2.42354	0	0	14.9097	19.2502	12.0168	3	0	0	10	21.5	7.5	middle
72	mdm-miR167b	TGAAGCTGCCAGCATGATCTA	chrA06	up	2.60478	1.38116	0.0117855	483.902	1260.46	488.747	583.445	379.513	1295.66	1452.27	1033.45	605	871	280	869	1622	645	middle
73	PC-5p-15503_485	ATCTTGCATGCAAAAATGATG	chrB05	up	inf	inf	0.0119763	0	37.6879	0	0	0	40.2563	29.5468	43.2605	0	0	0	27	33	27	middle
74	PC-3p-3594_1757	ATGGGAGCCTTTTTGGGTCGT	chrB04	up	7.14393	2.83672	0.0121346	46.1841	329.936	40.3923	66.9857	31.1742	333.978	393.061	262.768	50	100	23	224	439	164	middle
75	mtr-miR171g	CGAGCCGAATCAATATCACTC	chrA08/chrB07	up	2.16123	1.11185	0.0121482	330.596	714.495	298.903	439.426	253.46	656.028	846.56	640.896	370	656	187	440	945.5	400	middle
76	gma-miR1511_R+1_1ss20GT_1	AACCAGGCTCTGATACCATTA	chrA03	down	0.143012	-2.80579	0.0122202	6.2607	0.895356	7.67454	6.36364	4.74391	0	2.68607	0	9.5	9.5	3.5	0	3	0	middle
77	gma-miR1511_R+1_1ss20GT_2	AACCAGGCTCTGATACCATTT	chrB06	down	0.143012	-2.80579	0.0122202	6.2607	0.895356	7.67454	6.36364	4.74391	0	2.68607	0	9.5	9.5	3.5	0	3	0	middle
78	gma-miR482b-3p	TCTTCCCTACACCTCCCATACC	No	down	0.19376	-2.36766	0.0124909	270216	52357	291056	217129	302462	57475.5	42376.3	57219.2	360287	324143	223153	38549	47329	35712	high
79	mtr-miR390	AAGCTCAGGAGGGATAGCGCC	chrA02/chrB01	up	7.66289	2.93789	0.0129986	76.9281	589.491	66.2434	98.8039	65.737	550.169	713.599	504.706	82	147.5	48.5	369	797	315	middle
80	PC-5p-61027_131	TTTCAAGCACCTCACTACCATC	chrA04/chrB10	down	-inf	-inf	0.0131067	14.3784	0	12.1177	13.3971	17.6202	0	0	0	15	20	13	0	0	0	middle
81	ahy-MIR3513-p5	TGAACTTCTGTTGATTGTGTT	chrA07	up	5.24361	2.39056	0.0131976	53.8588	282.415	46.0472	88.4211	27.108	240.047	357.247	249.95	57	132	20	161	399	156	middle
82	mtr-miR172d-3p_R+1	AGAATCTTGATGATGCTGCAG	chrA07	up	2.99289	1.58154	0.0134972	946.245	2832	880.148	1068.09	890.499	2699.41	3319.53	2477.06	1089.5	1594.5	657	1810.5	3707.5	1546	high
83	PC-5p-47463_170	AACCCTCAAAGGCTTCCATTCT	chrA04	up	2.25735	1.17463	0.0142448	11.3784	25.685	10.502	7.36842	16.2648	28.3285	21.4886	27.2381	13	11	12	19	24	17	middle
84	gma-miR390a-3p_R+1_1ss8CT	CGCTATCTATCCTGAGTTTCA	chrA07/chrB07	up	inf	inf	0.0142574	0	11.7	0	0	0	8.94584	12.535	13.619	0	0	0	6	14	8.5	middle
85	mdm-miR156ad_R+1	TGACAGAAGAAAGTGAGCACA	chrA08	up	156.154	7.28682	0.0143639	4.35869	680.625	3.63531	4.01914	5.42161	638.137	838.949	564.79	4.5	6	4	428	937	352.5	middle
86	mtr-miR166e-5p_2ss10GT11CT	GGAATGTTGTTTGGCTCGAGG	chrA10/chrB10	up	167.192	7.38536	0.0145765	6.23696	1042.77	5.251	8.03828	5.42161	945.277	1293.79	889.244	6.5	12	4	634	1445	555	middle
87	ptc-MIR399g-p5_1ss20GC	GTGCAATTCTCCTTTGGCACA	chrA03/chrB03	up	inf	inf	0.0148523	0	6.8289	0	0	0	5.21841	8.05821	7.21009	0	0	0	3.5	9	4.5	low
88	ptc-MIR156c-p3_1ss12AC	GCTCACTTCTCCTTCTGTCAGCT	chrA10	up	19.6616	4.29731	0.0151714	81.039	1593.36	86.4395	46.89	109.788	1804.08	1208.73	1767.27	107	70	81	1210	1350	1103	high
89	sly-miR164b-3p	CACGTGTTCTCCTTCTCCAAC	chrA06/chrB06	up	inf	inf	0.015409	0	13.8136	0	0	0	14.9097	16.1164	10.4146	0	0	0	10	18	6.5	middle
90	gma-miR156a_L+1	TTGACAGAAGAGAGTGAGCAC	chrA10	up	18.7904	4.23193	0.0154129	261.446	4912.69	208.101	400.306	175.931	4770.52	6021.32	3946.24	257.6	597.6	129.8	3199.6	6725.05	2462.95	high
91	PC-3p-135887_49	TGGCACACAGAAGCCATCTTC	chrA04	up	inf	inf	0.015991	0	12.0543	0	0	0	14.9097	11.6396	9.61345	0	0	0	10	13	6	middle
92	mtr-MIR164b-p3_2	TGAGTTAGTTCTTCATGTGCCC	chrB02	down	0.275789	-1.85836	0.0162275	41.4662	11.4359	43.6237	46.89	33.8851	16.4007	17.9071	0	54	70	25	11	20	0	middle
93	mtr-MIR164b-p3_1	TCATGTGCCCCTCTTCCCCATC	chrB02	down	0.275789	-1.85836	0.0162275	41.4662	11.4359	43.6237	46.89	33.8851	16.4007	17.9071	0	54	70	25	11	20	0	middle
94	nta-miR156a_R+3_1ss11GA	TGACAGAAGAAAGTGAGCACCCA	No	up	inf	inf	0.016289	0	160.518	0	0	0	120.769	170.118	190.667	0	0	0	81	190	119	middle
95	PC-3p-3227_1921	TAAATATAGCACCCAACCTGA	chrA03/chrA05	up	1.81195	0.857546	0.0166386	71.0374	128.717	77.5532	56.268	79.291	139.406	106.547	140.196	96	84	58.5	93.5	119	87.5	middle
96	ptc-miR399e_1ss21CG	CGCCAAAGGAGAGTTGCCCTG	chrA05	up	2.27844	1.18805	0.0167502	10.3363	23.5507	8.48238	15.0718	7.45471	21.6191	28.2037	20.8291	10.5	22.5	5.5	14.5	31.5	13	middle
97	ahy-MIR3511-p5	TCGAGCCGCCAGGGCCATGAA	chrA02	up	29.3484	4.87521	0.0171434	5.68083	166.723	5.65492	11.3876	0	153.57	210.409	136.19	7	17	0	103	235	85	middle
98	mtr-miR164a_L+1	CTGGAGAAGCAGGGCACGTGCA	chrA06/chrB06	down	0.232654	-2.10374	0.0175922	52.5331	12.222	51.7022	42.8708	63.0262	14.1642	12.0873	10.4146	64	64	46.5	9.5	13.5	6.5	middle
99	nta-miR171a	TATTGGTGCGGTTCAATGAGA	chrA08/chrB08	up	inf	inf	0.0176872	0	24.0297	0	0	0	21.6191	30.4421	20.028	0	0	0	14.5	34	12.5	middle
100	PC-5p-17520_435	CTTATGGGACCTTAATTAAGA	chrA05	up	1.87839	0.909494	0.0179076	32.72	61.4609	39.5845	32.823	25.7526	71.5667	51.9307	60.8852	49	49	19	48	58	38	middle
101	gma-MIR156o-p3_2ss21GA23TA	TGCTCACTACTCTTTCTGTCAGA	chrA06/chrB06	up	inf	inf	0.0187387	0	49.5988	0	0	0	61.8754	38.0526	48.8684	0	0	0	41.5	42.5	30.5	middle
102	ahy-miR160-3p	GCATGAAGGGAGTCACGCAGG	chrB04	up	2.60307	1.38021	0.0189268	161.492	420.373	141.373	215.694	127.408	439.837	496.027	325.255	175	322	94	295	554	203	middle
103	mtr-miR172d-3p_R+2_1	AGAATCTTGATGATGCTGCAGA	chrA03/chrB03	up	4.69314	2.23055	0.0189945	7.60845	35.7075	10.0981	12.7273	0	26.092	35.3666	45.6639	12.5	19	0	17.5	39.5	28.5	middle
104	mtr-miR172d-3p_R+2_2	AGAATCTTGATGATGCTGCAGT	chrB07	up	4.69314	2.23055	0.0189945	7.60845	35.7075	10.0981	12.7273	0	26.092	35.3666	45.6639	12.5	19	0	17.5	39.5	28.5	middle
105	mtr-miR1507-5p_R-1_2ss5TA18AG	AGAGATGTATGGAACGAGAGA	chrA01/chrB01	up	10.4368	3.38361	0.0198963	57.2393	597.396	43.6237	86.0766	42.0175	574.025	750.309	467.854	54	128.5	31	385	838	292	middle
106	mtr-miR390_L-1	AGCTCAGGAGGGATAGCGCC	chrA07/chrB02	up	6.45718	2.6909	0.0204521	7.37847	47.6441	6.05885	16.0766	0	49.2021	60.8842	32.8459	7.5	24	0	33	68	20.5	middle
107	mdm-miR399i_L-2R+2	CCAAAGGAGAGTTGCCCTGCA	chrA01	up	2.07317	1.05184	0.0211779	15.8378	32.8344	14.5412	20.0957	12.8763	29.8195	39.8434	28.8403	18	30	9.5	20	44.5	18	middle
108	gma-miR171e_L+1	CTGATTGAGCCGTGCCAATATC	chrB03/chrB04	up	6.54603	2.71062	0.0220963	1.3554	8.8725	0	0	4.06621	8.94584	8.05821	9.61345	0	0	3	6	9	6	middle
109	ahy-MIR3510-p5_1ss22GT	CCATCTTGCGAGACTGAACGAT	chrB06	down	0.127171	-2.97515	0.02248	32.8559	4.17833	21.8118	42.8708	33.8851	0	12.535	0	27	64	25	0	14	0	middle
110	PC-5p-110995_65	CGGGGCAACTCTCCTTTGGCA	chrA01/chrB01	up	inf	inf	0.0228195	0	10.4084	0	0	0	11.9278	12.0873	7.21009	0	0	0	8	13.5	4.5	middle
111	mtr-miR2199_1ss17AG	TGATACACTAGCACGGGTCAC	chrA09/chrB09	up	inf	inf	0.0228767	0	225.927	0	0	0	190.845	295.468	191.468	0	0	0	128	330	119.5	middle
112	gma-miR395a_L-1R+1	TGAAGTGTTTGGGGGAACTCC	chrA05	up	10.5737	3.40241	0.0237484	0.7815	8.26337	0	2.3445	0	5.96389	7.61053	11.2157	0	3.5	0	4	8.5	7	middle
113	PC-5p-145281_45	CATGTAGAAATCGTACCCGCTT	chrB03	down	0.10678	-3.22729	0.0237685	16.7701	1.79071	14.5412	12.7273	23.0418	0	5.37214	0	18	19	17	0	6	0	middle
114	PC-3p-12760_577	GCGTCATCTCTTGTGCGTAGC	chrA08/chrB08	up	2.85484	1.51341	0.0239807	35.5943	101.616	36.757	38.8517	31.1742	88.7129	124.007	92.1289	45.5	58	23	59.5	138.5	57.5	middle
115	mtr-miR172b	AGAATCTTGATGATGCTGCAT	chrA08/chrB03	up	2.03734	1.02669	0.0243601	419.396	854.451	394.229	501.388	362.57	782.761	1032.35	748.247	488	748.5	267.5	525	1153	467	middle
116	amg-MIR319-p5_2ss12TC20CA	AGGAGCTTCCTCCAGTCCAAT	chrA07	up	inf	inf	0.025575	0	18.1641	0	0	0	17.1462	23.7269	13.619	0	0	0	11.5	26.5	8.5	middle
117	ahy-miR156b-5p_R+2	TTGACAGAAGATAGAGAGCACCA	chrB05	up	2.90114	1.53662	0.0258306	17.7619	51.5298	20.1962	10.0479	23.0418	47.7111	41.1864	65.6919	25	15	17	32	46	41	middle
118	PC-3p-7210_966	ACTGTGTTCCCTTGATCAAAT	chrA09/chrB09	up	2.27457	1.18559	0.025912	10.6082	24.129	9.29023	14.4019	8.13241	22.3646	29.9944	20.028	11.5	21.5	6	15	33.5	12.5	middle
119	mtr-miR166g-5p_R+1_1ss11CT	GGAATGTTGTTTGGCTCGAGGA	chrA02	up	inf	inf	0.0261103	0	7.3067	0	0	0	9.69133	5.81982	6.40896	0	0	0	6.5	6.5	4	low
120	PC-3p-2930_2072	CCTATTTCGGAAGAACAGCCA	chrA06	down	0.603605	-0.728323	0.0264608	271.888	164.113	315.464	255.55	244.65	181.153	151.763	159.423	390.5	381.5	180.5	121.5	169.5	99.5	middle
121	PC-3p-97374_77	ATTTCACGTGAAGTCGACTGTACC	chrA01/chrA06	up	8.51893	3.09067	0.0266522	1.07713	9.17598	3.23138	0	0	9.69133	5.81982	12.0168	4	0	0	6.5	6.5	7.5	middle
122	mtr-miR164a_1ss21AG	TGGAGAAGCAGGGCACGTGCG	chrA02/chrB06	down	0.130315	-2.93993	0.026914	26.3279	3.43091	27.8707	33.4928	17.6202	4.47292	5.81982	0	34.5	50	13	3	6.5	0	middle
123	mtr-miR166a_R+2	TCGGACCAGGCTTCATTCCCCCA	chrB09	down	0.759591	-0.396705	0.02823	188.757	143.378	189.844	205.646	170.781	146.115	133.408	150.611	235	307	126	98	149	94	middle
124	mtr-miR164a	TGGAGAAGCAGGGCACGTGCA	chrA06/chrB06	down	0.198149	-2.33534	0.0283524	5671.17	1123.74	5461.44	7177.52	4374.56	1149.54	1326.02	895.653	6760.5	10715	3227.5	771	1481	559	high
125	mtr-miR319a-3p_L-1R+2_1ss20CT	TGGACTGAAGGGAGCTCCTTC	chrA07/chrB07	up	10.586	3.40409	0.0285253	98.7603	1045.48	69.4748	163.78	63.0262	903.53	1390.94	841.978	86	244.5	46.5	606	1553.5	525.5	middle
126	ahy-MIR3515-p3	TCATAAAAGTGAGGTGTAGAGT	chrB05	up	14.4973	3.85771	0.0286476	3.16261	45.8492	0	0	9.48782	46.2202	30.4421	60.8852	0	0	7	31	34	38	middle
127	ppe-MIR399k-p5	GGGCTTCTCTTTCTTGGCAGG	chrA09/chrB09	up	inf	inf	0.0289875	0	25.8635	0	0	0	26.8375	33.1282	17.6247	0	0	0	18	37	11	middle
128	mtr-miR319c-5p_L-1R+1_1ss21GA	GAGTTCCTTGCAGCCCAAAAG	chrA01/chrB10	down	0.452292	-1.14467	0.0292662	29.5924	13.3844	29.8903	35.1675	23.7195	14.1642	14.7734	11.2157	37	52.5	17.5	9.5	16.5	7	middle
129	gma-miR171k-3p	TTGAGCCGCGCCAATATCACT	chrA01	up	2.01242	1.00893	0.0293553	20.379	41.0109	17.3687	24.1148	19.6533	46.2202	44.7678	32.0448	21.5	36	14.5	31	50	20	middle
130	gma-MIR1509b-p5_2ss11AG18GA	TTAATCAAGGGAATCACAGTTG	chrA09/chrB09	up	1.19615	0.258402	0.0302404	687.392	822.225	690.708	740.527	630.94	840.909	843.873	781.894	855	1105.5	465.5	564	942.5	488	middle
131	ppe-miR1511-3p_L+1R-1_1ss5TA	AACCAGGCTCTGATACCATAA	chrA03	down	-inf	-inf	0.0313175	5.80816	0	5.65492	7.70335	4.06621	0	0	0	7	11.5	3	0	0	0	low
132	mtr-miR395a_L+1R-1_1ss21TC	TATGAAGTGTTTGGGGGAACC	chrA09/chrB09	up	5.18379	2.37401	0.0317801	37.7226	195.546	34.7374	44.5455	33.8851	184.881	251.147	150.611	43	66.5	25	124	280.5	94	middle
133	gma-miR319f_R+1	TTGGACTGAAGGGGCCTCTTC	chrA09/chrB09	up	8.13815	3.0247	0.0319149	103.428	841.712	87.6513	144.019	78.6133	726.849	1120.54	677.748	108.5	215	58	487.5	1251.5	423	middle
134	gma-MIR156u-p3_1ss22CT	GCTCACTTCTCTATCTGTCAGT	chrA01/chrB01	up	1.34882	0.431693	0.0323031	143.751	193.894	138.95	126.268	166.037	204.263	183.548	193.871	172	188.5	122.5	137	205	121	middle
135	PC-3p-242444_19	ACTTTACGTGAAGTCGATTGCAGC	chrB04	up	inf	inf	0.0326175	0	8.47413	0	0	0	10.4368	5.37214	9.61345	0	0	0	7	6	6	middle
136	gma-miR1511_R+1_1ss3CT	AATCAGGCTCTGATACCATGA	chrB05	down	-inf	-inf	0.0331644	3.84051	0	2.42354	4.35407	4.74391	0	0	0	3	6.5	3.5	0	0	0	low
137	mtr-miR171e-5p	CGATGTTGGTGAGGTTCAATC	chrA01	up	3.22236	1.68812	0.0334912	1.74698	5.62941	3.23138	2.00957	0	6.70938	5.37214	4.80672	4	3	0	4.5	6	3	low
138	PC-5p-102778_72	CATCAACTGATGTTATTCTCA	chrB06	up	inf	inf	0.0347049	0	17.9172	0	0	0	20.1281	11.192	22.4314	0	0	0	13.5	12.5	14	middle
139	ahy-miR3514-3p	TCACCGTTAATACAGAATCCTT	chrB10	up	2.34195	1.22771	0.034768	1517.28	3553.39	1792.61	1074.45	1684.76	4171.74	2604.59	3883.83	2219	1604	1243	2798	2909	2424	high
140	PC-3p-74264_106	ATAAACGGGCTGGCCCGATGGGTT	chrB07	down	-inf	-inf	0.0349307	7.41842	0	8.07846	4.689	9.48782	0	0	0	10	7	7	0	0	0	middle
141	mtr-miR156b-5p_R-1_1ss11GA	TGACAGAAGAAAGTGAGCA	chrA06	up	24.3246	4.60434	0.035499	1.00479	24.441	0	3.01436	0	20.8736	34.0235	18.4258	0	4.5	0	14	38	11.5	middle
142	mtr-miR396a-3p	GCTCAAGAAAGCTGTGGGAGA	chrA01/chrB01	up	1.6482	0.720889	0.0355209	551.048	908.236	493.594	723.11	436.439	910.985	989.369	824.353	611	1079.5	322	611	1105	514.5	middle
143	gma-miR171n_1ss20TC	TTGAGCCGCGTCAATATCTCA	chrA03/chrB03	down	0.356713	-1.48717	0.0360869	1449.02	516.883	1344.66	1836.75	1165.65	533.023	599.441	418.185	1664.5	2742	860	357.5	669.5	261	high
144	gma-miR169e_L+3R+1	TTGAGCCAAGGATGACTTGCCGGC	chrA01/chrB01	up	5.07534	2.3435	0.0365396	32.5732	165.32	35.9492	20.4306	41.3398	181.899	110.577	203.485	44.5	30.5	30.5	122	123.5	127	middle
145	mtr-miR399l	TGCCAAAGGAGAGTTGCCCTG	chrA09	up	23.6647	4.56466	0.0367413	0.7815	18.4939	0	2.3445	0	17.1462	25.5177	12.8179	0	3.5	0	11.5	28.5	8	middle
146	PC-3p-181033_32	TTTTTAATTAAGTAGCTCAGC	chrB10	up	5.46825	2.45108	0.0377425	1.78628	9.76785	0	5.35885	0	8.94584	10.7443	9.61345	0	8	0	6	12	6	middle
147	ptc-miR319a_R+1	TTGGACTGAAGGGAGCTCCCT	chrB05	up	45.8914	5.52015	0.0383897	50.3775	2311.9	34.7374	72.3445	44.0506	1929.82	3221.64	1784.23	43	108	32.5	1294.33	3598.17	1113.58	high
148	mtr-miR319a-3p_R+1_1	TTGGACTGAAGGGAGCTCCCA	chrA05/chrB05	up	45.8914	5.52015	0.0383897	50.3775	2311.9	34.7374	72.3445	44.0506	1929.82	3221.64	1784.23	43	108	32.5	1294.33	3598.17	1113.58	high
149	mtr-miR166a_1ss20CT	TCGGACCAGGCTTCATTCCTC	chrA03/chrB03	down	0.380194	-1.39519	0.0391537	16772	6376.64	15499.3	21131.3	13685.5	6313.53	7166.88	5649.5	19186	31546	10097	4234.5	8004.5	3526	high
150	ahy-miR3508	TAGAGGGTCCCCATGTTCTCA	No	up	1.85103	0.888328	0.0396101	167.748	310.507	142.585	221.053	139.606	300.431	378.736	252.353	176.5	330	103	201.5	423	157.5	high
151	gma-miR482a-3p_L-2R-1_2ss14GA23TA	TTCCCAATTCCACCCATTCCA	chrA03	down	-inf	-inf	0.0397269	3.97849	0	4.84708	2.3445	4.74391	0	0	0	6	3.5	3.5	0	0	0	low
152	pvu-miR159a.2_2ss12GC13GA	CTTCCATATCTCAGGAGCTTC	chrA05/chrB05	up	2.48724	1.31455	0.0405672	89.6402	222.957	85.6317	118.23	65.0593	203.518	288.305	177.048	106	176.5	48	136.5	322	110.5	middle
153	mdm-miR156ad	TGACAGAAGAAAGTGAGCAC	chrB06	up	92.1577	6.52603	0.0411687	30.052	2769.52	24.2354	42.201	23.7195	2280.44	3913.16	2114.96	30	63	17.5	1529.5	4370.5	1320	high
154	PC-3p-107243_68	AAATCATCTTAGGCTAGGACGATT	chrB05	up	inf	inf	0.0413813	0	15.3574	0	0	0	17.8917	8.95356	19.2269	0	0	0	12	10	12	middle
155	PC-5p-2193_2613	TCAGTGCAGTTAGAGTCTAGAC	chrB04	down	0.830569	-0.267828	0.041596	187.685	155.885	193.075	177.512	192.467	169.971	156.687	140.997	239	265	142	114	175	88	middle
156	lus-miR159c_1ss1TC	CTTGGATTGAAGGGAGCTCTT	chrA09	down	0.105472	-3.24507	0.0417512	224.468	23.675	172.475	309.139	191.789	26.092	27.3084	17.6247	213.5	461.5	141.5	17.5	30.5	11	middle
157	gma-MIR5037c-p5_2ss2AT18AG_2	ATCCCTCAAAGGCTTCCGCTAC	chrB03	up	1.71259	0.776179	0.0421833	10.6988	18.3227	12.5216	6.69857	12.8763	20.8736	15.6687	18.4258	15.5	10	9.5	14	17.5	11.5	middle
158	gma-MIR5037c-p5_2ss2AT18AG_1	ATCCCTCAAAGGCTTCCGCTA	chrB03	up	1.71259	0.776179	0.0421833	10.6988	18.3227	12.5216	6.69857	12.8763	20.8736	15.6687	18.4258	15.5	10	9.5	14	17.5	11.5	middle
159	ahy-miR156a_L+1	TTGACAGAAGAGAGAGAGCAC	chrA07	up	42.6149	5.41329	0.0422152	4.74169	202.067	4.84708	9.378	0	169.971	285.619	150.611	6	14	0	114	319	94	middle
160	ppe-MIR167c-p3_1ss11TG	GATCATGTGGGAGCTTCATC	chrA06/chrB06	up	inf	inf	0.0432233	0	71.0542	0	0	0	49.9476	100.728	62.4874	0	0	0	33.5	112.5	39	middle
161	PC-3p-48081_168	TGTCCCTTTGTCTTGAAATTA	chrA03	up	3.85535	1.94686	0.043286	2.24854	8.66893	0	2.67943	4.06621	6.70938	12.0873	7.21009	0	4	3	4.5	13.5	4.5	middle
162	gma-MIR156e-p5_2ss16CT19CT_2	TCTGTCATCATCCTTTTCTCTC	chrB04	down	0.304794	-1.71409	0.0435451	16.7359	5.10101	12.1177	17.0813	21.0087	5.21841	4.47678	5.60784	15	25.5	15.5	3.5	5	3.5	middle
163	gma-MIR156e-p5_2ss16CT19CT_1	TCTGTCATCATCCTTTTCTCT	chrB04	down	0.304794	-1.71409	0.0435451	16.7359	5.10101	12.1177	17.0813	21.0087	5.21841	4.47678	5.60784	15	25.5	15.5	3.5	5	3.5	middle
164	gma-miR171n	TTGAGCCGCGTCAATATCTTA	chrA03/chrB03	down	0.527922	-0.921603	0.0442982	542.879	286.598	495.614	673.541	459.481	278.067	339.788	241.938	613.5	1005.5	339	186.5	379.5	151	middle
165	PC-3p-225630_21	GAAGTTGACTGCACCTGAGTTTCT	chrB05	up	inf	inf	0.0445682	0	9.5052	0	0	0	11.9278	5.37214	11.2157	0	0	0	8	6	7	middle
166	PC-3p-177149_33	ACTTCACGTGAAGTCGATTGTACC	chrB10	up	inf	inf	0.0449541	0	14.5004	0	0	0	11.9278	10.7443	20.8291	0	0	0	8	12	13	middle
167	lja-miR171c_1ss5CT	TGAGTCGAATCAATATCACTC	No	up	inf	inf	0.0458705	0	29.7918	0	0	0	22.3646	42.9771	24.0336	0	0	0	15	48	15	middle
168	PC-3p-79977_98	CTTTATGATTGCTCCAAAGGTG	chrB05	up	3.07531	1.62073	0.0467201	4.86506	14.9616	6.46277	0	8.13241	10.4368	15.2211	19.2269	8	0	6	7	17	12	middle
169	mtr-MIR2118-p5_2ss14TC18TC	GGATATGGGAGGACCGGCAAA	chrA09	down	0.117608	-3.08795	0.0474206	264.972	31.1628	247.201	364.737	182.979	25.3465	38.5003	29.6415	306	544.5	135	17	43	18.5	middle
170	ptc-MIR319a-p5	AGAGCTTTCTTCAGTCCACTC	chrB05	up	inf	inf	0.0483552	0	115.651	0	0	0	117.787	160.269	68.8964	0	0	0	79	179	43	middle
171	gma-MIR168a-p3	CCCGCCTTGCATCAACTGAAT	chrA05	down	0.212776	-2.23259	0.049056	3623.36	770.965	3069.82	4982.39	2817.88	736.541	994.741	581.614	3800	7438	2079	494	1111	363	high
172	PC-3p-229639_21	TTATCAATTTCTTCACTTTAG	chrB02	up	inf	inf	0.0490714	0	9.54229	0	0	0	10.4368	5.37214	12.8179	0	0	0	7	6	8	middle
173	ptc-miR156a	TGACAGAAGAGAGTGAGCAC	chrB07	up	8.53742	3.0938	0.0491196	102.227	872.756	74.8066	176.574	55.3004	755.327	1238.55	624.393	92.6	263.6	40.8	506.6	1383.3	389.7	middle
174	mtr-miR169f_R+2_1ss1AT	TAGCCAAGGATGACTTGCCTAGC	chrA08/chrB08	up	11.5223	3.52635	0.0496291	0.942487	10.8596	2.82746	0	0	8.94584	7.61053	16.0224	3.5	0	0	6	8.5	10	middle
175	gma-miR156c_R+2	TTGACAGAAGATAGAGAGCACTC	chrA03/chrB03	down	-inf	-inf	0.0498148	3.73221	0	4.44315	2.00957	4.74391	0	0	0	5.5	3	3.5	0	0	0	low
