# Supplementary material for: Small RNA and Degradome Deep Sequencing Reveals the Roles of microRNAs in Seed Expansion in Peanut (Arachis hypogaea L.)
Source: Front Plant Sci. 2018 Mar 20;9:349. doi: 10.3389/fpls.2018.00349 (PMC5890158; doi:10.3389/fpls.2018.00349)
Supplement: TABLE S5 — All differentially expressed miRNAs between two peanut lines at 35 DAF. [file Table_5.XLS]

## Sheet: Sheet1
Table S5. All differentially expressed miRNAs between two peanut lines at 35 DAF
Index	miR_name	C1(Normalized value mean)	T1(Normalized value mean)	C2(Normalized value mean)	T2(Normalized value mean)	fold_change(T1/C1)	log2(fold_change)	fold_change(T2/C2)	log2(fold_change)	p-value(T1 vs C1)	p-value(T2 vs C2)
1	ahy-miR156b-3p	109.741	311.954	113.187	343.613	2.84264	1.50723	3.03581	1.60208	0.0435012	0.00649648
2	ahy-miR156b-5p_R+1	15.6072	32.4861	10.0464	27.5314	2.08147	1.05761	2.74043	1.4544	0.00919989	0.00057315
3	ahy-miR156b-5p_R+2	0	17.7619	0	51.5298	inf	inf	inf	inf	0.045925	0.0196261
4	mtr-miR156e	1500.26	7809.31	1535.36	5764.5	5.20531	2.37999	3.75448	1.90861	0.0453286	0.0143224
5	gma-miR167c_L+1_1ss22GT	1451.59	2255.83	947.503	1932.52	1.55404	0.636024	2.03959	1.02828	0.00739966	0.00277746
6	mdm-miR482a-5p_L-1_2ss11TG20AT	27.4214	76.4379	56.856	1366.35	2.78753	1.47899	24.0318	4.58687	0.0486388	0.00408171
7	mtr-miR530_1ss21CA	393.889	735.613	395.232	825.815	1.86756	0.901158	2.08945	1.06312	0.0127388	0.00017778
8	ahy-miR3518	112.111	439.776	166.282	322.761	3.9227	1.97185	1.94105	0.956839	0.00500647	0.0414274
9	ahy-miR3518-p5	11.1935	80.5215	29.4437	67.9251	7.19362	2.84672	2.30695	1.20599	0.0497199	0.0380528
10	ahy-miR3519	0.839403	9.29409	0	10.0414	11.0723	3.46888	inf	inf	0.00587531	0.0384365
11	gra-miR8723b-p3_2ss6AC21TC	14.0919	26.8289	13.0046	32.1162	1.90386	0.928924	2.46961	1.30429	0.000407899	0.00217744
12	gma-miR1509b-p5_2ss11AG18GA	1433.36	687.392	1236.79	822.225	0.479566	-1.0602	0.664806	-0.588995	0.000172635	0.000789782
13	gma-miR156o-p3_2ss21GA23TA	44.3197	0	137.165	49.5988	-inf	-inf	0.361599	-1.46754	0.000433705	0.0138967
14	gma-miR160e-p3_1ss5GA	442.534	131.1	463.999	198.282	0.296249	-1.75512	0.427332	-1.22657	0.000284691	0.0153401
15	mtr-miR164a_L+1	104.093	52.5331	73.1433	12.222	0.504675	-0.986575	0.167097	-2.58124	0.00845861	0.0152572
16	mtr-miR164a_R+1	93.5141	38.0852	51.832	5.66802	0.407267	-1.29595	0.109354	-3.19293	0.0304385	0.0168235
17	mtr-miR164a_1ss21AG	80.7731	26.3279	58.9607	3.43091	0.325949	-1.61728	0.0581898	-4.10309	0.0406941	4.37563e-05
18	mtr-miR166e-5p	1350.47	307.938	1115.45	401.351	0.228023	-2.13275	0.35981	-1.47469	0.00179903	0.00461473
19	mtr-miR166e-5p_2ss8TC10GT	1094.5	199.584	1196.81	274.772	0.182352	-2.4552	0.229587	-2.12289	0.00399943	0.00159251
20	nta-miR171a	21.2445	0	46.4356	24.0297	-inf	-inf	0.517485	-0.95041	0.0263804	0.00690794
21	mtr-miR171c-p5	70.6776	31.707	141.675	33.4193	0.448614	-1.15645	0.235886	-2.08384	0.0133387	0.000264902
22	gma-miR172g_R+1_1ss9AT	7.10557	0.669857	9.42777	0	0.094272	-3.40703	-inf	-inf	0.00676928	0.029998
23	gma-miR319d_L+1R-2	226.277	91.947	652.433	145.909	0.406347	-1.29922	0.223638	-2.16076	0.0130614	0.000119109
24	mtr-miR390	485.045	76.9281	840.15	589.491	0.1586	-2.65654	0.70165	-0.511177	0.0028629	0.043028
25	gma-miR394c-p3_1ss19TC	3.22751	0	20.1256	5.51879	-inf	-inf	0.274218	-1.86661	0.00801631	0.0292958
26	gma-miR395g-p5	17.3978	9.46688	23.6065	11.1859	0.544143	-0.877942	0.47385	-1.0775	0.0194147	0.0447518
27	lja-miR396-p3	196.29	95.8873	519.629	347.452	0.488499	-1.03357	0.668653	-0.580671	0.00186869	0.00501208
28	mtr-miR398b	504.991	166.562	1789.27	97.5842	0.329831	-1.6002	0.0545386	-4.19658	0.00250276	0.0333932
29	gma-miR398d-p3	16.3204	0	45.6167	0	-inf	-inf	-inf	-inf	0.013717	0.0351816
30	gma-miR1511-p5	631.736	136.275	667.843	256.985	0.215716	-2.2128	0.384799	-1.37782	0.00127844	0.0248336
31	csi-miR1515_L-1	57.7789	24.3135	37.2518	17.5393	0.420803	-1.24878	0.47083	-1.08672	0.014472	0.0111424
32	ahy-miR3508	327.697	167.748	4428.13	310.507	0.5119	-0.966067	0.0701214	-3.834	0.0135897	0.00488353
33	gma-miR159a-5p_2ss19TA20TA	737.485	224.855	228.55	266.682	0.304894	-1.71362	1.16684	0.222609	0.000148882	0.000621383
34	mtr-miR166e-5p_2ss10GT11CT	40.3728	6.23696	194.697	1042.77	0.154484	-2.69447	5.35587	2.42112	0.0178188	0.0206934
35	ahy-miR167-3p_L-1	1691.22	385.579	1299.64	8059.69	0.227989	-2.13296	6.20147	2.63261	9.13589e-05	0.00448475
36	ptc-miR171m-p5_1ss17CT	963.662	493.521	668.793	962.557	0.51213	-0.965417	1.43924	0.525312	0.00169774	0.0159266
37	mtr-miR172c-5p	89.7475	46.0909	61.1544	343.943	0.513561	-0.961391	5.62417	2.49164	0.00140001	0.0025356
38	gma-miR395a_L-1R+1	4.14207	0.7815	0	8.26337	0.188674	-2.40603	inf	inf	0.0294888	0.033463
39	mtr-miR395g-p5	22.2023	5.44689	10.9648	26.216	0.245329	-2.02721	2.39092	1.25756	0.00305938	0.0186959
40	mtr-miR1507-5p_R-1_2ss5TA18AG	154.833	57.2393	93.9834	597.396	0.369684	-1.43564	6.3564	2.66821	0.0076091	0.0246885
41	mtr-miR2199_1ss17AG	8.59785	0	5.68182	225.927	-inf	-inf	39.7631	5.31336	0.0307403	0.0239726
42	ahy-miR3516-p5	33.0235	4.83368	145.808	3096.52	0.146371	-2.7723	21.2369	4.4085	0.00635374	0.010026
43	mtr-miR166a_1ss5AN	170.665	271.455	227.663	131.096	1.59057	0.669546	0.575836	-0.796271	0.0221365	0.0124788
44	mtr-miR166b_L+1_1ss22AC	192.089	298.182	212.187	129.215	1.55231	0.634417	0.608966	-0.715566	0.00989145	0.0120187
45	gma-miR2118a-p5_2ss2AG20GT	548.657	1212.59	185.08	112.528	2.21011	1.14412	0.607996	-0.717866	0.0101158	0.0019854
46	gma-miR6300_R+4_1	19.5073	51.8266	33.5757	14.6448	2.65678	1.40968	0.436173	-1.19703	0.000132424	0.0109074
47	gma-miR6300_R+4_2	19.5073	51.8266	33.5757	14.6448	2.65678	1.40968	0.436173	-1.19703	0.000132424	0.0109074
48	gma-miR6300_R+4_3	19.5073	51.8266	33.5757	14.6448	2.65678	1.40968	0.436173	-1.19703	0.000132424	0.0109074
49	ptc-miR156c-p3_1ss12AC	1494.74	81.039	2248.21	1593.36	0.0542163	-4.20513	0.708725	-0.496703	0.0145692	0.0654064
50	gma-miR156u-p3_1ss22CT	241.236	143.751	160.803	193.894	0.595896	-0.746868	1.20579	0.269975	0.00561672	0.0926907
51	ahy-miR159-p5	904.331	336.435	1023.09	581.986	0.372026	-1.42652	0.568852	-0.813876	0.0240285	0.0634659
52	mtr-miR159b_R-1_1ss7GT	11.9658	1.563	71.8423	60.216	0.130622	-2.93653	0.838168	-0.254688	0.019048	0.666385
53	mtr-miR166a_L+1R-1_2	238.088	457.598	359.454	285.498	1.92197	0.942586	0.794254	-0.332327	0.000183359	0.0574479
54	mtr-miR166a_L+1R-1_1	238.088	457.598	359.454	285.498	1.92197	0.942586	0.794254	-0.332327	0.000183359	0.0574479
55	mtr-miR166a_R+2	116.185	188.757	159.173	143.378	1.62462	0.700103	0.900768	-0.150773	0.00565422	0.214991
56	mtr-miR166e-5p_2ss10GT21GA	552.602	270.696	434.622	363.184	0.489858	-1.02957	0.835633	-0.259059	0.0200004	0.390467
57	mtr-miR166g-5p	2012.48	1065.95	1364.97	1608.27	0.529669	-0.916836	1.17825	0.236647	0.0188899	0.361536
58	mtr-miR166g-5p_1ss16TC	16.9813	4.74169	7.28998	12.6896	0.27923	-1.84048	1.74068	0.799654	0.0445201	0.171887
59	ahy-miR167-5p	213076	433359	194733	186348	2.03383	1.0242	0.956943	-0.0634951	0.0154073	0.56043
60	mtr-miR167a-p3_1ss14TC	39.4094	0	72.882	65.5907	-inf	-inf	0.899957	-0.152071	0.011626	0.389237
61	mtr-miR168c-3p_R+1	20.9627	38.8181	20.7454	26.804	1.85177	0.888902	1.29205	0.369659	0.000110085	0.208613
62	gma-miR169e_L+3R+1	159.498	32.5732	63.3883	165.32	0.204223	-2.29178	2.60805	1.38297	0.0457172	0.0659161
63	mtr-miR169f_R+2_1ss1AT	20.2107	0.942487	8.2412	10.8596	0.0466332	-4.4225	1.31772	0.398043	0.0117634	0.487518
64	ptc-miR171a-5p	20.7477	6.07859	27.8035	31.235	0.292977	-1.77114	1.12342	0.167896	0.00702921	0.260177
65	mtr-miR171e-5p	5.72855	1.74698	3.9873	5.62941	0.304961	-1.7133	1.41184	0.497573	0.0344402	0.534748
66	mtr-miR172d-3p_R+1	3149.93	946.245	3166.96	2832	0.300402	-1.73504	0.894234	-0.161275	0.000995141	0.385041
67	mtr-miR172d-5p_L-3	80.0762	24.5546	75.4673	96.6756	0.30664	-1.70538	1.28103	0.357299	0.00141827	0.1516
68	mtr-miR172d-3p_R+2_1	28.373	7.60845	20.9575	35.7075	0.268158	-1.89884	1.7038	0.76876	0.0188246	0.110079
69	mtr-miR172d-3p_R+2_2	28.373	7.60845	20.9575	35.7075	0.268158	-1.89884	1.7038	0.76876	0.0188246	0.110079
70	ptc-miR393a-3p	22.1083	2.70912	19.4931	10.3654	0.122539	-3.02869	0.531748	-0.911186	0.00612205	0.0958092
71	mtr-miR395a_L-1	33.307	6.41687	7.78222	8.26337	0.192658	-2.37588	1.06183	0.0865478	0.00378154	0.894747
72	mtr-miR395a_L+1R-1_1ss21TC	206.877	37.7226	214.935	195.546	0.182343	-2.45527	0.909794	-0.136388	0.0072687	0.621809
73	mtr-miR397-5p	19.37	0	151.929	13.7564	-inf	-inf	0.0905451	-3.46522	0.00925086	0.0650886
74	mtr-miR399c	8.74523	1.45136	6.37492	5.07176	0.16596	-2.59109	0.79558	-0.329921	0.0183314	0.671884
75	ppe-miR399k-p5	10.8637	0	20.703	25.8635	-inf	-inf	1.24926	0.321072	0.0271331	0.39456
76	gma-miR1511_L+2R-1	13.6057	20.9457	17.3143	13.2293	1.53948	0.622448	0.764066	-0.38823	0.00351062	0.296599
77	gma-miR1511_R+1_1ss1AG	1.03882	5.29521	1.58231	1.34303	5.09732	2.34974	0.84878	-0.236538	0.0335316	0.913911
78	csi-miR1515_L+1	16.0356	5.0042	2.97251	6.01211	0.312067	-1.68007	2.02257	1.01619	0.0426431	0.513762
79	mdm-miR156l-p3_1ss12TC	6.15135	0	7.44437	9.14457	-inf	-inf	1.22839	0.296765	0.0446157	0.572846
80	ahy-miR3517_R+1	3.03617	0	1.10762	0.895356	-inf	-inf	0.808362	-0.306927	0.0263201	0.889039
81	mtr-miR4414a-5p_1ss15TC	29.9551	10.821	73.1368	123.955	0.361241	-1.46897	1.69484	0.761147	0.0473802	0.223591
82	gra-miR8762c-p5_1ss13TC	3.15159	12.6985	0.949387	9.93347	4.02923	2.0105	10.463	3.38723	0.0334265	0.112232
83	nta-miR156a_R+3_1ss11GA	1.3851	0	9.34542	160.518	-inf	-inf	17.1761	4.10233	0.42265	0.0181307
84	ptc-miR156b-p3_1ss13TC	33.6212	82.5572	151.613	343.887	2.45551	1.29602	2.26818	1.18154	0.0760443	0.0203388
85	mtr-miR159a_L+1_1ss22AT	313.378	317.67	243.087	177.504	1.0137	0.0196292	0.730208	-0.45362	0.744341	0.00311729
86	mtr-miR160a	3205.54	2758.61	3921.93	1386.31	0.860576	-0.216626	0.353477	-1.50031	0.403491	0.0149354
87	gma-miR160a-3p	366.945	256.225	345.182	185.208	0.698267	-0.51815	0.53655	-0.898215	0.0885853	0.00183261
88	gma-miR162a_R+1	683.919	824.142	609.754	740.07	1.20503	0.269069	1.21372	0.279436	0.287499	0.0472091
89	gma-miR162c-p5	196.519	102.864	219.123	65.3961	0.523429	-0.933934	0.298444	-1.74447	0.0713714	0.00816102
90	mtr-miR164a	8136.75	5671.17	8327.42	1123.74	0.696982	-0.520806	0.134944	-2.88956	0.0757941	0.0149199
91	mtr-miR164a_1ss21AT	39.8551	16.4355	42.6327	1.49097	0.412381	-1.27795	0.0349725	-4.83764	0.058771	0.00777757
92	mtr-miR166a	42373.3	62469.4	58263.4	44635.5	1.47426	0.559996	0.766098	-0.384399	0.0869635	0.020611
93	mtr-miR166a_1ss20CT	10481.2	16772	13627.5	6376.64	1.6002	0.678249	0.467923	-1.09566	0.102771	0.00208046
94	mtr-miR166a_L+1	310.477	402.331	353.268	262.87	1.29585	0.373896	0.744111	-0.42641	0.0515116	0.00979143
95	mtr-miR166a_L-1	1650.28	2241.27	2813.63	1577.23	1.35812	0.441607	0.560568	-0.835038	0.377311	0.0255294
96	mtr-miR166a_L+2	97.6587	109.607	93.3684	9.13954	1.12235	0.166525	0.0978869	-3.35274	0.813336	0.0464643
97	ptc-miR166n-p5_2ss16AG18GA	0	1.07713	1.91292	18.9375	inf	inf	9.89979	3.3074	0.42265	0.00584366
98	gma-miR166p_L+2R+1	32.2869	18.8544	21.5904	9.13954	0.583965	-0.776045	0.423314	-1.2402	0.188411	0.0265931
99	mtr-miR167b-5p	83.8596	75.8565	60.9627	166.759	0.904565	-0.144703	2.73543	1.45177	0.629311	0.00342108
100	gma-miR168a	15611.7	13355.7	12521.2	7514.58	0.855494	-0.225171	0.600147	-0.736612	0.515012	0.0216808
101	gma-miR168a-p3	2356	3623.36	1867.78	770.965	1.53793	0.62099	0.412771	-1.27659	0.196843	0.00432756
102	gma-miR169e_L+2R+1_1ss10GA	6.87396	4.322	3.6436	10.2699	0.62875	-0.669442	2.81861	1.49498	0.364289	0.0479814
103	mtr-miR171b-p5	21.0687	14.3989	38.6694	9.50736	0.683428	-0.54914	0.245862	-2.02408	0.094069	0.0109251
104	gma-miR171n	325.018	542.879	493.704	286.598	1.6703	0.74011	0.580505	-0.784621	0.077421	0.00738903
105	gma-miR171n_1ss20TC	1191.91	1449.02	1742.34	516.883	1.21571	0.281796	0.296659	-1.75312	0.330559	0.00938087
106	gma-miR171n-p5_1ss9GA	4.52724	1.94727	8.98433	0.895356	0.430123	-1.21718	0.0996576	-3.32688	0.177367	0.0285988
107	mtr-miR319c-5p_L-1R+1_1ss21GA	22.8733	29.5924	22.1271	13.3844	1.29375	0.371562	0.604888	-0.725259	0.172627	0.00845895
108	gma-miR390a-3p_R+1_1ss8CT	1.64737	0	5.19543	11.7	-inf	-inf	2.25197	1.17119	0.183652	0.025965
109	mtr-miR393a_R+1_1	6.27622	9.57926	4.00747	41.5243	1.52628	0.610018	10.3617	3.37319	0.255412	0.000988655
110	mtr-miR393a_R+1_2	6.27622	9.57926	4.00747	41.5243	1.52628	0.610018	10.3617	3.37319	0.255412	0.000988655
111	lja-miR396	358.736	305.657	737.68	2068.48	0.852039	-0.231008	2.80404	1.48751	0.401596	0.00664358
112	ahy-miR398_R+1	60.9466	175.143	788.001	275.243	2.87371	1.52291	0.349293	-1.51749	0.138211	0.00873244
113	mdm-miR399i_L-2R+2	11.1278	15.8378	12.7718	32.8344	1.42327	0.509206	2.57084	1.36224	0.151791	0.012466
114	ahy-miR408-3p	5.57515	1.11643	37.6044	0	0.200251	-2.32012	-inf	-inf	0.278561	0.0108169
115	ahy-miR408-3p_L-1R+1_1	6.98834	0	73.5181	2.08917	-inf	-inf	0.028417	-5.1371	0.275454	0.00530465
116	ahy-miR408-3p_L-1R+1_2	6.98834	0	73.5181	2.08917	-inf	-inf	0.028417	-5.1371	0.275454	0.00530465
117	dpr-miR408-p3_2ss16CG18TG	2.91705	3.49062	4.29206	0	1.19663	0.258976	-inf	-inf	0.833436	0.0279552
118	ptc-miR477d-p5_2ss7AG17TG	4.44574	2.61713	3.81938	0	0.588683	-0.764438	-inf	-inf	0.346522	0.00423662
119	gma-miR482b-3p	189678	270216	122306	52357	1.4246	0.510557	0.428083	-1.22404	0.0762551	0.0116132
120	gma-miR828a	1.1192	2.52379	0	19.4229	2.25499	1.17312	inf	inf	0.474804	0.00131386
121	mtr-miR1507-3p_L+1R-1	1808.53	1782.97	2046.73	890.493	0.985865	-0.0205387	0.435081	-1.20064	0.738654	0.000109389
122	gma-miR1511	156.716	242.932	239.177	111.548	1.55014	0.632402	0.466384	-1.10041	0.241598	0.0279213
123	gma-miR1511_L+1R+1_2	73.7259	86.1875	65.7486	40.4939	1.16903	0.225307	0.61589	-0.699256	0.115328	0.000284684
124	gma-miR1511_L+1R+1_1	73.7259	86.1875	65.7486	40.4939	1.16903	0.225307	0.61589	-0.699256	0.115328	0.000284684
125	gma-miR1511_R+1_1ss12GT	191.844	168.523	179.982	105.153	0.878434	-0.186994	0.58424	-0.775367	0.656844	0.0259592
126	gma-miR1511_R+1_1ss5AN	15.5076	28.04	22.1893	12.4398	1.80814	0.854508	0.56062	-0.834904	0.225081	0.0333132
127	peu-miR2916-p3_2ss18TC19GA	99.9958	118.412	221.936	366.066	1.18417	0.243873	1.64942	0.721961	0.432789	0.0190726
128	ahy-miR3511-p5	7.5129	5.68083	56.3554	166.723	0.756144	-0.403268	2.95842	1.56483	0.734977	0.0319884
129	ahy-miR3513-p5	26.0302	53.8588	26.2357	282.415	2.06909	1.049	10.7645	3.42821	0.26082	0.0158694
130	ahy-miR3514-3p	1391.23	1517.28	971.105	3553.39	1.0906	0.125122	3.65912	1.8715	0.666497	0.0302227
131	ahy-miR3515-p3	3.3437	3.16261	0	45.8492	0.94584	-0.0803327	inf	inf	0.963053	0.034846
132	vvi-miR3630-p5_2ss19AG20CT	7.45373	24.153	35.2325	3.73065	3.24038	1.69616	0.105887	-3.23941	0.136956	0.0118229
133	vvi-miR3630-p5_2ss18AG19CT	1.96222	9.56398	16.4844	1.93994	4.87407	2.28513	0.117683	-3.08702	0.174338	0.0434007
134	gma-miR5037c-p5_2ss2AT18AG_2	12.3969	10.6988	8.62631	18.3227	0.863025	-0.212526	2.12405	1.08682	0.548184	0.0110719
135	gma-miR5037c-p5_2ss2AT18AG_1	12.3969	10.6988	8.62631	18.3227	0.863025	-0.212526	2.12405	1.08682	0.548184	0.0110719
136	mtr-miR5206a-p5_2ss20GT21GC	48.1867	29.5483	33.8135	95.1096	0.613205	-0.705559	2.81277	1.49199	0.0824471	0.0156992
137	gma-miR5368-p3	0	2.67943	0	451.77	inf	inf	inf	inf	0.42265	0.00293409
138	gma-miR6300_R+2_2	64.7353	137.542	159.2	28.7989	2.12468	1.08725	0.180898	-2.46675	0.270256	0.0103795
139	gma-miR6300_R+2_1	64.7353	137.542	159.2	28.7989	2.12468	1.08725	0.180898	-2.46675	0.270256	0.0103795
140	gma-miR6300_R+3	3.63407	2.9184	7.26213	0	0.803067	-0.316408	-inf	-inf	0.80982	0.0222178
141	ptc-miR6478_1ss21GA	19.3304	39.1652	18.6085	84.1536	2.0261	1.0187	4.52232	2.17706	0.0590719	0.0060452
142	ptc-miR6478_R+3_1ss21GA	4.54734	5.00869	1.20796	10.2077	1.10146	0.139411	8.45039	3.07902	0.921329	0.0163333
143	ptc-miR6478_R+2_1ss21GA	9.71492	16.0735	8.00325	39.5881	1.65452	0.726409	4.94651	2.30641	0.182723	0.0464292
