# Supplementary material for: Small RNA and Degradome Deep Sequencing Reveals the Roles of microRNAs in Seed Expansion in Peanut (Arachis hypogaea L.)
Source: Front Plant Sci. 2018 Mar 20;9:349. doi: 10.3389/fpls.2018.00349 (PMC5890158; doi:10.3389/fpls.2018.00349)
Supplement: TABLE S6 — 95 differentially expressed miRNAs only in one peanut line at 35 DAF. [file Table_6.XLSX]

## Sheet: Sheet1
Table S6. 95 differentially expressed miRNAs only in one peanut line at 35 DAF
miRNAs ID	Normalized value				fold change	log2	fold change	log2	p-value	p-value	Changing pattern
	C1	T1	C2	T2	T1/C1	(T1/C1)	T2/C2	(T2/C2)	(T1 vs C1)	(T2 vs C2)
ahy-miR156c-p3_1ss12AC	1495	81	2248	1593	0.05	-4.21	0.71	-0.5	0.0146	0.0654	c
ahy-miR156u-p3_1ss22CT	241	144	161	194	0.6	-0.75	1.21	0.27	0.00562	0.0927	c
ahy-miR159-p5	904	336	1023	582	0.37	-1.43	0.57	-0.81	0.024	0.0635	c
ahy-miR159b_R-1_1ss7GT	12	2	72	60	0.13	-2.94	0.84	-0.25	0.019	0.666	c
ahy-miR166a_L+1R-1_2	238	458	359	285	1.92	0.94	0.79	-0.33	0.000183	0.0574	c
ahy-miR166a_L+1R-1_1	238	458	359	285	1.92	0.94	0.79	-0.33	0.000183	0.0574	c
ahy-miR166a_R+2	116	189	159	143	1.62	0.7	0.9	-0.15	0.00565	0.215	c
ahy-miR166e-5p_2ss10GT21GA	553	271	435	363	0.49	-1.03	0.84	-0.26	0.02	0.39	c
ahy-miR166g-5p	2012	1066	1365	1608	0.53	-0.92	1.18	0.24	0.0189	0.362	c
ahy-miR166g-5p_1ss16TC	17	5	7	13	0.28	-1.84	1.74	0.8	0.0445	0.172	c
ahy-miR167-5p	213076	433359	194733	186348	2.03	1.02	0.96	-0.06	0.0154	0.56	c
ahy-miR167a-p3_1ss14TC	39	0	73	66	-inf	-inf	0.9	-0.15	0.0116	0.389	c
ahy-miR168c-3p_R+1	21	39	21	27	1.85	0.89	1.29	0.37	0.00011	0.209	c
ahy-miR169e_L+3R+1	159	33	63	165	0.2	-2.29	2.61	1.38	0.0457	0.0659	c
ahy-miR169f_R+2_1ss1AT	20	1	8	11	0.05	-4.42	1.32	0.4	0.0118	0.488	c
ahy-miR171a-5p	21	6	28	31	0.29	-1.77	1.12	0.17	0.00703	0.26	c
ahy-miR171e-5p	6	2	4	6	0.3	-1.71	1.41	0.5	0.0344	0.535	c
ahy-miR172d-3p_R+1	3150	946	3167	2832	0.3	-1.74	0.89	-0.16	0.000995	0.385	c
ahy-miR172d-5p_L-3	80	25	75	97	0.31	-1.71	1.28	0.36	0.00142	0.152	c
ahy-miR172d-3p_R+2_1	28	8	21	36	0.27	-1.9	1.7	0.77	0.0188	0.11	c
ahy-miR172d-3p_R+2_2	28	8	21	36	0.27	-1.9	1.7	0.77	0.0188	0.11	c
ahy-miR393a-3p	22	3	19	10	0.12	-3.03	0.53	-0.91	0.00612	0.0958	c
ahy-miR395a_L-1	33	6	8	8	0.19	-2.38	1.06	0.09	0.00378	0.895	c
ahy-miR395a_L+1R-1_1ss21TC	207	38	215	196	0.18	-2.46	0.91	-0.14	0.00727	0.622	c
ahy-miR397-5p	19	0	152	14	-inf	-inf	0.09	-3.47	0.00925	0.0651	c
ahy-miR399c	9	1	6	5	0.17	-2.59	0.8	-0.33	0.0183	0.672	c
ahy-miR399k-p5	11	0	21	26	-inf	-inf	1.25	0.32	0.0271	0.395	c
ahy-miR1511_L+2R-1	14	21	17	13	1.54	0.62	0.76	-0.39	0.00351	0.297	c
ahy-miR1511_R+1_1ss1AG	1	5	2	1	5.1	2.35	0.85	-0.24	0.0335	0.914	c
ahy-miR1515_L+1	16	5	3	6	0.31	-1.68	2.02	1.02	0.0426	0.514	c
ahy-miR156l-p3_1ss12TC	6	0	7	9	-inf	-inf	1.23	0.3	0.0446	0.573	c
ahy-miR3517_R+1	3	0	1	1	-inf	-inf	0.81	-0.31	0.0263	0.889	c
ahy-miR4414a-5p_1ss15TC	30	11	73	124	0.36	-1.47	1.69	0.76	0.0474	0.224	c
ahy-miR8762c-p5_1ss13TC	3	13	1	10	4.03	2.01	10.46	3.39	0.0334	0.112	c
ahy-miR156a_R+3_1ss11GA	1	0	9	161	-inf	-inf	17.18	4.1	0.423	0.0181	d
ahy-miR156b-p3_1ss13TC	34	83	152	344	2.46	1.3	2.27	1.18	0.076	0.0203	d
ahy-miR159a_L+1_1ss22AT	313	318	243	178	1.01	0.02	0.73	-0.45	0.744	0.00312	d
ahy-miR160a	3206	2759	3922	1386	0.86	-0.22	0.35	-1.5	0.403	0.0149	d
ahy-miR160a-3p	367	256	345	185	0.7	-0.52	0.54	-0.9	0.0886	0.00183	d
ahy-miR162a_R+1	684	824	610	740	1.21	0.27	1.21	0.28	0.287	0.0472	d
ahy-miR162c-p5	197	103	219	65	0.52	-0.93	0.3	-1.74	0.0714	0.00816	d
ahy-miR164a	8137	5671	8327	1124	0.7	-0.52	0.13	-2.89	0.0758	0.0149	d
ahy-miR164a_1ss21AT	40	16	43	1	0.41	-1.28	0.03	-4.84	0.0588	0.00778	d
ahy-miR166a	42373	62469	58263	44635	1.47	0.56	0.77	-0.38	0.087	0.0206	d
ahy-miR166a_1ss20CT	10481	16772	13628	6377	1.6	0.68	0.47	-1.1	0.103	0.00208	d
ahy-miR166a_L+1	310	402	353	263	1.3	0.37	0.74	-0.43	0.0515	0.00979	d
ahy-miR166a_L-1	1650	2241	2814	1577	1.36	0.44	0.56	-0.84	0.377	0.0255	d
ahy-miR166a_L+2	98	110	93	9	1.12	0.17	0.1	-3.35	0.813	0.0465	d
ahy-miR166n-p5_2ss16AG18GA	0	1	2	19	inf	inf	9.9	3.31	0.423	0.00584	d
ahy-miR166p_L+2R+1	32	19	22	9	0.58	-0.78	0.42	-1.24	0.188	0.0266	d
ahy-miR167b-5p	84	76	61	167	0.9	-0.14	2.74	1.45	0.629	0.00342	d
ahy-miR168a	15612	13356	12521	7515	0.86	-0.23	0.6	-0.74	0.515	0.0217	d
ahy-miR168a-p3	2356	3623	1868	771	1.54	0.62	0.41	-1.28	0.197	0.00433	d
ahy-miR169e_L+2R+1_1ss10GA	7	4	4	10	0.63	-0.67	2.82	1.49	0.364	0.048	d
ahy-miR171b-p5	21	14	39	10	0.68	-0.55	0.25	-2.02	0.0941	0.0109	d
ahy-miR171n	325	543	494	287	1.67	0.74	0.58	-0.78	0.0774	0.00739	d
ahy-miR171n_1ss20TC	1192	1449	1742	517	1.22	0.28	0.3	-1.75	0.331	0.00938	d
ahy-miR171n-p5_1ss9GA	5	2	9	1	0.43	-1.22	0.1	-3.33	0.177	0.0286	d
ahy-miR319c-5p_L-1R+1_1ss21GA	23	30	22	13	1.29	0.37	0.6	-0.73	0.173	0.00846	d
ahy-miR390a-3p_R+1_1ss8CT	2	0	5	12	-inf	-inf	2.25	1.17	0.184	0.026	d
ahy-miR393a_R+1_1	6	10	4	42	1.53	0.61	10.36	3.37	0.255	0.000989	d
ahy-miR393a_R+1_2	6	10	4	42	1.53	0.61	10.36	3.37	0.255	0.000989	d
ahy-miR396	359	306	738	2068	0.85	-0.23	2.8	1.49	0.402	0.00664	d
ahy-miR398_R+1	61	175	788	275	2.87	1.52	0.35	-1.52	0.138	0.00873	d
ahy-miR399i_L-2R+2	11	16	13	33	1.42	0.51	2.57	1.36	0.152	0.0125	d
ahy-miR408-3p	6	1	38	0	0.2	-2.32	-inf	-inf	0.279	0.0108	d
ahy-miR408-3p_L-1R+1_1	7	0	74	2	-inf	-inf	0.03	-5.14	0.275	0.0053	d
ahy-miR408-3p_L-1R+1_2	7	0	74	2	-inf	-inf	0.03	-5.14	0.275	0.0053	d
ahy-miR408-p3_2ss16CG18TG	3	3	4	0	1.2	0.26	-inf	-inf	0.833	0.028	d
ahy-miR477d-p5_2ss7AG17TG	4	3	4	0	0.59	-0.76	-inf	-inf	0.347	0.00424	d
ahy-miR482b-3p	189678	270216	122306	52357	1.42	0.51	0.43	-1.22	0.0763	0.0116	d
ahy-miR828a	1	3	0	19	2.25	1.17	inf	inf	0.475	0.00131	d
ahy-miR1507-3p_L+1R-1	1809	1783	2047	890	0.99	-0.02	0.44	-1.2	0.739	0.000109	d
ahy-miR1511	157	243	239	112	1.55	0.63	0.47	-1.1	0.242	0.0279	d
ahy-miR1511_L+1R+1_2	74	86	66	40	1.17	0.23	0.62	-0.7	0.115	0.000285	d
ahy-miR1511_L+1R+1_1	74	86	66	40	1.17	0.23	0.62	-0.7	0.115	0.000285	d
ahy-miR1511_R+1_1ss12GT	192	169	180	105	0.88	-0.19	0.58	-0.78	0.657	0.026	d
ahy-miR1511_R+1_1ss5AN	16	28	22	12	1.81	0.85	0.56	-0.83	0.225	0.0333	d
ahy-miR2916-p3_2ss18TC19GA	100	118	222	366	1.18	0.24	1.65	0.72	0.433	0.0191	d
ahy-miR3511-p5	8	6	56	167	0.76	-0.4	2.96	1.56	0.735	0.032	d
ahy-miR3513-p5	26	54	26	282	2.07	1.05	10.76	3.43	0.261	0.0159	d
ahy-miR3514-3p	1391	1517	971	3553	1.09	0.13	3.66	1.87	0.666	0.0302	d
ahy-miR3515-p3	3	3	0	46	0.95	-0.08	inf	inf	0.963	0.0348	d
ahy-miR3630-p5_2ss19AG20CT	7	24	35	4	3.24	1.7	0.11	-3.24	0.137	0.0118	d
ahy-miR3630-p5_2ss18AG19CT	2	10	16	2	4.87	2.29	0.12	-3.09	0.174	0.0434	d
ahy-miR5037c-p5_2ss2AT18AG_2	12	11	9	18	0.86	-0.21	2.12	1.09	0.548	0.0111	d
ahy-miR5037c-p5_2ss2AT18AG_1	12	11	9	18	0.86	-0.21	2.12	1.09	0.548	0.0111	d
ahy-miR5206a-p5_2ss20GT21GC	48	30	34	95	0.61	-0.71	2.81	1.49	0.0824	0.0157	d
ahy-miR5368-p3	0	3	0	452	inf	inf	inf	inf	0.423	0.00293	d
ahy-miR6300_R+2_2	65	138	159	29	2.12	1.09	0.18	-2.47	0.27	0.0104	d
ahy-miR6300_R+2_1	65	138	159	29	2.12	1.09	0.18	-2.47	0.27	0.0104	d
ahy-miR6300_R+3	4	3	7	0	0.8	-0.32	-inf	-inf	0.81	0.0222	d
ahy-miR6478_1ss21GA	19	39	19	84	2.03	1.02	4.52	2.18	0.0591	0.00605	d
ahy-miR6478_R+3_1ss21GA	5	5	1	10	1.1	0.14	8.45	3.08	0.921	0.0163	d
ahy-miR6478_R+2_1ss21GA	10	16	8	40	1.65	0.73	4.95	2.31	0.183	0.0464	d
Note: c, miRNAs were expressed predominantly in the 8106;
d, miRNAs were expressed predominantly in the 8107.
