# Supplementary material for: Small RNA and Degradome Deep Sequencing Reveals the Roles of microRNAs in Seed Expansion in Peanut (Arachis hypogaea L.)
Source: Front Plant Sci. 2018 Mar 20;9:349. doi: 10.3389/fpls.2018.00349 (PMC5890158; doi:10.3389/fpls.2018.00349)
Supplement: TABLE S8 — Differentially expressed PC miRNAs in two peanut lines at 35 DAF. (S8-1) Down-regulated PC miRNAs in two peanut lines at 35 DAF. (S8-2) Opposite expression PC miRNAs in two peanut lines at 35 DAF. (S8-3) Differentially expressed miRNAs only in one peanut line at 35 DAF. [file Table_8.XLSX]

## Sheet: Sheet1
Table S8-1. Downregulated PC miRNAs in two peanut lines at 35 DAF
miRNAs ID		Normalized value mean			fold change	log2	fold change	log2	p-value	p-value
	C1	T1	C2	T2	(T1/C1)	(T1/C1)	(T2/C2)	(T2/C2)	(T1 vs C1)	(T2 vs C2)
PC-5p-94368_80	36.6243	0	12.1415	0	-inf	-inf	-inf	-inf	0.00764727	0.0134124
PC-5p-69905_114	15.2486	0	19.2385	0	-inf	-inf	-inf	-inf	0.0195738	0.0172587
PC-3p-63255_126	9.33549	0	10.0038	0	-inf	-inf	-inf	-inf	0.0117807	0.0218613
PC-3p-55057_146	53.4231	6.49537	27.7706	6.72308	0.121584	-3.03998	0.242094	-2.04636	0.033502	0.0155511
PC-5p-54392_148	20.2079	8.98142	16.4227	0	0.444451	-1.1699	-inf	-inf	0.00156148	0.0385256
PC-3p-47793_169	60.1016	11.7779	53.8414	18.7378	0.195967	-2.35132	0.348019	-1.52276	0.00466875	0.0291519
PC-3p-38261_210	15.8088	0	18.0872	0	-inf	-inf	-inf	-inf	0.00374844	0.0435539
PC-3p-12707_579	182.686	53.7416	78.9987	41.7768	0.294175	-1.76525	0.528829	-0.919128	0.00195525	0.0410363
PC-5p-7266_959	23.2905	6.58497	99.1504	30.9802	0.282731	-1.8225	0.312457	-1.67827	0.00105666	5.34284e-05
PC-3p-7210_966	59.3459	10.6082	58.5987	24.129	0.178752	-2.48397	0.411767	-1.2801	0.012902	0.00208879
PC-3p-2588_2288	422.217	307.436	356.225	70.5332	0.728146	-0.4577	0.198002	-2.33641	0.0414437	0.00432769
PC-5p-2548_2316	272.612	43.6107	34.858	3.77868	0.159973	-2.6441	0.108402	-3.20554	0.00407089	0.00178268
Table S8-2. Opposite expression PC miRNAs in two peanut lines at 35 DAF
miRNAs ID		Normalized value mean			fold change	log2	fold change	log2	p-value	p-value
	C1	T1	C2	T2	(T1/C1)	(T1/C1)	(T2/C2)	(T2/C2)	(T1 vs C1)	(T2 vs C2)
PC-3p-23476_334	68.2341	0	53.1884	346.86	-inf	-inf	6.52134	2.70517	0.0493798	0.0128891
PC-3p-20709_374	75.8471	5.10966	34.5887	74.9781	0.0673679	-3.89179	2.16771	1.11617	0.0123248	0.0182471
PC-3p-8612_823	20.7168	0	51.7931	72.9042	-inf	-inf	1.4076	0.493242	0.00256467	0.00411085
PC-3p-3730_1713	56.6366	21.1863	44.0702	188.707	0.374074	-1.41861	4.28198	2.09828	0.00667849	0.010918
PC-3p-3594_1757	213.354	46.1841	116.604	329.936	0.216467	-2.20778	2.82953	1.50056	0.00369816	0.0163807
PC-3p-1355_3733	808.052	261.124	626.22	864.175	0.323152	-1.62971	1.37999	0.464655	0.00535243	0.0193776
PC-3p-646_6682	169.705	9.22416	613.394	1368.82	0.0543542	-4.20147	2.23155	1.15804	0.00126742	0.0010412
PC-5p-362_10574	1584.76	135.854	750.023	1433.67	0.0857254	-3.54413	1.91151	0.934711	0.00236239	0.000860492
Table S8-3. Differentially expressed miRNAs only in one peanut line at 35 DAF
miRNAs ID		Normalized value mean			fold change	log2	fold change	log2	p-value	p-value	Changing pattern
	C1	T1	C2	T2	(T1/C1)	(T1/C1)	(T2/C2)	(T2/C2)	(T1 vs C1)	(T2 vs C2)
PC-5p-132893_51	8.8865	0	8.34679	0	-inf	-inf	-inf	-inf	0.0135178	0.187517	c
PC-3p-121851_58	8.26524	0	1.61061	10.1135	-inf	-inf	6.27929	2.6506	0.0292766	0.0948018	c
PC-3p-114066_63	18.0878	7.77447	1.89877	2.38762	0.429818	-1.2182	1.25745	0.330503	0.0116854	0.880828	c
PC-5p-114530_63	8.56393	0	5.27087	7.35753	-inf	-inf	1.39588	0.481179	0.0190796	0.704779	c
PC-3p-107141_69	9.10215	2.02526	4.27652	2.13632	0.222503	-2.1681	0.499546	-1.00131	0.0489536	0.527812	c
PC-3p-93872_81	4.69222	0	10.7632	0	-inf	-inf	-inf	-inf	0.0177865	0.0587357	c
PC-3p-79977_98	16.5571	4.86506	5.97332	14.9616	0.293835	-1.76692	2.50474	1.32466	0.0276391	0.100027	c
PC-5p-66556_120	4.64018	0	8.29753	8.90103	-inf	-inf	1.07273	0.101291	0.0092792	0.917892	c
PC-5p-55460_145	28.9275	0	12.881	0	-inf	-inf	-inf	-inf	0.0252219	0.136736	c
PC-3p-48081_168	17.6404	2.24854	7.38849	8.66893	0.127466	-2.97182	1.1733	0.230574	0.00273103	0.535629	c
PC-5p-31226_255	11.5719	5.56523	14.248	8.70537	0.480925	-1.05612	0.610991	-0.710778	0.00911403	0.0647112	c
PC-3p-26916_294	79.687	57.0806	58.1701	23.7856	0.71631	-0.481343	0.408898	-1.29019	0.0481019	0.161012	c
PC-5p-25190_313	59.5444	24.8965	50.5242	44.7884	0.418117	-1.25802	0.886474	-0.173849	0.028199	0.553323	c
PC-5p-22873_342	64.0052	21.7494	35.703	26.0293	0.339807	-1.55721	0.72905	-0.455911	0.00857782	0.131621	c
PC-3p-19966_386	12.3159	36.1385	23.059	25.1793	2.93429	1.55301	1.09195	0.126909	0.00211676	0.627719	c
PC-3p-19324_398	101.956	13.5473	33.8726	39.5287	0.132874	-2.91187	1.16698	0.222781	0.00972304	0.411578	c
PC-5p-17520_435	61.1696	32.72	57.7993	61.4609	0.534906	-0.902641	1.06335	0.0886166	0.04798	0.742604	c
PC-5p-15503_485	76.6897	0	40.3493	37.6879	-inf	-inf	0.93404	-0.0984439	0.037541	0.592095	c
PC-5p-5478_1230	99.8444	152.3	97.5196	75.3123	1.52537	0.609159	0.772278	-0.372807	0.00231764	0.18796	c
PC-5p-5062_1316	352.967	153.523	294.195	186.659	0.43495	-1.20108	0.634473	-0.656369	0.00287764	0.0694871	c
PC-5p-2193_2613	329.904	187.685	174.922	155.885	0.568908	-0.813734	0.891172	-0.166224	0.00299706	0.189121	c
PC-3p-107_28599	1131.41	3137.54	2441.43	3257.66	2.77312	1.47151	1.33432	0.416107	0.0475054	0.120344	c
PC-3p-185961_30	1.61594	0	8.01495	0	-inf	-inf	-inf	-inf	0.42265	0.0321158	d
PC-3p-181033_32	0	1.78628	0	9.76785	inf	inf	inf	inf	0.42265	0.00287497	d
PC-5p-170344_35	7.60276	0.669857	0	6.14495	0.0881071	-3.5046	inf	inf	0.0815815	0.0112889	d
PC-3p-135887_49	5.0086	0	0	12.0543	-inf	-inf	inf	inf	0.188067	0.015991	d
PC-5p-118138_60	0	2.00957	0	41.6462	inf	inf	inf	inf	0.42265	0.0144847	d
PC-3p-117365_61	4.94541	10.912	0	9.00821	2.20649	1.14175	inf	inf	0.475832	0.0389539	d
PC-5p-114286_63	7.91536	6.66327	0	9.76657	0.841816	-0.248423	inf	inf	0.82183	0.0419453	d
PC-5p-110995_65	2.3644	0	0	10.4084	-inf	-inf	inf	inf	0.195269	0.0228195	d
PC-5p-111568_65	13.3953	8.10544	12.9028	0	0.605096	-0.724764	-inf	-inf	0.350193	0.0314247	d
PC-5p-105229_70	3.24427	13.3604	12.0083	0	4.11815	2.042	-inf	-inf	0.164047	0.0456455	d
PC-3p-97374_77	2.74306	1.07713	1.07374	9.17598	0.392674	-1.3486	8.54583	3.09522	0.420318	0.0266513	d
PC-3p-74378_106	13.3841	5.19496	16.4316	0	0.388143	-1.36534	-inf	-inf	0.0922848	0.0192063	d
PC-3p-74264_106	11.0143	7.41842	14.3479	0	0.673527	-0.570193	-inf	-inf	0.212991	0.0178195	d
PC-3p-70396_113	2.15803	0.807846	2.17489	15.3922	0.374345	-1.41756	7.07724	2.82319	0.377959	0.0104209	d
PC-3p-66569_120	13.2057	15.047	9.75794	0	1.13943	0.188316	-inf	-inf	0.846793	0.00873082	d
PC-5p-53748_150	23.8928	18.0051	13.7953	2.08917	0.753579	-0.408169	0.151441	-2.72318	0.140091	0.0182062	d
PC-5p-47463_170	14.8043	11.3784	7.43128	25.685	0.768591	-0.379712	3.45634	1.78925	0.334449	0.0293758	d
PC-3p-41130_196	49.5052	44.0351	27.0509	3.47894	0.889505	-0.168925	0.128607	-2.95896	0.74586	0.00962081	d
PC-5p-40313_200	16.5258	12.3123	12.2336	25.151	0.745035	-0.424619	2.0559	1.03977	0.0841366	0.00802253	d
PC-5p-37033_217	33.192	39.3407	31.1686	10.4747	1.18525	0.245186	0.336067	-1.57318	0.495034	0.00609788	d
PC-3p-35368_226	0.979303	4.23973	27.4168	8.75253	4.32934	2.11415	0.31924	-1.64729	0.36469	0.0143495	d
PC-3p-26438_299	79.7465	27.1705	33.8997	9.94497	0.340711	-1.55338	0.293364	-1.76923	0.0856306	0.0272962	d
PC-3p-19376_397	13.9125	6.06532	17.4484	112.428	0.435963	-1.19772	6.44344	2.68783	0.112778	0.000260113	d
PC-5p-16249_465	13.549	8.79482	56.4418	10.5406	0.649112	-0.623461	0.186751	-2.42081	0.177035	0.00370269	d
PC-3p-14284_521	36.2358	59.9135	39.7192	78.0856	1.65343	0.725465	1.96594	0.975222	0.0547107	0.0493686	d
PC-3p-12760_577	29.2524	35.5943	48.8085	101.616	1.2168	0.28309	2.08194	1.05793	0.0954528	0.0372678	d
PC-5p-11956_615	113.556	147.732	75.0833	144.03	1.30096	0.379577	1.91828	0.93981	0.254666	0.0298325	d
PC-3p-3227_1921	75.4917	71.0374	60.8505	128.717	0.940997	-0.0877386	2.11529	1.08086	0.697348	0.0182041	d
PC-3p-2989_2043	130.267	68.204	68.6012	115.158	0.523572	-0.933539	1.67865	0.747304	0.072326	0.00210217	d
PC-3p-1045_4577	284.682	270.295	366.836	538.45	0.94946	-0.0748208	1.46782	0.553676	0.597381	0.0102112	d
PC-5p-65_46562	2143.23	3302.46	1845.81	3098.21	1.54088	0.623756	1.67851	0.747184	0.188133	0.0254803	d
PC-3p-231_14884	899.078	808.776	714.767	2293.63	0.899561	-0.152707	3.20892	1.68209	0.398969	0.0067531	d
Note: c, PC miRNAs were expressed predominantly in the 8106;
d, PC miRNAs were expressed predominantly in the 8107.
