# Supplementary material for: Small RNA and Degradome Deep Sequencing Reveals the Roles of microRNAs in Seed Expansion in Peanut (Arachis hypogaea L.)
Source: Front Plant Sci. 2018 Mar 20;9:349. doi: 10.3389/fpls.2018.00349 (PMC5890158; doi:10.3389/fpls.2018.00349)
Supplement: TABLE S9 — All targets of miRNAs in DS1. [file Table_9.XLSX]

## Sheet: Sheet1
Table S9. All targets of miRNAs in DS1
Small RNA	SmallRNA_seq	Transcript	Transcript Annotation	GO_Term	KOG_Description	Symbol	AlignmentScore	AlignmentRange	DegradomeDetection	C1_T1_TPB	DegradomeCleavageSite	C1_T1_DegradomeReadNumber_Raw	C1_T1_DegradomeReadNumber_Normalized	C1_T1_DegradomeCategory	C1_T1_Degradome_Pvalue
ahy-miR156b-3p	GCTCTCTAAGCTTCTGTCATC	XM_016337901.1	ATP-dependent Clp protease ATP-binding subunit ClpB	GO:0005829(cytosol);GO:0005634(nucleus);GO:0005524(ATP binding);GO:0017111(nucleoside-triphosphatase activity);GO:0005515(protein binding);GO:0043335(protein unfolding);GO:0009408(response to heat);GO:0009644(response to high light intensity);GO:0042542(response to hydrogen peroxide)	[O] Posttranslational modification, protein turnover, chaperones	CLPB1	4	420-439	Y	126.837	430	4	2	2	0.971969
ahy-miR156b-3p_2ss9AT10GT	GCTCTCTATTCTTCTGTCATC	XM_016098208.1	-	GO:0005634(nucleus);GO:0003700(sequence-specific DNA binding transcription factor activity);GO:0044212(transcription regulatory region DNA binding);GO:0009658(chloroplast organization);GO:0009910(negative regulation of flower development);GO:0045893(positive regulation of transcription, DNA-dependent);GO:0010380(regulation of chlorophyll biosynthetic process);GO:0007165(signal transduction)	-	GLK1	4	41-60	Y	31.7092	51	1	0.5	4	0.986954
ahy-miR156b-3p_2ss9AT10GT	GCTCTCTATTCTTCTGTCATC	XM_016332725.1	-	GO:0005634(nucleus);GO:0003677(DNA binding);GO:0010638(positive regulation of organelle organization);GO:0045893(positive regulation of transcription, DNA-dependent);GO:0006351(transcription, DNA-dependent)	-	GLK1	4	41-60	Y	31.7092	51	1	0.5	4	0.986954
ahy-miR156b-5p_L+1_3	GTTGACAGAAGATAGAGAGCAC	XM_016100122.1	-	-	-	SPL13A	4	953-974	Y	12.6837	965	1	0.2	4	0.913932
ahy-miR156b-5p_L+1_3	GTTGACAGAAGATAGAGAGCAC	XM_016100123.1	-	-	-	SPL13A	4	953-974	Y	12.6837	965	1	0.2	4	0.913932
ahy-miR156b-5p_L+1_3	GTTGACAGAAGATAGAGAGCAC	XM_016334078.1	-	-	-	SPL13A	4	953-974	Y	12.6837	965	1	0.2	4	0.913932
ahy-miR156b-5p_L+1_3	GTTGACAGAAGATAGAGAGCAC	XM_016334079.1	-	-	-	SPL13A	4	953-974	Y	12.6837	965	1	0.2	4	0.913932
ahy-miR156b-5p_L+1_3	GTTGACAGAAGATAGAGAGCAC	XM_016334080.1	-	-	-	SPL13A	4	953-974	Y	12.6837	965	1	0.2	4	0.913932
ahy-miR156b-5p_R+1	TTGACAGAAGATAGAGAGCACT	XM_016088253.1	-	GO:0005634(nucleus);GO:0003677(DNA binding);GO:0046872(metal ion binding);GO:0006355(regulation of transcription, DNA-dependent);GO:0006351(transcription, DNA-dependent)	-	SPL6	4	1060-1081	Y	31.7092	1072	3	0.5	2	0.971969
ahy-miR156b-5p_R+1	TTGACAGAAGATAGAGAGCACT	XM_016088245.1	-	GO:0005634(nucleus);GO:0003677(DNA binding);GO:0046872(metal ion binding);GO:0006355(regulation of transcription, DNA-dependent);GO:0006351(transcription, DNA-dependent)	-	SPL6	4	1102-1123	Y	31.7092	1114	3	0.5	2	0.971969
ahy-miR156b-5p_R+1	TTGACAGAAGATAGAGAGCACT	XM_016088237.1	-	GO:0005634(nucleus);GO:0003677(DNA binding);GO:0046872(metal ion binding);GO:0006355(regulation of transcription, DNA-dependent);GO:0006351(transcription, DNA-dependent)	-	SPL6	4	1108-1129	Y	31.7092	1120	3	0.5	2	0.971969
ahy-miR156b-5p_R+1	TTGACAGAAGATAGAGAGCACT	XM_016090387.1	-	GO:0005634(nucleus);GO:0003677(DNA binding);GO:0046872(metal ion binding);GO:0006355(regulation of transcription, DNA-dependent);GO:0006351(transcription, DNA-dependent)	-	SPL6	4	1198-1219	Y	63.4184	1210	2	1	2	0.971969
ahy-miR156b-5p_R+1	TTGACAGAAGATAGAGAGCACT	XM_016100122.1	-	-	-	SPL13A	4	952-973	Y	1268.37	964	100	20	0	0.0445019
ahy-miR156b-5p_R+1	TTGACAGAAGATAGAGAGCACT	XM_016100123.1	-	-	-	SPL13A	4	952-973	Y	1268.37	964	100	20	0	0.0445019
ahy-miR156b-5p_R+1	TTGACAGAAGATAGAGAGCACT	XM_016102524.1	-	GO:0005634(nucleus);GO:0003677(DNA binding);GO:0046872(metal ion binding);GO:0006355(regulation of transcription, DNA-dependent);GO:0006351(transcription, DNA-dependent)	-	SPL12	2	1018-1039	Y	761.021	1030	48	12	0	0.0217704
ahy-miR156b-5p_R+1	TTGACAGAAGATAGAGAGCACT	XM_016102523.1	-	GO:0005634(nucleus);GO:0003677(DNA binding);GO:0046872(metal ion binding);GO:0006355(regulation of transcription, DNA-dependent);GO:0006351(transcription, DNA-dependent)	-	SPL12	2	1030-1051	Y	761.021	1042	48	12	0	0.0217704
ahy-miR156b-5p_R+1	TTGACAGAAGATAGAGAGCACT	XM_016102522.1	-	GO:0005634(nucleus);GO:0003677(DNA binding);GO:0046872(metal ion binding);GO:0006355(regulation of transcription, DNA-dependent);GO:0006351(transcription, DNA-dependent)	-	SPL12	2	1033-1054	Y	761.021	1045	48	12	0	0.0217704
ahy-miR156b-5p_R+1	TTGACAGAAGATAGAGAGCACT	XM_016102908.1	-	GO:0005634(nucleus);GO:0003677(DNA binding);GO:0046872(metal ion binding);GO:0006355(regulation of transcription, DNA-dependent);GO:0006351(transcription, DNA-dependent)	-	SPL3	3	928-949	Y	101.47	940	8	1.6	2	0.915805
ahy-miR156b-5p_R+1	TTGACAGAAGATAGAGAGCACT	XM_016102905.1	-	GO:0005634(nucleus);GO:0003677(DNA binding);GO:0046872(metal ion binding);GO:0006355(regulation of transcription, DNA-dependent);GO:0006351(transcription, DNA-dependent)	-	SPL3	3	1057-1078	Y	101.47	1069	8	1.6	2	0.915805
ahy-miR156b-5p_R+1	TTGACAGAAGATAGAGAGCACT	XM_016102906.1	-	GO:0005634(nucleus);GO:0003677(DNA binding);GO:0046872(metal ion binding);GO:0006355(regulation of transcription, DNA-dependent);GO:0006351(transcription, DNA-dependent)	-	SPL3	3	1057-1078	Y	101.47	1069	8	1.6	2	0.915805
ahy-miR156b-5p_R+1	TTGACAGAAGATAGAGAGCACT	XM_016115819.1	-	GO:0005634(nucleus);GO:0003677(DNA binding);GO:0046872(metal ion binding);GO:0006355(regulation of transcription, DNA-dependent);GO:0006351(transcription, DNA-dependent)	-	SPL18	1	823-844	Y	2346.48	835	74	37	0	0.0129222
ahy-miR156b-5p_R+1	TTGACAGAAGATAGAGAGCACT	XM_016306738.1	-	GO:0005634(nucleus);GO:0003677(DNA binding);GO:0046872(metal ion binding);GO:0006355(regulation of transcription, DNA-dependent);GO:0006351(transcription, DNA-dependent)	-	SPL18	1	823-844	Y	2346.48	835	74	37	0	0.0129222
ahy-miR156b-5p_R+1	TTGACAGAAGATAGAGAGCACT	XM_016324670.1	-	GO:0005634(nucleus);GO:0003677(DNA binding);GO:0046872(metal ion binding);GO:0006355(regulation of transcription, DNA-dependent);GO:0006351(transcription, DNA-dependent)	-	SPL6	4	1198-1219	Y	63.4184	1210	2	1	2	0.971969
ahy-miR156b-5p_R+1	TTGACAGAAGATAGAGAGCACT	XM_016334078.1	-	-	-	SPL13A	4	952-973	Y	1268.37	964	100	20	0	0.0445019
ahy-miR156b-5p_R+1	TTGACAGAAGATAGAGAGCACT	XM_016334079.1	-	-	-	SPL13A	4	952-973	Y	1268.37	964	100	20	0	0.0445019
ahy-miR156b-5p_R+1	TTGACAGAAGATAGAGAGCACT	XM_016334080.1	-	-	-	SPL13A	4	952-973	Y	1268.37	964	100	20	0	0.0445019
ahy-miR156b-5p_R+1	TTGACAGAAGATAGAGAGCACT	XM_016337583.1	-	GO:0005634(nucleus);GO:0003677(DNA binding);GO:0046872(metal ion binding);GO:0006355(regulation of transcription, DNA-dependent);GO:0006351(transcription, DNA-dependent)	-	SPL12	2	1015-1036	Y	761.021	1027	48	12	0	0.0217704
ahy-miR156b-5p_R+1	TTGACAGAAGATAGAGAGCACT	XM_016338293.1	-	GO:0005634(nucleus);GO:0003677(DNA binding);GO:0046872(metal ion binding);GO:0006355(regulation of transcription, DNA-dependent);GO:0006351(transcription, DNA-dependent)	-	SPL6	4	1075-1096	Y	31.7092	1087	3	0.5	2	0.971969
ahy-miR156b-5p_R+1	TTGACAGAAGATAGAGAGCACT	XM_016338284.1	-	GO:0005634(nucleus);GO:0003677(DNA binding);GO:0046872(metal ion binding);GO:0006355(regulation of transcription, DNA-dependent);GO:0006351(transcription, DNA-dependent)	-	SPL6	4	1117-1138	Y	31.7092	1129	3	0.5	2	0.971969
ahy-miR156b-5p_R+1	TTGACAGAAGATAGAGAGCACT	XM_016338275.1	-	GO:0005634(nucleus);GO:0003677(DNA binding);GO:0046872(metal ion binding);GO:0006355(regulation of transcription, DNA-dependent);GO:0006351(transcription, DNA-dependent)	-	SPL6	4	1123-1144	Y	31.7092	1135	3	0.5	2	0.971969
ahy-miR156b-5p_R+1	TTGACAGAAGATAGAGAGCACT	XM_016341476.1	-	GO:0005634(nucleus);GO:0003677(DNA binding);GO:0046872(metal ion binding);GO:0006355(regulation of transcription, DNA-dependent);GO:0006351(transcription, DNA-dependent)	-	SPL3	3	928-949	Y	101.47	940	8	1.6	2	0.915805
ahy-miR156b-5p_R+1	TTGACAGAAGATAGAGAGCACT	XM_016341475.1	-	GO:0005634(nucleus);GO:0003677(DNA binding);GO:0046872(metal ion binding);GO:0006355(regulation of transcription, DNA-dependent);GO:0006351(transcription, DNA-dependent)	-	SPL3	3	1057-1078	Y	101.47	1069	8	1.6	2	0.915805
ahy-miR156b-5p_R+2	TTGACAGAAGATAGAGAGCACCA	XM_016088253.1	-	GO:0005634(nucleus);GO:0003677(DNA binding);GO:0046872(metal ion binding);GO:0006355(regulation of transcription, DNA-dependent);GO:0006351(transcription, DNA-dependent)	-	SPL6	4	1059-1081	Y	31.7092	1072	3	0.5	2	0.994615
ahy-miR156b-5p_R+2	TTGACAGAAGATAGAGAGCACCA	XM_016088245.1	-	GO:0005634(nucleus);GO:0003677(DNA binding);GO:0046872(metal ion binding);GO:0006355(regulation of transcription, DNA-dependent);GO:0006351(transcription, DNA-dependent)	-	SPL6	4	1101-1123	Y	31.7092	1114	3	0.5	2	0.994615
ahy-miR156b-5p_R+2	TTGACAGAAGATAGAGAGCACCA	XM_016088237.1	-	GO:0005634(nucleus);GO:0003677(DNA binding);GO:0046872(metal ion binding);GO:0006355(regulation of transcription, DNA-dependent);GO:0006351(transcription, DNA-dependent)	-	SPL6	4	1107-1129	Y	31.7092	1120	3	0.5	2	0.994615
ahy-miR156b-5p_R+2	TTGACAGAAGATAGAGAGCACCA	XM_016090387.1	-	GO:0005634(nucleus);GO:0003677(DNA binding);GO:0046872(metal ion binding);GO:0006355(regulation of transcription, DNA-dependent);GO:0006351(transcription, DNA-dependent)	-	SPL6	4	1197-1219	Y	63.4184	1210	2	1	2	0.994615
ahy-miR156b-5p_R+2	TTGACAGAAGATAGAGAGCACCA	XM_016102908.1	-	GO:0005634(nucleus);GO:0003677(DNA binding);GO:0046872(metal ion binding);GO:0006355(regulation of transcription, DNA-dependent);GO:0006351(transcription, DNA-dependent)	-	SPL3	4	927-949	Y	101.47	940	8	1.6	2	0.994615
ahy-miR156b-5p_R+2	TTGACAGAAGATAGAGAGCACCA	XM_016102524.1	-	GO:0005634(nucleus);GO:0003677(DNA binding);GO:0046872(metal ion binding);GO:0006355(regulation of transcription, DNA-dependent);GO:0006351(transcription, DNA-dependent)	-	SPL12	4	1017-1039	Y	761.021	1030	48	12	0	0.0643678
ahy-miR156b-5p_R+2	TTGACAGAAGATAGAGAGCACCA	XM_016102523.1	-	GO:0005634(nucleus);GO:0003677(DNA binding);GO:0046872(metal ion binding);GO:0006355(regulation of transcription, DNA-dependent);GO:0006351(transcription, DNA-dependent)	-	SPL12	4	1029-1051	Y	761.021	1042	48	12	0	0.0643678
ahy-miR156b-5p_R+2	TTGACAGAAGATAGAGAGCACCA	XM_016102522.1	-	GO:0005634(nucleus);GO:0003677(DNA binding);GO:0046872(metal ion binding);GO:0006355(regulation of transcription, DNA-dependent);GO:0006351(transcription, DNA-dependent)	-	SPL12	4	1032-1054	Y	761.021	1045	48	12	0	0.0643678
ahy-miR156b-5p_R+2	TTGACAGAAGATAGAGAGCACCA	XM_016102906.1	-	GO:0005634(nucleus);GO:0003677(DNA binding);GO:0046872(metal ion binding);GO:0006355(regulation of transcription, DNA-dependent);GO:0006351(transcription, DNA-dependent)	-	SPL3	4	1056-1078	Y	101.47	1069	8	1.6	2	0.994615
ahy-miR156b-5p_R+2	TTGACAGAAGATAGAGAGCACCA	XM_016102905.1	-	GO:0005634(nucleus);GO:0003677(DNA binding);GO:0046872(metal ion binding);GO:0006355(regulation of transcription, DNA-dependent);GO:0006351(transcription, DNA-dependent)	-	SPL3	4	1056-1078	Y	101.47	1069	8	1.6	2	0.994615
ahy-miR156b-5p_R+2	TTGACAGAAGATAGAGAGCACCA	XM_016115819.1	-	GO:0005634(nucleus);GO:0003677(DNA binding);GO:0046872(metal ion binding);GO:0006355(regulation of transcription, DNA-dependent);GO:0006351(transcription, DNA-dependent)	-	SPL18	1	822-844	Y	2346.48	835	74	37	0	0.0129222
ahy-miR156b-5p_R+2	TTGACAGAAGATAGAGAGCACCA	XM_016306738.1	-	GO:0005634(nucleus);GO:0003677(DNA binding);GO:0046872(metal ion binding);GO:0006355(regulation of transcription, DNA-dependent);GO:0006351(transcription, DNA-dependent)	-	SPL18	1	822-844	Y	2346.48	835	74	37	0	0.0129222
ahy-miR156b-5p_R+2	TTGACAGAAGATAGAGAGCACCA	XM_016324670.1	-	GO:0005634(nucleus);GO:0003677(DNA binding);GO:0046872(metal ion binding);GO:0006355(regulation of transcription, DNA-dependent);GO:0006351(transcription, DNA-dependent)	-	SPL6	4	1197-1219	Y	63.4184	1210	2	1	2	0.994615
ahy-miR156b-5p_R+2	TTGACAGAAGATAGAGAGCACCA	XM_016337583.1	-	GO:0005634(nucleus);GO:0003677(DNA binding);GO:0046872(metal ion binding);GO:0006355(regulation of transcription, DNA-dependent);GO:0006351(transcription, DNA-dependent)	-	SPL12	4	1014-1036	Y	761.021	1027	48	12	0	0.0643678
ahy-miR156b-5p_R+2	TTGACAGAAGATAGAGAGCACCA	XM_016338293.1	-	GO:0005634(nucleus);GO:0003677(DNA binding);GO:0046872(metal ion binding);GO:0006355(regulation of transcription, DNA-dependent);GO:0006351(transcription, DNA-dependent)	-	SPL6	4	1074-1096	Y	31.7092	1087	3	0.5	2	0.994615
ahy-miR156b-5p_R+2	TTGACAGAAGATAGAGAGCACCA	XM_016338284.1	-	GO:0005634(nucleus);GO:0003677(DNA binding);GO:0046872(metal ion binding);GO:0006355(regulation of transcription, DNA-dependent);GO:0006351(transcription, DNA-dependent)	-	SPL6	4	1116-1138	Y	31.7092	1129	3	0.5	2	0.994615
ahy-miR156b-5p_R+2	TTGACAGAAGATAGAGAGCACCA	XM_016338275.1	-	GO:0005634(nucleus);GO:0003677(DNA binding);GO:0046872(metal ion binding);GO:0006355(regulation of transcription, DNA-dependent);GO:0006351(transcription, DNA-dependent)	-	SPL6	4	1122-1144	Y	31.7092	1135	3	0.5	2	0.994615
ahy-miR156b-5p_R+2	TTGACAGAAGATAGAGAGCACCA	XM_016341476.1	-	GO:0005634(nucleus);GO:0003677(DNA binding);GO:0046872(metal ion binding);GO:0006355(regulation of transcription, DNA-dependent);GO:0006351(transcription, DNA-dependent)	-	SPL3	4	927-949	Y	101.47	940	8	1.6	2	0.994615
ahy-miR156b-5p_R+2	TTGACAGAAGATAGAGAGCACCA	XM_016341475.1	-	GO:0005634(nucleus);GO:0003677(DNA binding);GO:0046872(metal ion binding);GO:0006355(regulation of transcription, DNA-dependent);GO:0006351(transcription, DNA-dependent)	-	SPL3	4	1056-1078	Y	101.47	1069	8	1.6	2	0.994615
ahy-miR159	TTTGGATTGAAGGGAGCTCTA	XM_016077826.1	-	-	-	-	4	512-532	Y	329.776	523	26	5.2	0	0.093395
ahy-miR159	TTTGGATTGAAGGGAGCTCTA	XM_016081515.1	myb proto-oncogene protein, plant	GO:0005634(nucleus);GO:0003677(DNA binding);GO:0030154(cell differentiation);GO:0009908(flower development);GO:0006355(regulation of transcription, DNA-dependent);GO:0006351(transcription, DNA-dependent)	[K] Transcription	GAM1	4	935-955	Y	4439.29	946	210	70	0	0.093395
ahy-miR159	TTTGGATTGAAGGGAGCTCTA	XM_016092906.1	-	-	-	-	4	599-619	Y	710.287	610	56	11.2	0	0.093395
ahy-miR159	TTTGGATTGAAGGGAGCTCTA	XM_016092905.1	-	-	-	-	4	599-619	Y	710.287	610	56	11.2	0	0.093395
ahy-miR159	TTTGGATTGAAGGGAGCTCTA	XM_016102802.1	myb proto-oncogene protein, plant	GO:0005634(nucleus);GO:0003677(DNA binding);GO:0030154(cell differentiation);GO:0009908(flower development);GO:0006355(regulation of transcription, DNA-dependent);GO:0006351(transcription, DNA-dependent)	[K] Transcription	GAM1	3.5	830-850	Y	31.7092	841	1	0.5	4	0.906684
ahy-miR159	TTTGGATTGAAGGGAGCTCTA	XM_016102996.1	myb proto-oncogene protein, plant	GO:0005634(nucleus);GO:0003677(DNA binding);GO:0030154(cell differentiation);GO:0009908(flower development);GO:0006355(regulation of transcription, DNA-dependent);GO:0006351(transcription, DNA-dependent)	[K] Transcription	GAM1	3.5	962-982	Y	792.731	973	50	12.5	0	0.0430669
ahy-miR159	TTTGGATTGAAGGGAGCTCTA	XM_016102995.1	myb proto-oncogene protein, plant	GO:0005634(nucleus);GO:0003677(DNA binding);GO:0030154(cell differentiation);GO:0009908(flower development);GO:0006355(regulation of transcription, DNA-dependent);GO:0006351(transcription, DNA-dependent)	[K] Transcription	GAM1	3.5	962-982	Y	792.731	973	50	12.5	0	0.0430669
ahy-miR159	TTTGGATTGAAGGGAGCTCTA	XM_016108124.1	myb proto-oncogene protein, plant	GO:0005634(nucleus);GO:0003677(DNA binding);GO:0030154(cell differentiation);GO:0009908(flower development);GO:0006355(regulation of transcription, DNA-dependent);GO:0006351(transcription, DNA-dependent)	[K] Transcription	GAM1	3	992-1012	Y	31.7092	1003	1	0.5	4	0.702647
ahy-miR159	TTTGGATTGAAGGGAGCTCTA	XM_016313806.1	-	-	-	-	4	548-568	Y	329.776	559	26	5.2	0	0.093395
ahy-miR159	TTTGGATTGAAGGGAGCTCTA	XM_016313805.1	-	-	-	-	4	548-568	Y	329.776	559	26	5.2	0	0.093395
ahy-miR159	TTTGGATTGAAGGGAGCTCTA	XM_016313803.1	-	-	-	-	4	548-568	Y	329.776	559	26	5.2	0	0.093395
ahy-miR159	TTTGGATTGAAGGGAGCTCTA	XM_016313802.1	-	-	-	-	4	548-568	Y	329.776	559	26	5.2	0	0.093395
ahy-miR159	TTTGGATTGAAGGGAGCTCTA	XM_016316222.1	myb proto-oncogene protein, plant	GO:0005634(nucleus);GO:0003677(DNA binding);GO:0030154(cell differentiation);GO:0009908(flower development);GO:0006355(regulation of transcription, DNA-dependent);GO:0006351(transcription, DNA-dependent)	[K] Transcription	GAM1	4	935-955	Y	4439.29	946	210	70	0	0.093395
ahy-miR159	TTTGGATTGAAGGGAGCTCTA	XM_016316220.1	myb proto-oncogene protein, plant	GO:0005634(nucleus);GO:0003677(DNA binding);GO:0030154(cell differentiation);GO:0009908(flower development);GO:0006355(regulation of transcription, DNA-dependent);GO:0006351(transcription, DNA-dependent)	[K] Transcription	GAM1	4	935-955	Y	4439.29	946	210	70	0	0.093395
ahy-miR159	TTTGGATTGAAGGGAGCTCTA	XM_016327466.1	-	-	-	-	4	596-616	Y	710.287	607	56	11.2	0	0.093395
ahy-miR159	TTTGGATTGAAGGGAGCTCTA	XM_016327465.1	-	-	-	-	4	596-616	Y	710.287	607	56	11.2	0	0.093395
ahy-miR159	TTTGGATTGAAGGGAGCTCTA	XM_016327464.1	-	-	-	-	4	596-616	Y	710.287	607	56	11.2	0	0.093395
ahy-miR159	TTTGGATTGAAGGGAGCTCTA	XM_016339386.1	myb proto-oncogene protein, plant	GO:0005634(nucleus);GO:0003677(DNA binding);GO:0030154(cell differentiation);GO:0009908(flower development);GO:0006355(regulation of transcription, DNA-dependent);GO:0006351(transcription, DNA-dependent)	[K] Transcription	GAM1	3.5	845-865	Y	31.7092	856	1	0.5	4	0.906684
ahy-miR159	TTTGGATTGAAGGGAGCTCTA	XM_016341577.1	myb proto-oncogene protein, plant	GO:0005634(nucleus);GO:0003677(DNA binding);GO:0030154(cell differentiation);GO:0009908(flower development);GO:0006355(regulation of transcription, DNA-dependent);GO:0006351(transcription, DNA-dependent)	[K] Transcription	GAM1	3.5	959-979	Y	792.731	970	50	12.5	0	0.0430669
ahy-miR159	TTTGGATTGAAGGGAGCTCTA	XM_016341576.1	myb proto-oncogene protein, plant	GO:0005634(nucleus);GO:0003677(DNA binding);GO:0030154(cell differentiation);GO:0009908(flower development);GO:0006355(regulation of transcription, DNA-dependent);GO:0006351(transcription, DNA-dependent)	[K] Transcription	GAM1	3.5	959-979	Y	792.731	970	50	12.5	0	0.0430669
ahy-miR159	TTTGGATTGAAGGGAGCTCTA	XM_016350463.1	myb proto-oncogene protein, plant	GO:0005634(nucleus);GO:0003677(DNA binding);GO:0030154(cell differentiation);GO:0009908(flower development);GO:0006355(regulation of transcription, DNA-dependent);GO:0006351(transcription, DNA-dependent)	[K] Transcription	GAM1	3	1016-1036	Y	31.7092	1027	1	0.5	4	0.702647
ahy-miR167-5p	TGAAGCTGCCAGCATGATCTT	XM_016091934.1	-	-	[K] Transcription	MED12	3.5	7-28	Y	443.929	19	14	7	2	0.976967
ahy-miR167-5p	TGAAGCTGCCAGCATGATCTT	XM_016323439.1	-	-	[K] Transcription	MED12	3.5	7-28	Y	443.929	19	14	7	2	0.976967
ahy-miR3508	TAGAGGGTCCCCATGTTCTCA	XM_016100832.1	-	GO:0009543(chloroplast thylakoid lumen);GO:0004097(catechol oxidase activity);GO:0046872(metal ion binding)	-	-	3.5	996-1016	Y	1395.21	1007	44	22	0	0.0119341
ahy-miR3508	TAGAGGGTCCCCATGTTCTCA	XM_016334321.1	-	GO:0009543(chloroplast thylakoid lumen);GO:0004097(catechol oxidase activity);GO:0046872(metal ion binding)	-	-	3.5	996-1016	Y	1395.21	1007	44	22	0	0.0119341
ahy-MIR3511-p5	TCGAGCCGCCAGGGCCATGAA	XM_016095996.1	endonuclease III	GO:0005634(nucleus);GO:0051539(4 iron, 4 sulfur cluster binding);GO:0003677(DNA binding);GO:0019104(DNA N-glycosylase activity);GO:0003906(DNA-(apurinic or apyrimidinic site) lyase activity);GO:0004519(endonuclease activity);GO:0046872(metal ion binding);GO:0005515(protein binding);GO:0006284(base-excision repair);GO:0006342(chromatin silencing);GO:0080111(DNA demethylation);GO:0006306(DNA methyl…	-	ROS1	0	2020-2040	Y	412.22	2031	13	6.5	2	0.692226
ahy-MIR3511-p5	TCGAGCCGCCAGGGCCATGAA	XM_016329294.1	endonuclease III	GO:0005634(nucleus);GO:0051539(4 iron, 4 sulfur cluster binding);GO:0003677(DNA binding);GO:0004519(endonuclease activity);GO:0046872(metal ion binding);GO:0006284(base-excision repair);GO:0006355(regulation of transcription, DNA-dependent);GO:0006351(transcription, DNA-dependent)	-	DML2	0	1120-1140	Y	412.22	1131	13	6.5	2	0.692226
ahy-MIR3513-p3_1ss5AG	TGTTGCATGTGTTGTTGGTTT	XM_016098373.1	-	GO:0005783(endoplasmic reticulum);GO:0005794(Golgi apparatus);GO:0005488(binding);GO:0016192(vesicle-mediated transport)	[U] Intracellular trafficking, secretion, and vesicular transport	TRAPPC6B	4	381-402	Y	10.5697	393	1	0.166667	4	0.92873
ahy-MIR3513-p3_1ss5AG	TGTTGCATGTGTTGTTGGTTT	XM_016098372.1	-	GO:0005783(endoplasmic reticulum);GO:0005794(Golgi apparatus);GO:0005488(binding);GO:0016192(vesicle-mediated transport)	[U] Intracellular trafficking, secretion, and vesicular transport	TRAPPC6B	4	381-402	Y	10.5697	393	1	0.166667	4	0.92873
ahy-MIR3513-p3_1ss5AG	TGTTGCATGTGTTGTTGGTTT	XM_016112753.1	-	GO:0005783(endoplasmic reticulum);GO:0005794(Golgi apparatus);GO:0005488(binding);GO:0016192(vesicle-mediated transport)	[U] Intracellular trafficking, secretion, and vesicular transport	TRAPPC6B	4	381-402	Y	10.5697	393	1	0.166667	4	0.92873
ahy-MIR3513-p3_1ss5AG	TGTTGCATGTGTTGTTGGTTT	XM_016117330.1	molecular chaperone HtpG	GO:0005737(cytoplasm);GO:0005524(ATP binding);GO:0051082(unfolded protein binding);GO:0006457(protein folding);GO:0006950(response to stress)	[O] Posttranslational modification, protein turnover, chaperones	HSC80	4	212-231	Y	95.1277	223	3	1.5	3	0.347828
ahy-MIR3513-p3_1ss5AG	TGTTGCATGTGTTGTTGGTTT	XM_016310415.1	molecular chaperone HtpG	GO:0005737(cytoplasm);GO:0005524(ATP binding);GO:0051082(unfolded protein binding);GO:0006457(protein folding);GO:0006950(response to stress)	[O] Posttranslational modification, protein turnover, chaperones	HSC80	4	135-154	Y	95.1277	146	3	1.5	3	0.347828
ahy-MIR3513-p3_1ss5AG	TGTTGCATGTGTTGTTGGTTT	XM_016352080.1	-	GO:0005783(endoplasmic reticulum);GO:0005794(Golgi apparatus);GO:0005488(binding);GO:0016192(vesicle-mediated transport)	[U] Intracellular trafficking, secretion, and vesicular transport	TRAPPC6B	4	381-402	Y	10.5697	393	1	0.166667	4	0.92873
ahy-MIR3513-p3_1ss5AG	TGTTGCATGTGTTGTTGGTTT	XM_016352079.1	-	GO:0005783(endoplasmic reticulum);GO:0005794(Golgi apparatus);GO:0005488(binding);GO:0016192(vesicle-mediated transport)	[U] Intracellular trafficking, secretion, and vesicular transport	TRAPPC6B	4	381-402	Y	10.5697	393	1	0.166667	4	0.92873
ahy-MIR3516-p5	ATATTGACAGAAGTGTTCTTC	XM_016106048.1	-	GO:0016020(membrane);GO:0032982(myosin filament);GO:0003779(actin binding);GO:0005524(ATP binding);GO:0003774(motor activity)	-	MYH7B	4	1638-1658	Y	7.04649	1649	1	0.111111	4	0.816945
ahy-MIR3516-p5	ATATTGACAGAAGTGTTCTTC	XM_016106047.1	structural maintenance of chromosome 3 (chondroitin sulfate proteoglycan 6)	-	-	-	4	1641-1661	Y	7.04649	1652	1	0.111111	4	0.816945
ahy-miR394	TTGGCATTCTGTCCACCTCC	XM_016102527.1	-	-	-	FBX6	1	1116-1135	Y	348.801	1126	11	5.5	2	0.639863
ahy-miR394	TTGGCATTCTGTCCACCTCC	XM_016335599.1	-	-	-	FBX6	1	1116-1135	Y	348.801	1126	11	5.5	2	0.639863
ahy-miR394_L+1_1	CTTGGCATTCTGTCCACCTCC	XM_016102527.1	-	-	-	FBX6	2	1116-1136	Y	2314.77	1127	73	36.5	0	0.0217704
ahy-miR394_L+1_1	CTTGGCATTCTGTCCACCTCC	XM_016335599.1	-	-	-	FBX6	2	1116-1136	Y	2314.77	1127	73	36.5	0	0.0217704
ahy-miR394_L+1_2	TTTGGCATTCTGTCCACCTCC	XM_016102527.1	-	-	-	FBX6	1	1116-1136	Y	2314.77	1127	73	36.5	0	0.0129222
ahy-miR394_L+1_2	TTTGGCATTCTGTCCACCTCC	XM_016335599.1	-	-	-	FBX6	1	1116-1136	Y	2314.77	1127	73	36.5	0	0.0129222
ahy-miR394_L+2R-1	TTTTGGCATTCTGTCCACCTC	XM_016096639.1	-	GO:0005634(nucleus);GO:0046983(protein dimerization activity);GO:0043565(sequence-specific DNA binding);GO:0003700(sequence-specific DNA binding transcription factor activity)	-	POSF21	4	836-856	Y	126.837	847	4	2	2	0.992911
ahy-miR394_L+2R-1	TTTTGGCATTCTGTCCACCTC	XM_016102527.1	-	-	-	FBX6	2	1117-1137	Y	729.312	1128	23	11.5	2	0.578591
ahy-miR394_L+2R-1	TTTTGGCATTCTGTCCACCTC	XM_016325121.1	-	GO:0005730(nucleolus);GO:0042254(ribosome biogenesis)	[W] Extracellular structures	bysl	3	196-217	Y	31.7092	208	1	0.5	4	0.384385
ahy-miR394_L+2R-1	TTTTGGCATTCTGTCCACCTC	XM_016325120.1	-	GO:0005730(nucleolus);GO:0042254(ribosome biogenesis)	[W] Extracellular structures	bysl	3	196-217	Y	31.7092	208	1	0.5	4	0.384385
ahy-miR394_L+2R-1	TTTTGGCATTCTGTCCACCTC	XM_016331630.1	-	GO:0005634(nucleus);GO:0046983(protein dimerization activity);GO:0043565(sequence-specific DNA binding);GO:0003700(sequence-specific DNA binding transcription factor activity)	-	POSF21	4	836-856	Y	126.837	847	4	2	2	0.992911
ahy-miR394_L+2R-1	TTTTGGCATTCTGTCCACCTC	XM_016335599.1	-	-	-	FBX6	2	1117-1137	Y	729.312	1128	23	11.5	2	0.578591
ahy-miR394_R-2_1ss18TA	TTGGCATTCTGTCCACCA	XM_016087230.1	-	-	-	-	3	1876-1892	Y	21.1395	1883	2	0.333333	2	1
ahy-miR394_R-2_1ss18TA	TTGGCATTCTGTCCACCA	XM_016094833.1	-	-	-	-	3.5	324-340	Y	31.7092	331	1	0.5	4	0.577878
ahy-miR394_R-2_1ss18TA	TTGGCATTCTGTCCACCA	XM_016096697.1	-	GO:0003677(DNA binding);GO:0008270(zinc ion binding);GO:0006950(response to stress)	[R] General function prediction only	SAP8	3	456-473	Y	10.5697	464	1	0.166667	4	0.999993
ahy-miR394_R-2_1ss18TA	TTGGCATTCTGTCCACCA	XM_016096698.1	-	GO:0003677(DNA binding);GO:0008270(zinc ion binding);GO:0006950(response to stress)	[R] General function prediction only	SAP8	3	456-473	Y	10.5697	464	1	0.166667	4	0.999993
ahy-miR394_R-2_1ss18TA	TTGGCATTCTGTCCACCA	XM_016096696.1	-	GO:0003677(DNA binding);GO:0008270(zinc ion binding);GO:0006950(response to stress)	[R] General function prediction only	SAP8	3	456-473	Y	10.5697	464	1	0.166667	4	0.999993
ahy-miR394_R-2_1ss18TA	TTGGCATTCTGTCCACCA	XM_016096639.1	-	GO:0005634(nucleus);GO:0046983(protein dimerization activity);GO:0043565(sequence-specific DNA binding);GO:0003700(sequence-specific DNA binding transcription factor activity)	-	POSF21	4	837-854	Y	95.1277	845	3	1.5	2	1
ahy-miR394_R-2_1ss18TA	TTGGCATTCTGTCCACCA	XM_016102527.1	-	-	-	FBX6	2	1118-1135	Y	348.801	1126	11	5.5	2	0.822414
ahy-miR394_R-2_1ss18TA	TTGGCATTCTGTCCACCA	XM_016103587.1	adenylyl-sulfate reductase (glutathione)	GO:0009507(chloroplast);GO:0051539(4 iron, 4 sulfur cluster binding);GO:0033741(adenylyl-sulfate reductase (glutathione) activity);GO:0009973(adenylyl-sulfate reductase activity);GO:0046872(metal ion binding);GO:0045454(cell redox homeostasis);GO:0019344(cysteine biosynthetic process);GO:0006950(response to stress);GO:0000103(sulfate assimilation);GO:0019419(sulfate reduction)	[E] Amino acid transport and metabolism	3-Apr	4	934-950	Y	31.7092	941	1	0.5	4	1
ahy-miR394_R-2_1ss18TA	TTGGCATTCTGTCCACCA	XM_016309845.1	-	GO:0005634(nucleus);GO:0005515(protein binding);GO:0003700(sequence-specific DNA binding transcription factor activity);GO:0008270(zinc ion binding);GO:0010018(far-red light signaling pathway);GO:0042753(positive regulation of circadian rhythm);GO:0045893(positive regulation of transcription, DNA-dependent)	-	FAR1	3	1657-1673	Y	21.1395	1664	2	0.333333	2	1
ahy-miR394_R-2_1ss18TA	TTGGCATTCTGTCCACCA	XM_016323308.1	-	GO:0005634(nucleus);GO:0008270(zinc ion binding)	-	FRS5	3	1171-1187	Y	21.1395	1178	2	0.333333	2	1
ahy-miR394_R-2_1ss18TA	TTGGCATTCTGTCCACCA	XM_016328395.1	-	-	-	-	3.5	324-340	Y	31.7092	331	1	0.5	4	0.577878
ahy-miR394_R-2_1ss18TA	TTGGCATTCTGTCCACCA	XM_016331683.1	-	GO:0003677(DNA binding);GO:0008270(zinc ion binding);GO:0006950(response to stress)	[R] General function prediction only	SAP8	3	456-473	Y	10.5697	464	1	0.166667	4	0.999993
ahy-miR394_R-2_1ss18TA	TTGGCATTCTGTCCACCA	XM_016331682.1	-	GO:0003677(DNA binding);GO:0008270(zinc ion binding);GO:0006950(response to stress)	[R] General function prediction only	SAP8	3	456-473	Y	10.5697	464	1	0.166667	4	0.999993
ahy-miR394_R-2_1ss18TA	TTGGCATTCTGTCCACCA	XM_016331681.1	-	GO:0003677(DNA binding);GO:0008270(zinc ion binding);GO:0006950(response to stress)	[R] General function prediction only	SAP8	3	456-473	Y	10.5697	464	1	0.166667	4	0.999993
ahy-miR394_R-2_1ss18TA	TTGGCATTCTGTCCACCA	XM_016330454.1	-	GO:0005634(nucleus);GO:0005515(protein binding);GO:0003700(sequence-specific DNA binding transcription factor activity);GO:0008270(zinc ion binding);GO:0010018(far-red light signaling pathway);GO:0042753(positive regulation of circadian rhythm);GO:0045893(positive regulation of transcription, DNA-dependent)	-	FAR1	3	1297-1313	Y	21.1395	1304	2	0.333333	3	0.853907
ahy-miR394_R-2_1ss18TA	TTGGCATTCTGTCCACCA	XM_016331630.1	-	GO:0005634(nucleus);GO:0046983(protein dimerization activity);GO:0043565(sequence-specific DNA binding);GO:0003700(sequence-specific DNA binding transcription factor activity)	-	POSF21	4	837-854	Y	95.1277	845	3	1.5	2	1
ahy-miR394_R-2_1ss18TA	TTGGCATTCTGTCCACCA	XM_016335599.1	-	-	-	FBX6	2	1118-1135	Y	348.801	1126	11	5.5	2	0.822414
ahy-miR394_R-2_1ss18TA	TTGGCATTCTGTCCACCA	XM_016336564.1	-	GO:0005634(nucleus);GO:0008270(zinc ion binding)	-	FRS4	3	598-614	Y	21.1395	605	2	0.333333	2	1
ahy-miR394_R-2_1ss18TA	TTGGCATTCTGTCCACCA	XM_016337565.1	-	GO:0005634(nucleus);GO:0008270(zinc ion binding)	-	FRS5	3	1981-1997	Y	21.1395	1988	2	0.333333	2	1
ahy-miR394_R-2_1ss18TA	TTGGCATTCTGTCCACCA	XM_016341986.1	adenylyl-sulfate reductase (glutathione)	GO:0009507(chloroplast);GO:0051539(4 iron, 4 sulfur cluster binding);GO:0033741(adenylyl-sulfate reductase (glutathione) activity);GO:0009973(adenylyl-sulfate reductase activity);GO:0046872(metal ion binding);GO:0045454(cell redox homeostasis);GO:0019344(cysteine biosynthetic process);GO:0006950(response to stress);GO:0000103(sulfate assimilation);GO:0019419(sulfate reduction)	[E] Amino acid transport and metabolism	3-Apr	4	934-950	Y	31.7092	941	1	0.5	4	1
ahy-miR408-3p_L-1R+1_1	TGCACTGCCTCTTCCCTGGCC	XM_016093965.1	-	GO:0005507(copper ion binding);GO:0009055(electron carrier activity)	-	-	4	4-24	Y	5179.17	15	245	81.6667	0	0.0276251
ahy-miR408-3p_L-1R+1_1	TGCACTGCCTCTTCCCTGGCC	XM_016093966.1	-	GO:0005507(copper ion binding);GO:0009055(electron carrier activity)	-	-	4	4-24	Y	5179.17	15	245	81.6667	0	0.0276251
ahy-miR408-3p_L-1R+1_1	TGCACTGCCTCTTCCCTGGCC	XM_016331056.1	-	GO:0005507(copper ion binding);GO:0009055(electron carrier activity)	-	-	4	4-24	Y	5179.17	15	245	81.6667	0	0.0276251
ahy-miR408-3p_L-1R+1_2	TGCACTGCCTCTTCCCTGGCT	XM_016113353.1	chorismate synthase	GO:0009507(chloroplast);GO:0005730(nucleolus);GO:0004107(chorismate synthase activity);GO:0009073(aromatic amino acid family biosynthetic process)	[E] Amino acid transport and metabolism	EMB1144	4	36-57	Y	15.8546	47	1	0.25	4	0.778937
ahy-miR408-3p_L-1R+1_2	TGCACTGCCTCTTCCCTGGCT	XM_016113351.1	chorismate synthase	GO:0009507(chloroplast);GO:0005730(nucleolus);GO:0004107(chorismate synthase activity);GO:0009073(aromatic amino acid family biosynthetic process)	[E] Amino acid transport and metabolism	EMB1144	4	133-154	Y	15.8546	144	1	0.25	4	0.778937
ahy-miR408-3p_L-1R+1_2	TGCACTGCCTCTTCCCTGGCT	XM_016113350.1	chorismate synthase	GO:0009507(chloroplast);GO:0005730(nucleolus);GO:0004107(chorismate synthase activity);GO:0009073(aromatic amino acid family biosynthetic process)	[E] Amino acid transport and metabolism	EMB1144	4	36-57	Y	15.8546	47	1	0.25	4	0.778937
ahy-miR408-3p_L-1R+1_2	TGCACTGCCTCTTCCCTGGCT	XM_016350221.1	chorismate synthase	GO:0009507(chloroplast);GO:0005730(nucleolus);GO:0004107(chorismate synthase activity);GO:0009073(aromatic amino acid family biosynthetic process)	[E] Amino acid transport and metabolism	EMB1144	4	235-256	Y	15.8546	246	1	0.25	4	0.778937
csi-miR1515	TCATTTTTGCGTGCAATGATCC	XM_016085752.1	-	-	-	-	4	1198-1219	Y	21.1395	1210	1	0.333333	4	0.529826
csi-miR1515	TCATTTTTGCGTGCAATGATCC	XM_016112897.1	endoribonuclease Dicer	GO:0005737(cytoplasm);GO:0005634(nucleus);GO:0005524(ATP binding);GO:0008026(ATP-dependent helicase activity);GO:0003725(double-stranded RNA binding);GO:0046872(metal ion binding);GO:0005515(protein binding);GO:0004525(ribonuclease III activity);GO:0051607(defense response to virus);GO:0010216(maintenance of DNA methylation);GO:0010267(production of ta-siRNAs involved in RNA interference)	[A] RNA processing and modification	At3g03300	4	948-968	Y	1617.17	960	51	25.5	0	0.0139093
csi-miR1515	TCATTTTTGCGTGCAATGATCC	XM_016116929.1	-	GO:0005634(nucleus);GO:0008270(zinc ion binding)	-	FRS5	4	67-88	Y	21.1395	79	1	0.333333	4	0.529826
csi-miR1515	TCATTTTTGCGTGCAATGATCC	XM_016116928.1	-	GO:0005634(nucleus);GO:0008270(zinc ion binding)	-	FRS5	4	67-88	Y	21.1395	79	1	0.333333	4	0.529826
csi-miR1515	TCATTTTTGCGTGCAATGATCC	XM_016349792.1	endoribonuclease Dicer	GO:0005737(cytoplasm);GO:0005634(nucleus);GO:0005524(ATP binding);GO:0008026(ATP-dependent helicase activity);GO:0003725(double-stranded RNA binding);GO:0046872(metal ion binding);GO:0005515(protein binding);GO:0004525(ribonuclease III activity);GO:0051607(defense response to virus);GO:0010216(maintenance of DNA methylation);GO:0010267(production of ta-siRNAs involved in RNA interference)	[A] RNA processing and modification	At3g03300	3	948-968	Y	1617.17	960	51	25.5	0	0.0044921
csi-miR1515_1ss11GA	TCATTTTTGCATGCAATGATCC	XM_016085752.1	-	-	-	-	3	1198-1219	Y	21.1395	1210	1	0.333333	4	0.621019
csi-miR1515_1ss11GA	TCATTTTTGCATGCAATGATCC	XM_016103869.1	endoribonuclease Dicer	GO:0005634(nucleus);GO:0005524(ATP binding);GO:0008026(ATP-dependent helicase activity);GO:0003725(double-stranded RNA binding);GO:0046872(metal ion binding);GO:0004525(ribonuclease III activity);GO:0031047(gene silencing by RNA);GO:0006396(RNA processing)	[A] RNA processing and modification	DCL2B	3.5	2850-2872	Y	2938.39	2862	139	46.3333	0	0.0119341
csi-miR1515_1ss11GA	TCATTTTTGCATGCAATGATCC	XM_016105038.1	endoribonuclease Dicer	GO:0005634(nucleus);GO:0005524(ATP binding);GO:0008026(ATP-dependent helicase activity);GO:0003725(double-stranded RNA binding);GO:0046872(metal ion binding);GO:0004525(ribonuclease III activity);GO:0031047(gene silencing by RNA);GO:0006396(RNA processing)	[A] RNA processing and modification	DCL2B	3.5	2850-2872	Y	2938.39	2862	139	46.3333	0	0.0119341
csi-miR1515_1ss11GA	TCATTTTTGCATGCAATGATCC	XM_016112897.1	endoribonuclease Dicer	GO:0005737(cytoplasm);GO:0005634(nucleus);GO:0005524(ATP binding);GO:0008026(ATP-dependent helicase activity);GO:0003725(double-stranded RNA binding);GO:0046872(metal ion binding);GO:0005515(protein binding);GO:0004525(ribonuclease III activity);GO:0051607(defense response to virus);GO:0010216(maintenance of DNA methylation);GO:0010267(production of ta-siRNAs involved in RNA interference)	[A] RNA processing and modification	At3g03300	3	948-968	Y	1617.17	960	51	25.5	0	0.0178477
csi-miR1515_1ss11GA	TCATTTTTGCATGCAATGATCC	XM_016116929.1	-	GO:0005634(nucleus);GO:0008270(zinc ion binding)	-	FRS5	3	67-88	Y	21.1395	79	1	0.333333	4	0.621019
csi-miR1515_1ss11GA	TCATTTTTGCATGCAATGATCC	XM_016116928.1	-	GO:0005634(nucleus);GO:0008270(zinc ion binding)	-	FRS5	3	67-88	Y	21.1395	79	1	0.333333	4	0.621019
csi-miR1515_1ss11GA	TCATTTTTGCATGCAATGATCC	XM_016342256.1	endoribonuclease Dicer	GO:0005634(nucleus);GO:0005524(ATP binding);GO:0008026(ATP-dependent helicase activity);GO:0003725(double-stranded RNA binding);GO:0046872(metal ion binding);GO:0004525(ribonuclease III activity);GO:0031047(gene silencing by RNA);GO:0006396(RNA processing)	[A] RNA processing and modification	DCL2B	3.5	2850-2872	Y	2938.39	2862	139	46.3333	0	0.0119341
csi-miR1515_L-1	CATTTTTGCGTGCAATGATCC	XM_016112897.1	endoribonuclease Dicer	GO:0005737(cytoplasm);GO:0005634(nucleus);GO:0005524(ATP binding);GO:0008026(ATP-dependent helicase activity);GO:0003725(double-stranded RNA binding);GO:0046872(metal ion binding);GO:0005515(protein binding);GO:0004525(ribonuclease III activity);GO:0051607(defense response to virus);GO:0010216(maintenance of DNA methylation);GO:0010267(production of ta-siRNAs involved in RNA interference)	[A] RNA processing and modification	At3g03300	4	948-967	Y	158.546	959	5	2.5	2	0.951419
csi-miR1515_L-1	CATTTTTGCGTGCAATGATCC	XM_016349792.1	endoribonuclease Dicer	GO:0005737(cytoplasm);GO:0005634(nucleus);GO:0005524(ATP binding);GO:0008026(ATP-dependent helicase activity);GO:0003725(double-stranded RNA binding);GO:0046872(metal ion binding);GO:0005515(protein binding);GO:0004525(ribonuclease III activity);GO:0051607(defense response to virus);GO:0010216(maintenance of DNA methylation);GO:0010267(production of ta-siRNAs involved in RNA interference)	[A] RNA processing and modification	At3g03300	3	948-967	Y	158.546	959	5	2.5	2	0.297786
csi-miR1515_L-2_1ss11GA	ATTTTTGCATGCAATGATCC	XM_016084984.1	T-complex protein 1 subunit gamma	GO:0005524(ATP binding);GO:0051082(unfolded protein binding);GO:0006457(protein folding)	[O] Posttranslational modification, protein turnover, chaperones	CCT3	4	803-822	Y	158.546	813	5	2.5	2	0.999934
csi-miR1515_L-2_1ss11GA	ATTTTTGCATGCAATGATCC	XM_016099274.1	-	GO:0035085(cilium axoneme);GO:0005737(cytoplasm);GO:0005874(microtubule);GO:0070736(protein-glycine ligase activity, initiating);GO:0004835(tubulin-tyrosine ligase activity);GO:0035082(axoneme assembly);GO:0042384(cilium assembly);GO:0018094(protein polyglycylation)	[O] Posttranslational modification, protein turnover, chaperones	Ttll3	4	1085-1103	Y	63.4184	1095	2	1	2	0.999934
csi-miR1515_L-2_1ss11GA	ATTTTTGCATGCAATGATCC	XM_016105038.1	endoribonuclease Dicer	GO:0005634(nucleus);GO:0005524(ATP binding);GO:0008026(ATP-dependent helicase activity);GO:0003725(double-stranded RNA binding);GO:0046872(metal ion binding);GO:0004525(ribonuclease III activity);GO:0031047(gene silencing by RNA);GO:0006396(RNA processing)	[A] RNA processing and modification	DCL2B	3	2850-2870	Y	63.4184	2860	3	1	2	0.8801
csi-miR1515_L-2_1ss11GA	ATTTTTGCATGCAATGATCC	XM_016103869.1	endoribonuclease Dicer	GO:0005634(nucleus);GO:0005524(ATP binding);GO:0008026(ATP-dependent helicase activity);GO:0003725(double-stranded RNA binding);GO:0046872(metal ion binding);GO:0004525(ribonuclease III activity);GO:0031047(gene silencing by RNA);GO:0006396(RNA processing)	[A] RNA processing and modification	DCL2B	3	2850-2870	Y	63.4184	2860	3	1	2	0.8801
csi-miR1515_L-2_1ss11GA	ATTTTTGCATGCAATGATCC	XM_016318372.1	-	-	-	-	4	498-516	Y	6.34184	508	1	0.1	4	0.998644
csi-miR1515_L-2_1ss11GA	ATTTTTGCATGCAATGATCC	XM_016320112.1	T-complex protein 1 subunit gamma	GO:0005524(ATP binding);GO:0051082(unfolded protein binding);GO:0006457(protein folding)	[O] Posttranslational modification, protein turnover, chaperones	CCT3	4	828-847	Y	158.546	838	5	2.5	2	0.999934
csi-miR1515_L-2_1ss11GA	ATTTTTGCATGCAATGATCC	XM_016333604.1	-	GO:0035085(cilium axoneme);GO:0005737(cytoplasm);GO:0005874(microtubule);GO:0070736(protein-glycine ligase activity, initiating);GO:0004835(tubulin-tyrosine ligase activity);GO:0035082(axoneme assembly);GO:0042384(cilium assembly);GO:0018094(protein polyglycylation)	[O] Posttranslational modification, protein turnover, chaperones	Ttll3	4	1085-1103	Y	63.4184	1095	2	1	2	0.999934
csi-miR1515_L-2_1ss11GA	ATTTTTGCATGCAATGATCC	XM_016342256.1	endoribonuclease Dicer	GO:0005634(nucleus);GO:0005524(ATP binding);GO:0008026(ATP-dependent helicase activity);GO:0003725(double-stranded RNA binding);GO:0046872(metal ion binding);GO:0004525(ribonuclease III activity);GO:0031047(gene silencing by RNA);GO:0006396(RNA processing)	[A] RNA processing and modification	DCL2B	3	2850-2870	Y	63.4184	2860	3	1	2	0.8801
csi-miR1515_L-2_1ss11GA	ATTTTTGCATGCAATGATCC	XM_016347150.1	-	-	-	-	4	510-528	Y	6.34184	520	1	0.1	4	0.998644
csi-miR1515_L-2_1ss11GA	ATTTTTGCATGCAATGATCC	XM_016347147.1	-	-	-	-	4	510-528	Y	6.34184	520	1	0.1	4	0.998644
csi-miR1515_L-2_1ss11GA	ATTTTTGCATGCAATGATCC	XM_016347145.1	-	-	-	-	4	510-528	Y	6.34184	520	1	0.1	4	0.998644
csi-miR1515_L-2_1ss11GA	ATTTTTGCATGCAATGATCC	XM_016347143.1	-	-	-	-	4	510-528	Y	6.34184	520	1	0.1	4	0.998644
csi-miR1515_L-2_1ss11GA	ATTTTTGCATGCAATGATCC	XM_016347148.1	-	-	-	-	4	510-528	Y	6.34184	520	1	0.1	4	0.998644
csi-miR1515_L-2_1ss11GA	ATTTTTGCATGCAATGATCC	XM_016347144.1	-	-	-	-	4	510-528	Y	6.34184	520	1	0.1	4	0.998644
csi-miR1515_L-2_1ss11GA	ATTTTTGCATGCAATGATCC	XM_016347146.1	-	-	-	-	4	510-528	Y	6.34184	520	1	0.1	4	0.998644
csi-miR1515_L-2_1ss11GA	ATTTTTGCATGCAATGATCC	XM_016347149.1	-	-	-	-	4	510-528	Y	6.34184	520	1	0.1	4	0.998644
csi-miR1515_L-4_1ss11GA	TTTTGCATGCAATGATCC	XM_016083153.1	-	-	[A] RNA processing and modification	-	4	774-791	Y	63.4184	782	2	1	2	1
csi-miR1515_L-4_1ss11GA	TTTTGCATGCAATGATCC	XM_016096202.1	SWI/SNF-related matrix-associated actin-dependent regulator of chromatin subfamily A member 5	GO:0005737(cytoplasm);GO:0005634(nucleus);GO:0000166(nucleotide binding);GO:0003723(RNA binding);GO:0006397(mRNA processing);GO:0051028(mRNA transport);GO:0006417(regulation of translation)	[A] RNA processing and modification	PAB1	4	324-341	Y	539.057	332	17	8.5	2	1
csi-miR1515_L-4_1ss11GA	TTTTGCATGCAATGATCC	XM_016093514.1	-	-	-	-	4	492-510	Y	31.7092	500	2	0.5	2	1
csi-miR1515_L-4_1ss11GA	TTTTGCATGCAATGATCC	XM_016093515.1	-	-	-	-	4	492-510	Y	31.7092	500	2	0.5	2	1
csi-miR1515_L-4_1ss11GA	TTTTGCATGCAATGATCC	XM_016096870.1	centromeric protein E	GO:0005886(plasma membrane)	-	ICR3	4	1220-1237	Y	15.8546	1228	2	0.25	2	1
csi-miR1515_L-4_1ss11GA	TTTTGCATGCAATGATCC	XM_016096868.1	-	GO:0005886(plasma membrane)	-	ICR3	4	1220-1237	Y	15.8546	1228	2	0.25	2	1
csi-miR1515_L-4_1ss11GA	TTTTGCATGCAATGATCC	XM_016096869.1	-	GO:0005886(plasma membrane)	-	ICR3	4	1220-1237	Y	15.8546	1228	2	0.25	2	1
csi-miR1515_L-4_1ss11GA	TTTTGCATGCAATGATCC	XM_016096867.1	-	GO:0005886(plasma membrane)	-	ICR3	4	1220-1237	Y	15.8546	1228	2	0.25	2	1
csi-miR1515_L-4_1ss11GA	TTTTGCATGCAATGATCC	XM_016096871.1	-	GO:0005886(plasma membrane)	-	ICR3	4	1220-1237	Y	15.8546	1228	2	0.25	2	1
csi-miR1515_L-4_1ss11GA	TTTTGCATGCAATGATCC	XM_016108788.1	kinesin family member 15	-	-	-	3.5	102-120	Y	63.4184	111	2	1	2	1
csi-miR1515_L-4_1ss11GA	TTTTGCATGCAATGATCC	XM_016115503.1	-	-	-	-	4	484-500	Y	21.1395	492	2	0.333333	3	0.99476
csi-miR1515_L-4_1ss11GA	TTTTGCATGCAATGATCC	XM_016115501.1	-	-	-	-	4	484-500	Y	21.1395	492	2	0.333333	3	0.99476
csi-miR1515_L-4_1ss11GA	TTTTGCATGCAATGATCC	XM_016115502.1	-	-	-	-	4	484-500	Y	21.1395	492	2	0.333333	3	0.99476
csi-miR1515_L-4_1ss11GA	TTTTGCATGCAATGATCC	XM_016306901.1	-	GO:0046658(anchored to plasma membrane);GO:0009505(plant-type cell wall);GO:0009506(plasmodesma);GO:0005773(vacuole);GO:0043169(cation binding);GO:0042973(glucan endo-1,3-beta-D-glucosidase activity);GO:0005975(carbohydrate metabolic process);GO:0006952(defense response)	-	At4g31140	4	1278-1294	Y	63.4184	1285	2	1	2	1
csi-miR1515_L-4_1ss11GA	TTTTGCATGCAATGATCC	XM_016116475.1	-	GO:0046658(anchored to plasma membrane);GO:0009505(plant-type cell wall);GO:0009506(plasmodesma);GO:0005773(vacuole);GO:0043169(cation binding);GO:0042973(glucan endo-1,3-beta-D-glucosidase activity);GO:0005975(carbohydrate metabolic process);GO:0006952(defense response)	-	At4g31140	4	1278-1294	Y	63.4184	1285	2	1	2	1
csi-miR1515_L-4_1ss11GA	TTTTGCATGCAATGATCC	XM_016306508.1	-	-	-	-	4	484-500	Y	21.1395	492	2	0.333333	3	0.99476
csi-miR1515_L-4_1ss11GA	TTTTGCATGCAATGATCC	XM_016306507.1	-	-	-	-	4	484-500	Y	21.1395	492	2	0.333333	3	0.99476
csi-miR1515_L-4_1ss11GA	TTTTGCATGCAATGATCC	XM_016306509.1	-	-	-	-	4	484-500	Y	21.1395	492	2	0.333333	3	0.99476
csi-miR1515_L-4_1ss11GA	TTTTGCATGCAATGATCC	XM_016321076.1	-	-	[A] RNA processing and modification	-	4	774-791	Y	63.4184	782	2	1	2	1
csi-miR1515_L-4_1ss11GA	TTTTGCATGCAATGATCC	XM_016327680.1	-	-	-	-	4	492-510	Y	31.7092	500	2	0.5	2	1
csi-miR1515_L-4_1ss11GA	TTTTGCATGCAATGATCC	XM_016327681.1	-	-	-	-	4	492-510	Y	31.7092	500	2	0.5	2	1
csi-miR1515_L-4_1ss11GA	TTTTGCATGCAATGATCC	XM_016331892.1	centromeric protein E	GO:0005886(plasma membrane)	-	ICR3	4	1220-1237	Y	15.8546	1228	2	0.25	2	1
csi-miR1515_L-4_1ss11GA	TTTTGCATGCAATGATCC	XM_016331891.1	-	GO:0005886(plasma membrane)	-	ICR3	4	1220-1237	Y	15.8546	1228	2	0.25	2	1
csi-miR1515_L-4_1ss11GA	TTTTGCATGCAATGATCC	XM_016331890.1	-	GO:0005886(plasma membrane)	-	ICR3	4	1220-1237	Y	15.8546	1228	2	0.25	2	1
csi-miR1515_L-4_1ss11GA	TTTTGCATGCAATGATCC	XM_016346467.1	-	-	-	-	3.5	102-120	Y	63.4184	111	2	1	2	1
csi-miR1515_L-4_1ss11GA	TTTTGCATGCAATGATCC	XM_016345019.1	threonyl-tRNA synthetase	GO:0005618(cell wall);GO:0009507(chloroplast);GO:0005829(cytosol);GO:0005739(mitochondrion);GO:0005886(plasma membrane);GO:0005524(ATP binding);GO:0004829(threonine-tRNA ligase activity);GO:0006435(threonyl-tRNA aminoacylation)	[J] Translation, ribosomal structure and biogenesis	THRRS	4	534-551	Y	42.279	542	2	0.666667	2	1
csi-miR167b_L+1R-1	ATGAAGCTGCCAGCATGATCT	XM_016087380.1	-	GO:0005634(nucleus);GO:0003677(DNA binding);GO:0046983(protein dimerization activity);GO:0009734(auxin mediated signaling pathway);GO:0006355(regulation of transcription, DNA-dependent);GO:0006351(transcription, DNA-dependent)	-	ARF12	4	2218-2239	Y	95.1277	2229	12	1.5	2	0.987714
csi-miR167b_L+1R-1	ATGAAGCTGCCAGCATGATCT	XM_016087379.1	-	GO:0005634(nucleus);GO:0003677(DNA binding);GO:0046983(protein dimerization activity);GO:0009734(auxin mediated signaling pathway);GO:0006355(regulation of transcription, DNA-dependent);GO:0006351(transcription, DNA-dependent)	-	ARF12	4	2308-2329	Y	95.1277	2319	12	1.5	2	0.987714
csi-miR167b_L+1R-1	ATGAAGCTGCCAGCATGATCT	XM_016087378.1	-	GO:0005634(nucleus);GO:0003677(DNA binding);GO:0046983(protein dimerization activity);GO:0009734(auxin mediated signaling pathway);GO:0006355(regulation of transcription, DNA-dependent);GO:0006351(transcription, DNA-dependent)	-	ARF12	4	2311-2332	Y	95.1277	2322	12	1.5	2	0.987714
csi-miR167b_L+1R-1	ATGAAGCTGCCAGCATGATCT	XM_016087377.1	-	GO:0005634(nucleus);GO:0003677(DNA binding);GO:0046983(protein dimerization activity);GO:0009734(auxin mediated signaling pathway);GO:0006355(regulation of transcription, DNA-dependent);GO:0006351(transcription, DNA-dependent)	-	ARF12	4	2311-2332	Y	95.1277	2322	12	1.5	2	0.987714
csi-miR167b_L+1R-1	ATGAAGCTGCCAGCATGATCT	XM_016117749.1	-	GO:0005634(nucleus);GO:0003677(DNA binding);GO:0046983(protein dimerization activity);GO:0009734(auxin mediated signaling pathway);GO:0006355(regulation of transcription, DNA-dependent);GO:0006351(transcription, DNA-dependent)	-	ARF6	4	2422-2443	Y	42.279	2433	2	0.666667	2	0.987714
csi-miR167b_L+1R-1	ATGAAGCTGCCAGCATGATCT	XM_016310550.1	RAV-like factor	GO:0005634(nucleus);GO:0003677(DNA binding);GO:0046983(protein dimerization activity);GO:0009734(auxin mediated signaling pathway);GO:0006355(regulation of transcription, DNA-dependent);GO:0006351(transcription, DNA-dependent)	-	ARF6	4	2131-2152	Y	42.279	2142	2	0.666667	2	0.987714
csi-miR167b_L+1R-1	ATGAAGCTGCCAGCATGATCT	XM_016310549.1	-	GO:0005634(nucleus);GO:0003677(DNA binding);GO:0046983(protein dimerization activity);GO:0009734(auxin mediated signaling pathway);GO:0006355(regulation of transcription, DNA-dependent);GO:0006351(transcription, DNA-dependent)	-	ARF6	4	2422-2443	Y	42.279	2433	2	0.666667	2	0.987714
csi-miR167b_L+1R-1	ATGAAGCTGCCAGCATGATCT	XM_016324177.1	-	GO:0005634(nucleus);GO:0003677(DNA binding);GO:0046983(protein dimerization activity);GO:0009734(auxin mediated signaling pathway);GO:0006355(regulation of transcription, DNA-dependent);GO:0006351(transcription, DNA-dependent)	-	ARF12	4	2218-2239	Y	95.1277	2229	12	1.5	2	0.987714
csi-miR167b_L+1R-1	ATGAAGCTGCCAGCATGATCT	XM_016324176.1	-	GO:0005634(nucleus);GO:0003677(DNA binding);GO:0046983(protein dimerization activity);GO:0009734(auxin mediated signaling pathway);GO:0006355(regulation of transcription, DNA-dependent);GO:0006351(transcription, DNA-dependent)	-	ARF12	4	2308-2329	Y	95.1277	2319	12	1.5	2	0.987714
csi-miR167b_L+1R-1	ATGAAGCTGCCAGCATGATCT	XM_016324175.1	-	GO:0005634(nucleus);GO:0003677(DNA binding);GO:0046983(protein dimerization activity);GO:0009734(auxin mediated signaling pathway);GO:0006355(regulation of transcription, DNA-dependent);GO:0006351(transcription, DNA-dependent)	-	ARF12	4	2311-2332	Y	95.1277	2322	12	1.5	2	0.987714
csi-miR167b_L+1R-1	ATGAAGCTGCCAGCATGATCT	XM_016324173.1	-	GO:0005634(nucleus);GO:0003677(DNA binding);GO:0046983(protein dimerization activity);GO:0009734(auxin mediated signaling pathway);GO:0006355(regulation of transcription, DNA-dependent);GO:0006351(transcription, DNA-dependent)	-	ARF12	4	2311-2332	Y	95.1277	2322	12	1.5	2	0.987714
dpr-MIR408-p3_2ss16CG18TG	AAATGGACTTATTTGGTG	XM_016097251.1	-	-	[E] Amino acid transport and metabolism	GABA-TP1	4	1127-1143	Y	348.801	1135	11	5.5	2	1
dpr-MIR408-p3_2ss16CG18TG	AAATGGACTTATTTGGTG	XM_016308602.1	-	-	-	-	3	312-330	Y	158.546	321	5	2.5	2	0.999581
dpr-MIR408-p3_2ss16CG18TG	AAATGGACTTATTTGGTG	XM_016332393.1	-	-	[E] Amino acid transport and metabolism	GABA-TP1	4	1247-1263	Y	348.801	1255	11	5.5	2	1
gma-MIR1507b-p3_2ss2CT17GA	TTTCATTCCATACATCATC	XM_016077876.1	-	GO:0016607(nuclear speck);GO:0003723(RNA binding);GO:0000398(nuclear mRNA splicing, via spliceosome)	[A] RNA processing and modification	Prpf8	2.5	6939-6957	Y	42.279	6948	2	0.666667	3	0.67827
gma-MIR1507b-p3_2ss2CT17GA	TTTCATTCCATACATCATC	XM_016080396.1	alpha-L-fucosidase	GO:0048046(apoplast);GO:0005773(vacuole);GO:0004560(alpha-L-fucosidase activity);GO:0043169(cation binding);GO:0005975(carbohydrate metabolic process);GO:0006516(glycoprotein catabolic process)	[G] Carbohydrate transport and metabolism	FUC1	3.5	1303-1320	Y	3091.65	1312	195	48.75	0	0.10242
gma-MIR1507b-p3_2ss2CT17GA	TTTCATTCCATACATCATC	XM_016080395.1	alpha-L-fucosidase	GO:0048046(apoplast);GO:0005773(vacuole);GO:0004560(alpha-L-fucosidase activity);GO:0043169(cation binding);GO:0005975(carbohydrate metabolic process);GO:0006516(glycoprotein catabolic process)	[G] Carbohydrate transport and metabolism	FUC1	3.5	1303-1320	Y	3091.65	1312	195	48.75	0	0.10242
gma-MIR1507b-p3_2ss2CT17GA	TTTCATTCCATACATCATC	XM_016084895.1	-	GO:0016021(integral to membrane)	[S] Function unknown	At1g03370	4	1756-1774	Y	52.8487	1765	5	0.833333	3	0.94666
gma-MIR1507b-p3_2ss2CT17GA	TTTCATTCCATACATCATC	XM_016095877.1	-	GO:0005524(ATP binding);GO:0005515(protein binding);GO:0006915(apoptosis);GO:0006952(defense response)	[T] Signal transduction mechanisms	RPPL1	2	826-844	Y	36.9941	835	4	0.583333	2	0.99998
gma-MIR1507b-p3_2ss2CT17GA	TTTCATTCCATACATCATC	XM_016091043.1	-	GO:0005524(ATP binding);GO:0005515(protein binding);GO:0006915(apoptosis);GO:0006952(defense response)	[T] Signal transduction mechanisms	RPPL1	2	805-823	Y	36.2391	814	4	0.571429	2	0.99998
gma-MIR1507b-p3_2ss2CT17GA	TTTCATTCCATACATCATC	XM_016092536.1	-	GO:0005524(ATP binding);GO:0006915(apoptosis);GO:0006952(defense response)	[T] Signal transduction mechanisms	RGA3	3	844-862	Y	95.1277	853	15	1.5	2	0.999999
gma-MIR1507b-p3_2ss2CT17GA	TTTCATTCCATACATCATC	XM_016092539.1	-	GO:0005524(ATP binding);GO:0006915(apoptosis);GO:0006952(defense response)	[T] Signal transduction mechanisms	RGA1	3	565-583	Y	137.407	574	19	2.16667	2	0.999999
gma-MIR1507b-p3_2ss2CT17GA	TTTCATTCCATACATCATC	XM_016092547.1	-	GO:0005524(ATP binding);GO:0006915(apoptosis);GO:0006952(defense response)	[T] Signal transduction mechanisms	RGA2	3	844-862	Y	95.1277	853	15	1.5	2	0.999999
gma-MIR1507b-p3_2ss2CT17GA	TTTCATTCCATACATCATC	XM_016095863.1	-	GO:0005524(ATP binding);GO:0005515(protein binding);GO:0006915(apoptosis);GO:0006952(defense response)	[T] Signal transduction mechanisms	RPPL1	3	604-622	Y	7.92731	613	1	0.125	4	0.999952
gma-MIR1507b-p3_2ss2CT17GA	TTTCATTCCATACATCATC	XM_016095792.1	-	GO:0005524(ATP binding);GO:0005515(protein binding);GO:0006915(apoptosis);GO:0006952(defense response)	[T] Signal transduction mechanisms	RPPL1	3	817-835	Y	7.92731	826	1	0.125	4	0.999952
gma-MIR1507b-p3_2ss2CT17GA	TTTCATTCCATACATCATC	XM_016092557.1	-	GO:0005524(ATP binding);GO:0006915(apoptosis);GO:0006952(defense response)	[T] Signal transduction mechanisms	RGA3	3.5	799-817	Y	88.7858	808	14	1.4	0	0.10242
gma-MIR1507b-p3_2ss2CT17GA	TTTCATTCCATACATCATC	XM_016095652.1	-	-	-	-	4	213-232	Y	95.1277	223	3	1.5	3	0.94666
gma-MIR1507b-p3_2ss2CT17GA	TTTCATTCCATACATCATC	XM_016096811.1	myb proto-oncogene protein, plant	GO:0005634(nucleus);GO:0003677(DNA binding);GO:0006355(regulation of transcription, DNA-dependent);GO:0009751(response to salicylic acid stimulus);GO:0006351(transcription, DNA-dependent)	[K] Transcription	MYB48	4	565-583	Y	63.4184	574	2	1	2	1
gma-MIR1507b-p3_2ss2CT17GA	TTTCATTCCATACATCATC	XM_016103601.1	-	GO:0012505(endomembrane system);GO:0005886(plasma membrane);GO:0005524(ATP binding);GO:0005515(protein binding);GO:0006915(apoptosis);GO:0009626(plant-type hypersensitive response)	[T] Signal transduction mechanisms	RPM1	4	673-691	Y	95.1277	682	3	1.5	1	0.156075
gma-MIR1507b-p3_2ss2CT17GA	TTTCATTCCATACATCATC	XM_016107693.1	-	GO:0005524(ATP binding);GO:0006915(apoptosis);GO:0006952(defense response)	[T] Signal transduction mechanisms	RGA3	1.5	763-781	Y	2473.32	772	39	39	0	0.0861095
gma-MIR1507b-p3_2ss2CT17GA	TTTCATTCCATACATCATC	XM_016109229.1	-	-	-	At3g02930	4	2179-2197	Y	1839.14	2188	58	29	0	0.285496
gma-MIR1507b-p3_2ss2CT17GA	TTTCATTCCATACATCATC	XM_016113650.1	-	GO:0005524(ATP binding);GO:0006915(apoptosis);GO:0006952(defense response)	[T] Signal transduction mechanisms	RGA3	1	868-886	Y	190.255	877	18	3	2	0.399885
gma-MIR1507b-p3_2ss2CT17GA	TTTCATTCCATACATCATC	XM_016117997.1	-	GO:0005634(nucleus);GO:0046983(protein dimerization activity);GO:0043565(sequence-specific DNA binding);GO:0003700(sequence-specific DNA binding transcription factor activity);GO:0009738(abscisic acid mediated signaling pathway)	-	DPBF4	4	286-304	Y	42.279	295	2	0.666667	2	1
gma-MIR1507b-p3_2ss2CT17GA	TTTCATTCCATACATCATC	XM_016117996.1	-	GO:0005634(nucleus);GO:0046983(protein dimerization activity);GO:0043565(sequence-specific DNA binding);GO:0003700(sequence-specific DNA binding transcription factor activity);GO:0009738(abscisic acid mediated signaling pathway)	-	DPBF4	4	301-319	Y	42.279	310	2	0.666667	2	1
gma-MIR1507b-p3_2ss2CT17GA	TTTCATTCCATACATCATC	XM_016117998.1	-	GO:0005634(nucleus);GO:0046983(protein dimerization activity);GO:0043565(sequence-specific DNA binding);GO:0003700(sequence-specific DNA binding transcription factor activity);GO:0009738(abscisic acid mediated signaling pathway)	-	DPBF4	4	301-319	Y	42.279	310	2	0.666667	2	1
gma-MIR1507b-p3_2ss2CT17GA	TTTCATTCCATACATCATC	XM_016311155.1	alpha-L-fucosidase	-	-	-	3.5	46-63	Y	3091.65	55	195	48.75	0	0.10242
gma-MIR1507b-p3_2ss2CT17GA	TTTCATTCCATACATCATC	XM_016316274.1	-	GO:0005524(ATP binding);GO:0006915(apoptosis);GO:0006952(defense response)	[T] Signal transduction mechanisms	RGA3	1.5	871-889	Y	405.878	880	35	6.4	0	0.0861095
gma-MIR1507b-p3_2ss2CT17GA	TTTCATTCCATACATCATC	XM_016316273.1	-	GO:0005524(ATP binding);GO:0006915(apoptosis);GO:0006952(defense response)	[T] Signal transduction mechanisms	RGA3	1.5	871-889	Y	405.878	880	35	6.4	0	0.0861095
gma-MIR1507b-p3_2ss2CT17GA	TTTCATTCCATACATCATC	XM_016318902.1	-	GO:0016607(nuclear speck);GO:0003723(RNA binding);GO:0000398(nuclear mRNA splicing, via spliceosome)	[A] RNA processing and modification	Prpf8	2.5	6939-6957	Y	42.279	6948	2	0.666667	3	0.67827
gma-MIR1507b-p3_2ss2CT17GA	TTTCATTCCATACATCATC	XM_016315995.1	alpha-L-fucosidase	GO:0048046(apoplast);GO:0005773(vacuole);GO:0004560(alpha-L-fucosidase activity);GO:0043169(cation binding);GO:0005975(carbohydrate metabolic process);GO:0006516(glycoprotein catabolic process)	[G] Carbohydrate transport and metabolism	FUC1	3	1312-1329	Y	3091.65	1321	195	48.75	0	0.168556
gma-MIR1507b-p3_2ss2CT17GA	TTTCATTCCATACATCATC	XM_016323297.1	-	GO:0005524(ATP binding);GO:0005515(protein binding);GO:0006915(apoptosis);GO:0006952(defense response)	[T] Signal transduction mechanisms	RPPL1	2	808-826	Y	36.2391	817	4	0.571429	2	0.99998
gma-MIR1507b-p3_2ss2CT17GA	TTTCATTCCATACATCATC	XM_016324111.1	-	GO:0005524(ATP binding);GO:0005515(protein binding);GO:0006915(apoptosis);GO:0006952(defense response)	[T] Signal transduction mechanisms	RPPL1	2	805-823	Y	36.2391	814	4	0.571429	2	0.99998
gma-MIR1507b-p3_2ss2CT17GA	TTTCATTCCATACATCATC	XM_016324110.1	-	GO:0005524(ATP binding);GO:0005515(protein binding);GO:0006915(apoptosis);GO:0006952(defense response)	[T] Signal transduction mechanisms	RPPL1	2	805-823	Y	36.2391	814	4	0.571429	2	0.99998
gma-MIR1507b-p3_2ss2CT17GA	TTTCATTCCATACATCATC	XM_016324109.1	-	GO:0005524(ATP binding);GO:0005515(protein binding);GO:0006915(apoptosis);GO:0006952(defense response)	[T] Signal transduction mechanisms	RPPL1	2	817-835	Y	36.2391	826	4	0.571429	2	0.99998
gma-MIR1507b-p3_2ss2CT17GA	TTTCATTCCATACATCATC	XM_016324108.1	-	GO:0005524(ATP binding);GO:0005515(protein binding);GO:0006915(apoptosis);GO:0006952(defense response)	[T] Signal transduction mechanisms	RPPL1	2	817-835	Y	36.2391	826	4	0.571429	2	0.99998
gma-MIR1507b-p3_2ss2CT17GA	TTTCATTCCATACATCATC	XM_016329182.1	-	GO:0005524(ATP binding);GO:0005515(protein binding);GO:0006915(apoptosis);GO:0006952(defense response)	[T] Signal transduction mechanisms	RPPL1	2	814-832	Y	44.9214	823	5	0.708333	2	0.99998
gma-MIR1507b-p3_2ss2CT17GA	TTTCATTCCATACATCATC	XM_016325293.1	-	GO:0005524(ATP binding);GO:0005515(protein binding);GO:0006915(apoptosis);GO:0006952(defense response)	[T] Signal transduction mechanisms	RPPL1	2	808-826	Y	36.2391	817	4	0.571429	2	0.99998
gma-MIR1507b-p3_2ss2CT17GA	TTTCATTCCATACATCATC	XM_016324612.1	-	GO:0005524(ATP binding);GO:0005515(protein binding);GO:0006915(apoptosis);GO:0006952(defense response)	[T] Signal transduction mechanisms	RPPL1	2.5	784-802	Y	88.7858	793	14	1.4	2	0.999963
gma-MIR1507b-p3_2ss2CT17GA	TTTCATTCCATACATCATC	XM_016324593.1	-	GO:0005524(ATP binding);GO:0005515(protein binding);GO:0006915(apoptosis);GO:0006952(defense response)	[T] Signal transduction mechanisms	RPPL1	2.5	784-802	Y	88.7858	793	14	1.4	2	0.999963
gma-MIR1507b-p3_2ss2CT17GA	TTTCATTCCATACATCATC	XM_016324603.1	-	GO:0005524(ATP binding);GO:0005515(protein binding);GO:0006915(apoptosis);GO:0006952(defense response)	[T] Signal transduction mechanisms	RPPL1	2.5	784-802	Y	88.7858	793	14	1.4	2	0.999963
gma-MIR1507b-p3_2ss2CT17GA	TTTCATTCCATACATCATC	XM_016325686.1	-	GO:0005524(ATP binding);GO:0006915(apoptosis);GO:0006952(defense response)	[T] Signal transduction mechanisms	RGA3	3	844-862	Y	137.407	853	19	2.16667	2	0.999999
gma-MIR1507b-p3_2ss2CT17GA	TTTCATTCCATACATCATC	XM_016325715.1	-	GO:0005524(ATP binding);GO:0006915(apoptosis);GO:0006952(defense response)	[T] Signal transduction mechanisms	RGA1	3	889-907	Y	137.407	898	19	2.16667	2	0.999999
gma-MIR1507b-p3_2ss2CT17GA	TTTCATTCCATACATCATC	XM_016325707.1	-	GO:0005524(ATP binding);GO:0006915(apoptosis);GO:0006952(defense response)	[T] Signal transduction mechanisms	RGA1	3	889-907	Y	137.407	898	19	2.16667	2	0.999999
gma-MIR1507b-p3_2ss2CT17GA	TTTCATTCCATACATCATC	XM_016329177.1	-	GO:0005524(ATP binding);GO:0005515(protein binding);GO:0006915(apoptosis);GO:0006952(defense response)	[T] Signal transduction mechanisms	RPPL1	3	817-835	Y	44.9214	826	5	0.708333	2	0.999999
gma-MIR1507b-p3_2ss2CT17GA	TTTCATTCCATACATCATC	XM_016329180.1	-	GO:0005524(ATP binding);GO:0005515(protein binding);GO:0006915(apoptosis);GO:0006952(defense response)	[T] Signal transduction mechanisms	RPPL1	3	811-829	Y	23.7819	820	3	0.375	2	0.999999
gma-MIR1507b-p3_2ss2CT17GA	TTTCATTCCATACATCATC	XM_016329179.1	-	GO:0005524(ATP binding);GO:0005515(protein binding);GO:0006915(apoptosis);GO:0006952(defense response)	[T] Signal transduction mechanisms	RPPL1	3	811-829	Y	23.7819	820	3	0.375	2	0.999999
gma-MIR1507b-p3_2ss2CT17GA	TTTCATTCCATACATCATC	XM_016329176.1	-	GO:0005524(ATP binding);GO:0005515(protein binding);GO:0006915(apoptosis);GO:0006952(defense response)	[T] Signal transduction mechanisms	RPPL1	3	817-835	Y	44.9214	826	5	0.708333	2	0.999999
gma-MIR1507b-p3_2ss2CT17GA	TTTCATTCCATACATCATC	XM_016329510.1	-	GO:0005524(ATP binding);GO:0005515(protein binding);GO:0006915(apoptosis);GO:0006952(defense response)	[T] Signal transduction mechanisms	RPPL1	2.5	811-829	Y	88.7858	820	14	1.4	0	0.121961
gma-MIR1507b-p3_2ss2CT17GA	TTTCATTCCATACATCATC	XM_016329656.1	-	GO:0005524(ATP binding);GO:0005515(protein binding);GO:0006915(apoptosis);GO:0006952(defense response)	[T] Signal transduction mechanisms	RPPL1	2.5	286-304	Y	88.7858	295	14	1.4	0	0.121961
gma-MIR1507b-p3_2ss2CT17GA	TTTCATTCCATACATCATC	XM_016331155.1	-	GO:0071013(catalytic step 2 spliceosome);GO:0016607(nuclear speck);GO:0005682(U5 snRNP);GO:0005515(protein binding);GO:0003723(RNA binding);GO:0000398(nuclear mRNA splicing, via spliceosome)	[A] RNA processing and modification	PRPF8	2.5	93-111	Y	42.279	102	2	0.666667	2	0.999963
gma-MIR1507b-p3_2ss2CT17GA	TTTCATTCCATACATCATC	XM_016329548.1	-	GO:0005524(ATP binding);GO:0006915(apoptosis);GO:0006952(defense response)	[T] Signal transduction mechanisms	RGA2	3	841-859	Y	137.407	850	19	2.16667	2	0.999999
gma-MIR1507b-p3_2ss2CT17GA	TTTCATTCCATACATCATC	XM_016329547.1	-	GO:0005524(ATP binding);GO:0006915(apoptosis);GO:0006952(defense response)	[T] Signal transduction mechanisms	RGA3	3	844-862	Y	95.1277	853	15	1.5	2	0.999999
gma-MIR1507b-p3_2ss2CT17GA	TTTCATTCCATACATCATC	XM_016329542.1	-	GO:0005524(ATP binding);GO:0006915(apoptosis);GO:0006952(defense response)	[T] Signal transduction mechanisms	RGA2	3	844-862	Y	95.1277	853	15	1.5	2	0.999999
gma-MIR1507b-p3_2ss2CT17GA	TTTCATTCCATACATCATC	XM_016330812.1	-	GO:0005524(ATP binding);GO:0005515(protein binding);GO:0006915(apoptosis);GO:0006952(defense response)	[T] Signal transduction mechanisms	RPPL1	3	826-844	Y	36.9941	835	4	0.583333	2	0.999999
gma-MIR1507b-p3_2ss2CT17GA	TTTCATTCCATACATCATC	XM_016330826.1	-	GO:0005524(ATP binding);GO:0005515(protein binding);GO:0006915(apoptosis);GO:0006952(defense response)	[T] Signal transduction mechanisms	RPPL1	3	823-841	Y	44.9214	832	5	0.708333	2	0.999999
gma-MIR1507b-p3_2ss2CT17GA	TTTCATTCCATACATCATC	XM_016330770.1	-	GO:0005524(ATP binding);GO:0005515(protein binding);GO:0006915(apoptosis);GO:0006952(defense response)	[T] Signal transduction mechanisms	RPPL1	3.5	694-712	Y	6849.19	703	108	108	0	0.10242
gma-MIR1507b-p3_2ss2CT17GA	TTTCATTCCATACATCATC	XM_016329512.1	-	GO:0005524(ATP binding);GO:0005515(protein binding);GO:0006915(apoptosis);GO:0006952(defense response)	[T] Signal transduction mechanisms	RPPL1	3.5	799-817	Y	88.7858	808	14	1.4	2	0.999793
gma-MIR1507b-p3_2ss2CT17GA	TTTCATTCCATACATCATC	XM_016329466.1	-	GO:0005524(ATP binding);GO:0006915(apoptosis);GO:0006952(defense response)	[T] Signal transduction mechanisms	At3g14460	3.5	460-478	Y	88.7858	469	14	1.4	2	0.999793
gma-MIR1507b-p3_2ss2CT17GA	TTTCATTCCATACATCATC	XM_016329549.1	-	GO:0005524(ATP binding);GO:0006915(apoptosis);GO:0006952(defense response)	[T] Signal transduction mechanisms	RGA3	3.5	844-862	Y	137.407	853	19	2.16667	2	0.999793
gma-MIR1507b-p3_2ss2CT17GA	TTTCATTCCATACATCATC	XM_016331837.1	myb proto-oncogene protein, plant	GO:0005634(nucleus);GO:0003677(DNA binding);GO:0006355(regulation of transcription, DNA-dependent);GO:0009751(response to salicylic acid stimulus);GO:0006351(transcription, DNA-dependent)	[K] Transcription	MYB48	4	562-580	Y	63.4184	571	2	1	2	1
gma-MIR1507b-p3_2ss2CT17GA	TTTCATTCCATACATCATC	XM_016339522.1	-	GO:0005524(ATP binding);GO:0006915(apoptosis);GO:0006952(defense response)	[T] Signal transduction mechanisms	RGA1	4	763-781	Y	95.1277	772	3	1.5	1	0.156075
gma-MIR1507b-p3_2ss2CT17GA	TTTCATTCCATACATCATC	XM_016346779.1	-	-	-	At3g02930	4	2188-2206	Y	1839.14	2197	58	29	0	0.285496
gma-MIR1507b-p3_2ss2CT17GA	TTTCATTCCATACATCATC	XM_016349506.1	-	GO:0005524(ATP binding);GO:0006915(apoptosis);GO:0006952(defense response)	[T] Signal transduction mechanisms	RGA2	1.5	880-898	Y	95.1277	889	6	1.5	0	0.0861095
gma-MIR1507b-p3_2ss2CT17GA	TTTCATTCCATACATCATC	XM_016349505.1	-	GO:0005524(ATP binding);GO:0006915(apoptosis);GO:0006952(defense response)	[T] Signal transduction mechanisms	RGA2	1.5	877-895	Y	95.1277	886	6	1.5	0	0.0861095
gma-MIR1507b-p3_2ss2CT17GA	TTTCATTCCATACATCATC	XM_016349507.1	-	GO:0005524(ATP binding);GO:0006915(apoptosis);GO:0006952(defense response)	[T] Signal transduction mechanisms	RGA2	1.5	877-895	Y	95.1277	886	6	1.5	0	0.0861095
gma-MIR1507b-p3_2ss2CT17GA	TTTCATTCCATACATCATC	XM_016349508.1	-	GO:0005524(ATP binding);GO:0006915(apoptosis);GO:0006952(defense response)	[T] Signal transduction mechanisms	RGA2	1.5	877-895	Y	95.1277	886	6	1.5	0	0.0861095
gma-MIR1507b-p3_2ss2CT17GA	TTTCATTCCATACATCATC	XM_016349510.1	protein-serine/threonine kinase	GO:0005524(ATP binding);GO:0006915(apoptosis);GO:0006952(defense response)	[T] Signal transduction mechanisms	RGA3	1.5	796-814	Y	405.878	805	35	6.4	0	0.0861095
gma-MIR1507b-p3_2ss2CT17GA	TTTCATTCCATACATCATC	XM_016349504.1	-	GO:0005524(ATP binding);GO:0006915(apoptosis);GO:0006952(defense response)	[T] Signal transduction mechanisms	RGA3	1.5	874-892	Y	405.878	883	35	6.4	2	0.99915
gma-MIR1507b-p3_2ss2CT17GA	TTTCATTCCATACATCATC	XM_016349509.1	protein-serine/threonine kinase	GO:0005524(ATP binding);GO:0006915(apoptosis);GO:0006952(defense response)	[T] Signal transduction mechanisms	RGA3	1.5	871-889	Y	405.878	880	35	6.4	0	0.0861095
gma-miR1511	AACCAGGCTCTGATACCATG	XM_016109443.1	DNA repair protein REV1	-	[L] Replication, recombination and repair	REV1	3.5	706-724	Y	31.7092	716	4	0.5	2	0.940877
gma-miR1511	AACCAGGCTCTGATACCATG	XM_016109442.1	DNA repair protein REV1	-	[L] Replication, recombination and repair	REV1	3.5	1282-1300	Y	31.7092	1292	4	0.5	2	0.940877
gma-miR1511	AACCAGGCTCTGATACCATG	XM_016109441.1	DNA repair protein REV1	-	[L] Replication, recombination and repair	REV1	3.5	1282-1300	Y	31.7092	1292	4	0.5	2	0.940877
gma-miR1511	AACCAGGCTCTGATACCATG	XM_016109440.1	DNA repair protein REV1	-	[L] Replication, recombination and repair	REV1	3.5	1282-1300	Y	31.7092	1292	4	0.5	2	0.940877
gma-miR1511	AACCAGGCTCTGATACCATG	XM_016109439.1	DNA repair protein REV1	-	[L] Replication, recombination and repair	REV1	3.5	1282-1300	Y	31.7092	1292	4	0.5	2	0.940877
gma-miR1511	AACCAGGCTCTGATACCATG	XM_016114447.1	putative ABC transport system permease protein	GO:0016021(integral to membrane);GO:0005886(plasma membrane);GO:0010044(response to aluminum ion)	-	ALS3	4	288-307	Y	729.312	298	23	11.5	0	0.0310241
gma-miR1511	AACCAGGCTCTGATACCATG	XM_016346910.1	DNA repair protein REV1	-	[L] Replication, recombination and repair	REV1	3.5	1285-1303	Y	31.7092	1295	4	0.5	2	0.940877
gma-miR1511	AACCAGGCTCTGATACCATG	XM_016346909.1	DNA repair protein REV1	-	[L] Replication, recombination and repair	REV1	3.5	1285-1303	Y	31.7092	1295	4	0.5	2	0.940877
gma-miR1511	AACCAGGCTCTGATACCATG	XM_016346908.1	DNA repair protein REV1	-	[L] Replication, recombination and repair	REV1	3.5	1285-1303	Y	31.7092	1295	4	0.5	2	0.940877
gma-miR1511	AACCAGGCTCTGATACCATG	XM_016352512.1	putative ABC transport system permease protein	GO:0016021(integral to membrane);GO:0005886(plasma membrane);GO:0010044(response to aluminum ion)	-	ALS3	4	288-307	Y	729.312	298	23	11.5	0	0.0310241
gma-miR1511	AACCAGGCTCTGATACCATG	XM_016350542.1	myb proto-oncogene protein, plant	GO:0005886(plasma membrane);GO:0005524(ATP binding);GO:0006915(apoptosis);GO:0051607(defense response to virus);GO:0009626(plant-type hypersensitive response);GO:0009416(response to light stimulus)	[T] Signal transduction mechanisms	RPP8	4	699-717	Y	7.04649	708	1	0.111111	4	0.816945
gma-miR1511_1ss20GT	AACCAGGCTCTGATACCATT	XM_016109443.1	DNA repair protein REV1	-	[L] Replication, recombination and repair	REV1	4	706-724	Y	31.7092	716	4	0.5	2	0.996893
gma-miR1511_1ss20GT	AACCAGGCTCTGATACCATT	XM_016109442.1	DNA repair protein REV1	-	[L] Replication, recombination and repair	REV1	4	1282-1300	Y	31.7092	1292	4	0.5	2	0.996893
gma-miR1511_1ss20GT	AACCAGGCTCTGATACCATT	XM_016109441.1	DNA repair protein REV1	-	[L] Replication, recombination and repair	REV1	4	1282-1300	Y	31.7092	1292	4	0.5	2	0.996893
gma-miR1511_1ss20GT	AACCAGGCTCTGATACCATT	XM_016109440.1	DNA repair protein REV1	-	[L] Replication, recombination and repair	REV1	4	1282-1300	Y	31.7092	1292	4	0.5	2	0.996893
gma-miR1511_1ss20GT	AACCAGGCTCTGATACCATT	XM_016109439.1	DNA repair protein REV1	-	[L] Replication, recombination and repair	REV1	4	1282-1300	Y	31.7092	1292	4	0.5	2	0.996893
gma-miR1511_1ss20GT	AACCAGGCTCTGATACCATT	XM_016106345.1	1-aminocyclopropane-1-carboxylate synthase	GO:0016847(1-aminocyclopropane-1-carboxylate synthase activity);GO:0030170(pyridoxal phosphate binding);GO:0016769(transferase activity, transferring nitrogenous groups);GO:0009693(ethylene biosynthetic process);GO:0009835(ripening)	[T] Signal transduction mechanisms	ACS1	4	1180-1198	Y	31.7092	1189	1	0.5	4	0.980974
gma-miR1511_1ss20GT	AACCAGGCTCTGATACCATT	XM_016341255.1	1-aminocyclopropane-1-carboxylate synthase	GO:0016847(1-aminocyclopropane-1-carboxylate synthase activity);GO:0030170(pyridoxal phosphate binding);GO:0016769(transferase activity, transferring nitrogenous groups);GO:0009693(ethylene biosynthetic process);GO:0009835(ripening)	[T] Signal transduction mechanisms	ACS1	4	907-925	Y	31.7092	916	1	0.5	4	0.980974
gma-miR1511_1ss20GT	AACCAGGCTCTGATACCATT	XM_016346910.1	DNA repair protein REV1	-	[L] Replication, recombination and repair	REV1	4	1285-1303	Y	31.7092	1295	4	0.5	2	0.996893
gma-miR1511_1ss20GT	AACCAGGCTCTGATACCATT	XM_016346909.1	DNA repair protein REV1	-	[L] Replication, recombination and repair	REV1	4	1285-1303	Y	31.7092	1295	4	0.5	2	0.996893
gma-miR1511_1ss20GT	AACCAGGCTCTGATACCATT	XM_016346908.1	DNA repair protein REV1	-	[L] Replication, recombination and repair	REV1	4	1285-1303	Y	31.7092	1295	4	0.5	2	0.996893
gma-miR1511_L-1R+1	ACCAGGCTCTGATACCATGT	XM_016116320.1	-	GO:0005488(binding)	[R] General function prediction only	At5g25630	4	656-676	Y	19.0255	667	3	0.3	2	0.854081
gma-miR1511_L-1R+1	ACCAGGCTCTGATACCATGT	XM_016116317.1	-	GO:0005488(binding)	[R] General function prediction only	At5g25630	4	656-676	Y	19.0255	667	3	0.3	1	0.0122971
gma-miR1511_L-1R+1	ACCAGGCTCTGATACCATGT	XM_016116319.1	-	GO:0005488(binding)	[R] General function prediction only	At5g25630	4	656-676	Y	19.0255	667	3	0.3	2	0.854081
gma-miR1511_L-1R+1	ACCAGGCTCTGATACCATGT	XM_016116318.1	-	GO:0005488(binding)	[R] General function prediction only	At5g25630	4	656-676	Y	19.0255	667	3	0.3	2	0.854081
gma-miR1511_L-1R+1	ACCAGGCTCTGATACCATGT	XM_016116316.1	-	GO:0005488(binding)	[R] General function prediction only	At5g25630	4	656-676	Y	19.0255	667	3	0.3	2	0.854081
gma-miR1511_L-3R+1	CAGGCTCTGATACCATGA	XM_016081531.1	-	GO:0016021(integral to membrane);GO:0005886(plasma membrane);GO:0005524(ATP binding);GO:0004674(protein serine/threonine kinase activity);GO:0046777(protein autophosphorylation)	[T] Signal transduction mechanisms	PERK1	4	224-241	Y	507.348	232	32	8	3	0.874591
gma-miR1511_L-3R+1	CAGGCTCTGATACCATGA	XM_016081530.1	-	GO:0016021(integral to membrane);GO:0005886(plasma membrane);GO:0005524(ATP binding);GO:0004674(protein serine/threonine kinase activity);GO:0004872(receptor activity)	[T] Signal transduction mechanisms	PERK2	4	245-262	Y	507.348	253	32	8	3	0.874591
gma-miR1511_L-3R+1	CAGGCTCTGATACCATGA	XM_016081529.1	-	GO:0016021(integral to membrane);GO:0005886(plasma membrane);GO:0005524(ATP binding);GO:0004674(protein serine/threonine kinase activity);GO:0004872(receptor activity)	[T] Signal transduction mechanisms	PERK2	4	245-262	Y	507.348	253	32	8	3	0.874591
gma-miR1511_L-3R+1	CAGGCTCTGATACCATGA	XM_016081528.1	-	GO:0016021(integral to membrane);GO:0005886(plasma membrane);GO:0005524(ATP binding);GO:0004674(protein serine/threonine kinase activity);GO:0004872(receptor activity)	[T] Signal transduction mechanisms	PERK2	4	299-316	Y	507.348	307	32	8	3	0.874591
gma-miR1511_L-3R+1	CAGGCTCTGATACCATGA	XM_016316396.1	-	GO:0016021(integral to membrane);GO:0005886(plasma membrane);GO:0005524(ATP binding);GO:0004674(protein serine/threonine kinase activity);GO:0004872(receptor activity)	[T] Signal transduction mechanisms	PERK2	3.5	182-199	Y	2330.63	190	161	36.75	2	0.999849
gma-miR1511_L-3R+1	CAGGCTCTGATACCATGA	XM_016316395.1	-	GO:0016021(integral to membrane);GO:0005886(plasma membrane);GO:0005524(ATP binding);GO:0004674(protein serine/threonine kinase activity);GO:0004872(receptor activity)	[T] Signal transduction mechanisms	PERK2	3.5	182-199	Y	2330.63	190	161	36.75	2	0.999849
gma-miR1511_L-3R+1	CAGGCTCTGATACCATGA	XM_016316396.1	-	GO:0016021(integral to membrane);GO:0005886(plasma membrane);GO:0005524(ATP binding);GO:0004674(protein serine/threonine kinase activity);GO:0004872(receptor activity)	[T] Signal transduction mechanisms	PERK2	3.5	152-169	Y	1965.97	160	62	31	2	0.999849
gma-miR1511_L-3R+1	CAGGCTCTGATACCATGA	XM_016316395.1	-	GO:0016021(integral to membrane);GO:0005886(plasma membrane);GO:0005524(ATP binding);GO:0004674(protein serine/threonine kinase activity);GO:0004872(receptor activity)	[T] Signal transduction mechanisms	PERK2	3.5	152-169	Y	1965.97	160	62	31	2	0.999849
gma-miR1511_L-3R+1	CAGGCTCTGATACCATGA	XM_016316395.1	-	GO:0016021(integral to membrane);GO:0005886(plasma membrane);GO:0005524(ATP binding);GO:0004674(protein serine/threonine kinase activity);GO:0004872(receptor activity)	[T] Signal transduction mechanisms	PERK2	4	308-325	Y	570.766	316	18	9	3	0.874591
gma-miR1511_L-3R+1	CAGGCTCTGATACCATGA	XM_016316396.1	-	GO:0016021(integral to membrane);GO:0005886(plasma membrane);GO:0005524(ATP binding);GO:0004674(protein serine/threonine kinase activity);GO:0004872(receptor activity)	[T] Signal transduction mechanisms	PERK2	4	245-262	Y	570.766	253	18	9	3	0.874591
gma-MIR1511-p3_2ss17CT18AT	AACCAGGCTCTGATACTTT	XM_016102150.1	-	-	-	-	4	703-721	Y	95.1277	712	3	1.5	2	0.999962
gma-MIR1511-p3_2ss17CT18AT	AACCAGGCTCTGATACTTT	XM_016335216.1	-	-	-	-	4	703-721	Y	95.1277	712	3	1.5	2	0.999962
gma-MIR1511-p5_2ss17CT18AT	AACCAGGCTCTGATACTTT	XM_016102150.1	-	-	-	-	4	703-721	Y	95.1277	712	3	1.5	2	0.999962
gma-MIR1511-p5_2ss17CT18AT	AACCAGGCTCTGATACTTT	XM_016335216.1	-	-	-	-	4	703-721	Y	95.1277	712	3	1.5	2	0.999962
gma-MIR1511-p5_2ss18AT20GT	AACCAGGCTCTGATACCTTT	XM_016102150.1	-	-	-	-	4	702-721	Y	95.1277	712	3	1.5	2	0.889159
gma-MIR1511-p5_2ss18AT20GT	AACCAGGCTCTGATACCTTT	XM_016335216.1	-	-	-	-	4	702-721	Y	95.1277	712	3	1.5	2	0.889159
gma-miR1511_R+1_1	AACCAGGCTCTGATACCATGA	XM_016109443.1	DNA repair protein REV1	-	[L] Replication, recombination and repair	REV1	3.5	705-724	Y	31.7092	716	4	0.5	2	0.940877
gma-miR1511_R+1_1	AACCAGGCTCTGATACCATGA	XM_016109442.1	DNA repair protein REV1	-	[L] Replication, recombination and repair	REV1	3.5	1281-1300	Y	31.7092	1292	4	0.5	2	0.940877
gma-miR1511_R+1_1	AACCAGGCTCTGATACCATGA	XM_016109441.1	DNA repair protein REV1	-	[L] Replication, recombination and repair	REV1	3.5	1281-1300	Y	31.7092	1292	4	0.5	2	0.940877
gma-miR1511_R+1_1	AACCAGGCTCTGATACCATGA	XM_016109440.1	DNA repair protein REV1	-	[L] Replication, recombination and repair	REV1	3.5	1281-1300	Y	31.7092	1292	4	0.5	2	0.940877
gma-miR1511_R+1_1	AACCAGGCTCTGATACCATGA	XM_016109439.1	DNA repair protein REV1	-	[L] Replication, recombination and repair	REV1	3.5	1281-1300	Y	31.7092	1292	4	0.5	2	0.940877
gma-miR1511_R+1_1	AACCAGGCTCTGATACCATGA	XM_016114447.1	putative ABC transport system permease protein	GO:0016021(integral to membrane);GO:0005886(plasma membrane);GO:0010044(response to aluminum ion)	-	ALS3	4	287-307	Y	729.312	298	23	11.5	0	0.0242141
gma-miR1511_R+1_1	AACCAGGCTCTGATACCATGA	XM_016346910.1	DNA repair protein REV1	-	[L] Replication, recombination and repair	REV1	3.5	1284-1303	Y	31.7092	1295	4	0.5	2	0.940877
gma-miR1511_R+1_1	AACCAGGCTCTGATACCATGA	XM_016346909.1	DNA repair protein REV1	-	[L] Replication, recombination and repair	REV1	3.5	1284-1303	Y	31.7092	1295	4	0.5	2	0.940877
gma-miR1511_R+1_1	AACCAGGCTCTGATACCATGA	XM_016346908.1	DNA repair protein REV1	-	[L] Replication, recombination and repair	REV1	3.5	1284-1303	Y	31.7092	1295	4	0.5	2	0.940877
gma-miR1511_R+1_1	AACCAGGCTCTGATACCATGA	XM_016352512.1	putative ABC transport system permease protein	GO:0016021(integral to membrane);GO:0005886(plasma membrane);GO:0010044(response to aluminum ion)	-	ALS3	4	287-307	Y	729.312	298	23	11.5	0	0.0242141
gma-miR1511_R+1_1	AACCAGGCTCTGATACCATGA	XM_016350542.1	myb proto-oncogene protein, plant	GO:0005886(plasma membrane);GO:0005524(ATP binding);GO:0006915(apoptosis);GO:0051607(defense response to virus);GO:0009626(plant-type hypersensitive response);GO:0009416(response to light stimulus)	[T] Signal transduction mechanisms	RPP8	4	698-717	Y	7.04649	708	1	0.111111	4	0.733036
gma-miR1511_R+1_1ss1AG	GACCAGGCTCTGATACCATGA	XM_016109443.1	DNA repair protein REV1	-	[L] Replication, recombination and repair	REV1	3.5	705-724	Y	31.7092	716	4	0.5	2	0.919048
gma-miR1511_R+1_1ss1AG	GACCAGGCTCTGATACCATGA	XM_016109442.1	DNA repair protein REV1	-	[L] Replication, recombination and repair	REV1	3.5	1281-1300	Y	31.7092	1292	4	0.5	2	0.919048
gma-miR1511_R+1_1ss1AG	GACCAGGCTCTGATACCATGA	XM_016109441.1	DNA repair protein REV1	-	[L] Replication, recombination and repair	REV1	3.5	1281-1300	Y	31.7092	1292	4	0.5	2	0.919048
gma-miR1511_R+1_1ss1AG	GACCAGGCTCTGATACCATGA	XM_016109440.1	DNA repair protein REV1	-	[L] Replication, recombination and repair	REV1	3.5	1281-1300	Y	31.7092	1292	4	0.5	2	0.919048
gma-miR1511_R+1_1ss1AG	GACCAGGCTCTGATACCATGA	XM_016109439.1	DNA repair protein REV1	-	[L] Replication, recombination and repair	REV1	3.5	1281-1300	Y	31.7092	1292	4	0.5	2	0.919048
gma-miR1511_R+1_1ss1AG	GACCAGGCTCTGATACCATGA	XM_016346910.1	DNA repair protein REV1	-	[L] Replication, recombination and repair	REV1	3.5	1284-1303	Y	31.7092	1295	4	0.5	2	0.919048
gma-miR1511_R+1_1ss1AG	GACCAGGCTCTGATACCATGA	XM_016346909.1	DNA repair protein REV1	-	[L] Replication, recombination and repair	REV1	3.5	1284-1303	Y	31.7092	1295	4	0.5	2	0.919048
gma-miR1511_R+1_1ss1AG	GACCAGGCTCTGATACCATGA	XM_016346908.1	DNA repair protein REV1	-	[L] Replication, recombination and repair	REV1	3.5	1284-1303	Y	31.7092	1295	4	0.5	2	0.919048
gma-miR1511_R+1_1ss1AT	TACCAGGCTCTGATACCATGA	XM_016109443.1	DNA repair protein REV1	-	[L] Replication, recombination and repair	REV1	2.5	705-724	Y	31.7092	716	4	0.5	2	0.95682
gma-miR1511_R+1_1ss1AT	TACCAGGCTCTGATACCATGA	XM_016109442.1	DNA repair protein REV1	-	[L] Replication, recombination and repair	REV1	2.5	1281-1300	Y	31.7092	1292	4	0.5	2	0.95682
gma-miR1511_R+1_1ss1AT	TACCAGGCTCTGATACCATGA	XM_016109441.1	DNA repair protein REV1	-	[L] Replication, recombination and repair	REV1	2.5	1281-1300	Y	31.7092	1292	4	0.5	2	0.95682
gma-miR1511_R+1_1ss1AT	TACCAGGCTCTGATACCATGA	XM_016109440.1	DNA repair protein REV1	-	[L] Replication, recombination and repair	REV1	2.5	1281-1300	Y	31.7092	1292	4	0.5	2	0.95682
gma-miR1511_R+1_1ss1AT	TACCAGGCTCTGATACCATGA	XM_016109439.1	DNA repair protein REV1	-	[L] Replication, recombination and repair	REV1	2.5	1281-1300	Y	31.7092	1292	4	0.5	2	0.95682
gma-miR1511_R+1_1ss1AT	TACCAGGCTCTGATACCATGA	XM_016346910.1	DNA repair protein REV1	-	[L] Replication, recombination and repair	REV1	2.5	1284-1303	Y	31.7092	1295	4	0.5	2	0.95682
gma-miR1511_R+1_1ss1AT	TACCAGGCTCTGATACCATGA	XM_016346909.1	DNA repair protein REV1	-	[L] Replication, recombination and repair	REV1	2.5	1284-1303	Y	31.7092	1295	4	0.5	2	0.95682
gma-miR1511_R+1_1ss1AT	TACCAGGCTCTGATACCATGA	XM_016346908.1	DNA repair protein REV1	-	[L] Replication, recombination and repair	REV1	2.5	1284-1303	Y	31.7092	1295	4	0.5	2	0.95682
gma-miR1511_R+1_1ss20GT_1	AACCAGGCTCTGATACCATTA	XM_016109443.1	DNA repair protein REV1	-	[L] Replication, recombination and repair	REV1	4	705-724	Y	31.7092	716	4	0.5	2	0.915805
gma-miR1511_R+1_1ss20GT_1	AACCAGGCTCTGATACCATTA	XM_016109442.1	DNA repair protein REV1	-	[L] Replication, recombination and repair	REV1	4	1281-1300	Y	31.7092	1292	4	0.5	2	0.915805
gma-miR1511_R+1_1ss20GT_1	AACCAGGCTCTGATACCATTA	XM_016109441.1	DNA repair protein REV1	-	[L] Replication, recombination and repair	REV1	4	1281-1300	Y	31.7092	1292	4	0.5	2	0.915805
gma-miR1511_R+1_1ss20GT_1	AACCAGGCTCTGATACCATTA	XM_016109440.1	DNA repair protein REV1	-	[L] Replication, recombination and repair	REV1	4	1281-1300	Y	31.7092	1292	4	0.5	2	0.915805
gma-miR1511_R+1_1ss20GT_1	AACCAGGCTCTGATACCATTA	XM_016109439.1	DNA repair protein REV1	-	[L] Replication, recombination and repair	REV1	4	1281-1300	Y	31.7092	1292	4	0.5	2	0.915805
gma-miR1511_R+1_1ss20GT_1	AACCAGGCTCTGATACCATTA	XM_016346910.1	DNA repair protein REV1	-	[L] Replication, recombination and repair	REV1	4	1284-1303	Y	31.7092	1295	4	0.5	2	0.915805
gma-miR1511_R+1_1ss20GT_1	AACCAGGCTCTGATACCATTA	XM_016346909.1	DNA repair protein REV1	-	[L] Replication, recombination and repair	REV1	4	1284-1303	Y	31.7092	1295	4	0.5	2	0.915805
gma-miR1511_R+1_1ss20GT_1	AACCAGGCTCTGATACCATTA	XM_016346908.1	DNA repair protein REV1	-	[L] Replication, recombination and repair	REV1	4	1284-1303	Y	31.7092	1295	4	0.5	2	0.915805
gma-miR1511_R+1_1ss5AN	AACCNGGCTCTGATACCATGA	XM_016095726.1	-	GO:0071013(catalytic step 2 spliceosome);GO:0005654(nucleoplasm);GO:0005682(U5 snRNP);GO:0005524(ATP binding);GO:0008026(ATP-dependent helicase activity);GO:0003676(nucleic acid binding);GO:0000354(cis assembly of pre-catalytic spliceosome)	[A] RNA processing and modification	SNRNP200	3.5	1544-1563	Y	18.1196	1553	2	0.285714	3	0.243573
gma-miR1511_R+1_1ss5AN	AACCNGGCTCTGATACCATGA	XM_016113845.1	-	GO:0071013(catalytic step 2 spliceosome);GO:0005654(nucleoplasm);GO:0005682(U5 snRNP);GO:0005524(ATP binding);GO:0008026(ATP-dependent helicase activity);GO:0003676(nucleic acid binding);GO:0000354(cis assembly of pre-catalytic spliceosome)	[A] RNA processing and modification	SNRNP200	3.5	494-513	Y	18.1196	503	2	0.285714	2	0.919048
gma-miR1511_R+1_1ss5AN	AACCNGGCTCTGATACCATGA	XM_016113988.1	-	GO:0071013(catalytic step 2 spliceosome);GO:0005654(nucleoplasm);GO:0005682(U5 snRNP);GO:0005524(ATP binding);GO:0008026(ATP-dependent helicase activity);GO:0003676(nucleic acid binding);GO:0000354(cis assembly of pre-catalytic spliceosome)	[A] RNA processing and modification	SNRNP200	3.5	1544-1563	Y	18.1196	1553	2	0.285714	3	0.243573
gma-miR1511_R+1_1ss5AN	AACCNGGCTCTGATACCATGA	XM_016113846.1	-	GO:0071013(catalytic step 2 spliceosome);GO:0005654(nucleoplasm);GO:0005682(U5 snRNP);GO:0005524(ATP binding);GO:0008026(ATP-dependent helicase activity);GO:0003676(nucleic acid binding);GO:0000354(cis assembly of pre-catalytic spliceosome)	[A] RNA processing and modification	SNRNP200	3.5	1700-1719	Y	18.1196	1709	2	0.285714	3	0.243573
gma-miR1511_R+1_1ss5AN	AACCNGGCTCTGATACCATGA	XM_016114447.1	putative ABC transport system permease protein	GO:0016021(integral to membrane);GO:0005886(plasma membrane);GO:0010044(response to aluminum ion)	-	ALS3	4	287-307	Y	63.4184	297	2	1	2	0.963098
gma-miR1511_R+1_1ss5AN	AACCNGGCTCTGATACCATGA	XM_016329041.1	-	GO:0071013(catalytic step 2 spliceosome);GO:0005654(nucleoplasm);GO:0005682(U5 snRNP);GO:0005524(ATP binding);GO:0008026(ATP-dependent helicase activity);GO:0003676(nucleic acid binding);GO:0000354(cis assembly of pre-catalytic spliceosome)	[A] RNA processing and modification	SNRNP200	3.5	1544-1563	Y	18.1196	1553	2	0.285714	3	0.243573
gma-miR1511_R+1_1ss5AN	AACCNGGCTCTGATACCATGA	XM_016350468.1	-	GO:0071013(catalytic step 2 spliceosome);GO:0071011(precatalytic spliceosome);GO:0005524(ATP binding);GO:0008026(ATP-dependent helicase activity);GO:0003676(nucleic acid binding);GO:0007067(mitosis);GO:0000398(nuclear mRNA splicing, via spliceosome);GO:0000381(regulation of alternative nuclear mRNA splicing, via spliceosome)	[A] RNA processing and modification	CG5931	3.5	440-459	Y	18.1196	449	2	0.285714	2	0.919048
gma-miR1511_R+1_1ss5AN	AACCNGGCTCTGATACCATGA	XM_016349468.1	-	GO:0071013(catalytic step 2 spliceosome);GO:0005654(nucleoplasm);GO:0005682(U5 snRNP);GO:0005524(ATP binding);GO:0008026(ATP-dependent helicase activity);GO:0003676(nucleic acid binding);GO:0000354(cis assembly of pre-catalytic spliceosome)	[A] RNA processing and modification	SNRNP200	3.5	1550-1569	Y	18.1196	1559	2	0.285714	3	0.243573
gma-miR1511_R+1_1ss5AN	AACCNGGCTCTGATACCATGA	XM_016352512.1	putative ABC transport system permease protein	GO:0016021(integral to membrane);GO:0005886(plasma membrane);GO:0010044(response to aluminum ion)	-	ALS3	4	287-307	Y	63.4184	297	2	1	2	0.963098
gma-miR1511_R+1_1ss7GA	AACCAGACTCTGATACCATGA	XM_016109443.1	DNA repair protein REV1	-	[L] Replication, recombination and repair	REV1	3.5	705-724	Y	31.7092	716	4	0.5	2	0.940877
gma-miR1511_R+1_1ss7GA	AACCAGACTCTGATACCATGA	XM_016109442.1	DNA repair protein REV1	-	[L] Replication, recombination and repair	REV1	3.5	1281-1300	Y	31.7092	1292	4	0.5	2	0.940877
gma-miR1511_R+1_1ss7GA	AACCAGACTCTGATACCATGA	XM_016109441.1	DNA repair protein REV1	-	[L] Replication, recombination and repair	REV1	3.5	1281-1300	Y	31.7092	1292	4	0.5	2	0.940877
gma-miR1511_R+1_1ss7GA	AACCAGACTCTGATACCATGA	XM_016109440.1	DNA repair protein REV1	-	[L] Replication, recombination and repair	REV1	3.5	1281-1300	Y	31.7092	1292	4	0.5	2	0.940877
gma-miR1511_R+1_1ss7GA	AACCAGACTCTGATACCATGA	XM_016109439.1	DNA repair protein REV1	-	[L] Replication, recombination and repair	REV1	3.5	1281-1300	Y	31.7092	1292	4	0.5	2	0.940877
gma-miR1511_R+1_1ss7GA	AACCAGACTCTGATACCATGA	XM_016114447.1	putative ABC transport system permease protein	GO:0016021(integral to membrane);GO:0005886(plasma membrane);GO:0010044(response to aluminum ion)	-	ALS3	4	287-307	Y	729.312	298	23	11.5	0	0.0173563
gma-miR1511_R+1_1ss7GA	AACCAGACTCTGATACCATGA	XM_016346910.1	DNA repair protein REV1	-	[L] Replication, recombination and repair	REV1	3.5	1284-1303	Y	31.7092	1295	4	0.5	2	0.940877
gma-miR1511_R+1_1ss7GA	AACCAGACTCTGATACCATGA	XM_016346909.1	DNA repair protein REV1	-	[L] Replication, recombination and repair	REV1	3.5	1284-1303	Y	31.7092	1295	4	0.5	2	0.940877
gma-miR1511_R+1_1ss7GA	AACCAGACTCTGATACCATGA	XM_016346908.1	DNA repair protein REV1	-	[L] Replication, recombination and repair	REV1	3.5	1284-1303	Y	31.7092	1295	4	0.5	2	0.940877
gma-miR1511_R+1_1ss7GA	AACCAGACTCTGATACCATGA	XM_016352512.1	putative ABC transport system permease protein	GO:0016021(integral to membrane);GO:0005886(plasma membrane);GO:0010044(response to aluminum ion)	-	ALS3	4	287-307	Y	729.312	298	23	11.5	0	0.0173563
gma-miR1511_R+1_2	AACCAGGCTCTGATACCATGG	XM_016109443.1	DNA repair protein REV1	-	[L] Replication, recombination and repair	REV1	4	705-724	Y	31.7092	716	4	0.5	2	0.951419
gma-miR1511_R+1_2	AACCAGGCTCTGATACCATGG	XM_016109442.1	DNA repair protein REV1	-	[L] Replication, recombination and repair	REV1	4	1281-1300	Y	31.7092	1292	4	0.5	2	0.951419
gma-miR1511_R+1_2	AACCAGGCTCTGATACCATGG	XM_016109441.1	DNA repair protein REV1	-	[L] Replication, recombination and repair	REV1	4	1281-1300	Y	31.7092	1292	4	0.5	2	0.951419
gma-miR1511_R+1_2	AACCAGGCTCTGATACCATGG	XM_016109440.1	DNA repair protein REV1	-	[L] Replication, recombination and repair	REV1	4	1281-1300	Y	31.7092	1292	4	0.5	2	0.951419
gma-miR1511_R+1_2	AACCAGGCTCTGATACCATGG	XM_016109439.1	DNA repair protein REV1	-	[L] Replication, recombination and repair	REV1	4	1281-1300	Y	31.7092	1292	4	0.5	2	0.951419
gma-miR1511_R+1_2	AACCAGGCTCTGATACCATGG	XM_016346910.1	DNA repair protein REV1	-	[L] Replication, recombination and repair	REV1	4	1284-1303	Y	31.7092	1295	4	0.5	2	0.951419
gma-miR1511_R+1_2	AACCAGGCTCTGATACCATGG	XM_016346909.1	DNA repair protein REV1	-	[L] Replication, recombination and repair	REV1	4	1284-1303	Y	31.7092	1295	4	0.5	2	0.951419
gma-miR1511_R+1_2	AACCAGGCTCTGATACCATGG	XM_016346908.1	DNA repair protein REV1	-	[L] Replication, recombination and repair	REV1	4	1284-1303	Y	31.7092	1295	4	0.5	2	0.951419
gma-miR1511_R-2	AACCAGGCTCTGATACCA	XM_016102150.1	-	-	-	-	4	704-721	Y	95.1277	712	3	1.5	2	1
gma-miR1511_R-2	AACCAGGCTCTGATACCA	XM_016109443.1	DNA repair protein REV1	-	[L] Replication, recombination and repair	REV1	3	708-724	Y	31.7092	716	4	0.5	2	0.995022
gma-miR1511_R-2	AACCAGGCTCTGATACCA	XM_016109442.1	DNA repair protein REV1	-	[L] Replication, recombination and repair	REV1	3	1284-1300	Y	31.7092	1292	4	0.5	2	0.995022
gma-miR1511_R-2	AACCAGGCTCTGATACCA	XM_016109441.1	DNA repair protein REV1	-	[L] Replication, recombination and repair	REV1	3	1284-1300	Y	31.7092	1292	4	0.5	2	0.995022
gma-miR1511_R-2	AACCAGGCTCTGATACCA	XM_016109440.1	DNA repair protein REV1	-	[L] Replication, recombination and repair	REV1	3	1284-1300	Y	31.7092	1292	4	0.5	2	0.995022
gma-miR1511_R-2	AACCAGGCTCTGATACCA	XM_016109439.1	DNA repair protein REV1	-	[L] Replication, recombination and repair	REV1	3	1284-1300	Y	31.7092	1292	4	0.5	2	0.995022
gma-miR1511_R-2	AACCAGGCTCTGATACCA	XM_016106345.1	1-aminocyclopropane-1-carboxylate synthase	GO:0016847(1-aminocyclopropane-1-carboxylate synthase activity);GO:0030170(pyridoxal phosphate binding);GO:0016769(transferase activity, transferring nitrogenous groups);GO:0009693(ethylene biosynthetic process);GO:0009835(ripening)	[T] Signal transduction mechanisms	ACS1	4	1182-1198	Y	31.7092	1189	1	0.5	4	1
gma-miR1511_R-2	AACCAGGCTCTGATACCA	XM_016114447.1	putative ABC transport system permease protein	GO:0016021(integral to membrane);GO:0005886(plasma membrane);GO:0010044(response to aluminum ion)	-	ALS3	4	290-307	Y	729.312	298	23	11.5	0	0.265197
gma-miR1511_R-2	AACCAGGCTCTGATACCA	XM_016335216.1	-	-	-	-	4	704-721	Y	95.1277	712	3	1.5	2	1
gma-miR1511_R-2	AACCAGGCTCTGATACCA	XM_016341255.1	1-aminocyclopropane-1-carboxylate synthase	GO:0016847(1-aminocyclopropane-1-carboxylate synthase activity);GO:0030170(pyridoxal phosphate binding);GO:0016769(transferase activity, transferring nitrogenous groups);GO:0009693(ethylene biosynthetic process);GO:0009835(ripening)	[T] Signal transduction mechanisms	ACS1	4	909-925	Y	31.7092	916	1	0.5	4	1
gma-miR1511_R-2	AACCAGGCTCTGATACCA	XM_016346910.1	DNA repair protein REV1	-	[L] Replication, recombination and repair	REV1	3	1287-1303	Y	31.7092	1295	4	0.5	2	0.995022
gma-miR1511_R-2	AACCAGGCTCTGATACCA	XM_016346909.1	DNA repair protein REV1	-	[L] Replication, recombination and repair	REV1	3	1287-1303	Y	31.7092	1295	4	0.5	2	0.995022
gma-miR1511_R-2	AACCAGGCTCTGATACCA	XM_016346908.1	DNA repair protein REV1	-	[L] Replication, recombination and repair	REV1	3	1287-1303	Y	31.7092	1295	4	0.5	2	0.995022
gma-miR1511_R-2	AACCAGGCTCTGATACCA	XM_016352512.1	putative ABC transport system permease protein	GO:0016021(integral to membrane);GO:0005886(plasma membrane);GO:0010044(response to aluminum ion)	-	ALS3	4	290-307	Y	729.312	298	23	11.5	0	0.265197
gma-miR1511_R+2_1	AACCAGGCTCTGATACCATGAA	XM_016114447.1	putative ABC transport system permease protein	GO:0016021(integral to membrane);GO:0005886(plasma membrane);GO:0010044(response to aluminum ion)	-	ALS3	4	286-307	Y	729.312	298	23	11.5	0	0.00697899
gma-miR1511_R+2_1	AACCAGGCTCTGATACCATGAA	XM_016352512.1	putative ABC transport system permease protein	GO:0016021(integral to membrane);GO:0005886(plasma membrane);GO:0010044(response to aluminum ion)	-	ALS3	4	286-307	Y	729.312	298	23	11.5	0	0.00697899
gma-miR1511_R-2_1ss14TC	AACCAGGCTCTGACACCA	XM_016109443.1	DNA repair protein REV1	-	[L] Replication, recombination and repair	REV1	4	708-724	Y	31.7092	716	4	0.5	2	1
gma-miR1511_R-2_1ss14TC	AACCAGGCTCTGACACCA	XM_016109442.1	DNA repair protein REV1	-	[L] Replication, recombination and repair	REV1	4	1284-1300	Y	31.7092	1292	4	0.5	2	1
gma-miR1511_R-2_1ss14TC	AACCAGGCTCTGACACCA	XM_016109441.1	DNA repair protein REV1	-	[L] Replication, recombination and repair	REV1	4	1284-1300	Y	31.7092	1292	4	0.5	2	1
gma-miR1511_R-2_1ss14TC	AACCAGGCTCTGACACCA	XM_016109440.1	DNA repair protein REV1	-	[L] Replication, recombination and repair	REV1	4	1284-1300	Y	31.7092	1292	4	0.5	2	1
gma-miR1511_R-2_1ss14TC	AACCAGGCTCTGACACCA	XM_016109439.1	DNA repair protein REV1	-	[L] Replication, recombination and repair	REV1	4	1284-1300	Y	31.7092	1292	4	0.5	2	1
gma-miR1511_R-2_1ss14TC	AACCAGGCTCTGACACCA	XM_016106345.1	1-aminocyclopropane-1-carboxylate synthase	GO:0016847(1-aminocyclopropane-1-carboxylate synthase activity);GO:0030170(pyridoxal phosphate binding);GO:0016769(transferase activity, transferring nitrogenous groups);GO:0009693(ethylene biosynthetic process);GO:0009835(ripening)	[T] Signal transduction mechanisms	ACS1	4	1182-1198	Y	31.7092	1189	1	0.5	4	1
gma-miR1511_R-2_1ss14TC	AACCAGGCTCTGACACCA	XM_016341255.1	1-aminocyclopropane-1-carboxylate synthase	GO:0016847(1-aminocyclopropane-1-carboxylate synthase activity);GO:0030170(pyridoxal phosphate binding);GO:0016769(transferase activity, transferring nitrogenous groups);GO:0009693(ethylene biosynthetic process);GO:0009835(ripening)	[T] Signal transduction mechanisms	ACS1	4	909-925	Y	31.7092	916	1	0.5	4	1
gma-miR1511_R-2_1ss14TC	AACCAGGCTCTGACACCA	XM_016346910.1	DNA repair protein REV1	-	[L] Replication, recombination and repair	REV1	4	1287-1303	Y	31.7092	1295	4	0.5	2	1
gma-miR1511_R-2_1ss14TC	AACCAGGCTCTGACACCA	XM_016346909.1	DNA repair protein REV1	-	[L] Replication, recombination and repair	REV1	4	1287-1303	Y	31.7092	1295	4	0.5	2	1
gma-miR1511_R-2_1ss14TC	AACCAGGCTCTGACACCA	XM_016346908.1	DNA repair protein REV1	-	[L] Replication, recombination and repair	REV1	4	1287-1303	Y	31.7092	1295	4	0.5	2	1
gma-miR156a	TGACAGAAGAGAGTGAGCAC	XM_016088253.1	-	GO:0005634(nucleus);GO:0003677(DNA binding);GO:0046872(metal ion binding);GO:0006355(regulation of transcription, DNA-dependent);GO:0006351(transcription, DNA-dependent)	-	SPL6	1	1061-1080	Y	42.279	1071	4	0.666667	2	0.999999
gma-miR156a	TGACAGAAGAGAGTGAGCAC	XM_016088245.1	-	GO:0005634(nucleus);GO:0003677(DNA binding);GO:0046872(metal ion binding);GO:0006355(regulation of transcription, DNA-dependent);GO:0006351(transcription, DNA-dependent)	-	SPL6	1	1103-1122	Y	42.279	1113	4	0.666667	2	0.999999
gma-miR156a	TGACAGAAGAGAGTGAGCAC	XM_016088237.1	-	GO:0005634(nucleus);GO:0003677(DNA binding);GO:0046872(metal ion binding);GO:0006355(regulation of transcription, DNA-dependent);GO:0006351(transcription, DNA-dependent)	-	SPL6	1	1109-1128	Y	42.279	1119	4	0.666667	2	0.999999
gma-miR156a	TGACAGAAGAGAGTGAGCAC	XM_016090387.1	-	GO:0005634(nucleus);GO:0003677(DNA binding);GO:0046872(metal ion binding);GO:0006355(regulation of transcription, DNA-dependent);GO:0006351(transcription, DNA-dependent)	-	SPL6	1	1199-1218	Y	348.801	1209	11	5.5	2	0.999999
gma-miR156a	TGACAGAAGAGAGTGAGCAC	XM_016100123.1	-	-	-	SPL13A	1	953-972	Y	317.092	963	25	5	2	0.999999
gma-miR156a	TGACAGAAGAGAGTGAGCAC	XM_016100122.1	-	-	-	SPL13A	1	953-972	Y	317.092	963	25	5	2	0.999999
gma-miR156a	TGACAGAAGAGAGTGAGCAC	XM_016102908.1	-	GO:0005634(nucleus);GO:0003677(DNA binding);GO:0046872(metal ion binding);GO:0006355(regulation of transcription, DNA-dependent);GO:0006351(transcription, DNA-dependent)	-	SPL3	1	929-948	Y	12.6837	939	1	0.2	4	0.999922
gma-miR156a	TGACAGAAGAGAGTGAGCAC	XM_016102524.1	-	GO:0005634(nucleus);GO:0003677(DNA binding);GO:0046872(metal ion binding);GO:0006355(regulation of transcription, DNA-dependent);GO:0006351(transcription, DNA-dependent)	-	SPL12	1	1019-1038	Y	79.2731	1029	5	1.25	2	0.999999
gma-miR156a	TGACAGAAGAGAGTGAGCAC	XM_016102523.1	-	GO:0005634(nucleus);GO:0003677(DNA binding);GO:0046872(metal ion binding);GO:0006355(regulation of transcription, DNA-dependent);GO:0006351(transcription, DNA-dependent)	-	SPL12	1	1031-1050	Y	79.2731	1041	5	1.25	2	0.999999
gma-miR156a	TGACAGAAGAGAGTGAGCAC	XM_016102522.1	-	GO:0005634(nucleus);GO:0003677(DNA binding);GO:0046872(metal ion binding);GO:0006355(regulation of transcription, DNA-dependent);GO:0006351(transcription, DNA-dependent)	-	SPL12	1	1034-1053	Y	79.2731	1044	5	1.25	2	0.999999
gma-miR156a	TGACAGAAGAGAGTGAGCAC	XM_016102906.1	-	GO:0005634(nucleus);GO:0003677(DNA binding);GO:0046872(metal ion binding);GO:0006355(regulation of transcription, DNA-dependent);GO:0006351(transcription, DNA-dependent)	-	SPL3	1	1058-1077	Y	12.6837	1068	1	0.2	4	0.999922
gma-miR156a	TGACAGAAGAGAGTGAGCAC	XM_016102905.1	-	GO:0005634(nucleus);GO:0003677(DNA binding);GO:0046872(metal ion binding);GO:0006355(regulation of transcription, DNA-dependent);GO:0006351(transcription, DNA-dependent)	-	SPL3	1	1058-1077	Y	12.6837	1068	1	0.2	4	0.999922
gma-miR156a	TGACAGAAGAGAGTGAGCAC	XM_016113869.1	-	GO:0005737(cytoplasm);GO:0005634(nucleus);GO:0003677(DNA binding);GO:0046872(metal ion binding);GO:0048366(leaf development);GO:2000025(regulation of leaf formation);GO:0006355(regulation of transcription, DNA-dependent);GO:0006351(transcription, DNA-dependent);GO:0010228(vegetative to reproductive phase transition of meristem)	-	SPL9	1	635-654	Y	31.7092	645	1	0.5	4	0.999922
gma-miR156a	TGACAGAAGAGAGTGAGCAC	XM_016115819.1	-	GO:0005634(nucleus);GO:0003677(DNA binding);GO:0046872(metal ion binding);GO:0006355(regulation of transcription, DNA-dependent);GO:0006351(transcription, DNA-dependent)	-	SPL18	3	824-843	Y	63.4184	834	2	1	2	0.506895
gma-miR156a	TGACAGAAGAGAGTGAGCAC	XM_016306738.1	-	GO:0005634(nucleus);GO:0003677(DNA binding);GO:0046872(metal ion binding);GO:0006355(regulation of transcription, DNA-dependent);GO:0006351(transcription, DNA-dependent)	-	SPL18	3	824-843	Y	63.4184	834	2	1	2	0.506895
gma-miR156a	TGACAGAAGAGAGTGAGCAC	XM_016324670.1	-	GO:0005634(nucleus);GO:0003677(DNA binding);GO:0046872(metal ion binding);GO:0006355(regulation of transcription, DNA-dependent);GO:0006351(transcription, DNA-dependent)	-	SPL6	1	1199-1218	Y	348.801	1209	11	5.5	2	0.999999
gma-miR156a	TGACAGAAGAGAGTGAGCAC	XM_016334079.1	-	-	-	SPL13A	1	953-972	Y	317.092	963	25	5	2	0.999999
gma-miR156a	TGACAGAAGAGAGTGAGCAC	XM_016334080.1	-	-	-	SPL13A	1	953-972	Y	317.092	963	25	5	2	0.999999
gma-miR156a	TGACAGAAGAGAGTGAGCAC	XM_016334078.1	-	-	-	SPL13A	1	953-972	Y	317.092	963	25	5	2	0.999999
gma-miR156a	TGACAGAAGAGAGTGAGCAC	XM_016337583.1	-	GO:0005634(nucleus);GO:0003677(DNA binding);GO:0046872(metal ion binding);GO:0006355(regulation of transcription, DNA-dependent);GO:0006351(transcription, DNA-dependent)	-	SPL12	1	1016-1035	Y	79.2731	1026	5	1.25	2	0.999999
gma-miR156a	TGACAGAAGAGAGTGAGCAC	XM_016338293.1	-	GO:0005634(nucleus);GO:0003677(DNA binding);GO:0046872(metal ion binding);GO:0006355(regulation of transcription, DNA-dependent);GO:0006351(transcription, DNA-dependent)	-	SPL6	1	1076-1095	Y	42.279	1086	4	0.666667	2	0.999999
gma-miR156a	TGACAGAAGAGAGTGAGCAC	XM_016338284.1	-	GO:0005634(nucleus);GO:0003677(DNA binding);GO:0046872(metal ion binding);GO:0006355(regulation of transcription, DNA-dependent);GO:0006351(transcription, DNA-dependent)	-	SPL6	1	1118-1137	Y	42.279	1128	4	0.666667	2	0.999999
gma-miR156a	TGACAGAAGAGAGTGAGCAC	XM_016338275.1	-	GO:0005634(nucleus);GO:0003677(DNA binding);GO:0046872(metal ion binding);GO:0006355(regulation of transcription, DNA-dependent);GO:0006351(transcription, DNA-dependent)	-	SPL6	1	1124-1143	Y	42.279	1134	4	0.666667	2	0.999999
gma-miR156a	TGACAGAAGAGAGTGAGCAC	XM_016341476.1	-	GO:0005634(nucleus);GO:0003677(DNA binding);GO:0046872(metal ion binding);GO:0006355(regulation of transcription, DNA-dependent);GO:0006351(transcription, DNA-dependent)	-	SPL3	1	929-948	Y	12.6837	939	1	0.2	4	0.999922
gma-miR156a	TGACAGAAGAGAGTGAGCAC	XM_016341475.1	-	GO:0005634(nucleus);GO:0003677(DNA binding);GO:0046872(metal ion binding);GO:0006355(regulation of transcription, DNA-dependent);GO:0006351(transcription, DNA-dependent)	-	SPL3	1	1058-1077	Y	12.6837	1068	1	0.2	4	0.999922
gma-miR156a	TGACAGAAGAGAGTGAGCAC	XM_016351960.1	-	GO:0005737(cytoplasm);GO:0005634(nucleus);GO:0003677(DNA binding);GO:0046872(metal ion binding);GO:0048366(leaf development);GO:2000025(regulation of leaf formation);GO:0006355(regulation of transcription, DNA-dependent);GO:0006351(transcription, DNA-dependent);GO:0010228(vegetative to reproductive phase transition of meristem)	-	SPL9	1	752-771	Y	31.7092	762	1	0.5	4	0.999922
gma-miR156a_L-1_1ss11GA	GACAGAAGAAAGTGAGCAC	XM_016084383.1	-	-	[K] Transcription	Topors	4	188-207	Y	21.1395	198	1	0.333333	4	1
gma-miR156a_L-1_1ss11GA	GACAGAAGAAAGTGAGCAC	XM_016112339.1	-	GO:0005634(nucleus);GO:0000166(nucleotide binding);GO:0003723(RNA binding);GO:0006397(mRNA processing);GO:0008380(RNA splicing)	[A] RNA processing and modification	U2AF65B	4	821-838	Y	19.0255	829	3	0.3	3	0.939731
gma-miR156a_L-1_1ss11GA	GACAGAAGAAAGTGAGCAC	XM_016112338.1	-	GO:0005634(nucleus);GO:0000166(nucleotide binding);GO:0003723(RNA binding);GO:0006397(mRNA processing);GO:0008380(RNA splicing)	[A] RNA processing and modification	U2AF65B	4	821-838	Y	19.0255	829	3	0.3	3	0.939731
gma-miR156a_L-1_1ss11GA	GACAGAAGAAAGTGAGCAC	XM_016321855.1	-	-	[K] Transcription	Topors	4	188-207	Y	21.1395	198	1	0.333333	4	1
gma-miR156a_L-1_1ss11GA	GACAGAAGAAAGTGAGCAC	XM_016321854.1	-	-	[K] Transcription	Topors	4	188-207	Y	21.1395	198	1	0.333333	4	1
gma-miR156a_L-1_1ss11GA	GACAGAAGAAAGTGAGCAC	XM_016349101.1	-	GO:0005634(nucleus);GO:0000166(nucleotide binding);GO:0003723(RNA binding);GO:0006397(mRNA processing);GO:0008380(RNA splicing)	[A] RNA processing and modification	U2AF65B	4	149-166	Y	19.0255	157	3	0.3	2	1
gma-miR156a_L-1_1ss11GA	GACAGAAGAAAGTGAGCAC	XM_016349100.1	-	GO:0005634(nucleus);GO:0000166(nucleotide binding);GO:0003723(RNA binding);GO:0006397(mRNA processing);GO:0008380(RNA splicing)	[A] RNA processing and modification	U2AF65B	4	149-166	Y	19.0255	157	3	0.3	2	1
gma-miR156a_L-1_1ss11GA	GACAGAAGAAAGTGAGCAC	XM_016349099.1	-	GO:0005634(nucleus);GO:0000166(nucleotide binding);GO:0003723(RNA binding);GO:0006397(mRNA processing);GO:0008380(RNA splicing)	[A] RNA processing and modification	U2AF65B	4	155-172	Y	19.0255	163	3	0.3	2	1
gma-miR156a_L-1_1ss11GA	GACAGAAGAAAGTGAGCAC	XM_016349097.1	-	GO:0005634(nucleus);GO:0000166(nucleotide binding);GO:0003723(RNA binding);GO:0006397(mRNA processing);GO:0008380(RNA splicing)	[A] RNA processing and modification	U2AF65B	4	293-310	Y	19.0255	301	3	0.3	2	1
gma-miR156a_L-1_1ss11GA	GACAGAAGAAAGTGAGCAC	XM_016349098.1	-	GO:0005634(nucleus);GO:0000166(nucleotide binding);GO:0003723(RNA binding);GO:0006397(mRNA processing);GO:0008380(RNA splicing)	[A] RNA processing and modification	U2AF65B	4	293-310	Y	19.0255	301	3	0.3	2	1
gma-miR156a_L-1_1ss11GA	GACAGAAGAAAGTGAGCAC	XM_016349096.1	-	GO:0005634(nucleus);GO:0000166(nucleotide binding);GO:0003723(RNA binding);GO:0006397(mRNA processing);GO:0008380(RNA splicing)	[A] RNA processing and modification	U2AF65B	4	794-811	Y	19.0255	802	3	0.3	3	0.939731
gma-miR156a_L-1_1ss11GA	GACAGAAGAAAGTGAGCAC	XM_016349095.1	nucleolin	GO:0005634(nucleus);GO:0000166(nucleotide binding);GO:0003723(RNA binding);GO:0006397(mRNA processing);GO:0008380(RNA splicing)	[A] RNA processing and modification	U2AF65B	4	788-805	Y	19.0255	796	3	0.3	3	0.939731
gma-miR156a_L-1_1ss11GA	GACAGAAGAAAGTGAGCAC	XM_016349094.1	-	GO:0005634(nucleus);GO:0000166(nucleotide binding);GO:0003723(RNA binding);GO:0006397(mRNA processing);GO:0008380(RNA splicing)	[A] RNA processing and modification	U2AF65B	4	794-811	Y	19.0255	802	3	0.3	3	0.939731
gma-miR156c_R+2	TTGACAGAAGATAGAGAGCACTC	XM_016102524.1	-	GO:0005634(nucleus);GO:0003677(DNA binding);GO:0046872(metal ion binding);GO:0006355(regulation of transcription, DNA-dependent);GO:0006351(transcription, DNA-dependent)	-	SPL12	2	1017-1039	Y	761.021	1030	48	12	0	0.0324772
gma-miR156c_R+2	TTGACAGAAGATAGAGAGCACTC	XM_016102523.1	-	GO:0005634(nucleus);GO:0003677(DNA binding);GO:0046872(metal ion binding);GO:0006355(regulation of transcription, DNA-dependent);GO:0006351(transcription, DNA-dependent)	-	SPL12	2	1029-1051	Y	761.021	1042	48	12	0	0.0324772
gma-miR156c_R+2	TTGACAGAAGATAGAGAGCACTC	XM_016102522.1	-	GO:0005634(nucleus);GO:0003677(DNA binding);GO:0046872(metal ion binding);GO:0006355(regulation of transcription, DNA-dependent);GO:0006351(transcription, DNA-dependent)	-	SPL12	2	1032-1054	Y	761.021	1045	48	12	0	0.0324772
gma-miR156c_R+2	TTGACAGAAGATAGAGAGCACTC	XM_016102908.1	-	GO:0005634(nucleus);GO:0003677(DNA binding);GO:0046872(metal ion binding);GO:0006355(regulation of transcription, DNA-dependent);GO:0006351(transcription, DNA-dependent)	-	SPL3	4	927-949	Y	101.47	940	8	1.6	2	0.854081
gma-miR156c_R+2	TTGACAGAAGATAGAGAGCACTC	XM_016102906.1	-	GO:0005634(nucleus);GO:0003677(DNA binding);GO:0046872(metal ion binding);GO:0006355(regulation of transcription, DNA-dependent);GO:0006351(transcription, DNA-dependent)	-	SPL3	4	1056-1078	Y	101.47	1069	8	1.6	2	0.854081
gma-miR156c_R+2	TTGACAGAAGATAGAGAGCACTC	XM_016102905.1	-	GO:0005634(nucleus);GO:0003677(DNA binding);GO:0046872(metal ion binding);GO:0006355(regulation of transcription, DNA-dependent);GO:0006351(transcription, DNA-dependent)	-	SPL3	4	1056-1078	Y	101.47	1069	8	1.6	2	0.854081
gma-miR156c_R+2	TTGACAGAAGATAGAGAGCACTC	XM_016115819.1	-	GO:0005634(nucleus);GO:0003677(DNA binding);GO:0046872(metal ion binding);GO:0006355(regulation of transcription, DNA-dependent);GO:0006351(transcription, DNA-dependent)	-	SPL18	2	822-844	Y	2346.48	835	74	37	0	0.0324772
gma-miR156c_R+2	TTGACAGAAGATAGAGAGCACTC	XM_016306738.1	-	GO:0005634(nucleus);GO:0003677(DNA binding);GO:0046872(metal ion binding);GO:0006355(regulation of transcription, DNA-dependent);GO:0006351(transcription, DNA-dependent)	-	SPL18	2	822-844	Y	2346.48	835	74	37	0	0.0324772
gma-miR156c_R+2	TTGACAGAAGATAGAGAGCACTC	XM_016337583.1	-	GO:0005634(nucleus);GO:0003677(DNA binding);GO:0046872(metal ion binding);GO:0006355(regulation of transcription, DNA-dependent);GO:0006351(transcription, DNA-dependent)	-	SPL12	2	1014-1036	Y	761.021	1027	48	12	0	0.0324772
gma-miR156c_R+2	TTGACAGAAGATAGAGAGCACTC	XM_016341476.1	-	GO:0005634(nucleus);GO:0003677(DNA binding);GO:0046872(metal ion binding);GO:0006355(regulation of transcription, DNA-dependent);GO:0006351(transcription, DNA-dependent)	-	SPL3	4	927-949	Y	101.47	940	8	1.6	2	0.854081
gma-miR156c_R+2	TTGACAGAAGATAGAGAGCACTC	XM_016341475.1	-	GO:0005634(nucleus);GO:0003677(DNA binding);GO:0046872(metal ion binding);GO:0006355(regulation of transcription, DNA-dependent);GO:0006351(transcription, DNA-dependent)	-	SPL3	4	1056-1078	Y	101.47	1069	8	1.6	2	0.854081
gma-MIR156e-p5_2ss16CT19CT_1	TCTGTCATCATCCTTTTCTCT	XM_016087865.1	syntaxin 1B/2/3	GO:0009504(cell plate);GO:0012505(endomembrane system);GO:0016021(integral to membrane);GO:0009524(phragmoplast);GO:0005886(plasma membrane);GO:0009506(plasmodesma);GO:0005484(SNAP receptor activity);GO:0007049(cell cycle);GO:0051301(cell division);GO:0006886(intracellular protein transport);GO:0016192(vesicle-mediated transport)	[U] Intracellular trafficking, secretion, and vesicular transport	KN	3	476-497	Y	1950.12	488	123	30.75	0	0.0397101
gma-MIR156e-p5_2ss16CT19CT_1	TCTGTCATCATCCTTTTCTCT	XM_016086988.1	syntaxin 1B/2/3	GO:0009504(cell plate);GO:0012505(endomembrane system);GO:0016021(integral to membrane);GO:0009524(phragmoplast);GO:0005886(plasma membrane);GO:0009506(plasmodesma);GO:0005484(SNAP receptor activity);GO:0007049(cell cycle);GO:0051301(cell division);GO:0006886(intracellular protein transport);GO:0016192(vesicle-mediated transport)	[U] Intracellular trafficking, secretion, and vesicular transport	KN	3	476-497	Y	1950.12	488	123	30.75	0	0.0397101
gma-MIR156e-p5_2ss16CT19CT_1	TCTGTCATCATCCTTTTCTCT	XM_016307865.1	glutamate synthase (NADPH/NADH)	GO:0009501(amyloplast);GO:0051538(3 iron, 4 sulfur cluster binding);GO:0050660(flavin adenine dinucleotide binding);GO:0010181(FMN binding);GO:0016040(glutamate synthase (NADH) activity);GO:0005506(iron ion binding);GO:0006537(glutamate biosynthetic process);GO:0006541(glutamine metabolic process)	[E] Amino acid transport and metabolism	-	4	6052-6071	Y	221.965	6063	7	3.5	2	0.999997
gma-MIR156e-p5_2ss16CT19CT_1	TCTGTCATCATCCTTTTCTCT	XM_016324163.1	syntaxin 1B/2/3	GO:0009504(cell plate);GO:0012505(endomembrane system);GO:0016021(integral to membrane);GO:0009524(phragmoplast);GO:0005886(plasma membrane);GO:0009506(plasmodesma);GO:0005484(SNAP receptor activity);GO:0007049(cell cycle);GO:0051301(cell division);GO:0006886(intracellular protein transport);GO:0016192(vesicle-mediated transport)	[U] Intracellular trafficking, secretion, and vesicular transport	KN	3	476-497	Y	1950.12	488	123	30.75	0	0.0397101
gma-MIR156e-p5_2ss16CT19CT_1	TCTGTCATCATCCTTTTCTCT	XM_016330673.1	syntaxin 1B/2/3	GO:0009504(cell plate);GO:0012505(endomembrane system);GO:0016021(integral to membrane);GO:0009524(phragmoplast);GO:0005886(plasma membrane);GO:0009506(plasmodesma);GO:0005484(SNAP receptor activity);GO:0007049(cell cycle);GO:0051301(cell division);GO:0006886(intracellular protein transport);GO:0016192(vesicle-mediated transport)	[U] Intracellular trafficking, secretion, and vesicular transport	KN	2.5	536-557	Y	1950.12	548	123	30.75	0	0.00498998
gma-MIR156e-p5_2ss16CT19CT_2	TCTGTCATCATCCTTTTCTCTC	XM_016087865.1	syntaxin 1B/2/3	GO:0009504(cell plate);GO:0012505(endomembrane system);GO:0016021(integral to membrane);GO:0009524(phragmoplast);GO:0005886(plasma membrane);GO:0009506(plasmodesma);GO:0005484(SNAP receptor activity);GO:0007049(cell cycle);GO:0051301(cell division);GO:0006886(intracellular protein transport);GO:0016192(vesicle-mediated transport)	[U] Intracellular trafficking, secretion, and vesicular transport	KN	4	475-497	Y	1950.12	488	123	30.75	0	0.0806069
gma-MIR156e-p5_2ss16CT19CT_2	TCTGTCATCATCCTTTTCTCTC	XM_016086988.1	syntaxin 1B/2/3	GO:0009504(cell plate);GO:0012505(endomembrane system);GO:0016021(integral to membrane);GO:0009524(phragmoplast);GO:0005886(plasma membrane);GO:0009506(plasmodesma);GO:0005484(SNAP receptor activity);GO:0007049(cell cycle);GO:0051301(cell division);GO:0006886(intracellular protein transport);GO:0016192(vesicle-mediated transport)	[U] Intracellular trafficking, secretion, and vesicular transport	KN	4	475-497	Y	1950.12	488	123	30.75	0	0.0806069
gma-MIR156e-p5_2ss16CT19CT_2	TCTGTCATCATCCTTTTCTCTC	XM_016324163.1	syntaxin 1B/2/3	GO:0009504(cell plate);GO:0012505(endomembrane system);GO:0016021(integral to membrane);GO:0009524(phragmoplast);GO:0005886(plasma membrane);GO:0009506(plasmodesma);GO:0005484(SNAP receptor activity);GO:0007049(cell cycle);GO:0051301(cell division);GO:0006886(intracellular protein transport);GO:0016192(vesicle-mediated transport)	[U] Intracellular trafficking, secretion, and vesicular transport	KN	4	475-497	Y	1950.12	488	123	30.75	0	0.0806069
gma-MIR156e-p5_2ss16CT19CT_2	TCTGTCATCATCCTTTTCTCTC	XM_016330673.1	syntaxin 1B/2/3	GO:0009504(cell plate);GO:0012505(endomembrane system);GO:0016021(integral to membrane);GO:0009524(phragmoplast);GO:0005886(plasma membrane);GO:0009506(plasmodesma);GO:0005484(SNAP receptor activity);GO:0007049(cell cycle);GO:0051301(cell division);GO:0006886(intracellular protein transport);GO:0016192(vesicle-mediated transport)	[U] Intracellular trafficking, secretion, and vesicular transport	KN	3.5	535-557	Y	1950.12	548	123	30.75	0	0.0119341
gma-miR160a-5p	TGCCTGGCTCCCTGTATGCCA	XM_016080277.1	-	GO:0005634(nucleus);GO:0003677(DNA binding);GO:0046983(protein dimerization activity);GO:0009734(auxin mediated signaling pathway);GO:0006355(regulation of transcription, DNA-dependent);GO:0006351(transcription, DNA-dependent)	-	ARF18	1	1344-1364	Y	16520.5	1355	1042	260.5	0	0.056849
gma-miR160a-5p	TGCCTGGCTCCCTGTATGCCA	XM_016080276.1	-	GO:0005634(nucleus);GO:0003677(DNA binding);GO:0046983(protein dimerization activity);GO:0009734(auxin mediated signaling pathway);GO:0006355(regulation of transcription, DNA-dependent);GO:0006351(transcription, DNA-dependent)	-	ARF18	1	1344-1364	Y	16520.5	1355	1042	260.5	0	0.056849
gma-miR160a-5p	TGCCTGGCTCCCTGTATGCCA	XM_016089130.1	-	GO:0005634(nucleus);GO:0003677(DNA binding);GO:0048830(adventitious root development);GO:0009653(anatomical structure morphogenesis);GO:0009734(auxin mediated signaling pathway);GO:0006355(regulation of transcription, DNA-dependent);GO:0006351(transcription, DNA-dependent)	-	ARF17	0.5	1194-1214	Y	4692.97	1205	148	74	0	0.0344113
gma-miR160a-5p	TGCCTGGCTCCCTGTATGCCA	XM_016087143.1	-	GO:0005634(nucleus);GO:0003677(DNA binding);GO:0046983(protein dimerization activity);GO:0009734(auxin mediated signaling pathway);GO:0051301(cell division);GO:0007389(pattern specification process);GO:0006355(regulation of transcription, DNA-dependent);GO:0048829(root cap development);GO:0006351(transcription, DNA-dependent)	-	ARF16	1	1203-1223	Y	1860.27	1214	88	29.3333	0	0.056849
gma-miR160a-5p	TGCCTGGCTCCCTGTATGCCA	XM_016096917.1	RAV-like factor	GO:0005634(nucleus);GO:0003677(DNA binding);GO:0046983(protein dimerization activity);GO:0009738(abscisic acid mediated signaling pathway);GO:0009734(auxin mediated signaling pathway);GO:0051301(cell division);GO:0048589(developmental growth);GO:0010154(fruit development);GO:0048366(leaf development);GO:0007389(pattern specification process);GO:0048441(petal development);GO:0031540(regulation of …	-	ARF10	4	1344-1364	Y	17757.2	1355	560	280	0	0.0139093
gma-miR160a-5p	TGCCTGGCTCCCTGTATGCCA	XM_016112419.1	-	GO:0005634(nucleus);GO:0003677(DNA binding);GO:0046983(protein dimerization activity);GO:0009734(auxin mediated signaling pathway);GO:0006355(regulation of transcription, DNA-dependent);GO:0006351(transcription, DNA-dependent)	-	ARF18	1	1257-1277	Y	2029.39	1268	64	32	0	0.056849
gma-miR160a-5p	TGCCTGGCTCCCTGTATGCCA	XM_016314219.1	-	GO:0005634(nucleus);GO:0003677(DNA binding);GO:0046983(protein dimerization activity);GO:0009734(auxin mediated signaling pathway);GO:0006355(regulation of transcription, DNA-dependent);GO:0006351(transcription, DNA-dependent)	-	ARF18	1	1338-1358	Y	16520.5	1349	1042	260.5	0	0.056849
gma-miR160a-5p	TGCCTGGCTCCCTGTATGCCA	XM_016314220.1	-	GO:0005634(nucleus);GO:0003677(DNA binding);GO:0046983(protein dimerization activity);GO:0009734(auxin mediated signaling pathway);GO:0006355(regulation of transcription, DNA-dependent);GO:0006351(transcription, DNA-dependent)	-	ARF18	1	1338-1358	Y	16520.5	1349	1042	260.5	0	0.056849
gma-miR160a-5p	TGCCTGGCTCCCTGTATGCCA	XM_016321742.1	-	GO:0005634(nucleus);GO:0003677(DNA binding);GO:0046983(protein dimerization activity);GO:0009734(auxin mediated signaling pathway);GO:0051301(cell division);GO:0007389(pattern specification process);GO:0006355(regulation of transcription, DNA-dependent);GO:0048829(root cap development);GO:0006351(transcription, DNA-dependent)	-	ARF16	1	1239-1259	Y	1860.27	1250	88	29.3333	0	0.056849
gma-miR160a-5p	TGCCTGGCTCCCTGTATGCCA	XM_016321741.1	-	GO:0005634(nucleus);GO:0003677(DNA binding);GO:0046983(protein dimerization activity);GO:0009734(auxin mediated signaling pathway);GO:0006355(regulation of transcription, DNA-dependent);GO:0006351(transcription, DNA-dependent)	-	ARF8	1	1269-1289	Y	1860.27	1280	88	29.3333	0	0.056849
gma-miR160a-5p	TGCCTGGCTCCCTGTATGCCA	XM_016326466.1	-	GO:0005634(nucleus);GO:0003677(DNA binding);GO:0048830(adventitious root development);GO:0009653(anatomical structure morphogenesis);GO:0009734(auxin mediated signaling pathway);GO:0006355(regulation of transcription, DNA-dependent);GO:0006351(transcription, DNA-dependent)	-	ARF17	0.5	1311-1331	Y	4692.97	1322	148	74	0	0.0344113
gma-miR160a-5p	TGCCTGGCTCCCTGTATGCCA	XM_016331954.1	-	GO:0005634(nucleus);GO:0003677(DNA binding);GO:0046983(protein dimerization activity);GO:0009738(abscisic acid mediated signaling pathway);GO:0009734(auxin mediated signaling pathway);GO:0051301(cell division);GO:0048589(developmental growth);GO:0010154(fruit development);GO:0048366(leaf development);GO:0007389(pattern specification process);GO:0048441(petal development);GO:0031540(regulation of …	-	ARF10	4	1353-1373	Y	17757.2	1364	560	280	0	0.0139093
gma-miR160a-5p	TGCCTGGCTCCCTGTATGCCA	XM_016349019.1	-	GO:0005634(nucleus);GO:0003677(DNA binding);GO:0046983(protein dimerization activity);GO:0009734(auxin mediated signaling pathway);GO:0006355(regulation of transcription, DNA-dependent);GO:0006351(transcription, DNA-dependent)	-	ARF18	1	1257-1277	Y	2029.39	1268	64	32	0	0.056849
gma-miR162a_R+1	TCGATAAACCTCTGCATCCAG	XM_016101509.1	-	-	[S] Function unknown	-	4	805-825	Y	63.4184	816	4	1	2	0.807901
gma-miR162a_R+1	TCGATAAACCTCTGCATCCAG	XM_016101510.1	-	-	[S] Function unknown	-	4	805-825	Y	63.4184	816	4	1	2	0.807901
gma-miR162a_R+1	TCGATAAACCTCTGCATCCAG	XM_016112809.1	endoribonuclease Dicer	GO:0010445(nuclear dicing body);GO:0005524(ATP binding);GO:0003677(DNA binding);GO:0003725(double-stranded RNA binding);GO:0004386(helicase activity);GO:0046872(metal ion binding);GO:0005515(protein binding);GO:0004525(ribonuclease III activity);GO:0000910(cytokinesis);GO:0009880(embryonic pattern specification);GO:0009908(flower development);GO:0035279(mRNA cleavage involved in gene silencing by…	[A] RNA processing and modification	DCL1	2	3250-3271	Y	4058.78	3261	128	64	0	0.0109451
gma-miR162a_R+1	TCGATAAACCTCTGCATCCAG	XM_016335516.1	-	-	[S] Function unknown	-	4	805-825	Y	63.4184	816	4	1	2	0.807901
gma-miR162a_R+1	TCGATAAACCTCTGCATCCAG	XM_016335515.1	-	-	[S] Function unknown	-	4	805-825	Y	63.4184	816	4	1	2	0.807901
gma-miR162a_R+1	TCGATAAACCTCTGCATCCAG	XM_016350326.1	endoribonuclease Dicer	GO:0010445(nuclear dicing body);GO:0005524(ATP binding);GO:0003677(DNA binding);GO:0003725(double-stranded RNA binding);GO:0004386(helicase activity);GO:0046872(metal ion binding);GO:0005515(protein binding);GO:0004525(ribonuclease III activity);GO:0000910(cytokinesis);GO:0009880(embryonic pattern specification);GO:0009908(flower development);GO:0035279(mRNA cleavage involved in gene silencing by…	[A] RNA processing and modification	DCL1	2	3076-3097	Y	4058.78	3087	128	64	0	0.0109451
gma-miR164a_R+3	TGGAGAAGCAGGGCACGTGCACCA	XM_016076787.1	-	GO:0005634(nucleus);GO:0003677(DNA binding);GO:0003700(sequence-specific DNA binding transcription factor activity);GO:0009734(auxin mediated signaling pathway);GO:0048527(lateral root development);GO:0010072(primary shoot apical meristem specification)	-	NAC021	4	617-640	Y	1733.44	631	82	27.3333	0	0.0173563
gma-miR164a_R+3	TGGAGAAGCAGGGCACGTGCACCA	XM_016313734.1	-	-	-	-	4	299-322	Y	1733.44	313	82	27.3333	0	0.0173563
gma-miR164a_R+3	TGGAGAAGCAGGGCACGTGCACCA	XM_016315748.1	-	GO:0005634(nucleus);GO:0003677(DNA binding);GO:0003700(sequence-specific DNA binding transcription factor activity);GO:0009734(auxin mediated signaling pathway);GO:0048527(lateral root development);GO:0010072(primary shoot apical meristem specification)	-	NAC021	4	614-637	Y	1733.44	628	82	27.3333	0	0.0173563
gma-miR168a	TCGCTTGGTGCAGGTCGGGAA	XM_016111533.1	argonaute	GO:0005829(cytosol);GO:0005634(nucleus);GO:0030529(ribonucleoprotein complex);GO:0004521(endoribonuclease activity);GO:0035198(miRNA binding);GO:0035197(siRNA binding);GO:0048830(adventitious root development);GO:0009850(auxin metabolic process);GO:0009793(embryo development ending in seed dormancy);GO:0035195(gene silencing by miRNA);GO:0009965(leaf morphogenesis);GO:0006355(regulation of transc…	[J] Translation, ribosomal structure and biogenesis	AGO1	3	374-394	Y	6246.72	385	194	98.5	0	0.00896403
gma-miR168a	TCGCTTGGTGCAGGTCGGGAA	XM_016347839.1	argonaute	GO:0005829(cytosol);GO:0005634(nucleus);GO:0030529(ribonucleoprotein complex);GO:0004521(endoribonuclease activity);GO:0035198(miRNA binding);GO:0035197(siRNA binding);GO:0048830(adventitious root development);GO:0009850(auxin metabolic process);GO:0009793(embryo development ending in seed dormancy);GO:0035195(gene silencing by miRNA);GO:0009965(leaf morphogenesis);GO:0006355(regulation of transc…	[J] Translation, ribosomal structure and biogenesis	AGO1	3	368-388	Y	6310.14	379	195	99.5	0	0.00896403
gma-MIR169h-p5_1ss19GT	TTGAGCCAAGGATGACTTT	XM_016079503.1	serine/threonine kinase 38	GO:0005524(ATP binding);GO:0004674(protein serine/threonine kinase activity)	[R] General function prediction only	CBK1	2.5	1183-1202	Y	95.1277	1193	3	1.5	2	0.95682
gma-MIR169h-p5_1ss19GT	TTGAGCCAAGGATGACTTT	XM_016081018.1	-	GO:0005524(ATP binding);GO:0004674(protein serine/threonine kinase activity);GO:0009742(brassinosteroid mediated signaling pathway);GO:0032880(regulation of protein localization)	[G] Carbohydrate transport and metabolism	ASK6	4	949-968	Y	253.674	959	8	4	2	0.999962
gma-MIR169h-p5_1ss19GT	TTGAGCCAAGGATGACTTT	XM_016308342.1	serine/threonine kinase 38	GO:0005524(ATP binding);GO:0004674(protein serine/threonine kinase activity)	[R] General function prediction only	CBK1	2.5	1183-1202	Y	95.1277	1193	3	1.5	2	0.95682
gma-MIR169h-p5_1ss19GT	TTGAGCCAAGGATGACTTT	XM_016315305.1	-	GO:0005524(ATP binding);GO:0004674(protein serine/threonine kinase activity);GO:0009742(brassinosteroid mediated signaling pathway);GO:0032880(regulation of protein localization)	[G] Carbohydrate transport and metabolism	ASK6	4	949-968	Y	253.674	959	8	4	2	0.999962
gma-MIR171c-p3	TGATTGAGCCGTGCCAATATC	XM_016095115.1	-	GO:0005634(nucleus);GO:0005515(protein binding);GO:0051301(cell division);GO:0007623(circadian rhythm);GO:0006355(regulation of transcription, DNA-dependent);GO:0048768(root hair cell tip growth);GO:0006351(transcription, DNA-dependent)	-	SCL6	1	1182-1202	Y	126.837	1193	4	2	2	0.870301
gma-MIR171c-p3	TGATTGAGCCGTGCCAATATC	XM_016095114.1	-	GO:0005634(nucleus);GO:0005515(protein binding);GO:0051301(cell division);GO:0007623(circadian rhythm);GO:0006355(regulation of transcription, DNA-dependent);GO:0048768(root hair cell tip growth);GO:0006351(transcription, DNA-dependent)	-	SCL6	1	1194-1214	Y	221.965	1205	7	3.5	2	0.870301
gma-MIR171c-p3	TGATTGAGCCGTGCCAATATC	XM_016328632.1	-	GO:0005634(nucleus);GO:0005515(protein binding);GO:0051301(cell division);GO:0007623(circadian rhythm);GO:0006355(regulation of transcription, DNA-dependent);GO:0048768(root hair cell tip growth);GO:0006351(transcription, DNA-dependent)	-	SCL6	1	1188-1208	Y	126.837	1199	4	2	2	0.870301
gma-MIR171c-p3	TGATTGAGCCGTGCCAATATC	XM_016328631.1	-	GO:0005634(nucleus);GO:0005515(protein binding);GO:0051301(cell division);GO:0007623(circadian rhythm);GO:0006355(regulation of transcription, DNA-dependent);GO:0048768(root hair cell tip growth);GO:0006351(transcription, DNA-dependent)	-	SCL6	1	1197-1217	Y	221.965	1208	7	3.5	2	0.870301
gma-miR171n	TTGAGCCGCGTCAATATCTTA	XM_016095115.1	-	GO:0005634(nucleus);GO:0005515(protein binding);GO:0051301(cell division);GO:0007623(circadian rhythm);GO:0006355(regulation of transcription, DNA-dependent);GO:0048768(root hair cell tip growth);GO:0006351(transcription, DNA-dependent)	-	SCL6	3	1179-1199	Y	1902.55	1190	60	30	0	0.0310241
gma-miR171n	TTGAGCCGCGTCAATATCTTA	XM_016095114.1	-	GO:0005634(nucleus);GO:0005515(protein binding);GO:0051301(cell division);GO:0007623(circadian rhythm);GO:0006355(regulation of transcription, DNA-dependent);GO:0048768(root hair cell tip growth);GO:0006351(transcription, DNA-dependent)	-	SCL6	3	1191-1211	Y	2917.25	1202	93	46	0	0.0310241
gma-miR171n	TTGAGCCGCGTCAATATCTTA	XM_016328632.1	-	GO:0005634(nucleus);GO:0005515(protein binding);GO:0051301(cell division);GO:0007623(circadian rhythm);GO:0006355(regulation of transcription, DNA-dependent);GO:0048768(root hair cell tip growth);GO:0006351(transcription, DNA-dependent)	-	SCL6	3	1185-1205	Y	1965.97	1196	63	31	0	0.0310241
gma-miR171n	TTGAGCCGCGTCAATATCTTA	XM_016328631.1	-	GO:0005634(nucleus);GO:0005515(protein binding);GO:0051301(cell division);GO:0007623(circadian rhythm);GO:0006355(regulation of transcription, DNA-dependent);GO:0048768(root hair cell tip growth);GO:0006351(transcription, DNA-dependent)	-	SCL6	3	1194-1214	Y	2917.25	1205	93	46	0	0.0310241
gma-miR171n_1ss20TC	TTGAGCCGCGTCAATATCTCA	XM_016095115.1	-	GO:0005634(nucleus);GO:0005515(protein binding);GO:0051301(cell division);GO:0007623(circadian rhythm);GO:0006355(regulation of transcription, DNA-dependent);GO:0048768(root hair cell tip growth);GO:0006351(transcription, DNA-dependent)	-	SCL6	2.5	1179-1199	Y	1902.55	1190	60	30	0	0.019811
gma-miR171n_1ss20TC	TTGAGCCGCGTCAATATCTCA	XM_016095114.1	-	GO:0005634(nucleus);GO:0005515(protein binding);GO:0051301(cell division);GO:0007623(circadian rhythm);GO:0006355(regulation of transcription, DNA-dependent);GO:0048768(root hair cell tip growth);GO:0006351(transcription, DNA-dependent)	-	SCL6	2.5	1191-1211	Y	2917.25	1202	93	46	0	0.019811
gma-miR171n_1ss20TC	TTGAGCCGCGTCAATATCTCA	XM_016328632.1	-	GO:0005634(nucleus);GO:0005515(protein binding);GO:0051301(cell division);GO:0007623(circadian rhythm);GO:0006355(regulation of transcription, DNA-dependent);GO:0048768(root hair cell tip growth);GO:0006351(transcription, DNA-dependent)	-	SCL6	2.5	1185-1205	Y	1965.97	1196	63	31	0	0.019811
gma-miR171n_1ss20TC	TTGAGCCGCGTCAATATCTCA	XM_016328631.1	-	GO:0005634(nucleus);GO:0005515(protein binding);GO:0051301(cell division);GO:0007623(circadian rhythm);GO:0006355(regulation of transcription, DNA-dependent);GO:0048768(root hair cell tip growth);GO:0006351(transcription, DNA-dependent)	-	SCL6	2.5	1194-1214	Y	2917.25	1205	93	46	0	0.019811
gma-miR319a_R+1	TTGGACTGAAGGGAGCTCCCT	XM_016080831.1	-	GO:0005634(nucleus);GO:0003677(DNA binding);GO:0048366(leaf development);GO:0006355(regulation of transcription, DNA-dependent);GO:0009733(response to auxin stimulus);GO:0006351(transcription, DNA-dependent)	-	TCP3	3.5	795-815	Y	79.2731	806	5	1.25	2	0.792201
gma-miR319a_R+1	TTGGACTGAAGGGAGCTCCCT	XM_016102386.1	-	GO:0005634(nucleus);GO:0003677(DNA binding);GO:0048366(leaf development);GO:0006355(regulation of transcription, DNA-dependent);GO:0006351(transcription, DNA-dependent)	-	TCP2	2.5	1138-1157	Y	76.1021	1148	6	1.2	2	0.859701
gma-miR319a_R+1	TTGGACTGAAGGGAGCTCCCT	XM_016102387.1	-	GO:0005634(nucleus);GO:0003677(DNA binding);GO:0048366(leaf development);GO:0006355(regulation of transcription, DNA-dependent);GO:0006351(transcription, DNA-dependent)	-	TCP2	2.5	1138-1157	Y	76.1021	1148	6	1.2	2	0.859701
gma-miR319a_R+1	TTGGACTGAAGGGAGCTCCCT	XM_016102388.1	-	GO:0005634(nucleus);GO:0003677(DNA binding);GO:0048366(leaf development);GO:0006355(regulation of transcription, DNA-dependent);GO:0006351(transcription, DNA-dependent)	-	TCP2	2.5	1138-1157	Y	76.1021	1148	6	1.2	2	0.859701
gma-miR319a_R+1	TTGGACTGAAGGGAGCTCCCT	XM_016102385.1	-	GO:0005634(nucleus);GO:0003677(DNA binding);GO:0048366(leaf development);GO:0006355(regulation of transcription, DNA-dependent);GO:0006351(transcription, DNA-dependent)	-	TCP2	2.5	1138-1157	Y	76.1021	1148	6	1.2	2	0.859701
gma-miR319a_R+1	TTGGACTGAAGGGAGCTCCCT	XM_016315846.1	-	GO:0005634(nucleus);GO:0003677(DNA binding);GO:0048366(leaf development);GO:0006355(regulation of transcription, DNA-dependent);GO:0009733(response to auxin stimulus);GO:0006351(transcription, DNA-dependent)	-	TCP3	3.5	795-815	Y	79.2731	806	5	1.25	2	0.792201
gma-miR319a_R+1	TTGGACTGAAGGGAGCTCCCT	XM_016315847.1	-	GO:0005634(nucleus);GO:0003677(DNA binding);GO:0048366(leaf development);GO:0006355(regulation of transcription, DNA-dependent);GO:0009733(response to auxin stimulus);GO:0006351(transcription, DNA-dependent)	-	TCP3	3.5	795-815	Y	79.2731	806	5	1.25	2	0.792201
gma-miR319a_R+1	TTGGACTGAAGGGAGCTCCCT	XM_016315845.1	-	GO:0005634(nucleus);GO:0003677(DNA binding);GO:0048366(leaf development);GO:0006355(regulation of transcription, DNA-dependent);GO:0009733(response to auxin stimulus);GO:0006351(transcription, DNA-dependent)	-	TCP3	3.5	795-815	Y	79.2731	806	5	1.25	2	0.792201
gma-miR319a_R+1	TTGGACTGAAGGGAGCTCCCT	XM_016333106.1	-	GO:0005634(nucleus);GO:0003677(DNA binding);GO:0009793(embryo development ending in seed dormancy);GO:0048366(leaf development);GO:0006355(regulation of transcription, DNA-dependent);GO:0006351(transcription, DNA-dependent)	-	TCP4	3	1144-1163	Y	63.4184	1154	2	1	2	0.506895
gma-miR319a_R+1	TTGGACTGAAGGGAGCTCCCT	XM_016333108.1	-	GO:0005634(nucleus);GO:0003677(DNA binding);GO:0009793(embryo development ending in seed dormancy);GO:0048366(leaf development);GO:0006355(regulation of transcription, DNA-dependent);GO:0006351(transcription, DNA-dependent)	-	TCP4	3	1144-1163	Y	63.4184	1154	2	1	2	0.506895
gma-miR319a_R+1	TTGGACTGAAGGGAGCTCCCT	XM_016335685.1	-	GO:0005634(nucleus);GO:0003677(DNA binding);GO:0048366(leaf development);GO:0006355(regulation of transcription, DNA-dependent);GO:0006351(transcription, DNA-dependent)	-	TCP2	2.5	1141-1160	Y	76.1021	1151	6	1.2	2	0.859701
gma-miR319d_L+1	TTGGACTGAAGGGGAGCTCCTTC	XM_016080831.1	-	GO:0005634(nucleus);GO:0003677(DNA binding);GO:0048366(leaf development);GO:0006355(regulation of transcription, DNA-dependent);GO:0009733(response to auxin stimulus);GO:0006351(transcription, DNA-dependent)	-	TCP3	4	794-815	Y	79.2731	806	5	1.25	2	0.667072
gma-miR319d_L+1	TTGGACTGAAGGGGAGCTCCTTC	XM_016315846.1	-	GO:0005634(nucleus);GO:0003677(DNA binding);GO:0048366(leaf development);GO:0006355(regulation of transcription, DNA-dependent);GO:0009733(response to auxin stimulus);GO:0006351(transcription, DNA-dependent)	-	TCP3	4	794-815	Y	79.2731	806	5	1.25	2	0.667072
gma-miR319d_L+1	TTGGACTGAAGGGGAGCTCCTTC	XM_016315845.1	-	GO:0005634(nucleus);GO:0003677(DNA binding);GO:0048366(leaf development);GO:0006355(regulation of transcription, DNA-dependent);GO:0009733(response to auxin stimulus);GO:0006351(transcription, DNA-dependent)	-	TCP3	4	794-815	Y	79.2731	806	5	1.25	2	0.667072
gma-miR319d_L+1	TTGGACTGAAGGGGAGCTCCTTC	XM_016315847.1	-	GO:0005634(nucleus);GO:0003677(DNA binding);GO:0048366(leaf development);GO:0006355(regulation of transcription, DNA-dependent);GO:0009733(response to auxin stimulus);GO:0006351(transcription, DNA-dependent)	-	TCP3	4	794-815	Y	79.2731	806	5	1.25	2	0.667072
gma-miR319d_L+1R-2	TTGGACTGAAGGGGAGCTCCT	XM_016080831.1	-	GO:0005634(nucleus);GO:0003677(DNA binding);GO:0048366(leaf development);GO:0006355(regulation of transcription, DNA-dependent);GO:0009733(response to auxin stimulus);GO:0006351(transcription, DNA-dependent)	-	TCP3	3	796-815	Y	79.2731	806	5	1.25	2	0.8801
gma-miR319d_L+1R-2	TTGGACTGAAGGGGAGCTCCT	XM_016102388.1	-	GO:0005634(nucleus);GO:0003677(DNA binding);GO:0048366(leaf development);GO:0006355(regulation of transcription, DNA-dependent);GO:0006351(transcription, DNA-dependent)	-	TCP2	3.5	1138-1157	Y	76.1021	1148	6	1.2	2	0.792201
gma-miR319d_L+1R-2	TTGGACTGAAGGGGAGCTCCT	XM_016102385.1	-	GO:0005634(nucleus);GO:0003677(DNA binding);GO:0048366(leaf development);GO:0006355(regulation of transcription, DNA-dependent);GO:0006351(transcription, DNA-dependent)	-	TCP2	3.5	1138-1157	Y	76.1021	1148	6	1.2	2	0.792201
gma-miR319d_L+1R-2	TTGGACTGAAGGGGAGCTCCT	XM_016102387.1	-	GO:0005634(nucleus);GO:0003677(DNA binding);GO:0048366(leaf development);GO:0006355(regulation of transcription, DNA-dependent);GO:0006351(transcription, DNA-dependent)	-	TCP2	3.5	1138-1157	Y	76.1021	1148	6	1.2	2	0.792201
gma-miR319d_L+1R-2	TTGGACTGAAGGGGAGCTCCT	XM_016102386.1	-	GO:0005634(nucleus);GO:0003677(DNA binding);GO:0048366(leaf development);GO:0006355(regulation of transcription, DNA-dependent);GO:0006351(transcription, DNA-dependent)	-	TCP2	3.5	1138-1157	Y	76.1021	1148	6	1.2	2	0.792201
gma-miR319d_L+1R-2	TTGGACTGAAGGGGAGCTCCT	XM_016315845.1	-	GO:0005634(nucleus);GO:0003677(DNA binding);GO:0048366(leaf development);GO:0006355(regulation of transcription, DNA-dependent);GO:0009733(response to auxin stimulus);GO:0006351(transcription, DNA-dependent)	-	TCP3	3	796-815	Y	79.2731	806	5	1.25	2	0.8801
gma-miR319d_L+1R-2	TTGGACTGAAGGGGAGCTCCT	XM_016315847.1	-	GO:0005634(nucleus);GO:0003677(DNA binding);GO:0048366(leaf development);GO:0006355(regulation of transcription, DNA-dependent);GO:0009733(response to auxin stimulus);GO:0006351(transcription, DNA-dependent)	-	TCP3	3	796-815	Y	79.2731	806	5	1.25	2	0.8801
gma-miR319d_L+1R-2	TTGGACTGAAGGGGAGCTCCT	XM_016315846.1	-	GO:0005634(nucleus);GO:0003677(DNA binding);GO:0048366(leaf development);GO:0006355(regulation of transcription, DNA-dependent);GO:0009733(response to auxin stimulus);GO:0006351(transcription, DNA-dependent)	-	TCP3	3	796-815	Y	79.2731	806	5	1.25	2	0.8801
gma-miR319d_L+1R-2	TTGGACTGAAGGGGAGCTCCT	XM_016333108.1	-	GO:0005634(nucleus);GO:0003677(DNA binding);GO:0009793(embryo development ending in seed dormancy);GO:0048366(leaf development);GO:0006355(regulation of transcription, DNA-dependent);GO:0006351(transcription, DNA-dependent)	-	TCP4	3	1144-1163	Y	63.4184	1154	2	1	2	0.8801
gma-miR319d_L+1R-2	TTGGACTGAAGGGGAGCTCCT	XM_016333106.1	-	GO:0005634(nucleus);GO:0003677(DNA binding);GO:0009793(embryo development ending in seed dormancy);GO:0048366(leaf development);GO:0006355(regulation of transcription, DNA-dependent);GO:0006351(transcription, DNA-dependent)	-	TCP4	3	1144-1163	Y	63.4184	1154	2	1	2	0.8801
gma-miR319d_L+1R-2	TTGGACTGAAGGGGAGCTCCT	XM_016335685.1	-	GO:0005634(nucleus);GO:0003677(DNA binding);GO:0048366(leaf development);GO:0006355(regulation of transcription, DNA-dependent);GO:0006351(transcription, DNA-dependent)	-	TCP2	3.5	1141-1160	Y	76.1021	1151	6	1.2	2	0.792201
gma-miR319f_R+1	TTGGACTGAAGGGGCCTCTTC	XM_016080831.1	-	GO:0005634(nucleus);GO:0003677(DNA binding);GO:0048366(leaf development);GO:0006355(regulation of transcription, DNA-dependent);GO:0009733(response to auxin stimulus);GO:0006351(transcription, DNA-dependent)	-	TCP3	3.5	794-815	Y	79.2731	806	5	1.25	2	0.792201
gma-miR319f_R+1	TTGGACTGAAGGGGCCTCTTC	XM_016102388.1	-	GO:0005634(nucleus);GO:0003677(DNA binding);GO:0048366(leaf development);GO:0006355(regulation of transcription, DNA-dependent);GO:0006351(transcription, DNA-dependent)	-	TCP2	3	1137-1157	Y	76.1021	1148	6	1.2	2	0.829255
gma-miR319f_R+1	TTGGACTGAAGGGGCCTCTTC	XM_016102387.1	-	GO:0005634(nucleus);GO:0003677(DNA binding);GO:0048366(leaf development);GO:0006355(regulation of transcription, DNA-dependent);GO:0006351(transcription, DNA-dependent)	-	TCP2	3	1137-1157	Y	76.1021	1148	6	1.2	2	0.829255
gma-miR319f_R+1	TTGGACTGAAGGGGCCTCTTC	XM_016102385.1	-	GO:0005634(nucleus);GO:0003677(DNA binding);GO:0048366(leaf development);GO:0006355(regulation of transcription, DNA-dependent);GO:0006351(transcription, DNA-dependent)	-	TCP2	3	1137-1157	Y	76.1021	1148	6	1.2	2	0.829255
gma-miR319f_R+1	TTGGACTGAAGGGGCCTCTTC	XM_016102386.1	-	GO:0005634(nucleus);GO:0003677(DNA binding);GO:0048366(leaf development);GO:0006355(regulation of transcription, DNA-dependent);GO:0006351(transcription, DNA-dependent)	-	TCP2	3	1137-1157	Y	76.1021	1148	6	1.2	2	0.829255
gma-miR319f_R+1	TTGGACTGAAGGGGCCTCTTC	XM_016315846.1	-	GO:0005634(nucleus);GO:0003677(DNA binding);GO:0048366(leaf development);GO:0006355(regulation of transcription, DNA-dependent);GO:0009733(response to auxin stimulus);GO:0006351(transcription, DNA-dependent)	-	TCP3	3.5	794-815	Y	79.2731	806	5	1.25	2	0.792201
gma-miR319f_R+1	TTGGACTGAAGGGGCCTCTTC	XM_016315847.1	-	GO:0005634(nucleus);GO:0003677(DNA binding);GO:0048366(leaf development);GO:0006355(regulation of transcription, DNA-dependent);GO:0009733(response to auxin stimulus);GO:0006351(transcription, DNA-dependent)	-	TCP3	3.5	794-815	Y	79.2731	806	5	1.25	2	0.792201
gma-miR319f_R+1	TTGGACTGAAGGGGCCTCTTC	XM_016315845.1	-	GO:0005634(nucleus);GO:0003677(DNA binding);GO:0048366(leaf development);GO:0006355(regulation of transcription, DNA-dependent);GO:0009733(response to auxin stimulus);GO:0006351(transcription, DNA-dependent)	-	TCP3	3.5	794-815	Y	79.2731	806	5	1.25	2	0.792201
gma-miR319f_R+1	TTGGACTGAAGGGGCCTCTTC	XM_016333108.1	-	GO:0005634(nucleus);GO:0003677(DNA binding);GO:0009793(embryo development ending in seed dormancy);GO:0048366(leaf development);GO:0006355(regulation of transcription, DNA-dependent);GO:0006351(transcription, DNA-dependent)	-	TCP4	2.5	1143-1163	Y	63.4184	1154	2	1	2	0.54415
gma-miR319f_R+1	TTGGACTGAAGGGGCCTCTTC	XM_016333106.1	-	GO:0005634(nucleus);GO:0003677(DNA binding);GO:0009793(embryo development ending in seed dormancy);GO:0048366(leaf development);GO:0006355(regulation of transcription, DNA-dependent);GO:0006351(transcription, DNA-dependent)	-	TCP4	2.5	1143-1163	Y	63.4184	1154	2	1	2	0.54415
gma-miR319f_R+1	TTGGACTGAAGGGGCCTCTTC	XM_016335685.1	-	GO:0005634(nucleus);GO:0003677(DNA binding);GO:0048366(leaf development);GO:0006355(regulation of transcription, DNA-dependent);GO:0006351(transcription, DNA-dependent)	-	TCP2	3	1140-1160	Y	76.1021	1151	6	1.2	2	0.829255
gma-MIR394c-p3_1ss19TC	AGGTGGACATACTGCCAACAG	XM_016077581.1	-	GO:0000775(chromosome, centromeric region);GO:0005634(nucleus);GO:0042393(histone binding);GO:0018024(histone-lysine N-methyltransferase activity);GO:0008270(zinc ion binding);GO:0009294(DNA mediated transformation)	[B] Chromatin structure and dynamics ;[K] Transcription	SUVH9	4	1841-1860	Y	47.5638	1852	3	0.75	2	0.807901
gma-MIR394c-p3_1ss19TC	AGGTGGACATACTGCCAACAG	XM_016096898.1	-	GO:0000775(chromosome, centromeric region);GO:0005634(nucleus);GO:0042393(histone binding);GO:0018024(histone-lysine N-methyltransferase activity);GO:0008270(zinc ion binding);GO:0009294(DNA mediated transformation)	[B] Chromatin structure and dynamics ;[K] Transcription	SUVH9	4	1856-1875	Y	47.5638	1867	3	0.75	2	0.807901
gma-MIR394c-p3_1ss19TC	AGGTGGACATACTGCCAACAG	XM_016096890.1	-	GO:0000775(chromosome, centromeric region);GO:0005634(nucleus);GO:0042393(histone binding);GO:0018024(histone-lysine N-methyltransferase activity);GO:0008270(zinc ion binding);GO:0009294(DNA mediated transformation)	[B] Chromatin structure and dynamics ;[K] Transcription	SUVH9	4	1856-1875	Y	47.5638	1867	3	0.75	2	0.807901
gma-MIR394c-p3_1ss19TC	AGGTGGACATACTGCCAACAG	XM_016329772.1	-	GO:0000775(chromosome, centromeric region);GO:0005634(nucleus);GO:0042393(histone binding);GO:0018024(histone-lysine N-methyltransferase activity);GO:0008270(zinc ion binding);GO:0009294(DNA mediated transformation)	[B] Chromatin structure and dynamics ;[K] Transcription	SUVH9	4	1806-1825	Y	47.5638	1817	3	0.75	2	0.807901
gma-miR395a_L-1R+1	TGAAGTGTTTGGGGGAACTCC	XM_016086012.1	sulfate adenylyltransferase	GO:0009570(chloroplast stroma);GO:0005886(plasma membrane);GO:0005524(ATP binding);GO:0004781(sulfate adenylyltransferase (ATP) activity);GO:0046686(response to cadmium ion);GO:0000103(sulfate assimilation)	[P] Inorganic ion transport and metabolism	APS1	3	333-353	Y	507.348	344	16	8	2	0.915805
gma-miR395a_L-1R+1	TGAAGTGTTTGGGGGAACTCC	XM_016319750.1	sulfate adenylyltransferase	GO:0009570(chloroplast stroma);GO:0005886(plasma membrane);GO:0005524(ATP binding);GO:0004781(sulfate adenylyltransferase (ATP) activity);GO:0046686(response to cadmium ion);GO:0000103(sulfate assimilation)	[P] Inorganic ion transport and metabolism	APS1	3	333-353	Y	507.348	344	16	8	2	0.915805
gma-miR396a-5p_1ss21GA	TTCCACAGCTTTCTTGAACTA	XM_016079687.1	-	-	-	GRF6	3	693-714	Y	3202.63	704	101	50.5	0	0.0397101
gma-miR396a-5p_1ss21GA	TTCCACAGCTTTCTTGAACTA	XM_016075969.1	-	-	-	GRF1	4	351-372	Y	6468.68	362	714	102	0	0.160616
gma-miR396a-5p_1ss21GA	TTCCACAGCTTTCTTGAACTA	XM_016075952.1	-	-	-	GRF1	4	438-459	Y	6468.68	449	714	102	0	0.160616
gma-miR396a-5p_1ss21GA	TTCCACAGCTTTCTTGAACTA	XM_016075945.1	-	-	-	GRF1	4	438-459	Y	6468.68	449	714	102	0	0.160616
gma-miR396a-5p_1ss21GA	TTCCACAGCTTTCTTGAACTA	XM_016075961.1	-	-	-	GRF1	4	438-459	Y	6468.68	449	714	102	0	0.160616
gma-miR396a-5p_1ss21GA	TTCCACAGCTTTCTTGAACTA	XM_016089194.1	-	-	-	GRF1	4	879-900	Y	63.4184	890	2	1	2	0.999999
gma-miR396a-5p_1ss21GA	TTCCACAGCTTTCTTGAACTA	XM_016093829.1	-	-	-	GRF1	3	894-915	Y	1500.9	905	71	23.6667	0	0.0397101
gma-miR396a-5p_1ss21GA	TTCCACAGCTTTCTTGAACTA	XM_016095230.1	-	-	-	GRF12	4	585-606	Y	824.44	596	52	13	2	0.999999
gma-miR396a-5p_1ss21GA	TTCCACAGCTTTCTTGAACTA	XM_016099283.1	-	-	-	GRF5	4	285-306	Y	110.982	296	14	1.75	0	0.160616
gma-miR396a-5p_1ss21GA	TTCCACAGCTTTCTTGAACTA	XM_016099281.1	-	-	-	GRF1	4	360-381	Y	110.982	371	14	1.75	0	0.160616
gma-miR396a-5p_1ss21GA	TTCCACAGCTTTCTTGAACTA	XM_016099282.1	-	-	-	GRF1	4	360-381	Y	110.982	371	14	1.75	0	0.160616
gma-miR396a-5p_1ss21GA	TTCCACAGCTTTCTTGAACTA	XM_016099280.1	-	-	-	GRF1	4	360-381	Y	110.982	371	14	1.75	0	0.160616
gma-miR396a-5p_1ss21GA	TTCCACAGCTTTCTTGAACTA	XM_016107716.1	-	-	-	GRF3	4	251-272	Y	507.348	262	16	8	2	0.999999
gma-miR396a-5p_1ss21GA	TTCCACAGCTTTCTTGAACTA	XM_016109236.1	-	-	-	GRF5	4	438-459	Y	10147	449	320	160	0	0.160616
gma-miR396a-5p_1ss21GA	TTCCACAGCTTTCTTGAACTA	XM_016114261.1	Ca2+-transporting ATPase	GO:0016021(integral to membrane);GO:0005524(ATP binding);GO:0005388(calcium-transporting ATPase activity);GO:0005516(calmodulin binding);GO:0046872(metal ion binding);GO:0006754(ATP biosynthetic process)	[P] Inorganic ion transport and metabolism	ACA12	3	1976-1995	Y	21.1395	1986	1	0.333333	4	0.887309
gma-miR396a-5p_1ss21GA	TTCCACAGCTTTCTTGAACTA	XM_016114260.1	Ca2+-transporting ATPase	GO:0016021(integral to membrane);GO:0005524(ATP binding);GO:0005388(calcium-transporting ATPase activity);GO:0005516(calmodulin binding);GO:0046872(metal ion binding);GO:0006754(ATP biosynthetic process)	[P] Inorganic ion transport and metabolism	ACA12	3	1976-1995	Y	21.1395	1986	1	0.333333	4	0.887309
gma-miR396a-5p_1ss21GA	TTCCACAGCTTTCTTGAACTA	XM_016114925.1	-	-	-	GRF3	4	558-579	Y	5453.99	569	172	86	0	0.160616
gma-miR396a-5p_1ss21GA	TTCCACAGCTTTCTTGAACTA	XM_016308399.1	-	-	-	GRF1	3	726-747	Y	3202.63	737	101	50.5	0	0.0397101
gma-miR396a-5p_1ss21GA	TTCCACAGCTTTCTTGAACTA	XM_016116927.1	-	-	-	GRF1	3	882-903	Y	1500.9	893	71	23.6667	0	0.0397101
gma-miR396a-5p_1ss21GA	TTCCACAGCTTTCTTGAACTA	XM_016307492.1	-	-	-	GRF1	3	915-936	Y	1500.9	926	71	23.6667	0	0.0397101
gma-miR396a-5p_1ss21GA	TTCCACAGCTTTCTTGAACTA	XM_016328746.1	-	-	-	GRF12	4	576-597	Y	824.44	587	52	13	2	0.999999
gma-miR396a-5p_1ss21GA	TTCCACAGCTTTCTTGAACTA	XM_016328745.1	-	-	-	GRF12	4	612-633	Y	824.44	623	52	13	2	0.999999
gma-miR396a-5p_1ss21GA	TTCCACAGCTTTCTTGAACTA	XM_016326140.1	-	-	-	GRF1	4	873-894	Y	63.4184	884	2	1	2	0.999999
gma-miR396a-5p_1ss21GA	TTCCACAGCTTTCTTGAACTA	XM_016330659.1	-	-	-	GRF12	4	609-630	Y	824.44	620	52	13	2	0.999999
gma-miR396a-5p_1ss21GA	TTCCACAGCTTTCTTGAACTA	XM_016333615.1	-	-	-	GRF4	4	279-300	Y	110.982	290	14	1.75	0	0.160616
gma-miR396a-5p_1ss21GA	TTCCACAGCTTTCTTGAACTA	XM_016333614.1	-	-	-	GRF1	4	354-375	Y	110.982	365	14	1.75	0	0.160616
gma-miR396a-5p_1ss21GA	TTCCACAGCTTTCTTGAACTA	XM_016333612.1	-	-	-	GRF1	4	354-375	Y	110.982	365	14	1.75	0	0.160616
gma-miR396a-5p_1ss21GA	TTCCACAGCTTTCTTGAACTA	XM_016333613.1	-	-	-	GRF1	4	354-375	Y	110.982	365	14	1.75	0	0.160616
gma-miR396a-5p_1ss21GA	TTCCACAGCTTTCTTGAACTA	XM_016349188.1	Ca2+-transporting ATPase	GO:0016021(integral to membrane);GO:0005524(ATP binding);GO:0005388(calcium-transporting ATPase activity);GO:0005516(calmodulin binding);GO:0046872(metal ion binding);GO:0006754(ATP biosynthetic process)	[P] Inorganic ion transport and metabolism	ACA12	3	2087-2106	Y	21.1395	2097	1	0.333333	4	0.887309
gma-miR396a-5p_1ss21GA	TTCCACAGCTTTCTTGAACTA	XM_016346796.1	-	-	-	GRF5	4	318-339	Y	10147	329	320	160	0	0.160616
gma-miR396a-5p_1ss21GA	TTCCACAGCTTTCTTGAACTA	XM_016345730.1	-	-	-	GRF3	4	261-282	Y	507.348	272	16	8	0	0.160616
gma-miR396a-5p_1ss21GA	TTCCACAGCTTTCTTGAACTA	XM_016347284.1	-	-	-	GRF1	4	351-372	Y	6468.68	362	714	102	0	0.160616
gma-miR396a-5p_1ss21GA	TTCCACAGCTTTCTTGAACTA	XM_016347270.1	-	-	-	GRF1	4	351-372	Y	6468.68	362	714	102	0	0.160616
gma-miR396a-5p_1ss21GA	TTCCACAGCTTTCTTGAACTA	XM_016347276.1	-	-	-	GRF1	4	351-372	Y	6468.68	362	714	102	0	0.160616
gma-miR396a-5p_1ss21GA	TTCCACAGCTTTCTTGAACTA	XM_016351908.1	-	-	-	GRF4	4	246-267	Y	1712.3	257	54	27	0	0.160616
gma-miR396a-5p_1ss21GA	TTCCACAGCTTTCTTGAACTA	XM_016351907.1	-	-	-	GRF4	4	426-447	Y	1712.3	437	54	27	0	0.160616
gma-miR396a-5p_1ss21GA	TTCCACAGCTTTCTTGAACTA	XM_016352635.1	-	-	-	GRF3	4	561-582	Y	5453.99	572	172	86	0	0.160616
gma-MIR399h-p5_2ss20CT21TC	TCAGCAATAGGGCACCTCTTC	XM_016080432.1	-	-	-	-	3	647-667	Y	79.2731	658	5	1.25	2	0.756847
gma-MIR399h-p5_2ss20CT21TC	TCAGCAATAGGGCACCTCTTC	XM_016080424.1	-	-	-	-	3	650-670	Y	79.2731	661	5	1.25	2	0.756847
gma-MIR399h-p5_2ss20CT21TC	TCAGCAATAGGGCACCTCTTC	XM_016343921.1	-	-	-	-	3	647-667	Y	79.2731	658	5	1.25	2	0.756847
gma-MIR399h-p5_2ss20CT21TC	TCAGCAATAGGGCACCTCTTC	XM_016343918.1	-	-	-	-	3	650-670	Y	79.2731	661	5	1.25	2	0.756847
gma-miR482a-3p_L-2_1ss14GA	TTCCCAATTCCACCCATTCCTA	XM_016081383.1	E3 ubiquitin-protein ligase SIAH1	GO:0005737(cytoplasm);GO:0005634(nucleus);GO:0004842(ubiquitin-protein ligase activity);GO:0008270(zinc ion binding);GO:0007275(multicellular organismal development);GO:0006511(ubiquitin-dependent protein catabolic process)	[R] General function prediction only	SINAT5	4	725-746	Y	24622.2	737	1553	388.25	0	0.0411501
gma-miR482a-3p_L-2_1ss14GA	TTCCCAATTCCACCCATTCCTA	XM_016081382.1	E3 ubiquitin-protein ligase SIAH1	GO:0005737(cytoplasm);GO:0005634(nucleus);GO:0004842(ubiquitin-protein ligase activity);GO:0008270(zinc ion binding);GO:0007275(multicellular organismal development);GO:0006511(ubiquitin-dependent protein catabolic process)	[R] General function prediction only	SINAT5	4	725-746	Y	24622.2	737	1553	388.25	0	0.0411501
gma-miR482a-3p_L-2_1ss14GA	TTCCCAATTCCACCCATTCCTA	XM_016315607.1	E3 ubiquitin-protein ligase SIAH1	GO:0005737(cytoplasm);GO:0005634(nucleus);GO:0004842(ubiquitin-protein ligase activity);GO:0008270(zinc ion binding);GO:0007275(multicellular organismal development);GO:0006511(ubiquitin-dependent protein catabolic process)	[R] General function prediction only	SINAT5	4	725-746	Y	24717.3	737	1556	389.75	0	0.0411501
gma-miR482a-3p_L-2_1ss14GA	TTCCCAATTCCACCCATTCCTA	XM_016315606.1	E3 ubiquitin-protein ligase SIAH1	GO:0005737(cytoplasm);GO:0005634(nucleus);GO:0004842(ubiquitin-protein ligase activity);GO:0008270(zinc ion binding);GO:0007275(multicellular organismal development);GO:0006511(ubiquitin-dependent protein catabolic process)	[R] General function prediction only	SINAT5	4	725-746	Y	24717.3	737	1556	389.75	0	0.0411501
gma-miR482a-3p_L-2R-1_2ss14GA23TA	TTCCCAATTCCACCCATTCCA	XM_016088575.1	-	GO:0005488(binding)	[R] General function prediction only	PCMP-H28	4	1458-1477	Y	12.6837	1468	1	0.2	4	0.999638
gma-miR482a-3p_L-2R-1_2ss14GA23TA	TTCCCAATTCCACCCATTCCA	XM_016087329.1	-	GO:0005488(binding)	[R] General function prediction only	PCMP-H28	4	1461-1480	Y	12.6837	1471	1	0.2	4	0.999638
gma-miR482a-3p_L-2R-1_2ss14GA23TA	TTCCCAATTCCACCCATTCCA	XM_016326548.1	-	GO:0005488(binding)	[R] General function prediction only	PCMP-H28	4	1461-1480	Y	12.6837	1471	1	0.2	4	0.999638
gma-miR482a-3p_L-2R-1_2ss14GA23TA	TTCCCAATTCCACCCATTCCA	XM_016326547.1	-	GO:0005488(binding)	[R] General function prediction only	PCMP-H28	4	1461-1480	Y	12.6837	1471	1	0.2	4	0.999638
gma-miR482a-3p_L-2R-1_2ss14GA23TA	TTCCCAATTCCACCCATTCCA	XM_016325972.1	-	GO:0005488(binding)	[R] General function prediction only	PCMP-H28	4	1461-1480	Y	12.6837	1471	1	0.2	4	0.999638
gma-miR482b-3p	TCTTCCCTACACCTCCCATACC	XM_016314292.1	-	-	-	-	3.5	190-211	Y	951.277	202	15	15	0	0.00399398
gma-miR482b-3p_R-3_1ss18AT	TCTTCCCTACACCTCCCTT	XM_016085959.1	-	GO:0045735(nutrient reservoir activity)	-	-	4	468-485	Y	31.7092	477	1	0.5	4	0.996517
gma-miR482b-3p_R-3_1ss18AT	TCTTCCCTACACCTCCCTT	XM_016095602.1	-	-	-	-	3	1282-1300	Y	31.7092	1291	1	0.5	4	0.384385
gma-miR482b-3p_R-3_1ss18AT	TCTTCCCTACACCTCCCTT	XM_016314292.1	-	-	-	-	2.5	193-211	Y	951.277	202	15	15	0	0.00498998
gma-miR482b-3p_R-3_1ss18AT	TCTTCCCTACACCTCCCTT	XM_016328914.1	-	-	-	-	3	1282-1300	Y	31.7092	1291	1	0.5	4	0.384385
gma-miR482b-3p_R-4	TCTTCCCTACACCTCCCA	XM_016085959.1	-	GO:0045735(nutrient reservoir activity)	-	-	4	469-485	Y	31.7092	477	1	0.5	4	1
gma-miR482b-3p_R-4	TCTTCCCTACACCTCCCA	XM_016095602.1	-	-	-	-	4	1283-1300	Y	31.7092	1291	1	0.5	4	1
gma-miR482b-3p_R-4	TCTTCCCTACACCTCCCA	XM_016117728.1	-	GO:0005737(cytoplasm)	[S] Function unknown	wdr26	4	2-20	Y	792.731	10	25	12.5	0	0.246962
gma-miR482b-3p_R-4	TCTTCCCTACACCTCCCA	XM_016310382.1	-	GO:0005737(cytoplasm)	[S] Function unknown	wdr26	4	2-20	Y	792.731	10	25	12.5	0	0.246962
gma-miR482b-3p_R-4	TCTTCCCTACACCTCCCA	XM_016314292.1	-	-	-	-	3	194-211	Y	951.277	202	15	15	0	0.0178477
gma-miR482b-3p_R-4	TCTTCCCTACACCTCCCA	XM_016328914.1	-	-	-	-	4	1283-1300	Y	31.7092	1291	1	0.5	4	1
gma-miR482b-3p_R-4	TCTTCCCTACACCTCCCA	XM_016334353.1	-	GO:0005634(nucleus);GO:0003677(DNA binding);GO:0008270(zinc ion binding)	[R] General function prediction only	At3g48440	4	203-221	Y	1839.14	211	58	29	0	0.246962
gma-miR482b-3p_R-4	TCTTCCCTACACCTCCCA	XM_016334345.1	-	GO:0005634(nucleus);GO:0003677(DNA binding);GO:0008270(zinc ion binding)	[R] General function prediction only	At3g48440	4	203-221	Y	1839.14	211	58	29	0	0.246962
gma-miR482b-3p_R-4_1ss18AT	TCTTCCCTACACCTCCCT	XM_016085959.1	-	GO:0045735(nutrient reservoir activity)	-	-	3	469-485	Y	31.7092	477	1	0.5	4	0.856373
gma-miR482b-3p_R-4_1ss18AT	TCTTCCCTACACCTCCCT	XM_016095602.1	-	-	-	-	3	1283-1300	Y	31.7092	1291	1	0.5	4	0.856373
gma-miR482b-3p_R-4_1ss18AT	TCTTCCCTACACCTCCCT	XM_016314292.1	-	-	-	-	2	194-211	Y	951.277	202	15	15	0	0.00548761
gma-miR482b-3p_R-4_1ss18AT	TCTTCCCTACACCTCCCT	XM_016328914.1	-	-	-	-	3	1283-1300	Y	31.7092	1291	1	0.5	4	0.856373
gma-MIR482c-p5_2ss12GA19CT	TTCCCAATTCCACCCATTT	XM_016079603.1	-	-	-	-	4	259-277	Y	42.279	268	2	0.666667	2	0.999997
gma-MIR482c-p5_2ss12GA19CT	TTCCCAATTCCACCCATTT	XM_016081382.1	E3 ubiquitin-protein ligase SIAH1	GO:0005737(cytoplasm);GO:0005634(nucleus);GO:0004842(ubiquitin-protein ligase activity);GO:0008270(zinc ion binding);GO:0007275(multicellular organismal development);GO:0006511(ubiquitin-dependent protein catabolic process)	[R] General function prediction only	SINAT5	3	728-746	Y	24622.2	737	1553	388.25	0	0.0266517
gma-MIR482c-p5_2ss12GA19CT	TTCCCAATTCCACCCATTT	XM_016081383.1	E3 ubiquitin-protein ligase SIAH1	GO:0005737(cytoplasm);GO:0005634(nucleus);GO:0004842(ubiquitin-protein ligase activity);GO:0008270(zinc ion binding);GO:0007275(multicellular organismal development);GO:0006511(ubiquitin-dependent protein catabolic process)	[R] General function prediction only	SINAT5	3	728-746	Y	24622.2	737	1553	388.25	0	0.0266517
gma-MIR482c-p5_2ss12GA19CT	TTCCCAATTCCACCCATTT	XM_016088575.1	-	GO:0005488(binding)	[R] General function prediction only	PCMP-H28	3.5	1460-1477	Y	12.6837	1468	1	0.2	4	0.999187
gma-MIR482c-p5_2ss12GA19CT	TTCCCAATTCCACCCATTT	XM_016087329.1	-	GO:0005488(binding)	[R] General function prediction only	PCMP-H28	3.5	1463-1480	Y	12.6837	1471	1	0.2	4	0.999187
gma-MIR482c-p5_2ss12GA19CT	TTCCCAATTCCACCCATTT	XM_016089876.1	-	GO:0005737(cytoplasm);GO:0005634(nucleus);GO:0003677(DNA binding);GO:0045893(positive regulation of transcription, DNA-dependent);GO:0009962(regulation of flavonoid biosynthetic process);GO:0009644(response to high light intensity);GO:0006351(transcription, DNA-dependent)	-	NAC078	4	917-935	Y	63.4184	926	2	1	2	0.999997
gma-MIR482c-p5_2ss12GA19CT	TTCCCAATTCCACCCATTT	XM_016096285.1	DNA ligase 1	GO:0005739(mitochondrion);GO:0005634(nucleus);GO:0005524(ATP binding);GO:0003677(DNA binding);GO:0003910(DNA ligase (ATP) activity);GO:0046872(metal ion binding);GO:0007049(cell cycle);GO:0051301(cell division);GO:0051103(DNA ligation involved in DNA repair);GO:0006310(DNA recombination);GO:0006260(DNA replication)	[L] Replication, recombination and repair	LIG1	3.5	685-703	Y	6.34184	694	1	0.1	4	0.999187
gma-MIR482c-p5_2ss12GA19CT	TTCCCAATTCCACCCATTT	XM_016096283.1	DNA ligase 1	GO:0005739(mitochondrion);GO:0005634(nucleus);GO:0005524(ATP binding);GO:0003677(DNA binding);GO:0003910(DNA ligase (ATP) activity);GO:0046872(metal ion binding);GO:0007049(cell cycle);GO:0051301(cell division);GO:0051103(DNA ligation involved in DNA repair);GO:0006310(DNA recombination);GO:0006260(DNA replication)	[L] Replication, recombination and repair	LIG1	3.5	685-703	Y	6.34184	694	1	0.1	4	0.999187
gma-MIR482c-p5_2ss12GA19CT	TTCCCAATTCCACCCATTT	XM_016096282.1	DNA ligase 1	GO:0005739(mitochondrion);GO:0005634(nucleus);GO:0005524(ATP binding);GO:0003677(DNA binding);GO:0003910(DNA ligase (ATP) activity);GO:0046872(metal ion binding);GO:0007049(cell cycle);GO:0051301(cell division);GO:0051103(DNA ligation involved in DNA repair);GO:0006310(DNA recombination);GO:0006260(DNA replication)	[L] Replication, recombination and repair	LIG1	3.5	685-703	Y	6.34184	694	1	0.1	4	0.999187
gma-MIR482c-p5_2ss12GA19CT	TTCCCAATTCCACCCATTT	XM_016108197.1	DNA ligase 1	GO:0005739(mitochondrion);GO:0005634(nucleus);GO:0005524(ATP binding);GO:0003677(DNA binding);GO:0003910(DNA ligase (ATP) activity);GO:0046872(metal ion binding);GO:0007049(cell cycle);GO:0051301(cell division);GO:0051103(DNA ligation involved in DNA repair);GO:0006310(DNA recombination);GO:0006260(DNA replication)	[L] Replication, recombination and repair	LIG1	3.5	508-526	Y	6.34184	517	1	0.1	4	0.999187
gma-MIR482c-p5_2ss12GA19CT	TTCCCAATTCCACCCATTT	XM_016315607.1	E3 ubiquitin-protein ligase SIAH1	GO:0005737(cytoplasm);GO:0005634(nucleus);GO:0004842(ubiquitin-protein ligase activity);GO:0008270(zinc ion binding);GO:0007275(multicellular organismal development);GO:0006511(ubiquitin-dependent protein catabolic process)	[R] General function prediction only	SINAT5	3	728-746	Y	24717.3	737	1556	389.75	0	0.0266517
gma-MIR482c-p5_2ss12GA19CT	TTCCCAATTCCACCCATTT	XM_016315606.1	E3 ubiquitin-protein ligase SIAH1	GO:0005737(cytoplasm);GO:0005634(nucleus);GO:0004842(ubiquitin-protein ligase activity);GO:0008270(zinc ion binding);GO:0007275(multicellular organismal development);GO:0006511(ubiquitin-dependent protein catabolic process)	[R] General function prediction only	SINAT5	3	728-746	Y	24717.3	737	1556	389.75	0	0.0266517
gma-MIR482c-p5_2ss12GA19CT	TTCCCAATTCCACCCATTT	XM_016326547.1	-	GO:0005488(binding)	[R] General function prediction only	PCMP-H28	3.5	1463-1480	Y	12.6837	1471	1	0.2	4	0.999187
gma-MIR482c-p5_2ss12GA19CT	TTCCCAATTCCACCCATTT	XM_016325972.1	-	GO:0005488(binding)	[R] General function prediction only	PCMP-H28	3.5	1463-1480	Y	12.6837	1471	1	0.2	4	0.999187
gma-MIR482c-p5_2ss12GA19CT	TTCCCAATTCCACCCATTT	XM_016326548.1	-	GO:0005488(binding)	[R] General function prediction only	PCMP-H28	3.5	1463-1480	Y	12.6837	1471	1	0.2	4	0.999187
gma-MIR482c-p5_2ss12GA19CT	TTCCCAATTCCACCCATTT	XM_016325333.1	-	GO:0005737(cytoplasm);GO:0005634(nucleus);GO:0003677(DNA binding);GO:0045893(positive regulation of transcription, DNA-dependent);GO:0009962(regulation of flavonoid biosynthetic process);GO:0009644(response to high light intensity);GO:0006351(transcription, DNA-dependent)	-	NAC078	4	917-935	Y	63.4184	926	2	1	2	0.999997
gma-MIR482c-p5_2ss12GA19CT	TTCCCAATTCCACCCATTT	XM_016332022.1	DNA ligase 1	GO:0005739(mitochondrion);GO:0005634(nucleus);GO:0005524(ATP binding);GO:0003677(DNA binding);GO:0003910(DNA ligase (ATP) activity);GO:0046872(metal ion binding);GO:0007049(cell cycle);GO:0051301(cell division);GO:0051103(DNA ligation involved in DNA repair);GO:0006310(DNA recombination);GO:0006260(DNA replication)	[L] Replication, recombination and repair	LIG1	3.5	676-694	Y	6.34184	685	1	0.1	4	0.999187
gma-MIR482c-p5_2ss12GA19CT	TTCCCAATTCCACCCATTT	XM_016332021.1	DNA ligase 1	GO:0005739(mitochondrion);GO:0005634(nucleus);GO:0005524(ATP binding);GO:0003677(DNA binding);GO:0003910(DNA ligase (ATP) activity);GO:0046872(metal ion binding);GO:0007049(cell cycle);GO:0051301(cell division);GO:0051103(DNA ligation involved in DNA repair);GO:0006310(DNA recombination);GO:0006260(DNA replication)	[L] Replication, recombination and repair	LIG1	3.5	676-694	Y	6.34184	685	1	0.1	4	0.999187
gma-MIR482c-p5_2ss12GA19CT	TTCCCAATTCCACCCATTT	XM_016332019.1	DNA ligase 1	GO:0005739(mitochondrion);GO:0005634(nucleus);GO:0005524(ATP binding);GO:0003677(DNA binding);GO:0003910(DNA ligase (ATP) activity);GO:0046872(metal ion binding);GO:0007049(cell cycle);GO:0051301(cell division);GO:0051103(DNA ligation involved in DNA repair);GO:0006310(DNA recombination);GO:0006260(DNA replication)	[L] Replication, recombination and repair	LIG1	3.5	676-694	Y	6.34184	685	1	0.1	4	0.999187
gma-MIR482c-p5_2ss12GA19CT	TTCCCAATTCCACCCATTT	XM_016332020.1	DNA ligase 1	GO:0005739(mitochondrion);GO:0005634(nucleus);GO:0005524(ATP binding);GO:0003677(DNA binding);GO:0003910(DNA ligase (ATP) activity);GO:0046872(metal ion binding);GO:0007049(cell cycle);GO:0051301(cell division);GO:0051103(DNA ligation involved in DNA repair);GO:0006310(DNA recombination);GO:0006260(DNA replication)	[L] Replication, recombination and repair	LIG1	3.5	676-694	Y	6.34184	685	1	0.1	4	0.999187
gma-MIR482c-p5_2ss12GA20CT	TTCCCAATTCCACCCATTCT	XM_016081382.1	E3 ubiquitin-protein ligase SIAH1	GO:0005737(cytoplasm);GO:0005634(nucleus);GO:0004842(ubiquitin-protein ligase activity);GO:0008270(zinc ion binding);GO:0007275(multicellular organismal development);GO:0006511(ubiquitin-dependent protein catabolic process)	[R] General function prediction only	SINAT5	3.5	726-746	Y	24622.2	737	1553	388.25	0	0.0276251
gma-MIR482c-p5_2ss12GA20CT	TTCCCAATTCCACCCATTCT	XM_016081383.1	E3 ubiquitin-protein ligase SIAH1	GO:0005737(cytoplasm);GO:0005634(nucleus);GO:0004842(ubiquitin-protein ligase activity);GO:0008270(zinc ion binding);GO:0007275(multicellular organismal development);GO:0006511(ubiquitin-dependent protein catabolic process)	[R] General function prediction only	SINAT5	3.5	726-746	Y	24622.2	737	1553	388.25	0	0.0276251
gma-MIR482c-p5_2ss12GA20CT	TTCCCAATTCCACCCATTCT	XM_016088575.1	-	GO:0005488(binding)	[R] General function prediction only	PCMP-H28	3	1459-1477	Y	12.6837	1468	1	0.2	4	0.945568
gma-MIR482c-p5_2ss12GA20CT	TTCCCAATTCCACCCATTCT	XM_016087329.1	-	GO:0005488(binding)	[R] General function prediction only	PCMP-H28	3	1462-1480	Y	12.6837	1471	1	0.2	4	0.945568
gma-MIR482c-p5_2ss12GA20CT	TTCCCAATTCCACCCATTCT	XM_016096285.1	DNA ligase 1	GO:0005739(mitochondrion);GO:0005634(nucleus);GO:0005524(ATP binding);GO:0003677(DNA binding);GO:0003910(DNA ligase (ATP) activity);GO:0046872(metal ion binding);GO:0007049(cell cycle);GO:0051301(cell division);GO:0051103(DNA ligation involved in DNA repair);GO:0006310(DNA recombination);GO:0006260(DNA replication)	[L] Replication, recombination and repair	LIG1	4	684-703	Y	6.34184	694	1	0.1	4	0.995794
gma-MIR482c-p5_2ss12GA20CT	TTCCCAATTCCACCCATTCT	XM_016096283.1	DNA ligase 1	GO:0005739(mitochondrion);GO:0005634(nucleus);GO:0005524(ATP binding);GO:0003677(DNA binding);GO:0003910(DNA ligase (ATP) activity);GO:0046872(metal ion binding);GO:0007049(cell cycle);GO:0051301(cell division);GO:0051103(DNA ligation involved in DNA repair);GO:0006310(DNA recombination);GO:0006260(DNA replication)	[L] Replication, recombination and repair	LIG1	4	684-703	Y	6.34184	694	1	0.1	4	0.995794
gma-MIR482c-p5_2ss12GA20CT	TTCCCAATTCCACCCATTCT	XM_016096282.1	DNA ligase 1	GO:0005739(mitochondrion);GO:0005634(nucleus);GO:0005524(ATP binding);GO:0003677(DNA binding);GO:0003910(DNA ligase (ATP) activity);GO:0046872(metal ion binding);GO:0007049(cell cycle);GO:0051301(cell division);GO:0051103(DNA ligation involved in DNA repair);GO:0006310(DNA recombination);GO:0006260(DNA replication)	[L] Replication, recombination and repair	LIG1	4	684-703	Y	6.34184	694	1	0.1	4	0.995794
gma-MIR482c-p5_2ss12GA20CT	TTCCCAATTCCACCCATTCT	XM_016108197.1	DNA ligase 1	GO:0005739(mitochondrion);GO:0005634(nucleus);GO:0005524(ATP binding);GO:0003677(DNA binding);GO:0003910(DNA ligase (ATP) activity);GO:0046872(metal ion binding);GO:0007049(cell cycle);GO:0051301(cell division);GO:0051103(DNA ligation involved in DNA repair);GO:0006310(DNA recombination);GO:0006260(DNA replication)	[L] Replication, recombination and repair	LIG1	4	507-526	Y	6.34184	517	1	0.1	4	0.995794
gma-MIR482c-p5_2ss12GA20CT	TTCCCAATTCCACCCATTCT	XM_016315606.1	E3 ubiquitin-protein ligase SIAH1	GO:0005737(cytoplasm);GO:0005634(nucleus);GO:0004842(ubiquitin-protein ligase activity);GO:0008270(zinc ion binding);GO:0007275(multicellular organismal development);GO:0006511(ubiquitin-dependent protein catabolic process)	[R] General function prediction only	SINAT5	3.5	726-746	Y	24717.3	737	1556	389.75	0	0.0276251
gma-MIR482c-p5_2ss12GA20CT	TTCCCAATTCCACCCATTCT	XM_016315607.1	E3 ubiquitin-protein ligase SIAH1	GO:0005737(cytoplasm);GO:0005634(nucleus);GO:0004842(ubiquitin-protein ligase activity);GO:0008270(zinc ion binding);GO:0007275(multicellular organismal development);GO:0006511(ubiquitin-dependent protein catabolic process)	[R] General function prediction only	SINAT5	3.5	726-746	Y	24717.3	737	1556	389.75	0	0.0276251
gma-MIR482c-p5_2ss12GA20CT	TTCCCAATTCCACCCATTCT	XM_016326548.1	-	GO:0005488(binding)	[R] General function prediction only	PCMP-H28	3	1462-1480	Y	12.6837	1471	1	0.2	4	0.945568
gma-MIR482c-p5_2ss12GA20CT	TTCCCAATTCCACCCATTCT	XM_016325972.1	-	GO:0005488(binding)	[R] General function prediction only	PCMP-H28	3	1462-1480	Y	12.6837	1471	1	0.2	4	0.945568
gma-MIR482c-p5_2ss12GA20CT	TTCCCAATTCCACCCATTCT	XM_016326547.1	-	GO:0005488(binding)	[R] General function prediction only	PCMP-H28	3	1462-1480	Y	12.6837	1471	1	0.2	4	0.945568
gma-MIR482c-p5_2ss12GA20CT	TTCCCAATTCCACCCATTCT	XM_016332022.1	DNA ligase 1	GO:0005739(mitochondrion);GO:0005634(nucleus);GO:0005524(ATP binding);GO:0003677(DNA binding);GO:0003910(DNA ligase (ATP) activity);GO:0046872(metal ion binding);GO:0007049(cell cycle);GO:0051301(cell division);GO:0051103(DNA ligation involved in DNA repair);GO:0006310(DNA recombination);GO:0006260(DNA replication)	[L] Replication, recombination and repair	LIG1	4	675-694	Y	6.34184	685	1	0.1	4	0.995794
gma-MIR482c-p5_2ss12GA20CT	TTCCCAATTCCACCCATTCT	XM_016332021.1	DNA ligase 1	GO:0005739(mitochondrion);GO:0005634(nucleus);GO:0005524(ATP binding);GO:0003677(DNA binding);GO:0003910(DNA ligase (ATP) activity);GO:0046872(metal ion binding);GO:0007049(cell cycle);GO:0051301(cell division);GO:0051103(DNA ligation involved in DNA repair);GO:0006310(DNA recombination);GO:0006260(DNA replication)	[L] Replication, recombination and repair	LIG1	4	675-694	Y	6.34184	685	1	0.1	4	0.995794
gma-MIR482c-p5_2ss12GA20CT	TTCCCAATTCCACCCATTCT	XM_016332020.1	DNA ligase 1	GO:0005739(mitochondrion);GO:0005634(nucleus);GO:0005524(ATP binding);GO:0003677(DNA binding);GO:0003910(DNA ligase (ATP) activity);GO:0046872(metal ion binding);GO:0007049(cell cycle);GO:0051301(cell division);GO:0051103(DNA ligation involved in DNA repair);GO:0006310(DNA recombination);GO:0006260(DNA replication)	[L] Replication, recombination and repair	LIG1	4	675-694	Y	6.34184	685	1	0.1	4	0.995794
gma-MIR482c-p5_2ss12GA20CT	TTCCCAATTCCACCCATTCT	XM_016332019.1	DNA ligase 1	GO:0005739(mitochondrion);GO:0005634(nucleus);GO:0005524(ATP binding);GO:0003677(DNA binding);GO:0003910(DNA ligase (ATP) activity);GO:0046872(metal ion binding);GO:0007049(cell cycle);GO:0051301(cell division);GO:0051103(DNA ligation involved in DNA repair);GO:0006310(DNA recombination);GO:0006260(DNA replication)	[L] Replication, recombination and repair	LIG1	4	675-694	Y	6.34184	685	1	0.1	4	0.995794
gma-MIR5037d-p5	ACCCTCAAAGGCTTCCACT	XM_016109432.1	-	-	-	-	3	393-411	Y	12.6837	402	1	0.2	4	0.973708
gma-MIR5037d-p5	ACCCTCAAAGGCTTCCACT	XM_016109433.1	-	-	-	-	3	393-411	Y	12.6837	402	1	0.2	4	0.973708
gma-MIR5037d-p5	ACCCTCAAAGGCTTCCACT	XM_016109434.1	-	-	-	-	3	393-411	Y	12.6837	402	1	0.2	4	0.973708
gma-MIR5037d-p5	ACCCTCAAAGGCTTCCACT	XM_016310546.1	-	GO:0004519(endonuclease activity);GO:0003676(nucleic acid binding)	-	-	3	750-767	Y	126.837	758	2	2	2	0.995022
gma-MIR5037d-p5	ACCCTCAAAGGCTTCCACT	XM_016346903.1	-	-	-	-	3	393-411	Y	12.6837	402	1	0.2	4	0.973708
gma-MIR5037d-p5	ACCCTCAAAGGCTTCCACT	XM_016346902.1	-	-	-	-	3	393-411	Y	12.6837	402	1	0.2	4	0.973708
gma-MIR530a-p3_1ss11GA	AGGTGCAGGTACATCTGCAGG	XM_016314306.1	DNA (cytosine-5-)-methyltransferase	GO:0016021(integral to membrane);GO:0005886(plasma membrane);GO:0005524(ATP binding);GO:0004674(protein serine/threonine kinase activity)	[K] Transcription	PERK13	4	304-324	Y	317.092	315	5	5	0	0.0773818
gma-MIR530a-p3_1ss11GA	AGGTGCAGGTACATCTGCAGG	XM_016324516.1	-	-	[O] Posttranslational modification, protein turnover, chaperones	-	4	1300-1320	Y	31.7092	1311	1	0.5	4	0.986954
gma-MIR530e-p3_1ss11GA	AGGTGCAGGTACATCTGCAGG	XM_016314306.1	DNA (cytosine-5-)-methyltransferase	GO:0016021(integral to membrane);GO:0005886(plasma membrane);GO:0005524(ATP binding);GO:0004674(protein serine/threonine kinase activity)	[K] Transcription	PERK13	4	304-324	Y	317.092	315	5	5	0	0.0773818
gma-MIR530e-p3_1ss11GA	AGGTGCAGGTACATCTGCAGG	XM_016324516.1	-	-	[O] Posttranslational modification, protein turnover, chaperones	-	4	1300-1320	Y	31.7092	1311	1	0.5	4	0.986954
gma-MIR5368-p3	GCTAGAATTCTAACCTTGT	XM_016111348.1	-	GO:0005887(integral to plasma membrane);GO:0004888(transmembrane signaling receptor activity);GO:0008283(cell proliferation);GO:0031589(cell-substrate adhesion);GO:0006909(phagocytosis);GO:0033299(secretion of lysosomal enzymes);GO:0030587(sorocarp development)	[U] Intracellular trafficking, secretion, and vesicular transport	phg1b	4	266-283	Y	31.7092	274	1	0.5	4	0.816945
gma-MIR5368-p3	GCTAGAATTCTAACCTTGT	XM_016344582.1	-	GO:0005887(integral to plasma membrane);GO:0004888(transmembrane signaling receptor activity);GO:0008283(cell proliferation);GO:0031589(cell-substrate adhesion);GO:0006909(phagocytosis);GO:0033299(secretion of lysosomal enzymes);GO:0030587(sorocarp development)	[U] Intracellular trafficking, secretion, and vesicular transport	phg1b	4	254-271	Y	31.7092	262	1	0.5	4	0.816945
gma-miR6300	GTCGTTGTAGTATAGTGG	XM_016099559.1	-	GO:0009507(chloroplast);GO:0005524(ATP binding);GO:0008026(ATP-dependent helicase activity);GO:0003723(RNA binding);GO:0008270(zinc ion binding)	[O] Posttranslational modification, protein turnover, chaperones	At4g01020	4	429-447	Y	95.1277	438	3	1.5	2	0.999962
gma-MIR6300-p3_1ss15AG_1	TGTAGTATAGTGGTGAGT	XM_016086089.1	homeobox-leucine zipper protein	GO:0005634(nucleus);GO:0043565(sequence-specific DNA binding);GO:0003700(sequence-specific DNA binding transcription factor activity);GO:0048825(cotyledon development);GO:0009913(epidermal cell differentiation)	-	PDF2	4	1810-1826	Y	31.7092	1817	1	0.5	4	0.99992
gma-MIR6300-p3_1ss6AG	GTGGTGAGTATTCCCGCC	XM_016352658.1	plant G-box-binding factor	GO:0005634(nucleus);GO:0046983(protein dimerization activity);GO:0043565(sequence-specific DNA binding);GO:0003700(sequence-specific DNA binding transcription factor activity);GO:0009738(abscisic acid mediated signaling pathway);GO:0010187(negative regulation of seed germination);GO:0045893(positive regulation of transcription, DNA-dependent);GO:0010200(response to chitin);GO:0009739(response to …	-	ABI5	4	600-616	Y	15.8546	608	1	0.25	4	0.999362
gma-MIR6300-p3_1ss6AG	GTGGTGAGTATTCCCGCC	XM_016352657.1	-	GO:0005634(nucleus);GO:0046983(protein dimerization activity);GO:0043565(sequence-specific DNA binding);GO:0003700(sequence-specific DNA binding transcription factor activity);GO:0009738(abscisic acid mediated signaling pathway);GO:0010187(negative regulation of seed germination);GO:0045893(positive regulation of transcription, DNA-dependent);GO:0010200(response to chitin);GO:0009739(response to …	-	ABI5	4	600-616	Y	15.8546	608	1	0.25	4	0.999362
gma-MIR6300-p3_1ss6AG	GTGGTGAGTATTCCCGCC	XM_016352656.1	-	GO:0005634(nucleus);GO:0046983(protein dimerization activity);GO:0043565(sequence-specific DNA binding);GO:0003700(sequence-specific DNA binding transcription factor activity);GO:0009738(abscisic acid mediated signaling pathway);GO:0010187(negative regulation of seed germination);GO:0045893(positive regulation of transcription, DNA-dependent);GO:0010200(response to chitin);GO:0009739(response to …	-	ABI5	4	600-616	Y	15.8546	608	1	0.25	4	0.999362
gma-MIR6300-p5_1ss15AG_1	TGTAGTATAGTGGTGAGT	XM_016086089.1	homeobox-leucine zipper protein	GO:0005634(nucleus);GO:0043565(sequence-specific DNA binding);GO:0003700(sequence-specific DNA binding transcription factor activity);GO:0048825(cotyledon development);GO:0009913(epidermal cell differentiation)	-	PDF2	4	1810-1826	Y	31.7092	1817	1	0.5	4	0.99992
gma-miR6300_R+2_2	GTCGTTGTAGTATAGTGGTG	XM_016099559.1	-	GO:0009507(chloroplast);GO:0005524(ATP binding);GO:0008026(ATP-dependent helicase activity);GO:0003723(RNA binding);GO:0008270(zinc ion binding)	[O] Posttranslational modification, protein turnover, chaperones	At4g01020	4	427-447	Y	95.1277	438	3	1.5	2	0.915805
gma-miR6300_R+3	GTCGTTGTAGTATAGTGGTGG	XM_016099559.1	-	GO:0009507(chloroplast);GO:0005524(ATP binding);GO:0008026(ATP-dependent helicase activity);GO:0003723(RNA binding);GO:0008270(zinc ion binding)	[O] Posttranslational modification, protein turnover, chaperones	At4g01020	4	426-447	Y	95.1277	438	3	1.5	2	0.807901
gma-miR6300_R+5_1ss5TN	GTCGNTGTAGTATAGTGGTGAGT	XM_016085960.1	20S proteasome subunit beta 4	GO:0048046(apoplast);GO:0005829(cytosol);GO:0005634(nucleus);GO:0005886(plasma membrane);GO:0005839(proteasome core complex);GO:0005774(vacuolar membrane);GO:0004298(threonine-type endopeptidase activity);GO:0051603(proteolysis involved in cellular protein catabolic process)	[O] Posttranslational modification, protein turnover, chaperones	PBD1	4	332-354	Y	126.837	344	4	2	2	0.423001
gma-miR6300_R+5_1ss5TN	GTCGNTGTAGTATAGTGGTGAGT	XM_016321869.1	20S proteasome subunit beta 4	GO:0048046(apoplast);GO:0005829(cytosol);GO:0005634(nucleus);GO:0005886(plasma membrane);GO:0005839(proteasome core complex);GO:0005774(vacuolar membrane);GO:0004298(threonine-type endopeptidase activity);GO:0051603(proteolysis involved in cellular protein catabolic process)	[O] Posttranslational modification, protein turnover, chaperones	PBD1	4	332-354	Y	126.837	344	4	2	2	0.423001
gra-MIR8657b-p5_2ss3TA19AT	TCAACAAGATCTTGATATT	XM_016093023.1	-	-	[T] Signal transduction mechanisms	-	4	344-361	Y	126.837	352	4	2	2	1
gra-MIR8657b-p5_2ss3TA19AT	TCAACAAGATCTTGATATT	XM_016331691.1	-	-	[T] Signal transduction mechanisms	-	4	344-361	Y	126.837	352	4	2	2	1
gra-MIR8657b-p5_2ss3TA19AT	TCAACAAGATCTTGATATT	XM_016345152.1	cytochrome P450, family 2, subfamily D	GO:0009055(electron carrier activity);GO:0020037(heme binding);GO:0004497(monooxygenase activity);GO:0016705(oxidoreductase activity, acting on paired donors, with incorporation or reduction of molecular oxygen)	[Q] Secondary metabolites biosynthesis, transport and catabolism	CYP71D8	3.5	779-797	Y	190.255	788	3	3	2	1
gra-MIR8762b-p3_2ss9CT17TC	TGCAACATTAACAAAGCT	XM_016084304.1	jumonji domain-containing protein 1	-	[K] Transcription	-	3.5	1870-1887	Y	31.7092	1878	1	0.5	4	0.974408
gra-MIR8762b-p3_2ss9CT17TC	TGCAACATTAACAAAGCT	XM_016087573.1	-	GO:0005634(nucleus);GO:0003677(DNA binding);GO:0003700(sequence-specific DNA binding transcription factor activity);GO:0010158(abaxial cell fate specification);GO:0009734(auxin mediated signaling pathway);GO:0009850(auxin metabolic process);GO:0010050(vegetative phase change)	-	ARF3	4	1713-1730	Y	190.255	1721	6	3	2	1
gra-MIR8762b-p3_2ss9CT17TC	TGCAACATTAACAAAGCT	XM_016095169.1	UDP-glucuronate 4-epimerase	GO:0032580(Golgi cisterna membrane);GO:0016021(integral to membrane);GO:0050662(coenzyme binding);GO:0050378(UDP-glucuronate 4-epimerase activity);GO:0005975(carbohydrate metabolic process);GO:0044237(cellular metabolic process)	[M] Cell wall/membrane/envelope biogenesis	GAE3	4	607-623	Y	221.965	615	7	3.5	2	1
gra-MIR8762b-p3_2ss9CT17TC	TGCAACATTAACAAAGCT	XM_016097194.1	-	-	-	-	3.5	4660-4677	Y	12.6837	4668	1	0.2	4	0.974408
gra-MIR8762b-p3_2ss9CT17TC	TGCAACATTAACAAAGCT	XM_016097193.1	-	-	-	-	3.5	5530-5547	Y	12.6837	5538	1	0.2	4	0.974408
gra-MIR8762b-p3_2ss9CT17TC	TGCAACATTAACAAAGCT	XM_016319491.1	jumonji domain-containing protein 1	-	[K] Transcription	-	3.5	1867-1884	Y	31.7092	1875	1	0.5	4	0.974408
gra-MIR8762b-p3_2ss9CT17TC	TGCAACATTAACAAAGCT	XM_016325067.1	-	GO:0005634(nucleus);GO:0003677(DNA binding);GO:0003700(sequence-specific DNA binding transcription factor activity);GO:0010158(abaxial cell fate specification);GO:0009734(auxin mediated signaling pathway);GO:0009850(auxin metabolic process);GO:0010050(vegetative phase change)	-	ARF3	4	1710-1727	Y	190.255	1718	6	3	2	1
gra-MIR8762b-p3_2ss9CT17TC	TGCAACATTAACAAAGCT	XM_016332430.1	-	-	-	-	3.5	4657-4674	Y	12.6837	4665	1	0.2	4	0.974408
gra-MIR8762b-p3_2ss9CT17TC	TGCAACATTAACAAAGCT	XM_016332429.1	-	-	-	-	3.5	4660-4677	Y	12.6837	4668	1	0.2	4	0.974408
gra-MIR8762b-p3_2ss9CT17TC	TGCAACATTAACAAAGCT	XM_016332428.1	-	-	-	-	3.5	5530-5547	Y	12.6837	5538	1	0.2	4	0.974408
gra-MIR8762b-p3_2ss9CT17TC	TGCAACATTAACAAAGCT	XM_016330629.1	UDP-glucuronate 4-epimerase	GO:0032580(Golgi cisterna membrane);GO:0016021(integral to membrane);GO:0050662(coenzyme binding);GO:0050378(UDP-glucuronate 4-epimerase activity);GO:0005975(carbohydrate metabolic process);GO:0044237(cellular metabolic process)	[M] Cell wall/membrane/envelope biogenesis	GAE3	4	526-542	Y	221.965	534	7	3.5	2	1
gra-MIR8762c-p3_1ss13TC	TTGTTAACTTTGCTGATTTAA	XM_016086469.1	-	GO:0005634(nucleus);GO:0005524(ATP binding);GO:0008026(ATP-dependent helicase activity);GO:0003676(nucleic acid binding)	[A] RNA processing and modification	Dhx36	3.5	3242-3262	Y	31.7092	3253	1	0.5	4	0.821813
gra-MIR8762c-p3_1ss13TC	TTGTTAACTTTGCTGATTTAA	XM_016108434.1	myb proto-oncogene protein, plant	GO:0005634(nucleus);GO:0003677(DNA binding);GO:0009738(abscisic acid mediated signaling pathway);GO:0006355(regulation of transcription, DNA-dependent);GO:0009733(response to auxin stimulus);GO:0046686(response to cadmium ion);GO:0010200(response to chitin);GO:0009723(response to ethylene stimulus);GO:0009739(response to gibberellin stimulus);GO:0009753(response to jasmonic acid stimulus);GO:0009…	[K] Transcription	MYB44	3.5	838-857	Y	412.22	849	13	6.5	2	0.919048
gra-MIR8762c-p3_1ss13TC	TTGTTAACTTTGCTGATTTAA	XM_016319763.1	adenosinetriphosphatase	GO:0005634(nucleus);GO:0005524(ATP binding);GO:0008026(ATP-dependent helicase activity);GO:0003676(nucleic acid binding)	[A] RNA processing and modification	Dhx36	3.5	3251-3271	Y	31.7092	3262	1	0.5	4	0.821813
gra-MIR8762c-p3_1ss13TC	TTGTTAACTTTGCTGATTTAA	XM_016346203.1	myb proto-oncogene protein, plant	GO:0005634(nucleus);GO:0003677(DNA binding);GO:0009738(abscisic acid mediated signaling pathway);GO:0006355(regulation of transcription, DNA-dependent);GO:0009733(response to auxin stimulus);GO:0046686(response to cadmium ion);GO:0010200(response to chitin);GO:0009723(response to ethylene stimulus);GO:0009739(response to gibberellin stimulus);GO:0009753(response to jasmonic acid stimulus);GO:0009…	[K] Transcription	MYB44	3.5	746-765	Y	412.22	757	13	6.5	2	0.919048
gra-MIR8762c-p5_1ss13TC	TTGTTAACTTTGCTGATTTAA	XM_016086469.1	-	GO:0005634(nucleus);GO:0005524(ATP binding);GO:0008026(ATP-dependent helicase activity);GO:0003676(nucleic acid binding)	[A] RNA processing and modification	Dhx36	3.5	3242-3262	Y	31.7092	3253	1	0.5	4	0.821813
gra-MIR8762c-p5_1ss13TC	TTGTTAACTTTGCTGATTTAA	XM_016108434.1	myb proto-oncogene protein, plant	GO:0005634(nucleus);GO:0003677(DNA binding);GO:0009738(abscisic acid mediated signaling pathway);GO:0006355(regulation of transcription, DNA-dependent);GO:0009733(response to auxin stimulus);GO:0046686(response to cadmium ion);GO:0010200(response to chitin);GO:0009723(response to ethylene stimulus);GO:0009739(response to gibberellin stimulus);GO:0009753(response to jasmonic acid stimulus);GO:0009…	[K] Transcription	MYB44	3.5	838-857	Y	412.22	849	13	6.5	2	0.919048
gra-MIR8762c-p5_1ss13TC	TTGTTAACTTTGCTGATTTAA	XM_016319763.1	adenosinetriphosphatase	GO:0005634(nucleus);GO:0005524(ATP binding);GO:0008026(ATP-dependent helicase activity);GO:0003676(nucleic acid binding)	[A] RNA processing and modification	Dhx36	3.5	3251-3271	Y	31.7092	3262	1	0.5	4	0.821813
gra-MIR8762c-p5_1ss13TC	TTGTTAACTTTGCTGATTTAA	XM_016346203.1	myb proto-oncogene protein, plant	GO:0005634(nucleus);GO:0003677(DNA binding);GO:0009738(abscisic acid mediated signaling pathway);GO:0006355(regulation of transcription, DNA-dependent);GO:0009733(response to auxin stimulus);GO:0046686(response to cadmium ion);GO:0010200(response to chitin);GO:0009723(response to ethylene stimulus);GO:0009739(response to gibberellin stimulus);GO:0009753(response to jasmonic acid stimulus);GO:0009…	[K] Transcription	MYB44	3.5	746-765	Y	412.22	757	13	6.5	2	0.919048
lja-miR171d-5p	TTGAGCCGCGCCAATATCACT	XM_016095115.1	-	GO:0005634(nucleus);GO:0005515(protein binding);GO:0051301(cell division);GO:0007623(circadian rhythm);GO:0006355(regulation of transcription, DNA-dependent);GO:0048768(root hair cell tip growth);GO:0006351(transcription, DNA-dependent)	-	SCL6	1	1179-1199	Y	1902.55	1190	60	30	0	0.0256774
lja-miR171d-5p	TTGAGCCGCGCCAATATCACT	XM_016095114.1	-	GO:0005634(nucleus);GO:0005515(protein binding);GO:0051301(cell division);GO:0007623(circadian rhythm);GO:0006355(regulation of transcription, DNA-dependent);GO:0048768(root hair cell tip growth);GO:0006351(transcription, DNA-dependent)	-	SCL6	1	1191-1211	Y	2917.25	1202	93	46	0	0.0256774
lja-miR171d-5p	TTGAGCCGCGCCAATATCACT	XM_016328632.1	-	GO:0005634(nucleus);GO:0005515(protein binding);GO:0051301(cell division);GO:0007623(circadian rhythm);GO:0006355(regulation of transcription, DNA-dependent);GO:0048768(root hair cell tip growth);GO:0006351(transcription, DNA-dependent)	-	SCL6	1	1185-1205	Y	1965.97	1196	63	31	0	0.0256774
lja-miR171d-5p	TTGAGCCGCGCCAATATCACT	XM_016328631.1	-	GO:0005634(nucleus);GO:0005515(protein binding);GO:0051301(cell division);GO:0007623(circadian rhythm);GO:0006355(regulation of transcription, DNA-dependent);GO:0048768(root hair cell tip growth);GO:0006351(transcription, DNA-dependent)	-	SCL6	1	1194-1214	Y	2917.25	1205	93	46	0	0.0256774
lja-miR396	TTCCACAGCTTTCTTGAACTG	XM_016075969.1	-	-	-	GRF1	3	351-372	Y	6468.68	362	714	102	0	0.14579
lja-miR396	TTCCACAGCTTTCTTGAACTG	XM_016075952.1	-	-	-	GRF1	3	438-459	Y	6468.68	449	714	102	0	0.14579
lja-miR396	TTCCACAGCTTTCTTGAACTG	XM_016075961.1	-	-	-	GRF1	3	438-459	Y	6468.68	449	714	102	0	0.14579
lja-miR396	TTCCACAGCTTTCTTGAACTG	XM_016075945.1	-	-	-	GRF1	3	438-459	Y	6468.68	449	714	102	0	0.14579
lja-miR396	TTCCACAGCTTTCTTGAACTG	XM_016079687.1	-	-	-	GRF6	3.5	693-714	Y	3202.63	704	101	50.5	0	0.0582634
lja-miR396	TTCCACAGCTTTCTTGAACTG	XM_016089194.1	-	-	-	GRF1	3	879-900	Y	63.4184	890	2	1	2	0.999996
lja-miR396	TTCCACAGCTTTCTTGAACTG	XM_016095230.1	-	-	-	GRF12	3	585-606	Y	824.44	596	52	13	2	0.999996
lja-miR396	TTCCACAGCTTTCTTGAACTG	XM_016093829.1	-	-	-	GRF1	3.5	894-915	Y	1500.9	905	71	23.6667	0	0.0582634
lja-miR396	TTCCACAGCTTTCTTGAACTG	XM_016099283.1	-	-	-	GRF5	3	285-306	Y	110.982	296	14	1.75	0	0.14579
lja-miR396	TTCCACAGCTTTCTTGAACTG	XM_016099282.1	-	-	-	GRF1	3	360-381	Y	110.982	371	14	1.75	0	0.14579
lja-miR396	TTCCACAGCTTTCTTGAACTG	XM_016099280.1	-	-	-	GRF1	3	360-381	Y	110.982	371	14	1.75	0	0.14579
lja-miR396	TTCCACAGCTTTCTTGAACTG	XM_016099281.1	-	-	-	GRF1	3	360-381	Y	110.982	371	14	1.75	0	0.14579
lja-miR396	TTCCACAGCTTTCTTGAACTG	XM_016107716.1	-	-	-	GRF3	3	251-272	Y	507.348	262	16	8	2	0.999996
lja-miR396	TTCCACAGCTTTCTTGAACTG	XM_016109236.1	-	-	-	GRF5	3	438-459	Y	10147	449	320	160	0	0.14579
lja-miR396	TTCCACAGCTTTCTTGAACTG	XM_016110625.1	-	-	-	-	3.5	244-264	Y	7.04649	255	1	0.111111	4	0.960609
lja-miR396	TTCCACAGCTTTCTTGAACTG	XM_016110624.1	-	-	-	-	3.5	256-276	Y	7.04649	267	1	0.111111	4	0.960609
lja-miR396	TTCCACAGCTTTCTTGAACTG	XM_016110623.1	-	-	-	-	3.5	370-390	Y	7.04649	381	1	0.111111	4	0.960609
lja-miR396	TTCCACAGCTTTCTTGAACTG	XM_016114261.1	Ca2+-transporting ATPase	GO:0016021(integral to membrane);GO:0005524(ATP binding);GO:0005388(calcium-transporting ATPase activity);GO:0005516(calmodulin binding);GO:0046872(metal ion binding);GO:0006754(ATP biosynthetic process)	[P] Inorganic ion transport and metabolism	ACA12	3	1976-1995	Y	21.1395	1986	1	0.333333	4	0.999794
lja-miR396	TTCCACAGCTTTCTTGAACTG	XM_016114260.1	Ca2+-transporting ATPase	GO:0016021(integral to membrane);GO:0005524(ATP binding);GO:0005388(calcium-transporting ATPase activity);GO:0005516(calmodulin binding);GO:0046872(metal ion binding);GO:0006754(ATP biosynthetic process)	[P] Inorganic ion transport and metabolism	ACA12	3	1976-1995	Y	21.1395	1986	1	0.333333	4	0.999794
lja-miR396	TTCCACAGCTTTCTTGAACTG	XM_016114925.1	-	-	-	GRF3	3	558-579	Y	5453.99	569	172	86	0	0.14579
lja-miR396	TTCCACAGCTTTCTTGAACTG	XM_016308399.1	-	-	-	GRF1	3.5	726-747	Y	3202.63	737	101	50.5	0	0.0582634
lja-miR396	TTCCACAGCTTTCTTGAACTG	XM_016116927.1	-	-	-	GRF1	3.5	882-903	Y	1500.9	893	71	23.6667	0	0.0582634
lja-miR396	TTCCACAGCTTTCTTGAACTG	XM_016307492.1	-	-	-	GRF1	3.5	915-936	Y	1500.9	926	71	23.6667	0	0.0582634
lja-miR396	TTCCACAGCTTTCTTGAACTG	XM_016328746.1	-	-	-	GRF12	3	576-597	Y	824.44	587	52	13	2	0.999996
lja-miR396	TTCCACAGCTTTCTTGAACTG	XM_016328745.1	-	-	-	GRF12	3	612-633	Y	824.44	623	52	13	2	0.999996
lja-miR396	TTCCACAGCTTTCTTGAACTG	XM_016326140.1	-	-	-	GRF1	3	873-894	Y	63.4184	884	2	1	2	0.999996
lja-miR396	TTCCACAGCTTTCTTGAACTG	XM_016330659.1	-	-	-	GRF12	3	609-630	Y	824.44	620	52	13	2	0.999996
lja-miR396	TTCCACAGCTTTCTTGAACTG	XM_016333615.1	-	-	-	GRF4	3	279-300	Y	110.982	290	14	1.75	0	0.14579
lja-miR396	TTCCACAGCTTTCTTGAACTG	XM_016333613.1	-	-	-	GRF1	3	354-375	Y	110.982	365	14	1.75	0	0.14579
lja-miR396	TTCCACAGCTTTCTTGAACTG	XM_016333614.1	-	-	-	GRF1	3	354-375	Y	110.982	365	14	1.75	0	0.14579
lja-miR396	TTCCACAGCTTTCTTGAACTG	XM_016333612.1	-	-	-	GRF1	3	354-375	Y	110.982	365	14	1.75	0	0.14579
lja-miR396	TTCCACAGCTTTCTTGAACTG	XM_016349188.1	Ca2+-transporting ATPase	GO:0016021(integral to membrane);GO:0005524(ATP binding);GO:0005388(calcium-transporting ATPase activity);GO:0005516(calmodulin binding);GO:0046872(metal ion binding);GO:0006754(ATP biosynthetic process)	[P] Inorganic ion transport and metabolism	ACA12	3	2087-2106	Y	21.1395	2097	1	0.333333	4	0.999794
lja-miR396	TTCCACAGCTTTCTTGAACTG	XM_016346796.1	-	-	-	GRF5	3	318-339	Y	10147	329	320	160	0	0.14579
lja-miR396	TTCCACAGCTTTCTTGAACTG	XM_016345730.1	-	-	-	GRF3	3	261-282	Y	507.348	272	16	8	0	0.14579
lja-miR396	TTCCACAGCTTTCTTGAACTG	XM_016347270.1	-	-	-	GRF1	3	351-372	Y	6468.68	362	714	102	0	0.14579
lja-miR396	TTCCACAGCTTTCTTGAACTG	XM_016347276.1	-	-	-	GRF1	3	351-372	Y	6468.68	362	714	102	0	0.14579
lja-miR396	TTCCACAGCTTTCTTGAACTG	XM_016347284.1	-	-	-	GRF1	3	351-372	Y	6468.68	362	714	102	0	0.14579
lja-miR396	TTCCACAGCTTTCTTGAACTG	XM_016348560.1	-	-	-	-	3.5	256-276	Y	7.04649	267	1	0.111111	4	0.960609
lja-miR396	TTCCACAGCTTTCTTGAACTG	XM_016348559.1	-	-	-	-	3.5	277-297	Y	7.04649	288	1	0.111111	4	0.960609
lja-miR396	TTCCACAGCTTTCTTGAACTG	XM_016348558.1	-	-	-	-	3.5	370-390	Y	7.04649	381	1	0.111111	4	0.960609
lja-miR396	TTCCACAGCTTTCTTGAACTG	XM_016348557.1	-	-	-	-	3.5	391-411	Y	7.04649	402	1	0.111111	4	0.960609
lja-miR396	TTCCACAGCTTTCTTGAACTG	XM_016348556.1	-	-	-	-	3.5	463-483	Y	7.04649	474	1	0.111111	4	0.960609
lja-miR396	TTCCACAGCTTTCTTGAACTG	XM_016348555.1	-	-	-	-	3.5	484-504	Y	7.04649	495	1	0.111111	4	0.960609
lja-miR396	TTCCACAGCTTTCTTGAACTG	XM_016351908.1	-	-	-	GRF4	3	246-267	Y	1712.3	257	54	27	0	0.14579
lja-miR396	TTCCACAGCTTTCTTGAACTG	XM_016351907.1	-	-	-	GRF4	3	426-447	Y	1712.3	437	54	27	0	0.14579
lja-miR396	TTCCACAGCTTTCTTGAACTG	XM_016352635.1	-	-	-	GRF3	3	561-582	Y	5453.99	572	172	86	0	0.14579
lja-MIR7539-p3_1ss7TA	ATTTCAAAATACCTCTCT	XM_016076000.1	-	GO:0005829(cytosol);GO:0003730(mRNA 3'-UTR binding);GO:0006417(regulation of translation)	[J] Translation, ribosomal structure and biogenesis	APUM2	2.5	219-236	Y	31.7092	227	1	0.5	4	0.65975
lja-MIR7539-p3_1ss7TA	ATTTCAAAATACCTCTCT	XM_016101767.1	-	GO:0005789(endoplasmic reticulum membrane);GO:0016021(integral to membrane)	[R] General function prediction only	ERLIN2	4	1025-1041	Y	31.7092	1032	1	0.5	4	0.999999
lja-MIR7539-p3_1ss7TA	ATTTCAAAATACCTCTCT	XM_016115732.1	-	GO:0005730(nucleolus);GO:0005654(nucleoplasm);GO:0006364(rRNA processing)	-	AGAP007128	4	563-580	Y	105.697	571	5	1.66667	2	1
lja-MIR7539-p3_1ss7TA	ATTTCAAAATACCTCTCT	XM_016306537.1	-	GO:0033150(cytoskeletal calyx);GO:0030154(cell differentiation);GO:0007275(multicellular organismal development);GO:0007283(spermatogenesis)	[A] RNA processing and modification	CYLC2	4	530-547	Y	105.697	538	5	1.66667	2	1
lja-MIR7539-p3_1ss7TA	ATTTCAAAATACCTCTCT	XM_016306536.1	-	-	-	-	4	530-547	Y	105.697	538	5	1.66667	2	1
lja-MIR7539-p3_1ss7TA	ATTTCAAAATACCTCTCT	XM_016310741.1	-	GO:0005829(cytosol);GO:0003730(mRNA 3'-UTR binding);GO:0006417(regulation of translation)	[J] Translation, ribosomal structure and biogenesis	APUM2	2.5	222-239	Y	31.7092	230	1	0.5	4	0.65975
lja-MIR7539-p3_1ss7TA	ATTTCAAAATACCTCTCT	XM_016338853.1	-	-	-	BAG1	3.5	1165-1181	Y	348.801	1173	11	5.5	2	0.99989
lja-MIR7539-p3_1ss7TA	ATTTCAAAATACCTCTCT	XM_016335398.1	-	GO:0005789(endoplasmic reticulum membrane);GO:0016021(integral to membrane)	[R] General function prediction only	erlin2-b	4	1025-1041	Y	31.7092	1032	1	0.5	4	0.999999
lus-miR159b_R+2_1ss21CT	TTTGGATTGAAGGGAGCTCTTTT	XM_016077826.1	-	-	-	-	3.5	510-532	Y	329.776	523	26	5.2	0	0.0237259
lus-miR159b_R+2_1ss21CT	TTTGGATTGAAGGGAGCTCTTTT	XM_016092905.1	-	-	-	-	3	597-619	Y	710.287	610	56	11.2	0	0.0353769
lus-miR159b_R+2_1ss21CT	TTTGGATTGAAGGGAGCTCTTTT	XM_016092906.1	-	-	-	-	3	597-619	Y	710.287	610	56	11.2	0	0.0353769
lus-miR159b_R+2_1ss21CT	TTTGGATTGAAGGGAGCTCTTTT	XM_016313806.1	-	-	-	-	3.5	546-568	Y	329.776	559	26	5.2	0	0.0237259
lus-miR159b_R+2_1ss21CT	TTTGGATTGAAGGGAGCTCTTTT	XM_016313805.1	-	-	-	-	3.5	546-568	Y	329.776	559	26	5.2	0	0.0237259
lus-miR159b_R+2_1ss21CT	TTTGGATTGAAGGGAGCTCTTTT	XM_016313803.1	-	-	-	-	3.5	546-568	Y	329.776	559	26	5.2	0	0.0237259
lus-miR159b_R+2_1ss21CT	TTTGGATTGAAGGGAGCTCTTTT	XM_016313802.1	-	-	-	-	3.5	546-568	Y	329.776	559	26	5.2	0	0.0237259
lus-miR159b_R+2_1ss21CT	TTTGGATTGAAGGGAGCTCTTTT	XM_016327466.1	-	-	-	-	3	594-616	Y	710.287	607	56	11.2	0	0.0353769
lus-miR159b_R+2_1ss21CT	TTTGGATTGAAGGGAGCTCTTTT	XM_016327465.1	-	-	-	-	3	594-616	Y	710.287	607	56	11.2	0	0.0353769
lus-miR159b_R+2_1ss21CT	TTTGGATTGAAGGGAGCTCTTTT	XM_016327464.1	-	-	-	-	3	594-616	Y	710.287	607	56	11.2	0	0.0353769
lus-miR159c_1ss6AT	TTTGGTTTGAAGGGAGCTCTT	XM_016077826.1	-	-	-	-	1.5	512-532	Y	329.776	523	26	5.2	0	0.0295689
lus-miR159c_1ss6AT	TTTGGTTTGAAGGGAGCTCTT	XM_016092906.1	-	-	-	-	1	599-619	Y	710.287	610	56	11.2	0	0.0319931
lus-miR159c_1ss6AT	TTTGGTTTGAAGGGAGCTCTT	XM_016092905.1	-	-	-	-	1	599-619	Y	710.287	610	56	11.2	0	0.0319931
lus-miR159c_1ss6AT	TTTGGTTTGAAGGGAGCTCTT	XM_016094311.1	NIMA (never in mitosis gene a)-related kinase	GO:0005524(ATP binding);GO:0004674(protein serine/threonine kinase activity)	[R] General function prediction only	NEK6	4	1025-1044	Y	126.837	1035	4	2	2	0.992911
lus-miR159c_1ss6AT	TTTGGTTTGAAGGGAGCTCTT	XM_016108124.1	myb proto-oncogene protein, plant	GO:0005634(nucleus);GO:0003677(DNA binding);GO:0030154(cell differentiation);GO:0009908(flower development);GO:0006355(regulation of transcription, DNA-dependent);GO:0006351(transcription, DNA-dependent)	[K] Transcription	GAM1	2	992-1012	Y	31.7092	1003	1	0.5	4	0.447301
lus-miR159c_1ss6AT	TTTGGTTTGAAGGGAGCTCTT	XM_016313806.1	-	-	-	-	1.5	548-568	Y	329.776	559	26	5.2	0	0.0295689
lus-miR159c_1ss6AT	TTTGGTTTGAAGGGAGCTCTT	XM_016313805.1	-	-	-	-	1.5	548-568	Y	329.776	559	26	5.2	0	0.0295689
lus-miR159c_1ss6AT	TTTGGTTTGAAGGGAGCTCTT	XM_016313803.1	-	-	-	-	1.5	548-568	Y	329.776	559	26	5.2	0	0.0295689
lus-miR159c_1ss6AT	TTTGGTTTGAAGGGAGCTCTT	XM_016313802.1	-	-	-	-	1.5	548-568	Y	329.776	559	26	5.2	0	0.0295689
lus-miR159c_1ss6AT	TTTGGTTTGAAGGGAGCTCTT	XM_016327466.1	-	-	-	-	1	596-616	Y	710.287	607	56	11.2	0	0.0319931
lus-miR159c_1ss6AT	TTTGGTTTGAAGGGAGCTCTT	XM_016327464.1	-	-	-	-	1	596-616	Y	710.287	607	56	11.2	0	0.0319931
lus-miR159c_1ss6AT	TTTGGTTTGAAGGGAGCTCTT	XM_016327465.1	-	-	-	-	1	596-616	Y	710.287	607	56	11.2	0	0.0319931
lus-miR159c_1ss6AT	TTTGGTTTGAAGGGAGCTCTT	XM_016328121.1	NIMA (never in mitosis gene a)-related kinase	GO:0005524(ATP binding);GO:0004674(protein serine/threonine kinase activity)	[R] General function prediction only	NEK6	4	1037-1056	Y	126.837	1047	4	2	2	0.992911
lus-miR159c_1ss6AT	TTTGGTTTGAAGGGAGCTCTT	XM_016350463.1	myb proto-oncogene protein, plant	GO:0005634(nucleus);GO:0003677(DNA binding);GO:0030154(cell differentiation);GO:0009908(flower development);GO:0006355(regulation of transcription, DNA-dependent);GO:0006351(transcription, DNA-dependent)	[K] Transcription	GAM1	2	1016-1036	Y	31.7092	1027	1	0.5	4	0.447301
mdm-miR156a_1ss11GA	TGACAGAAGAAAGTGAGCAC	XM_016088253.1	-	GO:0005634(nucleus);GO:0003677(DNA binding);GO:0046872(metal ion binding);GO:0006355(regulation of transcription, DNA-dependent);GO:0006351(transcription, DNA-dependent)	-	SPL6	3	1061-1080	Y	42.279	1071	4	0.666667	2	0.999988
mdm-miR156a_1ss11GA	TGACAGAAGAAAGTGAGCAC	XM_016088245.1	-	GO:0005634(nucleus);GO:0003677(DNA binding);GO:0046872(metal ion binding);GO:0006355(regulation of transcription, DNA-dependent);GO:0006351(transcription, DNA-dependent)	-	SPL6	3	1103-1122	Y	42.279	1113	4	0.666667	2	0.999988
mdm-miR156a_1ss11GA	TGACAGAAGAAAGTGAGCAC	XM_016088237.1	-	GO:0005634(nucleus);GO:0003677(DNA binding);GO:0046872(metal ion binding);GO:0006355(regulation of transcription, DNA-dependent);GO:0006351(transcription, DNA-dependent)	-	SPL6	3	1109-1128	Y	42.279	1119	4	0.666667	2	0.999988
mdm-miR156a_1ss11GA	TGACAGAAGAAAGTGAGCAC	XM_016090387.1	-	GO:0005634(nucleus);GO:0003677(DNA binding);GO:0046872(metal ion binding);GO:0006355(regulation of transcription, DNA-dependent);GO:0006351(transcription, DNA-dependent)	-	SPL6	3	1199-1218	Y	348.801	1209	11	5.5	2	0.999988
mdm-miR156a_1ss11GA	TGACAGAAGAAAGTGAGCAC	XM_016100122.1	-	-	-	SPL13A	3	953-972	Y	317.092	963	25	5	2	0.999988
mdm-miR156a_1ss11GA	TGACAGAAGAAAGTGAGCAC	XM_016100123.1	-	-	-	SPL13A	3	953-972	Y	317.092	963	25	5	2	0.999988
mdm-miR156a_1ss11GA	TGACAGAAGAAAGTGAGCAC	XM_016102908.1	-	GO:0005634(nucleus);GO:0003677(DNA binding);GO:0046872(metal ion binding);GO:0006355(regulation of transcription, DNA-dependent);GO:0006351(transcription, DNA-dependent)	-	SPL3	3	929-948	Y	12.6837	939	1	0.2	4	0.999574
mdm-miR156a_1ss11GA	TGACAGAAGAAAGTGAGCAC	XM_016102524.1	-	GO:0005634(nucleus);GO:0003677(DNA binding);GO:0046872(metal ion binding);GO:0006355(regulation of transcription, DNA-dependent);GO:0006351(transcription, DNA-dependent)	-	SPL12	3	1019-1038	Y	79.2731	1029	5	1.25	2	0.999988
mdm-miR156a_1ss11GA	TGACAGAAGAAAGTGAGCAC	XM_016102523.1	-	GO:0005634(nucleus);GO:0003677(DNA binding);GO:0046872(metal ion binding);GO:0006355(regulation of transcription, DNA-dependent);GO:0006351(transcription, DNA-dependent)	-	SPL12	3	1031-1050	Y	79.2731	1041	5	1.25	2	0.999988
mdm-miR156a_1ss11GA	TGACAGAAGAAAGTGAGCAC	XM_016102522.1	-	GO:0005634(nucleus);GO:0003677(DNA binding);GO:0046872(metal ion binding);GO:0006355(regulation of transcription, DNA-dependent);GO:0006351(transcription, DNA-dependent)	-	SPL12	3	1034-1053	Y	79.2731	1044	5	1.25	2	0.999988
mdm-miR156a_1ss11GA	TGACAGAAGAAAGTGAGCAC	XM_016102906.1	-	GO:0005634(nucleus);GO:0003677(DNA binding);GO:0046872(metal ion binding);GO:0006355(regulation of transcription, DNA-dependent);GO:0006351(transcription, DNA-dependent)	-	SPL3	3	1058-1077	Y	12.6837	1068	1	0.2	4	0.999574
mdm-miR156a_1ss11GA	TGACAGAAGAAAGTGAGCAC	XM_016102905.1	-	GO:0005634(nucleus);GO:0003677(DNA binding);GO:0046872(metal ion binding);GO:0006355(regulation of transcription, DNA-dependent);GO:0006351(transcription, DNA-dependent)	-	SPL3	3	1058-1077	Y	12.6837	1068	1	0.2	4	0.999574
mdm-miR156a_1ss11GA	TGACAGAAGAAAGTGAGCAC	XM_016113869.1	-	GO:0005737(cytoplasm);GO:0005634(nucleus);GO:0003677(DNA binding);GO:0046872(metal ion binding);GO:0048366(leaf development);GO:2000025(regulation of leaf formation);GO:0006355(regulation of transcription, DNA-dependent);GO:0006351(transcription, DNA-dependent);GO:0010228(vegetative to reproductive phase transition of meristem)	-	SPL9	3	635-654	Y	31.7092	645	1	0.5	4	0.999574
mdm-miR156a_1ss11GA	TGACAGAAGAAAGTGAGCAC	XM_016115819.1	-	GO:0005634(nucleus);GO:0003677(DNA binding);GO:0046872(metal ion binding);GO:0006355(regulation of transcription, DNA-dependent);GO:0006351(transcription, DNA-dependent)	-	SPL18	3	824-843	Y	63.4184	834	2	1	2	0.999988
mdm-miR156a_1ss11GA	TGACAGAAGAAAGTGAGCAC	XM_016113848.1	-	-	-	-	4	2977-2995	Y	126.837	2986	4	2	2	0.998638
mdm-miR156a_1ss11GA	TGACAGAAGAAAGTGAGCAC	XM_016306738.1	-	GO:0005634(nucleus);GO:0003677(DNA binding);GO:0046872(metal ion binding);GO:0006355(regulation of transcription, DNA-dependent);GO:0006351(transcription, DNA-dependent)	-	SPL18	3	824-843	Y	63.4184	834	2	1	2	0.999988
mdm-miR156a_1ss11GA	TGACAGAAGAAAGTGAGCAC	XM_016324670.1	-	GO:0005634(nucleus);GO:0003677(DNA binding);GO:0046872(metal ion binding);GO:0006355(regulation of transcription, DNA-dependent);GO:0006351(transcription, DNA-dependent)	-	SPL6	3	1199-1218	Y	348.801	1209	11	5.5	2	0.999988
mdm-miR156a_1ss11GA	TGACAGAAGAAAGTGAGCAC	XM_016334079.1	-	-	-	SPL13A	3	953-972	Y	317.092	963	25	5	2	0.999988
mdm-miR156a_1ss11GA	TGACAGAAGAAAGTGAGCAC	XM_016334080.1	-	-	-	SPL13A	3	953-972	Y	317.092	963	25	5	2	0.999988
mdm-miR156a_1ss11GA	TGACAGAAGAAAGTGAGCAC	XM_016334078.1	-	-	-	SPL13A	3	953-972	Y	317.092	963	25	5	2	0.999988
mdm-miR156a_1ss11GA	TGACAGAAGAAAGTGAGCAC	XM_016337583.1	-	GO:0005634(nucleus);GO:0003677(DNA binding);GO:0046872(metal ion binding);GO:0006355(regulation of transcription, DNA-dependent);GO:0006351(transcription, DNA-dependent)	-	SPL12	3	1016-1035	Y	79.2731	1026	5	1.25	2	0.999988
mdm-miR156a_1ss11GA	TGACAGAAGAAAGTGAGCAC	XM_016338293.1	-	GO:0005634(nucleus);GO:0003677(DNA binding);GO:0046872(metal ion binding);GO:0006355(regulation of transcription, DNA-dependent);GO:0006351(transcription, DNA-dependent)	-	SPL6	3	1076-1095	Y	42.279	1086	4	0.666667	2	0.999988
mdm-miR156a_1ss11GA	TGACAGAAGAAAGTGAGCAC	XM_016338284.1	-	GO:0005634(nucleus);GO:0003677(DNA binding);GO:0046872(metal ion binding);GO:0006355(regulation of transcription, DNA-dependent);GO:0006351(transcription, DNA-dependent)	-	SPL6	3	1118-1137	Y	42.279	1128	4	0.666667	2	0.999988
mdm-miR156a_1ss11GA	TGACAGAAGAAAGTGAGCAC	XM_016338275.1	-	GO:0005634(nucleus);GO:0003677(DNA binding);GO:0046872(metal ion binding);GO:0006355(regulation of transcription, DNA-dependent);GO:0006351(transcription, DNA-dependent)	-	SPL6	3	1124-1143	Y	42.279	1134	4	0.666667	2	0.999988
mdm-miR156a_1ss11GA	TGACAGAAGAAAGTGAGCAC	XM_016341476.1	-	GO:0005634(nucleus);GO:0003677(DNA binding);GO:0046872(metal ion binding);GO:0006355(regulation of transcription, DNA-dependent);GO:0006351(transcription, DNA-dependent)	-	SPL3	3	929-948	Y	12.6837	939	1	0.2	4	0.999574
mdm-miR156a_1ss11GA	TGACAGAAGAAAGTGAGCAC	XM_016341475.1	-	GO:0005634(nucleus);GO:0003677(DNA binding);GO:0046872(metal ion binding);GO:0006355(regulation of transcription, DNA-dependent);GO:0006351(transcription, DNA-dependent)	-	SPL3	3	1058-1077	Y	12.6837	1068	1	0.2	4	0.999574
mdm-miR156a_1ss11GA	TGACAGAAGAAAGTGAGCAC	XM_016351960.1	-	GO:0005737(cytoplasm);GO:0005634(nucleus);GO:0003677(DNA binding);GO:0046872(metal ion binding);GO:0048366(leaf development);GO:2000025(regulation of leaf formation);GO:0006355(regulation of transcription, DNA-dependent);GO:0006351(transcription, DNA-dependent);GO:0010228(vegetative to reproductive phase transition of meristem)	-	SPL9	3	752-771	Y	31.7092	762	1	0.5	4	0.999574
mdm-miR156a_1ss11GA	TGACAGAAGAAAGTGAGCAC	XM_016349490.1	-	-	-	-	4	3010-3028	Y	126.837	3019	4	2	2	0.998638
mdm-miR156ad_R-1	TGACAGAAGAAAGTGAGCA	XM_016088253.1	-	GO:0005634(nucleus);GO:0003677(DNA binding);GO:0046872(metal ion binding);GO:0006355(regulation of transcription, DNA-dependent);GO:0006351(transcription, DNA-dependent)	-	SPL6	3	1062-1080	Y	42.279	1071	4	0.666667	2	1
mdm-miR156ad_R-1	TGACAGAAGAAAGTGAGCA	XM_016088245.1	-	GO:0005634(nucleus);GO:0003677(DNA binding);GO:0046872(metal ion binding);GO:0006355(regulation of transcription, DNA-dependent);GO:0006351(transcription, DNA-dependent)	-	SPL6	3	1104-1122	Y	42.279	1113	4	0.666667	2	1
mdm-miR156ad_R-1	TGACAGAAGAAAGTGAGCA	XM_016088237.1	-	GO:0005634(nucleus);GO:0003677(DNA binding);GO:0046872(metal ion binding);GO:0006355(regulation of transcription, DNA-dependent);GO:0006351(transcription, DNA-dependent)	-	SPL6	3	1110-1128	Y	42.279	1119	4	0.666667	2	1
mdm-miR156ad_R-1	TGACAGAAGAAAGTGAGCA	XM_016090387.1	-	GO:0005634(nucleus);GO:0003677(DNA binding);GO:0046872(metal ion binding);GO:0006355(regulation of transcription, DNA-dependent);GO:0006351(transcription, DNA-dependent)	-	SPL6	3	1200-1218	Y	348.801	1209	11	5.5	2	1
mdm-miR156ad_R-1	TGACAGAAGAAAGTGAGCA	XM_016100122.1	-	-	-	SPL13A	3	954-972	Y	317.092	963	25	5	2	1
mdm-miR156ad_R-1	TGACAGAAGAAAGTGAGCA	XM_016100123.1	-	-	-	SPL13A	3	954-972	Y	317.092	963	25	5	2	1
mdm-miR156ad_R-1	TGACAGAAGAAAGTGAGCA	XM_016102908.1	-	GO:0005634(nucleus);GO:0003677(DNA binding);GO:0046872(metal ion binding);GO:0006355(regulation of transcription, DNA-dependent);GO:0006351(transcription, DNA-dependent)	-	SPL3	3	930-948	Y	12.6837	939	1	0.2	4	0.999986
mdm-miR156ad_R-1	TGACAGAAGAAAGTGAGCA	XM_016102524.1	-	GO:0005634(nucleus);GO:0003677(DNA binding);GO:0046872(metal ion binding);GO:0006355(regulation of transcription, DNA-dependent);GO:0006351(transcription, DNA-dependent)	-	SPL12	3	1020-1038	Y	79.2731	1029	5	1.25	2	1
mdm-miR156ad_R-1	TGACAGAAGAAAGTGAGCA	XM_016102523.1	-	GO:0005634(nucleus);GO:0003677(DNA binding);GO:0046872(metal ion binding);GO:0006355(regulation of transcription, DNA-dependent);GO:0006351(transcription, DNA-dependent)	-	SPL12	3	1032-1050	Y	79.2731	1041	5	1.25	2	1
mdm-miR156ad_R-1	TGACAGAAGAAAGTGAGCA	XM_016102522.1	-	GO:0005634(nucleus);GO:0003677(DNA binding);GO:0046872(metal ion binding);GO:0006355(regulation of transcription, DNA-dependent);GO:0006351(transcription, DNA-dependent)	-	SPL12	3	1035-1053	Y	79.2731	1044	5	1.25	2	1
mdm-miR156ad_R-1	TGACAGAAGAAAGTGAGCA	XM_016102906.1	-	GO:0005634(nucleus);GO:0003677(DNA binding);GO:0046872(metal ion binding);GO:0006355(regulation of transcription, DNA-dependent);GO:0006351(transcription, DNA-dependent)	-	SPL3	3	1059-1077	Y	12.6837	1068	1	0.2	4	0.999986
mdm-miR156ad_R-1	TGACAGAAGAAAGTGAGCA	XM_016102905.1	-	GO:0005634(nucleus);GO:0003677(DNA binding);GO:0046872(metal ion binding);GO:0006355(regulation of transcription, DNA-dependent);GO:0006351(transcription, DNA-dependent)	-	SPL3	3	1059-1077	Y	12.6837	1068	1	0.2	4	0.999986
mdm-miR156ad_R-1	TGACAGAAGAAAGTGAGCA	XM_016113869.1	-	GO:0005737(cytoplasm);GO:0005634(nucleus);GO:0003677(DNA binding);GO:0046872(metal ion binding);GO:0048366(leaf development);GO:2000025(regulation of leaf formation);GO:0006355(regulation of transcription, DNA-dependent);GO:0006351(transcription, DNA-dependent);GO:0010228(vegetative to reproductive phase transition of meristem)	-	SPL9	3	636-654	Y	31.7092	645	1	0.5	4	0.999986
mdm-miR156ad_R-1	TGACAGAAGAAAGTGAGCA	XM_016115819.1	-	GO:0005634(nucleus);GO:0003677(DNA binding);GO:0046872(metal ion binding);GO:0006355(regulation of transcription, DNA-dependent);GO:0006351(transcription, DNA-dependent)	-	SPL18	3	825-843	Y	63.4184	834	2	1	2	1
mdm-miR156ad_R-1	TGACAGAAGAAAGTGAGCA	XM_016306738.1	-	GO:0005634(nucleus);GO:0003677(DNA binding);GO:0046872(metal ion binding);GO:0006355(regulation of transcription, DNA-dependent);GO:0006351(transcription, DNA-dependent)	-	SPL18	3	825-843	Y	63.4184	834	2	1	2	1
mdm-miR156ad_R-1	TGACAGAAGAAAGTGAGCA	XM_016319718.1	aquaporin TIP	GO:0042807(central vacuole);GO:0009941(chloroplast envelope);GO:0016021(integral to membrane);GO:0009505(plant-type cell wall);GO:0009705(plant-type vacuole membrane);GO:0005886(plasma membrane);GO:0009506(plasmodesma);GO:0000326(protein storage vacuole);GO:0051739(ammonia transmembrane transporter activity);GO:0015200(methylammonium transmembrane transporter activity);GO:0015250(water channel ac…	[G] Carbohydrate transport and metabolism	TIP2-1	4	350-367	Y	63.4184	358	1	1	4	0.999969
mdm-miR156ad_R-1	TGACAGAAGAAAGTGAGCA	XM_016324670.1	-	GO:0005634(nucleus);GO:0003677(DNA binding);GO:0046872(metal ion binding);GO:0006355(regulation of transcription, DNA-dependent);GO:0006351(transcription, DNA-dependent)	-	SPL6	3	1200-1218	Y	348.801	1209	11	5.5	2	1
mdm-miR156ad_R-1	TGACAGAAGAAAGTGAGCA	XM_016334079.1	-	-	-	SPL13A	3	954-972	Y	317.092	963	25	5	2	1
mdm-miR156ad_R-1	TGACAGAAGAAAGTGAGCA	XM_016334080.1	-	-	-	SPL13A	3	954-972	Y	317.092	963	25	5	2	1
mdm-miR156ad_R-1	TGACAGAAGAAAGTGAGCA	XM_016334078.1	-	-	-	SPL13A	3	954-972	Y	317.092	963	25	5	2	1
mdm-miR156ad_R-1	TGACAGAAGAAAGTGAGCA	XM_016337583.1	-	GO:0005634(nucleus);GO:0003677(DNA binding);GO:0046872(metal ion binding);GO:0006355(regulation of transcription, DNA-dependent);GO:0006351(transcription, DNA-dependent)	-	SPL12	3	1017-1035	Y	79.2731	1026	5	1.25	2	1
mdm-miR156ad_R-1	TGACAGAAGAAAGTGAGCA	XM_016338293.1	-	GO:0005634(nucleus);GO:0003677(DNA binding);GO:0046872(metal ion binding);GO:0006355(regulation of transcription, DNA-dependent);GO:0006351(transcription, DNA-dependent)	-	SPL6	3	1077-1095	Y	42.279	1086	4	0.666667	2	1
mdm-miR156ad_R-1	TGACAGAAGAAAGTGAGCA	XM_016338284.1	-	GO:0005634(nucleus);GO:0003677(DNA binding);GO:0046872(metal ion binding);GO:0006355(regulation of transcription, DNA-dependent);GO:0006351(transcription, DNA-dependent)	-	SPL6	3	1119-1137	Y	42.279	1128	4	0.666667	2	1
mdm-miR156ad_R-1	TGACAGAAGAAAGTGAGCA	XM_016338275.1	-	GO:0005634(nucleus);GO:0003677(DNA binding);GO:0046872(metal ion binding);GO:0006355(regulation of transcription, DNA-dependent);GO:0006351(transcription, DNA-dependent)	-	SPL6	3	1125-1143	Y	42.279	1134	4	0.666667	2	1
mdm-miR156ad_R-1	TGACAGAAGAAAGTGAGCA	XM_016341476.1	-	GO:0005634(nucleus);GO:0003677(DNA binding);GO:0046872(metal ion binding);GO:0006355(regulation of transcription, DNA-dependent);GO:0006351(transcription, DNA-dependent)	-	SPL3	3	930-948	Y	12.6837	939	1	0.2	4	0.999986
mdm-miR156ad_R-1	TGACAGAAGAAAGTGAGCA	XM_016341475.1	-	GO:0005634(nucleus);GO:0003677(DNA binding);GO:0046872(metal ion binding);GO:0006355(regulation of transcription, DNA-dependent);GO:0006351(transcription, DNA-dependent)	-	SPL3	3	1059-1077	Y	12.6837	1068	1	0.2	4	0.999986
mdm-miR156ad_R-1	TGACAGAAGAAAGTGAGCA	XM_016348783.1	tubulin beta	GO:0005737(cytoplasm);GO:0016020(membrane);GO:0005874(microtubule);GO:0005525(GTP binding);GO:0003924(GTPase activity);GO:0005515(protein binding);GO:0005198(structural molecule activity);GO:0007018(microtubule-based movement);GO:0051258(protein polymerization);GO:0009651(response to salt stress)	[Z] Cytoskeleton	TUBB8	4	491-508	Y	63.4184	500	2	1	3	0.813487
mdm-miR156ad_R-1	TGACAGAAGAAAGTGAGCA	XM_016351960.1	-	GO:0005737(cytoplasm);GO:0005634(nucleus);GO:0003677(DNA binding);GO:0046872(metal ion binding);GO:0048366(leaf development);GO:2000025(regulation of leaf formation);GO:0006355(regulation of transcription, DNA-dependent);GO:0006351(transcription, DNA-dependent);GO:0010228(vegetative to reproductive phase transition of meristem)	-	SPL9	3	753-771	Y	31.7092	762	1	0.5	4	0.999986
mdm-miR166a_L+2R-2	TCTCGGACCAGGCTTCATTCC	XM_016077193.1	homeobox-leucine zipper protein	GO:0005634(nucleus);GO:0043565(sequence-specific DNA binding);GO:0003700(sequence-specific DNA binding transcription factor activity);GO:0030154(cell differentiation);GO:0048263(determination of dorsal identity);GO:0009965(leaf morphogenesis);GO:0010014(meristem initiation);GO:0010087(phloem or xylem histogenesis);GO:0010075(regulation of meristem growth)	-	ATHB-15	4	550-570	Y	63.4184	561	5	1	2	0.561709
mdm-miR166a_L+2R-2	TCTCGGACCAGGCTTCATTCC	XM_016314566.1	homeobox-leucine zipper protein	GO:0005634(nucleus);GO:0043565(sequence-specific DNA binding);GO:0003700(sequence-specific DNA binding transcription factor activity);GO:0030154(cell differentiation);GO:0048263(determination of dorsal identity);GO:0009965(leaf morphogenesis);GO:0010014(meristem initiation);GO:0010087(phloem or xylem histogenesis);GO:0010075(regulation of meristem growth)	-	ATHB-15	4	550-570	Y	63.4184	561	5	1	2	0.561709
mdm-miR167b	TGAAGCTGCCAGCATGATCTA	XM_016100552.1	ferulate-5-hydroxylase	GO:0016021(integral to membrane);GO:0009055(electron carrier activity);GO:0020037(heme binding);GO:0004497(monooxygenase activity);GO:0016705(oxidoreductase activity, acting on paired donors, with incorporation or reduction of molecular oxygen)	[Q] Secondary metabolites biosynthesis, transport and catabolism	CYP750A1	3.5	869-888	Y	63.4184	879	2	1	2	0.466595
mdm-miR167b	TGAAGCTGCCAGCATGATCTA	XM_016310730.1	-	GO:0005634(nucleus);GO:0003677(DNA binding);GO:0046983(protein dimerization activity);GO:0003700(sequence-specific DNA binding transcription factor activity);GO:0009734(auxin mediated signaling pathway);GO:0009908(flower development)	-	ARF8	4	2227-2248	Y	29489.6	2238	465	465	0	0.0173563
mdm-miR167b	TGAAGCTGCCAGCATGATCTA	XM_016334466.1	ferulate-5-hydroxylase	GO:0016021(integral to membrane);GO:0009055(electron carrier activity);GO:0020037(heme binding);GO:0004497(monooxygenase activity);GO:0016705(oxidoreductase activity, acting on paired donors, with incorporation or reduction of molecular oxygen)	[Q] Secondary metabolites biosynthesis, transport and catabolism	CYP750A1	3.5	869-888	Y	63.4184	879	2	1	2	0.466595
mdm-MIR171f-p3	TGATTGAGCCGTGCCAATATC	XM_016095115.1	-	GO:0005634(nucleus);GO:0005515(protein binding);GO:0051301(cell division);GO:0007623(circadian rhythm);GO:0006355(regulation of transcription, DNA-dependent);GO:0048768(root hair cell tip growth);GO:0006351(transcription, DNA-dependent)	-	SCL6	1	1182-1202	Y	126.837	1193	4	2	2	0.870301
mdm-MIR171f-p3	TGATTGAGCCGTGCCAATATC	XM_016095114.1	-	GO:0005634(nucleus);GO:0005515(protein binding);GO:0051301(cell division);GO:0007623(circadian rhythm);GO:0006355(regulation of transcription, DNA-dependent);GO:0048768(root hair cell tip growth);GO:0006351(transcription, DNA-dependent)	-	SCL6	1	1194-1214	Y	221.965	1205	7	3.5	2	0.870301
mdm-MIR171f-p3	TGATTGAGCCGTGCCAATATC	XM_016328632.1	-	GO:0005634(nucleus);GO:0005515(protein binding);GO:0051301(cell division);GO:0007623(circadian rhythm);GO:0006355(regulation of transcription, DNA-dependent);GO:0048768(root hair cell tip growth);GO:0006351(transcription, DNA-dependent)	-	SCL6	1	1188-1208	Y	126.837	1199	4	2	2	0.870301
mdm-MIR171f-p3	TGATTGAGCCGTGCCAATATC	XM_016328631.1	-	GO:0005634(nucleus);GO:0005515(protein binding);GO:0051301(cell division);GO:0007623(circadian rhythm);GO:0006355(regulation of transcription, DNA-dependent);GO:0048768(root hair cell tip growth);GO:0006351(transcription, DNA-dependent)	-	SCL6	1	1197-1217	Y	221.965	1208	7	3.5	2	0.870301
mdm-miR477b_R-1_2ss1AT20GC	TCTCTCCCTCAAGGGCTTCCA	XM_016319281.1	Ca2+-transporting ATPase	GO:0016021(integral to membrane);GO:0005886(plasma membrane);GO:0005524(ATP binding);GO:0005388(calcium-transporting ATPase activity);GO:0005516(calmodulin binding);GO:0046872(metal ion binding);GO:0006754(ATP biosynthetic process);GO:0009555(pollen development);GO:0007338(single fertilization)	[P] Inorganic ion transport and metabolism	ACA9	4	1934-1954	Y	31.7092	1945	1	0.5	4	0.529826
mtr-miR1507-3p_L+1R-1	CCCTCGTTCCATACATCATCTA	XM_016330770.1	-	GO:0005524(ATP binding);GO:0005515(protein binding);GO:0006915(apoptosis);GO:0006952(defense response)	[T] Signal transduction mechanisms	RPPL1	1.5	692-713	Y	634.184	704	10	10	2	0.375844
mtr-miR1507-3p_R-1_1ss21AT	CCTCGTTCCATACATCATCTT	XM_016311155.1	alpha-L-fucosidase	-	-	-	3.5	44-63	Y	3091.65	55	195	48.75	0	0.0276251
mtr-miR1507-3p_R-1_1ss21AT	CCTCGTTCCATACATCATCTT	XM_016315995.1	alpha-L-fucosidase	GO:0048046(apoplast);GO:0005773(vacuole);GO:0004560(alpha-L-fucosidase activity);GO:0043169(cation binding);GO:0005975(carbohydrate metabolic process);GO:0006516(glycoprotein catabolic process)	[G] Carbohydrate transport and metabolism	FUC1	3	1310-1329	Y	3091.65	1321	195	48.75	0	0.00896403
mtr-miR1507-3p_R-1_1ss21AT	CCTCGTTCCATACATCATCTT	XM_016330770.1	-	GO:0005524(ATP binding);GO:0005515(protein binding);GO:0006915(apoptosis);GO:0006952(defense response)	[T] Signal transduction mechanisms	RPPL1	1.5	692-712	Y	6849.19	703	108	108	0	0.00598498
mtr-miR1507-3p_R-3	CCTCGTTCCATACATCATC	XM_016080396.1	alpha-L-fucosidase	GO:0048046(apoplast);GO:0005773(vacuole);GO:0004560(alpha-L-fucosidase activity);GO:0043169(cation binding);GO:0005975(carbohydrate metabolic process);GO:0006516(glycoprotein catabolic process)	[G] Carbohydrate transport and metabolism	FUC1	3.5	1303-1320	Y	3091.65	1312	195	48.75	0	0.0315087
mtr-miR1507-3p_R-3	CCTCGTTCCATACATCATC	XM_016080395.1	alpha-L-fucosidase	GO:0048046(apoplast);GO:0005773(vacuole);GO:0004560(alpha-L-fucosidase activity);GO:0043169(cation binding);GO:0005975(carbohydrate metabolic process);GO:0006516(glycoprotein catabolic process)	[G] Carbohydrate transport and metabolism	FUC1	3.5	1303-1320	Y	3091.65	1312	195	48.75	0	0.0315087
mtr-miR1507-3p_R-3	CCTCGTTCCATACATCATC	XM_016076002.1	-	-	[R] General function prediction only	-	3.5	550-568	Y	95.1277	559	3	1.5	2	0.919048
mtr-miR1507-3p_R-3	CCTCGTTCCATACATCATC	XM_016095646.1	-	GO:0005524(ATP binding);GO:0005515(protein binding);GO:0006915(apoptosis);GO:0006952(defense response)	[T] Signal transduction mechanisms	RPPL1	4	724-741	Y	6.34184	733	1	0.1	4	1
mtr-miR1507-3p_R-3	CCTCGTTCCATACATCATC	XM_016095698.1	-	GO:0005524(ATP binding);GO:0005515(protein binding);GO:0006915(apoptosis);GO:0006952(defense response)	[T] Signal transduction mechanisms	RPPL1	4	811-828	Y	16.9116	820	2	0.266667	3	0.941543
mtr-miR1507-3p_R-3	CCTCGTTCCATACATCATC	XM_016097173.1	-	-	-	-	3	160-178	Y	88.7858	169	7	1.4	2	0.979528
mtr-miR1507-3p_R-3	CCTCGTTCCATACATCATC	XM_016102083.1	KUP system potassium uptake protein	GO:0016021(integral to membrane);GO:0000325(plant-type vacuole);GO:0005886(plasma membrane);GO:0005774(vacuolar membrane);GO:0015079(potassium ion transmembrane transporter activity)	-	POT7	3.5	310-327	Y	126.837	318	4	2	2	0.919048
mtr-miR1507-3p_R-3	CCTCGTTCCATACATCATC	XM_016110000.1	-	-	-	-	3	160-178	Y	88.7858	169	7	1.4	2	0.979528
mtr-miR1507-3p_R-3	CCTCGTTCCATACATCATC	XM_016109999.1	-	-	-	-	3	160-178	Y	88.7858	169	7	1.4	2	0.979528
mtr-miR1507-3p_R-3	CCTCGTTCCATACATCATC	XM_016107693.1	-	GO:0005524(ATP binding);GO:0006915(apoptosis);GO:0006952(defense response)	[T] Signal transduction mechanisms	RGA3	4	763-781	Y	2473.32	772	39	39	0	0.27795
mtr-miR1507-3p_R-3	CCTCGTTCCATACATCATC	XM_016311155.1	alpha-L-fucosidase	-	-	-	3.5	46-63	Y	3091.65	55	195	48.75	0	0.0315087
mtr-miR1507-3p_R-3	CCTCGTTCCATACATCATC	XM_016315995.1	alpha-L-fucosidase	GO:0048046(apoplast);GO:0005773(vacuole);GO:0004560(alpha-L-fucosidase activity);GO:0043169(cation binding);GO:0005975(carbohydrate metabolic process);GO:0006516(glycoprotein catabolic process)	[G] Carbohydrate transport and metabolism	FUC1	3	1312-1329	Y	3091.65	1321	195	48.75	0	0.0483181
mtr-miR1507-3p_R-3	CCTCGTTCCATACATCATC	XM_016316274.1	-	GO:0005524(ATP binding);GO:0006915(apoptosis);GO:0006952(defense response)	[T] Signal transduction mechanisms	RGA3	4	871-889	Y	405.878	880	35	6.4	0	0.27795
mtr-miR1507-3p_R-3	CCTCGTTCCATACATCATC	XM_016316273.1	-	GO:0005524(ATP binding);GO:0006915(apoptosis);GO:0006952(defense response)	[T] Signal transduction mechanisms	RGA3	4	871-889	Y	405.878	880	35	6.4	0	0.27795
mtr-miR1507-3p_R-3	CCTCGTTCCATACATCATC	XM_016329013.1	-	GO:0005524(ATP binding);GO:0005515(protein binding);GO:0006915(apoptosis);GO:0006952(defense response)	[T] Signal transduction mechanisms	RPPL1	4	811-828	Y	16.9116	820	2	0.266667	3	0.941543
mtr-miR1507-3p_R-3	CCTCGTTCCATACATCATC	XM_016329012.1	-	GO:0005524(ATP binding);GO:0005515(protein binding);GO:0006915(apoptosis);GO:0006952(defense response)	[T] Signal transduction mechanisms	RPPL1	4	811-828	Y	16.9116	820	2	0.266667	3	0.941543
mtr-miR1507-3p_R-3	CCTCGTTCCATACATCATC	XM_016329011.1	-	GO:0005524(ATP binding);GO:0005515(protein binding);GO:0006915(apoptosis);GO:0006952(defense response)	[T] Signal transduction mechanisms	RPPL1	4	811-828	Y	16.9116	820	2	0.266667	3	0.941543
mtr-miR1507-3p_R-3	CCTCGTTCCATACATCATC	XM_016330770.1	-	GO:0005524(ATP binding);GO:0005515(protein binding);GO:0006915(apoptosis);GO:0006952(defense response)	[T] Signal transduction mechanisms	RPPL1	0	694-712	Y	6849.19	703	108	108	0	0.00747562
mtr-miR1507-3p_R-3	CCTCGTTCCATACATCATC	XM_016331285.1	-	-	-	-	3	160-178	Y	88.7858	169	7	1.4	2	0.979528
mtr-miR1507-3p_R-3	CCTCGTTCCATACATCATC	XM_016330754.1	-	GO:0005524(ATP binding);GO:0006915(apoptosis);GO:0006952(defense response)	[T] Signal transduction mechanisms	RGA3	4	466-483	Y	6.34184	475	1	0.1	4	1
mtr-miR1507-3p_R-3	CCTCGTTCCATACATCATC	XM_016330756.1	-	GO:0005524(ATP binding);GO:0005515(protein binding);GO:0006915(apoptosis);GO:0006952(defense response)	[T] Signal transduction mechanisms	RPPL1	4	751-768	Y	6.34184	760	1	0.1	4	1
mtr-miR1507-3p_R-3	CCTCGTTCCATACATCATC	XM_016330741.1	-	GO:0005524(ATP binding);GO:0005515(protein binding);GO:0006915(apoptosis);GO:0006952(defense response)	[T] Signal transduction mechanisms	RPPL1	4	811-828	Y	16.9116	820	2	0.266667	2	1
mtr-miR1507-3p_R-3	CCTCGTTCCATACATCATC	XM_016335141.1	KUP system potassium uptake protein	GO:0016021(integral to membrane);GO:0000325(plant-type vacuole);GO:0005886(plasma membrane);GO:0005774(vacuolar membrane);GO:0015079(potassium ion transmembrane transporter activity)	-	POT7	3.5	310-327	Y	126.837	318	4	2	2	0.919048
mtr-miR1507-3p_R-3	CCTCGTTCCATACATCATC	XM_016347243.1	-	-	-	-	3	160-178	Y	88.7858	169	7	1.4	2	0.979528
mtr-miR1507-3p_R-3	CCTCGTTCCATACATCATC	XM_016347326.1	-	-	[R] General function prediction only	-	3.5	61-79	Y	95.1277	70	3	1.5	2	0.919048
mtr-miR1507-3p_R-3	CCTCGTTCCATACATCATC	XM_016349506.1	-	GO:0005524(ATP binding);GO:0006915(apoptosis);GO:0006952(defense response)	[T] Signal transduction mechanisms	RGA2	4	880-898	Y	95.1277	889	6	1.5	0	0.27795
mtr-miR1507-3p_R-3	CCTCGTTCCATACATCATC	XM_016349505.1	-	GO:0005524(ATP binding);GO:0006915(apoptosis);GO:0006952(defense response)	[T] Signal transduction mechanisms	RGA2	4	877-895	Y	95.1277	886	6	1.5	0	0.27795
mtr-miR1507-3p_R-3	CCTCGTTCCATACATCATC	XM_016349507.1	-	GO:0005524(ATP binding);GO:0006915(apoptosis);GO:0006952(defense response)	[T] Signal transduction mechanisms	RGA2	4	877-895	Y	95.1277	886	6	1.5	0	0.27795
mtr-miR1507-3p_R-3	CCTCGTTCCATACATCATC	XM_016349508.1	-	GO:0005524(ATP binding);GO:0006915(apoptosis);GO:0006952(defense response)	[T] Signal transduction mechanisms	RGA2	4	877-895	Y	95.1277	886	6	1.5	0	0.27795
mtr-miR1507-3p_R-3	CCTCGTTCCATACATCATC	XM_016349510.1	protein-serine/threonine kinase	GO:0005524(ATP binding);GO:0006915(apoptosis);GO:0006952(defense response)	[T] Signal transduction mechanisms	RGA3	4	796-814	Y	405.878	805	35	6.4	0	0.27795
mtr-miR1507-3p_R-3	CCTCGTTCCATACATCATC	XM_016349509.1	protein-serine/threonine kinase	GO:0005524(ATP binding);GO:0006915(apoptosis);GO:0006952(defense response)	[T] Signal transduction mechanisms	RGA3	4	871-889	Y	405.878	880	35	6.4	0	0.27795
mtr-miR1507-3p_R-3	CCTCGTTCCATACATCATC	XM_016349504.1	-	GO:0005524(ATP binding);GO:0006915(apoptosis);GO:0006952(defense response)	[T] Signal transduction mechanisms	RGA3	4	874-892	Y	405.878	883	35	6.4	2	1
mtr-MIR1507-p3_2ss20CT21TC	CCCTCGTTCCATACATCATTC	XM_016097173.1	-	-	-	-	4	160-179	Y	126.837	170	10	2	2	0.747106
mtr-MIR1507-p3_2ss20CT21TC	CCCTCGTTCCATACATCATTC	XM_016110000.1	-	-	-	-	4	160-179	Y	126.837	170	10	2	2	0.747106
mtr-MIR1507-p3_2ss20CT21TC	CCCTCGTTCCATACATCATTC	XM_016109999.1	-	-	-	-	4	160-179	Y	126.837	170	10	2	2	0.747106
mtr-MIR1507-p3_2ss20CT21TC	CCCTCGTTCCATACATCATTC	XM_016330770.1	-	GO:0005524(ATP binding);GO:0005515(protein binding);GO:0006915(apoptosis);GO:0006952(defense response)	[T] Signal transduction mechanisms	RPPL1	1.5	693-713	Y	634.184	704	10	10	2	0.375844
mtr-MIR1507-p3_2ss20CT21TC	CCCTCGTTCCATACATCATTC	XM_016331285.1	-	-	-	-	4	160-179	Y	126.837	170	10	2	2	0.747106
mtr-MIR1507-p3_2ss20CT21TC	CCCTCGTTCCATACATCATTC	XM_016347243.1	-	-	-	-	4	160-179	Y	126.837	170	10	2	2	0.747106
mtr-MIR1507-p5_2ss20CT21TC	CCCTCGTTCCATACATCATTC	XM_016097173.1	-	-	-	-	4	160-179	Y	126.837	170	10	2	2	0.747106
mtr-MIR1507-p5_2ss20CT21TC	CCCTCGTTCCATACATCATTC	XM_016110000.1	-	-	-	-	4	160-179	Y	126.837	170	10	2	2	0.747106
mtr-MIR1507-p5_2ss20CT21TC	CCCTCGTTCCATACATCATTC	XM_016109999.1	-	-	-	-	4	160-179	Y	126.837	170	10	2	2	0.747106
mtr-MIR1507-p5_2ss20CT21TC	CCCTCGTTCCATACATCATTC	XM_016330770.1	-	GO:0005524(ATP binding);GO:0005515(protein binding);GO:0006915(apoptosis);GO:0006952(defense response)	[T] Signal transduction mechanisms	RPPL1	1.5	693-713	Y	634.184	704	10	10	2	0.375844
mtr-MIR1507-p5_2ss20CT21TC	CCCTCGTTCCATACATCATTC	XM_016331285.1	-	-	-	-	4	160-179	Y	126.837	170	10	2	2	0.747106
mtr-MIR1507-p5_2ss20CT21TC	CCCTCGTTCCATACATCATTC	XM_016347243.1	-	-	-	-	4	160-179	Y	126.837	170	10	2	2	0.747106
mtr-miR156b-5p	TGACAGAAGAGAGTGAGCAC	XM_016088253.1	-	GO:0005634(nucleus);GO:0003677(DNA binding);GO:0046872(metal ion binding);GO:0006355(regulation of transcription, DNA-dependent);GO:0006351(transcription, DNA-dependent)	-	SPL6	1	1061-1080	Y	42.279	1071	4	0.666667	2	0.999999
mtr-miR156b-5p	TGACAGAAGAGAGTGAGCAC	XM_016088245.1	-	GO:0005634(nucleus);GO:0003677(DNA binding);GO:0046872(metal ion binding);GO:0006355(regulation of transcription, DNA-dependent);GO:0006351(transcription, DNA-dependent)	-	SPL6	1	1103-1122	Y	42.279	1113	4	0.666667	2	0.999999
mtr-miR156b-5p	TGACAGAAGAGAGTGAGCAC	XM_016088237.1	-	GO:0005634(nucleus);GO:0003677(DNA binding);GO:0046872(metal ion binding);GO:0006355(regulation of transcription, DNA-dependent);GO:0006351(transcription, DNA-dependent)	-	SPL6	1	1109-1128	Y	42.279	1119	4	0.666667	2	0.999999
mtr-miR156b-5p	TGACAGAAGAGAGTGAGCAC	XM_016090387.1	-	GO:0005634(nucleus);GO:0003677(DNA binding);GO:0046872(metal ion binding);GO:0006355(regulation of transcription, DNA-dependent);GO:0006351(transcription, DNA-dependent)	-	SPL6	1	1199-1218	Y	348.801	1209	11	5.5	2	0.999999
mtr-miR156b-5p	TGACAGAAGAGAGTGAGCAC	XM_016100123.1	-	-	-	SPL13A	1	953-972	Y	317.092	963	25	5	2	0.999999
mtr-miR156b-5p	TGACAGAAGAGAGTGAGCAC	XM_016100122.1	-	-	-	SPL13A	1	953-972	Y	317.092	963	25	5	2	0.999999
mtr-miR156b-5p	TGACAGAAGAGAGTGAGCAC	XM_016102908.1	-	GO:0005634(nucleus);GO:0003677(DNA binding);GO:0046872(metal ion binding);GO:0006355(regulation of transcription, DNA-dependent);GO:0006351(transcription, DNA-dependent)	-	SPL3	1	929-948	Y	12.6837	939	1	0.2	4	0.999922
mtr-miR156b-5p	TGACAGAAGAGAGTGAGCAC	XM_016102524.1	-	GO:0005634(nucleus);GO:0003677(DNA binding);GO:0046872(metal ion binding);GO:0006355(regulation of transcription, DNA-dependent);GO:0006351(transcription, DNA-dependent)	-	SPL12	1	1019-1038	Y	79.2731	1029	5	1.25	2	0.999999
mtr-miR156b-5p	TGACAGAAGAGAGTGAGCAC	XM_016102523.1	-	GO:0005634(nucleus);GO:0003677(DNA binding);GO:0046872(metal ion binding);GO:0006355(regulation of transcription, DNA-dependent);GO:0006351(transcription, DNA-dependent)	-	SPL12	1	1031-1050	Y	79.2731	1041	5	1.25	2	0.999999
mtr-miR156b-5p	TGACAGAAGAGAGTGAGCAC	XM_016102522.1	-	GO:0005634(nucleus);GO:0003677(DNA binding);GO:0046872(metal ion binding);GO:0006355(regulation of transcription, DNA-dependent);GO:0006351(transcription, DNA-dependent)	-	SPL12	1	1034-1053	Y	79.2731	1044	5	1.25	2	0.999999
mtr-miR156b-5p	TGACAGAAGAGAGTGAGCAC	XM_016102905.1	-	GO:0005634(nucleus);GO:0003677(DNA binding);GO:0046872(metal ion binding);GO:0006355(regulation of transcription, DNA-dependent);GO:0006351(transcription, DNA-dependent)	-	SPL3	1	1058-1077	Y	12.6837	1068	1	0.2	4	0.999922
mtr-miR156b-5p	TGACAGAAGAGAGTGAGCAC	XM_016102906.1	-	GO:0005634(nucleus);GO:0003677(DNA binding);GO:0046872(metal ion binding);GO:0006355(regulation of transcription, DNA-dependent);GO:0006351(transcription, DNA-dependent)	-	SPL3	1	1058-1077	Y	12.6837	1068	1	0.2	4	0.999922
mtr-miR156b-5p	TGACAGAAGAGAGTGAGCAC	XM_016113869.1	-	GO:0005737(cytoplasm);GO:0005634(nucleus);GO:0003677(DNA binding);GO:0046872(metal ion binding);GO:0048366(leaf development);GO:2000025(regulation of leaf formation);GO:0006355(regulation of transcription, DNA-dependent);GO:0006351(transcription, DNA-dependent);GO:0010228(vegetative to reproductive phase transition of meristem)	-	SPL9	1	635-654	Y	31.7092	645	1	0.5	4	0.999922
mtr-miR156b-5p	TGACAGAAGAGAGTGAGCAC	XM_016115819.1	-	GO:0005634(nucleus);GO:0003677(DNA binding);GO:0046872(metal ion binding);GO:0006355(regulation of transcription, DNA-dependent);GO:0006351(transcription, DNA-dependent)	-	SPL18	3	824-843	Y	63.4184	834	2	1	2	0.506895
mtr-miR156b-5p	TGACAGAAGAGAGTGAGCAC	XM_016306738.1	-	GO:0005634(nucleus);GO:0003677(DNA binding);GO:0046872(metal ion binding);GO:0006355(regulation of transcription, DNA-dependent);GO:0006351(transcription, DNA-dependent)	-	SPL18	3	824-843	Y	63.4184	834	2	1	2	0.506895
mtr-miR156b-5p	TGACAGAAGAGAGTGAGCAC	XM_016324670.1	-	GO:0005634(nucleus);GO:0003677(DNA binding);GO:0046872(metal ion binding);GO:0006355(regulation of transcription, DNA-dependent);GO:0006351(transcription, DNA-dependent)	-	SPL6	1	1199-1218	Y	348.801	1209	11	5.5	2	0.999999
mtr-miR156b-5p	TGACAGAAGAGAGTGAGCAC	XM_016334078.1	-	-	-	SPL13A	1	953-972	Y	317.092	963	25	5	2	0.999999
mtr-miR156b-5p	TGACAGAAGAGAGTGAGCAC	XM_016334079.1	-	-	-	SPL13A	1	953-972	Y	317.092	963	25	5	2	0.999999
mtr-miR156b-5p	TGACAGAAGAGAGTGAGCAC	XM_016334080.1	-	-	-	SPL13A	1	953-972	Y	317.092	963	25	5	2	0.999999
mtr-miR156b-5p	TGACAGAAGAGAGTGAGCAC	XM_016337583.1	-	GO:0005634(nucleus);GO:0003677(DNA binding);GO:0046872(metal ion binding);GO:0006355(regulation of transcription, DNA-dependent);GO:0006351(transcription, DNA-dependent)	-	SPL12	1	1016-1035	Y	79.2731	1026	5	1.25	2	0.999999
mtr-miR156b-5p	TGACAGAAGAGAGTGAGCAC	XM_016338293.1	-	GO:0005634(nucleus);GO:0003677(DNA binding);GO:0046872(metal ion binding);GO:0006355(regulation of transcription, DNA-dependent);GO:0006351(transcription, DNA-dependent)	-	SPL6	1	1076-1095	Y	42.279	1086	4	0.666667	2	0.999999
mtr-miR156b-5p	TGACAGAAGAGAGTGAGCAC	XM_016338284.1	-	GO:0005634(nucleus);GO:0003677(DNA binding);GO:0046872(metal ion binding);GO:0006355(regulation of transcription, DNA-dependent);GO:0006351(transcription, DNA-dependent)	-	SPL6	1	1118-1137	Y	42.279	1128	4	0.666667	2	0.999999
mtr-miR156b-5p	TGACAGAAGAGAGTGAGCAC	XM_016338275.1	-	GO:0005634(nucleus);GO:0003677(DNA binding);GO:0046872(metal ion binding);GO:0006355(regulation of transcription, DNA-dependent);GO:0006351(transcription, DNA-dependent)	-	SPL6	1	1124-1143	Y	42.279	1134	4	0.666667	2	0.999999
mtr-miR156b-5p	TGACAGAAGAGAGTGAGCAC	XM_016341476.1	-	GO:0005634(nucleus);GO:0003677(DNA binding);GO:0046872(metal ion binding);GO:0006355(regulation of transcription, DNA-dependent);GO:0006351(transcription, DNA-dependent)	-	SPL3	1	929-948	Y	12.6837	939	1	0.2	4	0.999922
mtr-miR156b-5p	TGACAGAAGAGAGTGAGCAC	XM_016341475.1	-	GO:0005634(nucleus);GO:0003677(DNA binding);GO:0046872(metal ion binding);GO:0006355(regulation of transcription, DNA-dependent);GO:0006351(transcription, DNA-dependent)	-	SPL3	1	1058-1077	Y	12.6837	1068	1	0.2	4	0.999922
mtr-miR156b-5p	TGACAGAAGAGAGTGAGCAC	XM_016351960.1	-	GO:0005737(cytoplasm);GO:0005634(nucleus);GO:0003677(DNA binding);GO:0046872(metal ion binding);GO:0048366(leaf development);GO:2000025(regulation of leaf formation);GO:0006355(regulation of transcription, DNA-dependent);GO:0006351(transcription, DNA-dependent);GO:0010228(vegetative to reproductive phase transition of meristem)	-	SPL9	1	752-771	Y	31.7092	762	1	0.5	4	0.999922
mtr-miR156b-5p_R-1_1ss11GA	TGACAGAAGAAAGTGAGCA	XM_016088253.1	-	GO:0005634(nucleus);GO:0003677(DNA binding);GO:0046872(metal ion binding);GO:0006355(regulation of transcription, DNA-dependent);GO:0006351(transcription, DNA-dependent)	-	SPL6	3	1062-1080	Y	42.279	1071	4	0.666667	2	1
mtr-miR156b-5p_R-1_1ss11GA	TGACAGAAGAAAGTGAGCA	XM_016088245.1	-	GO:0005634(nucleus);GO:0003677(DNA binding);GO:0046872(metal ion binding);GO:0006355(regulation of transcription, DNA-dependent);GO:0006351(transcription, DNA-dependent)	-	SPL6	3	1104-1122	Y	42.279	1113	4	0.666667	2	1
mtr-miR156b-5p_R-1_1ss11GA	TGACAGAAGAAAGTGAGCA	XM_016088237.1	-	GO:0005634(nucleus);GO:0003677(DNA binding);GO:0046872(metal ion binding);GO:0006355(regulation of transcription, DNA-dependent);GO:0006351(transcription, DNA-dependent)	-	SPL6	3	1110-1128	Y	42.279	1119	4	0.666667	2	1
mtr-miR156b-5p_R-1_1ss11GA	TGACAGAAGAAAGTGAGCA	XM_016090387.1	-	GO:0005634(nucleus);GO:0003677(DNA binding);GO:0046872(metal ion binding);GO:0006355(regulation of transcription, DNA-dependent);GO:0006351(transcription, DNA-dependent)	-	SPL6	3	1200-1218	Y	348.801	1209	11	5.5	2	1
mtr-miR156b-5p_R-1_1ss11GA	TGACAGAAGAAAGTGAGCA	XM_016100122.1	-	-	-	SPL13A	3	954-972	Y	317.092	963	25	5	2	1
mtr-miR156b-5p_R-1_1ss11GA	TGACAGAAGAAAGTGAGCA	XM_016100123.1	-	-	-	SPL13A	3	954-972	Y	317.092	963	25	5	2	1
mtr-miR156b-5p_R-1_1ss11GA	TGACAGAAGAAAGTGAGCA	XM_016102908.1	-	GO:0005634(nucleus);GO:0003677(DNA binding);GO:0046872(metal ion binding);GO:0006355(regulation of transcription, DNA-dependent);GO:0006351(transcription, DNA-dependent)	-	SPL3	3	930-948	Y	12.6837	939	1	0.2	4	0.999986
mtr-miR156b-5p_R-1_1ss11GA	TGACAGAAGAAAGTGAGCA	XM_016102524.1	-	GO:0005634(nucleus);GO:0003677(DNA binding);GO:0046872(metal ion binding);GO:0006355(regulation of transcription, DNA-dependent);GO:0006351(transcription, DNA-dependent)	-	SPL12	3	1020-1038	Y	79.2731	1029	5	1.25	2	1
mtr-miR156b-5p_R-1_1ss11GA	TGACAGAAGAAAGTGAGCA	XM_016102523.1	-	GO:0005634(nucleus);GO:0003677(DNA binding);GO:0046872(metal ion binding);GO:0006355(regulation of transcription, DNA-dependent);GO:0006351(transcription, DNA-dependent)	-	SPL12	3	1032-1050	Y	79.2731	1041	5	1.25	2	1
mtr-miR156b-5p_R-1_1ss11GA	TGACAGAAGAAAGTGAGCA	XM_016102522.1	-	GO:0005634(nucleus);GO:0003677(DNA binding);GO:0046872(metal ion binding);GO:0006355(regulation of transcription, DNA-dependent);GO:0006351(transcription, DNA-dependent)	-	SPL12	3	1035-1053	Y	79.2731	1044	5	1.25	2	1
mtr-miR156b-5p_R-1_1ss11GA	TGACAGAAGAAAGTGAGCA	XM_016102906.1	-	GO:0005634(nucleus);GO:0003677(DNA binding);GO:0046872(metal ion binding);GO:0006355(regulation of transcription, DNA-dependent);GO:0006351(transcription, DNA-dependent)	-	SPL3	3	1059-1077	Y	12.6837	1068	1	0.2	4	0.999986
mtr-miR156b-5p_R-1_1ss11GA	TGACAGAAGAAAGTGAGCA	XM_016102905.1	-	GO:0005634(nucleus);GO:0003677(DNA binding);GO:0046872(metal ion binding);GO:0006355(regulation of transcription, DNA-dependent);GO:0006351(transcription, DNA-dependent)	-	SPL3	3	1059-1077	Y	12.6837	1068	1	0.2	4	0.999986
mtr-miR156b-5p_R-1_1ss11GA	TGACAGAAGAAAGTGAGCA	XM_016113869.1	-	GO:0005737(cytoplasm);GO:0005634(nucleus);GO:0003677(DNA binding);GO:0046872(metal ion binding);GO:0048366(leaf development);GO:2000025(regulation of leaf formation);GO:0006355(regulation of transcription, DNA-dependent);GO:0006351(transcription, DNA-dependent);GO:0010228(vegetative to reproductive phase transition of meristem)	-	SPL9	3	636-654	Y	31.7092	645	1	0.5	4	0.999986
mtr-miR156b-5p_R-1_1ss11GA	TGACAGAAGAAAGTGAGCA	XM_016115819.1	-	GO:0005634(nucleus);GO:0003677(DNA binding);GO:0046872(metal ion binding);GO:0006355(regulation of transcription, DNA-dependent);GO:0006351(transcription, DNA-dependent)	-	SPL18	3	825-843	Y	63.4184	834	2	1	2	1
mtr-miR156b-5p_R-1_1ss11GA	TGACAGAAGAAAGTGAGCA	XM_016306738.1	-	GO:0005634(nucleus);GO:0003677(DNA binding);GO:0046872(metal ion binding);GO:0006355(regulation of transcription, DNA-dependent);GO:0006351(transcription, DNA-dependent)	-	SPL18	3	825-843	Y	63.4184	834	2	1	2	1
mtr-miR156b-5p_R-1_1ss11GA	TGACAGAAGAAAGTGAGCA	XM_016319718.1	aquaporin TIP	GO:0042807(central vacuole);GO:0009941(chloroplast envelope);GO:0016021(integral to membrane);GO:0009505(plant-type cell wall);GO:0009705(plant-type vacuole membrane);GO:0005886(plasma membrane);GO:0009506(plasmodesma);GO:0000326(protein storage vacuole);GO:0051739(ammonia transmembrane transporter activity);GO:0015200(methylammonium transmembrane transporter activity);GO:0015250(water channel ac…	[G] Carbohydrate transport and metabolism	TIP2-1	4	350-367	Y	63.4184	358	1	1	4	0.999969
mtr-miR156b-5p_R-1_1ss11GA	TGACAGAAGAAAGTGAGCA	XM_016324670.1	-	GO:0005634(nucleus);GO:0003677(DNA binding);GO:0046872(metal ion binding);GO:0006355(regulation of transcription, DNA-dependent);GO:0006351(transcription, DNA-dependent)	-	SPL6	3	1200-1218	Y	348.801	1209	11	5.5	2	1
mtr-miR156b-5p_R-1_1ss11GA	TGACAGAAGAAAGTGAGCA	XM_016334079.1	-	-	-	SPL13A	3	954-972	Y	317.092	963	25	5	2	1
mtr-miR156b-5p_R-1_1ss11GA	TGACAGAAGAAAGTGAGCA	XM_016334080.1	-	-	-	SPL13A	3	954-972	Y	317.092	963	25	5	2	1
mtr-miR156b-5p_R-1_1ss11GA	TGACAGAAGAAAGTGAGCA	XM_016334078.1	-	-	-	SPL13A	3	954-972	Y	317.092	963	25	5	2	1
mtr-miR156b-5p_R-1_1ss11GA	TGACAGAAGAAAGTGAGCA	XM_016337583.1	-	GO:0005634(nucleus);GO:0003677(DNA binding);GO:0046872(metal ion binding);GO:0006355(regulation of transcription, DNA-dependent);GO:0006351(transcription, DNA-dependent)	-	SPL12	3	1017-1035	Y	79.2731	1026	5	1.25	2	1
mtr-miR156b-5p_R-1_1ss11GA	TGACAGAAGAAAGTGAGCA	XM_016338293.1	-	GO:0005634(nucleus);GO:0003677(DNA binding);GO:0046872(metal ion binding);GO:0006355(regulation of transcription, DNA-dependent);GO:0006351(transcription, DNA-dependent)	-	SPL6	3	1077-1095	Y	42.279	1086	4	0.666667	2	1
mtr-miR156b-5p_R-1_1ss11GA	TGACAGAAGAAAGTGAGCA	XM_016338284.1	-	GO:0005634(nucleus);GO:0003677(DNA binding);GO:0046872(metal ion binding);GO:0006355(regulation of transcription, DNA-dependent);GO:0006351(transcription, DNA-dependent)	-	SPL6	3	1119-1137	Y	42.279	1128	4	0.666667	2	1
mtr-miR156b-5p_R-1_1ss11GA	TGACAGAAGAAAGTGAGCA	XM_016338275.1	-	GO:0005634(nucleus);GO:0003677(DNA binding);GO:0046872(metal ion binding);GO:0006355(regulation of transcription, DNA-dependent);GO:0006351(transcription, DNA-dependent)	-	SPL6	3	1125-1143	Y	42.279	1134	4	0.666667	2	1
mtr-miR156b-5p_R-1_1ss11GA	TGACAGAAGAAAGTGAGCA	XM_016341476.1	-	GO:0005634(nucleus);GO:0003677(DNA binding);GO:0046872(metal ion binding);GO:0006355(regulation of transcription, DNA-dependent);GO:0006351(transcription, DNA-dependent)	-	SPL3	3	930-948	Y	12.6837	939	1	0.2	4	0.999986
mtr-miR156b-5p_R-1_1ss11GA	TGACAGAAGAAAGTGAGCA	XM_016341475.1	-	GO:0005634(nucleus);GO:0003677(DNA binding);GO:0046872(metal ion binding);GO:0006355(regulation of transcription, DNA-dependent);GO:0006351(transcription, DNA-dependent)	-	SPL3	3	1059-1077	Y	12.6837	1068	1	0.2	4	0.999986
mtr-miR156b-5p_R-1_1ss11GA	TGACAGAAGAAAGTGAGCA	XM_016348783.1	tubulin beta	GO:0005737(cytoplasm);GO:0016020(membrane);GO:0005874(microtubule);GO:0005525(GTP binding);GO:0003924(GTPase activity);GO:0005515(protein binding);GO:0005198(structural molecule activity);GO:0007018(microtubule-based movement);GO:0051258(protein polymerization);GO:0009651(response to salt stress)	[Z] Cytoskeleton	TUBB8	4	491-508	Y	63.4184	500	2	1	3	0.813487
mtr-miR156b-5p_R-1_1ss11GA	TGACAGAAGAAAGTGAGCA	XM_016351960.1	-	GO:0005737(cytoplasm);GO:0005634(nucleus);GO:0003677(DNA binding);GO:0046872(metal ion binding);GO:0048366(leaf development);GO:2000025(regulation of leaf formation);GO:0006355(regulation of transcription, DNA-dependent);GO:0006351(transcription, DNA-dependent);GO:0010228(vegetative to reproductive phase transition of meristem)	-	SPL9	3	753-771	Y	31.7092	762	1	0.5	4	0.999986
mtr-miR156e	TTGACAGAAGATAGAGAGCAC	XM_016088253.1	-	GO:0005634(nucleus);GO:0003677(DNA binding);GO:0046872(metal ion binding);GO:0006355(regulation of transcription, DNA-dependent);GO:0006351(transcription, DNA-dependent)	-	SPL6	3	1061-1081	Y	31.7092	1072	3	0.5	2	0.989905
mtr-miR156e	TTGACAGAAGATAGAGAGCAC	XM_016088245.1	-	GO:0005634(nucleus);GO:0003677(DNA binding);GO:0046872(metal ion binding);GO:0006355(regulation of transcription, DNA-dependent);GO:0006351(transcription, DNA-dependent)	-	SPL6	3	1103-1123	Y	31.7092	1114	3	0.5	2	0.989905
mtr-miR156e	TTGACAGAAGATAGAGAGCAC	XM_016088237.1	-	GO:0005634(nucleus);GO:0003677(DNA binding);GO:0046872(metal ion binding);GO:0006355(regulation of transcription, DNA-dependent);GO:0006351(transcription, DNA-dependent)	-	SPL6	3	1109-1129	Y	31.7092	1120	3	0.5	2	0.989905
mtr-miR156e	TTGACAGAAGATAGAGAGCAC	XM_016090387.1	-	GO:0005634(nucleus);GO:0003677(DNA binding);GO:0046872(metal ion binding);GO:0006355(regulation of transcription, DNA-dependent);GO:0006351(transcription, DNA-dependent)	-	SPL6	3	1199-1219	Y	63.4184	1210	2	1	2	0.989905
mtr-miR156e	TTGACAGAAGATAGAGAGCAC	XM_016100122.1	-	-	-	SPL13A	3	953-973	Y	1268.37	964	100	20	0	0.056849
mtr-miR156e	TTGACAGAAGATAGAGAGCAC	XM_016100123.1	-	-	-	SPL13A	3	953-973	Y	1268.37	964	100	20	0	0.056849
mtr-miR156e	TTGACAGAAGATAGAGAGCAC	XM_016102908.1	-	GO:0005634(nucleus);GO:0003677(DNA binding);GO:0046872(metal ion binding);GO:0006355(regulation of transcription, DNA-dependent);GO:0006351(transcription, DNA-dependent)	-	SPL3	2	929-949	Y	101.47	940	8	1.6	2	0.991373
mtr-miR156e	TTGACAGAAGATAGAGAGCAC	XM_016102524.1	-	GO:0005634(nucleus);GO:0003677(DNA binding);GO:0046872(metal ion binding);GO:0006355(regulation of transcription, DNA-dependent);GO:0006351(transcription, DNA-dependent)	-	SPL12	2	1019-1039	Y	761.021	1030	48	12	0	0.0587344
mtr-miR156e	TTGACAGAAGATAGAGAGCAC	XM_016102523.1	-	GO:0005634(nucleus);GO:0003677(DNA binding);GO:0046872(metal ion binding);GO:0006355(regulation of transcription, DNA-dependent);GO:0006351(transcription, DNA-dependent)	-	SPL12	2	1031-1051	Y	761.021	1042	48	12	0	0.0587344
mtr-miR156e	TTGACAGAAGATAGAGAGCAC	XM_016102522.1	-	GO:0005634(nucleus);GO:0003677(DNA binding);GO:0046872(metal ion binding);GO:0006355(regulation of transcription, DNA-dependent);GO:0006351(transcription, DNA-dependent)	-	SPL12	2	1034-1054	Y	761.021	1045	48	12	0	0.0587344
mtr-miR156e	TTGACAGAAGATAGAGAGCAC	XM_016102906.1	-	GO:0005634(nucleus);GO:0003677(DNA binding);GO:0046872(metal ion binding);GO:0006355(regulation of transcription, DNA-dependent);GO:0006351(transcription, DNA-dependent)	-	SPL3	2	1058-1078	Y	101.47	1069	8	1.6	2	0.991373
mtr-miR156e	TTGACAGAAGATAGAGAGCAC	XM_016102905.1	-	GO:0005634(nucleus);GO:0003677(DNA binding);GO:0046872(metal ion binding);GO:0006355(regulation of transcription, DNA-dependent);GO:0006351(transcription, DNA-dependent)	-	SPL3	2	1058-1078	Y	101.47	1069	8	1.6	2	0.991373
mtr-miR156e	TTGACAGAAGATAGAGAGCAC	XM_016115819.1	-	GO:0005634(nucleus);GO:0003677(DNA binding);GO:0046872(metal ion binding);GO:0006355(regulation of transcription, DNA-dependent);GO:0006351(transcription, DNA-dependent)	-	SPL18	0	824-844	Y	2346.48	835	74	37	0	0.0148954
mtr-miR156e	TTGACAGAAGATAGAGAGCAC	XM_016306738.1	-	GO:0005634(nucleus);GO:0003677(DNA binding);GO:0046872(metal ion binding);GO:0006355(regulation of transcription, DNA-dependent);GO:0006351(transcription, DNA-dependent)	-	SPL18	0	824-844	Y	2346.48	835	74	37	0	0.0148954
mtr-miR156e	TTGACAGAAGATAGAGAGCAC	XM_016324670.1	-	GO:0005634(nucleus);GO:0003677(DNA binding);GO:0046872(metal ion binding);GO:0006355(regulation of transcription, DNA-dependent);GO:0006351(transcription, DNA-dependent)	-	SPL6	3	1199-1219	Y	63.4184	1210	2	1	2	0.989905
mtr-miR156e	TTGACAGAAGATAGAGAGCAC	XM_016334079.1	-	-	-	SPL13A	3	953-973	Y	1268.37	964	100	20	0	0.056849
mtr-miR156e	TTGACAGAAGATAGAGAGCAC	XM_016334080.1	-	-	-	SPL13A	3	953-973	Y	1268.37	964	100	20	0	0.056849
mtr-miR156e	TTGACAGAAGATAGAGAGCAC	XM_016334078.1	-	-	-	SPL13A	3	953-973	Y	1268.37	964	100	20	0	0.056849
mtr-miR156e	TTGACAGAAGATAGAGAGCAC	XM_016337583.1	-	GO:0005634(nucleus);GO:0003677(DNA binding);GO:0046872(metal ion binding);GO:0006355(regulation of transcription, DNA-dependent);GO:0006351(transcription, DNA-dependent)	-	SPL12	2	1016-1036	Y	761.021	1027	48	12	0	0.0587344
mtr-miR156e	TTGACAGAAGATAGAGAGCAC	XM_016338293.1	-	GO:0005634(nucleus);GO:0003677(DNA binding);GO:0046872(metal ion binding);GO:0006355(regulation of transcription, DNA-dependent);GO:0006351(transcription, DNA-dependent)	-	SPL6	3	1076-1096	Y	31.7092	1087	3	0.5	2	0.989905
mtr-miR156e	TTGACAGAAGATAGAGAGCAC	XM_016338284.1	-	GO:0005634(nucleus);GO:0003677(DNA binding);GO:0046872(metal ion binding);GO:0006355(regulation of transcription, DNA-dependent);GO:0006351(transcription, DNA-dependent)	-	SPL6	3	1118-1138	Y	31.7092	1129	3	0.5	2	0.989905
mtr-miR156e	TTGACAGAAGATAGAGAGCAC	XM_016338275.1	-	GO:0005634(nucleus);GO:0003677(DNA binding);GO:0046872(metal ion binding);GO:0006355(regulation of transcription, DNA-dependent);GO:0006351(transcription, DNA-dependent)	-	SPL6	3	1124-1144	Y	31.7092	1135	3	0.5	2	0.989905
mtr-miR156e	TTGACAGAAGATAGAGAGCAC	XM_016341476.1	-	GO:0005634(nucleus);GO:0003677(DNA binding);GO:0046872(metal ion binding);GO:0006355(regulation of transcription, DNA-dependent);GO:0006351(transcription, DNA-dependent)	-	SPL3	2	929-949	Y	101.47	940	8	1.6	2	0.991373
mtr-miR156e	TTGACAGAAGATAGAGAGCAC	XM_016341475.1	-	GO:0005634(nucleus);GO:0003677(DNA binding);GO:0046872(metal ion binding);GO:0006355(regulation of transcription, DNA-dependent);GO:0006351(transcription, DNA-dependent)	-	SPL3	2	1058-1078	Y	101.47	1069	8	1.6	2	0.991373
mtr-miR156e_R+2	TTGACAGAAGATAGAGAGCACTT	XM_016102524.1	-	GO:0005634(nucleus);GO:0003677(DNA binding);GO:0046872(metal ion binding);GO:0006355(regulation of transcription, DNA-dependent);GO:0006351(transcription, DNA-dependent)	-	SPL12	2.5	1017-1039	Y	761.021	1030	48	12	0	0.019811
mtr-miR156e_R+2	TTGACAGAAGATAGAGAGCACTT	XM_016102523.1	-	GO:0005634(nucleus);GO:0003677(DNA binding);GO:0046872(metal ion binding);GO:0006355(regulation of transcription, DNA-dependent);GO:0006351(transcription, DNA-dependent)	-	SPL12	2.5	1029-1051	Y	761.021	1042	48	12	0	0.019811
mtr-miR156e_R+2	TTGACAGAAGATAGAGAGCACTT	XM_016102522.1	-	GO:0005634(nucleus);GO:0003677(DNA binding);GO:0046872(metal ion binding);GO:0006355(regulation of transcription, DNA-dependent);GO:0006351(transcription, DNA-dependent)	-	SPL12	2.5	1032-1054	Y	761.021	1045	48	12	0	0.019811
mtr-miR156e_R+2	TTGACAGAAGATAGAGAGCACTT	XM_016102908.1	-	GO:0005634(nucleus);GO:0003677(DNA binding);GO:0046872(metal ion binding);GO:0006355(regulation of transcription, DNA-dependent);GO:0006351(transcription, DNA-dependent)	-	SPL3	4	927-949	Y	101.47	940	8	1.6	2	0.854081
mtr-miR156e_R+2	TTGACAGAAGATAGAGAGCACTT	XM_016102905.1	-	GO:0005634(nucleus);GO:0003677(DNA binding);GO:0046872(metal ion binding);GO:0006355(regulation of transcription, DNA-dependent);GO:0006351(transcription, DNA-dependent)	-	SPL3	4	1056-1078	Y	101.47	1069	8	1.6	2	0.854081
mtr-miR156e_R+2	TTGACAGAAGATAGAGAGCACTT	XM_016102906.1	-	GO:0005634(nucleus);GO:0003677(DNA binding);GO:0046872(metal ion binding);GO:0006355(regulation of transcription, DNA-dependent);GO:0006351(transcription, DNA-dependent)	-	SPL3	4	1056-1078	Y	101.47	1069	8	1.6	2	0.854081
mtr-miR156e_R+2	TTGACAGAAGATAGAGAGCACTT	XM_016115819.1	-	GO:0005634(nucleus);GO:0003677(DNA binding);GO:0046872(metal ion binding);GO:0006355(regulation of transcription, DNA-dependent);GO:0006351(transcription, DNA-dependent)	-	SPL18	2	822-844	Y	2346.48	835	74	37	0	0.0109451
mtr-miR156e_R+2	TTGACAGAAGATAGAGAGCACTT	XM_016306738.1	-	GO:0005634(nucleus);GO:0003677(DNA binding);GO:0046872(metal ion binding);GO:0006355(regulation of transcription, DNA-dependent);GO:0006351(transcription, DNA-dependent)	-	SPL18	2	822-844	Y	2346.48	835	74	37	0	0.0109451
mtr-miR156e_R+2	TTGACAGAAGATAGAGAGCACTT	XM_016337583.1	-	GO:0005634(nucleus);GO:0003677(DNA binding);GO:0046872(metal ion binding);GO:0006355(regulation of transcription, DNA-dependent);GO:0006351(transcription, DNA-dependent)	-	SPL12	2.5	1014-1036	Y	761.021	1027	48	12	0	0.019811
mtr-miR156e_R+2	TTGACAGAAGATAGAGAGCACTT	XM_016341476.1	-	GO:0005634(nucleus);GO:0003677(DNA binding);GO:0046872(metal ion binding);GO:0006355(regulation of transcription, DNA-dependent);GO:0006351(transcription, DNA-dependent)	-	SPL3	4	927-949	Y	101.47	940	8	1.6	2	0.854081
mtr-miR156e_R+2	TTGACAGAAGATAGAGAGCACTT	XM_016341475.1	-	GO:0005634(nucleus);GO:0003677(DNA binding);GO:0046872(metal ion binding);GO:0006355(regulation of transcription, DNA-dependent);GO:0006351(transcription, DNA-dependent)	-	SPL3	4	1056-1078	Y	101.47	1069	8	1.6	2	0.854081
mtr-miR159a_1ss21AC	TTTGGATTGAAGGGAGCTCTC	XM_016077826.1	-	-	-	-	3	512-532	Y	329.776	523	26	5.2	0	0.0310241
mtr-miR159a_1ss21AC	TTTGGATTGAAGGGAGCTCTC	XM_016092906.1	-	-	-	-	4	599-619	Y	710.287	610	56	11.2	0	0.0773818
mtr-miR159a_1ss21AC	TTTGGATTGAAGGGAGCTCTC	XM_016092905.1	-	-	-	-	4	599-619	Y	710.287	610	56	11.2	0	0.0773818
mtr-miR159a_1ss21AC	TTTGGATTGAAGGGAGCTCTC	XM_016108124.1	myb proto-oncogene protein, plant	GO:0005634(nucleus);GO:0003677(DNA binding);GO:0030154(cell differentiation);GO:0009908(flower development);GO:0006355(regulation of transcription, DNA-dependent);GO:0006351(transcription, DNA-dependent)	[K] Transcription	GAM1	4	992-1012	Y	31.7092	1003	1	0.5	4	0.986954
mtr-miR159a_1ss21AC	TTTGGATTGAAGGGAGCTCTC	XM_016313806.1	-	-	-	-	3	548-568	Y	329.776	559	26	5.2	0	0.0310241
mtr-miR159a_1ss21AC	TTTGGATTGAAGGGAGCTCTC	XM_016313805.1	-	-	-	-	3	548-568	Y	329.776	559	26	5.2	0	0.0310241
mtr-miR159a_1ss21AC	TTTGGATTGAAGGGAGCTCTC	XM_016313803.1	-	-	-	-	3	548-568	Y	329.776	559	26	5.2	0	0.0310241
mtr-miR159a_1ss21AC	TTTGGATTGAAGGGAGCTCTC	XM_016313802.1	-	-	-	-	3	548-568	Y	329.776	559	26	5.2	0	0.0310241
mtr-miR159a_1ss21AC	TTTGGATTGAAGGGAGCTCTC	XM_016327466.1	-	-	-	-	4	596-616	Y	710.287	607	56	11.2	0	0.0773818
mtr-miR159a_1ss21AC	TTTGGATTGAAGGGAGCTCTC	XM_016327464.1	-	-	-	-	4	596-616	Y	710.287	607	56	11.2	0	0.0773818
mtr-miR159a_1ss21AC	TTTGGATTGAAGGGAGCTCTC	XM_016327465.1	-	-	-	-	4	596-616	Y	710.287	607	56	11.2	0	0.0773818
mtr-miR159a_1ss21AC	TTTGGATTGAAGGGAGCTCTC	XM_016350463.1	myb proto-oncogene protein, plant	GO:0005634(nucleus);GO:0003677(DNA binding);GO:0030154(cell differentiation);GO:0009908(flower development);GO:0006355(regulation of transcription, DNA-dependent);GO:0006351(transcription, DNA-dependent)	[K] Transcription	GAM1	4	1016-1036	Y	31.7092	1027	1	0.5	4	0.986954
mtr-miR159a_1ss21AT	TTTGGATTGAAGGGAGCTCTT	XM_016077826.1	-	-	-	-	3.5	512-532	Y	329.776	523	26	5.2	0	0.0315087
mtr-miR159a_1ss21AT	TTTGGATTGAAGGGAGCTCTT	XM_016092905.1	-	-	-	-	3	599-619	Y	710.287	610	56	11.2	0	0.0736821
mtr-miR159a_1ss21AT	TTTGGATTGAAGGGAGCTCTT	XM_016092906.1	-	-	-	-	3	599-619	Y	710.287	610	56	11.2	0	0.0736821
mtr-miR159a_1ss21AT	TTTGGATTGAAGGGAGCTCTT	XM_016108124.1	myb proto-oncogene protein, plant	GO:0005634(nucleus);GO:0003677(DNA binding);GO:0030154(cell differentiation);GO:0009908(flower development);GO:0006355(regulation of transcription, DNA-dependent);GO:0006351(transcription, DNA-dependent)	[K] Transcription	GAM1	4	992-1012	Y	31.7092	1003	1	0.5	4	0.972252
mtr-miR159a_1ss21AT	TTTGGATTGAAGGGAGCTCTT	XM_016313806.1	-	-	-	-	3.5	548-568	Y	329.776	559	26	5.2	0	0.0315087
mtr-miR159a_1ss21AT	TTTGGATTGAAGGGAGCTCTT	XM_016313805.1	-	-	-	-	3.5	548-568	Y	329.776	559	26	5.2	0	0.0315087
mtr-miR159a_1ss21AT	TTTGGATTGAAGGGAGCTCTT	XM_016313803.1	-	-	-	-	3.5	548-568	Y	329.776	559	26	5.2	0	0.0315087
mtr-miR159a_1ss21AT	TTTGGATTGAAGGGAGCTCTT	XM_016313802.1	-	-	-	-	3.5	548-568	Y	329.776	559	26	5.2	0	0.0315087
mtr-miR159a_1ss21AT	TTTGGATTGAAGGGAGCTCTT	XM_016327466.1	-	-	-	-	3	596-616	Y	710.287	607	56	11.2	0	0.0736821
mtr-miR159a_1ss21AT	TTTGGATTGAAGGGAGCTCTT	XM_016327465.1	-	-	-	-	3	596-616	Y	710.287	607	56	11.2	0	0.0736821
mtr-miR159a_1ss21AT	TTTGGATTGAAGGGAGCTCTT	XM_016327464.1	-	-	-	-	3	596-616	Y	710.287	607	56	11.2	0	0.0736821
mtr-miR159a_1ss21AT	TTTGGATTGAAGGGAGCTCTT	XM_016350463.1	myb proto-oncogene protein, plant	GO:0005634(nucleus);GO:0003677(DNA binding);GO:0030154(cell differentiation);GO:0009908(flower development);GO:0006355(regulation of transcription, DNA-dependent);GO:0006351(transcription, DNA-dependent)	[K] Transcription	GAM1	4	1016-1036	Y	31.7092	1027	1	0.5	4	0.972252
mtr-miR159a_L+1_1ss22AT	CTTTGGATTGAAGGGAGCTCTT	XM_016092906.1	-	-	-	-	4	599-620	Y	25.3674	611	2	0.4	2	0.999738
mtr-miR159a_L+1_1ss22AT	CTTTGGATTGAAGGGAGCTCTT	XM_016092905.1	-	-	-	-	4	599-620	Y	25.3674	611	2	0.4	2	0.999738
mtr-miR159a_L+1_1ss22AT	CTTTGGATTGAAGGGAGCTCTT	XM_016327466.1	-	-	-	-	4	596-617	Y	25.3674	608	2	0.4	2	0.999738
mtr-miR159a_L+1_1ss22AT	CTTTGGATTGAAGGGAGCTCTT	XM_016327465.1	-	-	-	-	4	596-617	Y	25.3674	608	2	0.4	2	0.999738
mtr-miR159a_L+1_1ss22AT	CTTTGGATTGAAGGGAGCTCTT	XM_016327464.1	-	-	-	-	4	596-617	Y	25.3674	608	2	0.4	2	0.999738
mtr-miR159b	ATTGGAGTGAAGGGAGCTCCA	XM_016081515.1	myb proto-oncogene protein, plant	GO:0005634(nucleus);GO:0003677(DNA binding);GO:0030154(cell differentiation);GO:0009908(flower development);GO:0006355(regulation of transcription, DNA-dependent);GO:0006351(transcription, DNA-dependent)	[K] Transcription	GAM1	1	935-955	Y	4439.29	946	210	70	0	0.0193206
mtr-miR159b	ATTGGAGTGAAGGGAGCTCCA	XM_016102802.1	myb proto-oncogene protein, plant	GO:0005634(nucleus);GO:0003677(DNA binding);GO:0030154(cell differentiation);GO:0009908(flower development);GO:0006355(regulation of transcription, DNA-dependent);GO:0006351(transcription, DNA-dependent)	[K] Transcription	GAM1	0	830-850	Y	31.7092	841	1	0.5	4	0.911581
mtr-miR159b	ATTGGAGTGAAGGGAGCTCCA	XM_016102996.1	myb proto-oncogene protein, plant	GO:0005634(nucleus);GO:0003677(DNA binding);GO:0030154(cell differentiation);GO:0009908(flower development);GO:0006355(regulation of transcription, DNA-dependent);GO:0006351(transcription, DNA-dependent)	[K] Transcription	GAM1	0	962-982	Y	792.731	973	50	12.5	0	0.0440238
mtr-miR159b	ATTGGAGTGAAGGGAGCTCCA	XM_016102995.1	myb proto-oncogene protein, plant	GO:0005634(nucleus);GO:0003677(DNA binding);GO:0030154(cell differentiation);GO:0009908(flower development);GO:0006355(regulation of transcription, DNA-dependent);GO:0006351(transcription, DNA-dependent)	[K] Transcription	GAM1	0	962-982	Y	792.731	973	50	12.5	0	0.0440238
mtr-miR159b	ATTGGAGTGAAGGGAGCTCCA	XM_016316220.1	myb proto-oncogene protein, plant	GO:0005634(nucleus);GO:0003677(DNA binding);GO:0030154(cell differentiation);GO:0009908(flower development);GO:0006355(regulation of transcription, DNA-dependent);GO:0006351(transcription, DNA-dependent)	[K] Transcription	GAM1	1	935-955	Y	4439.29	946	210	70	0	0.0193206
mtr-miR159b	ATTGGAGTGAAGGGAGCTCCA	XM_016316222.1	myb proto-oncogene protein, plant	GO:0005634(nucleus);GO:0003677(DNA binding);GO:0030154(cell differentiation);GO:0009908(flower development);GO:0006355(regulation of transcription, DNA-dependent);GO:0006351(transcription, DNA-dependent)	[K] Transcription	GAM1	1	935-955	Y	4439.29	946	210	70	0	0.0193206
mtr-miR159b	ATTGGAGTGAAGGGAGCTCCA	XM_016339386.1	myb proto-oncogene protein, plant	GO:0005634(nucleus);GO:0003677(DNA binding);GO:0030154(cell differentiation);GO:0009908(flower development);GO:0006355(regulation of transcription, DNA-dependent);GO:0006351(transcription, DNA-dependent)	[K] Transcription	GAM1	0	845-865	Y	31.7092	856	1	0.5	4	0.911581
mtr-miR159b	ATTGGAGTGAAGGGAGCTCCA	XM_016341577.1	myb proto-oncogene protein, plant	GO:0005634(nucleus);GO:0003677(DNA binding);GO:0030154(cell differentiation);GO:0009908(flower development);GO:0006355(regulation of transcription, DNA-dependent);GO:0006351(transcription, DNA-dependent)	[K] Transcription	GAM1	0	959-979	Y	792.731	970	50	12.5	0	0.0440238
mtr-miR159b	ATTGGAGTGAAGGGAGCTCCA	XM_016341576.1	myb proto-oncogene protein, plant	GO:0005634(nucleus);GO:0003677(DNA binding);GO:0030154(cell differentiation);GO:0009908(flower development);GO:0006355(regulation of transcription, DNA-dependent);GO:0006351(transcription, DNA-dependent)	[K] Transcription	GAM1	0	959-979	Y	792.731	970	50	12.5	0	0.0440238
mtr-miR159b_1ss18TG	ATTGGAGTGAAGGGAGCGCCA	XM_016077907.1	myb proto-oncogene protein, plant	-	-	TRB1	4	264-284	Y	63.4184	275	6	1	2	0.963098
mtr-miR159b_1ss18TG	ATTGGAGTGAAGGGAGCGCCA	XM_016077908.1	myb proto-oncogene protein, plant	-	-	TRB1	4	264-284	Y	63.4184	275	6	1	2	0.963098
mtr-miR159b_1ss18TG	ATTGGAGTGAAGGGAGCGCCA	XM_016081515.1	myb proto-oncogene protein, plant	GO:0005634(nucleus);GO:0003677(DNA binding);GO:0030154(cell differentiation);GO:0009908(flower development);GO:0006355(regulation of transcription, DNA-dependent);GO:0006351(transcription, DNA-dependent)	[K] Transcription	GAM1	2	935-955	Y	4439.29	946	210	70	0	0.0163726
mtr-miR159b_1ss18TG	ATTGGAGTGAAGGGAGCGCCA	XM_016102802.1	myb proto-oncogene protein, plant	GO:0005634(nucleus);GO:0003677(DNA binding);GO:0030154(cell differentiation);GO:0009908(flower development);GO:0006355(regulation of transcription, DNA-dependent);GO:0006351(transcription, DNA-dependent)	[K] Transcription	GAM1	1	830-850	Y	31.7092	841	1	0.5	4	0.877818
mtr-miR159b_1ss18TG	ATTGGAGTGAAGGGAGCGCCA	XM_016102995.1	myb proto-oncogene protein, plant	GO:0005634(nucleus);GO:0003677(DNA binding);GO:0030154(cell differentiation);GO:0009908(flower development);GO:0006355(regulation of transcription, DNA-dependent);GO:0006351(transcription, DNA-dependent)	[K] Transcription	GAM1	1	962-982	Y	792.731	973	50	12.5	0	0.0382678
mtr-miR159b_1ss18TG	ATTGGAGTGAAGGGAGCGCCA	XM_016102996.1	myb proto-oncogene protein, plant	GO:0005634(nucleus);GO:0003677(DNA binding);GO:0030154(cell differentiation);GO:0009908(flower development);GO:0006355(regulation of transcription, DNA-dependent);GO:0006351(transcription, DNA-dependent)	[K] Transcription	GAM1	1	962-982	Y	792.731	973	50	12.5	0	0.0382678
mtr-miR159b_1ss18TG	ATTGGAGTGAAGGGAGCGCCA	XM_016103902.1	myb proto-oncogene protein, plant	-	-	TRB1	4	264-284	Y	63.4184	275	6	1	2	0.963098
mtr-miR159b_1ss18TG	ATTGGAGTGAAGGGAGCGCCA	XM_016103903.1	myb proto-oncogene protein, plant	-	-	TRB1	4	264-284	Y	63.4184	275	6	1	2	0.963098
mtr-miR159b_1ss18TG	ATTGGAGTGAAGGGAGCGCCA	XM_016116312.1	minor histocompatibility antigen H13	-	[S] Function unknown	SPP	4	601-620	Y	31.7092	611	1	0.5	4	0.896062
mtr-miR159b_1ss18TG	ATTGGAGTGAAGGGAGCGCCA	XM_016306964.1	minor histocompatibility antigen H13	-	[S] Function unknown	SPP	4	601-620	Y	31.7092	611	1	0.5	4	0.896062
mtr-miR159b_1ss18TG	ATTGGAGTGAAGGGAGCGCCA	XM_016316222.1	myb proto-oncogene protein, plant	GO:0005634(nucleus);GO:0003677(DNA binding);GO:0030154(cell differentiation);GO:0009908(flower development);GO:0006355(regulation of transcription, DNA-dependent);GO:0006351(transcription, DNA-dependent)	[K] Transcription	GAM1	2	935-955	Y	4439.29	946	210	70	0	0.0163726
mtr-miR159b_1ss18TG	ATTGGAGTGAAGGGAGCGCCA	XM_016316220.1	myb proto-oncogene protein, plant	GO:0005634(nucleus);GO:0003677(DNA binding);GO:0030154(cell differentiation);GO:0009908(flower development);GO:0006355(regulation of transcription, DNA-dependent);GO:0006351(transcription, DNA-dependent)	[K] Transcription	GAM1	2	935-955	Y	4439.29	946	210	70	0	0.0163726
mtr-miR159b_1ss18TG	ATTGGAGTGAAGGGAGCGCCA	XM_016339386.1	myb proto-oncogene protein, plant	GO:0005634(nucleus);GO:0003677(DNA binding);GO:0030154(cell differentiation);GO:0009908(flower development);GO:0006355(regulation of transcription, DNA-dependent);GO:0006351(transcription, DNA-dependent)	[K] Transcription	GAM1	1	845-865	Y	31.7092	856	1	0.5	4	0.877818
mtr-miR159b_1ss18TG	ATTGGAGTGAAGGGAGCGCCA	XM_016341576.1	myb proto-oncogene protein, plant	GO:0005634(nucleus);GO:0003677(DNA binding);GO:0030154(cell differentiation);GO:0009908(flower development);GO:0006355(regulation of transcription, DNA-dependent);GO:0006351(transcription, DNA-dependent)	[K] Transcription	GAM1	1	959-979	Y	792.731	970	50	12.5	0	0.0382678
mtr-miR159b_1ss18TG	ATTGGAGTGAAGGGAGCGCCA	XM_016341577.1	myb proto-oncogene protein, plant	GO:0005634(nucleus);GO:0003677(DNA binding);GO:0030154(cell differentiation);GO:0009908(flower development);GO:0006355(regulation of transcription, DNA-dependent);GO:0006351(transcription, DNA-dependent)	[K] Transcription	GAM1	1	959-979	Y	792.731	970	50	12.5	0	0.0382678
mtr-miR159b_R-1_1ss7GT	ATTGGATTGAAGGGAGCTCC	XM_016081515.1	myb proto-oncogene protein, plant	GO:0005634(nucleus);GO:0003677(DNA binding);GO:0030154(cell differentiation);GO:0009908(flower development);GO:0006355(regulation of transcription, DNA-dependent);GO:0006351(transcription, DNA-dependent)	[K] Transcription	GAM1	3	936-955	Y	4439.29	946	210	70	0	0.0353769
mtr-miR159b_R-1_1ss7GT	ATTGGATTGAAGGGAGCTCC	XM_016102802.1	myb proto-oncogene protein, plant	GO:0005634(nucleus);GO:0003677(DNA binding);GO:0030154(cell differentiation);GO:0009908(flower development);GO:0006355(regulation of transcription, DNA-dependent);GO:0006351(transcription, DNA-dependent)	[K] Transcription	GAM1	2	831-850	Y	31.7092	841	1	0.5	4	0.906684
mtr-miR159b_R-1_1ss7GT	ATTGGATTGAAGGGAGCTCC	XM_016102996.1	myb proto-oncogene protein, plant	GO:0005634(nucleus);GO:0003677(DNA binding);GO:0030154(cell differentiation);GO:0009908(flower development);GO:0006355(regulation of transcription, DNA-dependent);GO:0006351(transcription, DNA-dependent)	[K] Transcription	GAM1	2	963-982	Y	792.731	973	50	12.5	0	0.0430669
mtr-miR159b_R-1_1ss7GT	ATTGGATTGAAGGGAGCTCC	XM_016102995.1	myb proto-oncogene protein, plant	GO:0005634(nucleus);GO:0003677(DNA binding);GO:0030154(cell differentiation);GO:0009908(flower development);GO:0006355(regulation of transcription, DNA-dependent);GO:0006351(transcription, DNA-dependent)	[K] Transcription	GAM1	2	963-982	Y	792.731	973	50	12.5	0	0.0430669
mtr-miR159b_R-1_1ss7GT	ATTGGATTGAAGGGAGCTCC	XM_016108124.1	myb proto-oncogene protein, plant	GO:0005634(nucleus);GO:0003677(DNA binding);GO:0030154(cell differentiation);GO:0009908(flower development);GO:0006355(regulation of transcription, DNA-dependent);GO:0006351(transcription, DNA-dependent)	[K] Transcription	GAM1	3	993-1012	Y	31.7092	1003	1	0.5	4	0.856373
mtr-miR159b_R-1_1ss7GT	ATTGGATTGAAGGGAGCTCC	XM_016316220.1	myb proto-oncogene protein, plant	GO:0005634(nucleus);GO:0003677(DNA binding);GO:0030154(cell differentiation);GO:0009908(flower development);GO:0006355(regulation of transcription, DNA-dependent);GO:0006351(transcription, DNA-dependent)	[K] Transcription	GAM1	3	936-955	Y	4439.29	946	210	70	0	0.0353769
mtr-miR159b_R-1_1ss7GT	ATTGGATTGAAGGGAGCTCC	XM_016316222.1	myb proto-oncogene protein, plant	GO:0005634(nucleus);GO:0003677(DNA binding);GO:0030154(cell differentiation);GO:0009908(flower development);GO:0006355(regulation of transcription, DNA-dependent);GO:0006351(transcription, DNA-dependent)	[K] Transcription	GAM1	3	936-955	Y	4439.29	946	210	70	0	0.0353769
mtr-miR159b_R-1_1ss7GT	ATTGGATTGAAGGGAGCTCC	XM_016339386.1	myb proto-oncogene protein, plant	GO:0005634(nucleus);GO:0003677(DNA binding);GO:0030154(cell differentiation);GO:0009908(flower development);GO:0006355(regulation of transcription, DNA-dependent);GO:0006351(transcription, DNA-dependent)	[K] Transcription	GAM1	2	846-865	Y	31.7092	856	1	0.5	4	0.906684
mtr-miR159b_R-1_1ss7GT	ATTGGATTGAAGGGAGCTCC	XM_016341577.1	myb proto-oncogene protein, plant	GO:0005634(nucleus);GO:0003677(DNA binding);GO:0030154(cell differentiation);GO:0009908(flower development);GO:0006355(regulation of transcription, DNA-dependent);GO:0006351(transcription, DNA-dependent)	[K] Transcription	GAM1	2	960-979	Y	792.731	970	50	12.5	0	0.0430669
mtr-miR159b_R-1_1ss7GT	ATTGGATTGAAGGGAGCTCC	XM_016341576.1	myb proto-oncogene protein, plant	GO:0005634(nucleus);GO:0003677(DNA binding);GO:0030154(cell differentiation);GO:0009908(flower development);GO:0006355(regulation of transcription, DNA-dependent);GO:0006351(transcription, DNA-dependent)	[K] Transcription	GAM1	2	960-979	Y	792.731	970	50	12.5	0	0.0430669
mtr-miR159b_R-1_1ss7GT	ATTGGATTGAAGGGAGCTCC	XM_016350463.1	myb proto-oncogene protein, plant	GO:0005634(nucleus);GO:0003677(DNA binding);GO:0030154(cell differentiation);GO:0009908(flower development);GO:0006355(regulation of transcription, DNA-dependent);GO:0006351(transcription, DNA-dependent)	[K] Transcription	GAM1	3	1017-1036	Y	31.7092	1027	1	0.5	4	0.856373
mtr-miR160a	TGCCTGGCTCCCTGTATGCCA	XM_016080277.1	-	GO:0005634(nucleus);GO:0003677(DNA binding);GO:0046983(protein dimerization activity);GO:0009734(auxin mediated signaling pathway);GO:0006355(regulation of transcription, DNA-dependent);GO:0006351(transcription, DNA-dependent)	-	ARF18	1	1344-1364	Y	16520.5	1355	1042	260.5	0	0.056849
mtr-miR160a	TGCCTGGCTCCCTGTATGCCA	XM_016080276.1	-	GO:0005634(nucleus);GO:0003677(DNA binding);GO:0046983(protein dimerization activity);GO:0009734(auxin mediated signaling pathway);GO:0006355(regulation of transcription, DNA-dependent);GO:0006351(transcription, DNA-dependent)	-	ARF18	1	1344-1364	Y	16520.5	1355	1042	260.5	0	0.056849
mtr-miR160a	TGCCTGGCTCCCTGTATGCCA	XM_016089130.1	-	GO:0005634(nucleus);GO:0003677(DNA binding);GO:0048830(adventitious root development);GO:0009653(anatomical structure morphogenesis);GO:0009734(auxin mediated signaling pathway);GO:0006355(regulation of transcription, DNA-dependent);GO:0006351(transcription, DNA-dependent)	-	ARF17	0.5	1194-1214	Y	4692.97	1205	148	74	0	0.0344113
mtr-miR160a	TGCCTGGCTCCCTGTATGCCA	XM_016087143.1	-	GO:0005634(nucleus);GO:0003677(DNA binding);GO:0046983(protein dimerization activity);GO:0009734(auxin mediated signaling pathway);GO:0051301(cell division);GO:0007389(pattern specification process);GO:0006355(regulation of transcription, DNA-dependent);GO:0048829(root cap development);GO:0006351(transcription, DNA-dependent)	-	ARF16	1	1203-1223	Y	1860.27	1214	88	29.3333	0	0.056849
mtr-miR160a	TGCCTGGCTCCCTGTATGCCA	XM_016096917.1	RAV-like factor	GO:0005634(nucleus);GO:0003677(DNA binding);GO:0046983(protein dimerization activity);GO:0009738(abscisic acid mediated signaling pathway);GO:0009734(auxin mediated signaling pathway);GO:0051301(cell division);GO:0048589(developmental growth);GO:0010154(fruit development);GO:0048366(leaf development);GO:0007389(pattern specification process);GO:0048441(petal development);GO:0031540(regulation of …	-	ARF10	4	1344-1364	Y	17757.2	1355	560	280	0	0.0139093
mtr-miR160a	TGCCTGGCTCCCTGTATGCCA	XM_016112419.1	-	GO:0005634(nucleus);GO:0003677(DNA binding);GO:0046983(protein dimerization activity);GO:0009734(auxin mediated signaling pathway);GO:0006355(regulation of transcription, DNA-dependent);GO:0006351(transcription, DNA-dependent)	-	ARF18	1	1257-1277	Y	2029.39	1268	64	32	0	0.056849
mtr-miR160a	TGCCTGGCTCCCTGTATGCCA	XM_016314220.1	-	GO:0005634(nucleus);GO:0003677(DNA binding);GO:0046983(protein dimerization activity);GO:0009734(auxin mediated signaling pathway);GO:0006355(regulation of transcription, DNA-dependent);GO:0006351(transcription, DNA-dependent)	-	ARF18	1	1338-1358	Y	16520.5	1349	1042	260.5	0	0.056849
mtr-miR160a	TGCCTGGCTCCCTGTATGCCA	XM_016314219.1	-	GO:0005634(nucleus);GO:0003677(DNA binding);GO:0046983(protein dimerization activity);GO:0009734(auxin mediated signaling pathway);GO:0006355(regulation of transcription, DNA-dependent);GO:0006351(transcription, DNA-dependent)	-	ARF18	1	1338-1358	Y	16520.5	1349	1042	260.5	0	0.056849
mtr-miR160a	TGCCTGGCTCCCTGTATGCCA	XM_016321742.1	-	GO:0005634(nucleus);GO:0003677(DNA binding);GO:0046983(protein dimerization activity);GO:0009734(auxin mediated signaling pathway);GO:0051301(cell division);GO:0007389(pattern specification process);GO:0006355(regulation of transcription, DNA-dependent);GO:0048829(root cap development);GO:0006351(transcription, DNA-dependent)	-	ARF16	1	1239-1259	Y	1860.27	1250	88	29.3333	0	0.056849
mtr-miR160a	TGCCTGGCTCCCTGTATGCCA	XM_016321741.1	-	GO:0005634(nucleus);GO:0003677(DNA binding);GO:0046983(protein dimerization activity);GO:0009734(auxin mediated signaling pathway);GO:0006355(regulation of transcription, DNA-dependent);GO:0006351(transcription, DNA-dependent)	-	ARF8	1	1269-1289	Y	1860.27	1280	88	29.3333	0	0.056849
mtr-miR160a	TGCCTGGCTCCCTGTATGCCA	XM_016326466.1	-	GO:0005634(nucleus);GO:0003677(DNA binding);GO:0048830(adventitious root development);GO:0009653(anatomical structure morphogenesis);GO:0009734(auxin mediated signaling pathway);GO:0006355(regulation of transcription, DNA-dependent);GO:0006351(transcription, DNA-dependent)	-	ARF17	0.5	1311-1331	Y	4692.97	1322	148	74	0	0.0344113
mtr-miR160a	TGCCTGGCTCCCTGTATGCCA	XM_016331954.1	-	GO:0005634(nucleus);GO:0003677(DNA binding);GO:0046983(protein dimerization activity);GO:0009738(abscisic acid mediated signaling pathway);GO:0009734(auxin mediated signaling pathway);GO:0051301(cell division);GO:0048589(developmental growth);GO:0010154(fruit development);GO:0048366(leaf development);GO:0007389(pattern specification process);GO:0048441(petal development);GO:0031540(regulation of …	-	ARF10	4	1353-1373	Y	17757.2	1364	560	280	0	0.0139093
mtr-miR160a	TGCCTGGCTCCCTGTATGCCA	XM_016349019.1	-	GO:0005634(nucleus);GO:0003677(DNA binding);GO:0046983(protein dimerization activity);GO:0009734(auxin mediated signaling pathway);GO:0006355(regulation of transcription, DNA-dependent);GO:0006351(transcription, DNA-dependent)	-	ARF18	1	1257-1277	Y	2029.39	1268	64	32	0	0.056849
mtr-miR160a_L+2	CCTGCCTGGCTCCCTGTATGCCA	XM_016080276.1	-	GO:0005634(nucleus);GO:0003677(DNA binding);GO:0046983(protein dimerization activity);GO:0009734(auxin mediated signaling pathway);GO:0006355(regulation of transcription, DNA-dependent);GO:0006351(transcription, DNA-dependent)	-	ARF18	3	1344-1366	Y	15.8546	1357	1	0.25	4	0.887309
mtr-miR160a_L+2	CCTGCCTGGCTCCCTGTATGCCA	XM_016080277.1	-	GO:0005634(nucleus);GO:0003677(DNA binding);GO:0046983(protein dimerization activity);GO:0009734(auxin mediated signaling pathway);GO:0006355(regulation of transcription, DNA-dependent);GO:0006351(transcription, DNA-dependent)	-	ARF18	3	1344-1366	Y	15.8546	1357	1	0.25	4	0.887309
mtr-miR160a_L+2	CCTGCCTGGCTCCCTGTATGCCA	XM_016089130.1	-	GO:0005634(nucleus);GO:0003677(DNA binding);GO:0048830(adventitious root development);GO:0009653(anatomical structure morphogenesis);GO:0009734(auxin mediated signaling pathway);GO:0006355(regulation of transcription, DNA-dependent);GO:0006351(transcription, DNA-dependent)	-	ARF17	2.5	1194-1216	Y	63.4184	1207	2	1	2	0.859701
mtr-miR160a_L+2	CCTGCCTGGCTCCCTGTATGCCA	XM_016314219.1	-	GO:0005634(nucleus);GO:0003677(DNA binding);GO:0046983(protein dimerization activity);GO:0009734(auxin mediated signaling pathway);GO:0006355(regulation of transcription, DNA-dependent);GO:0006351(transcription, DNA-dependent)	-	ARF18	3	1338-1360	Y	15.8546	1351	1	0.25	4	0.887309
mtr-miR160a_L+2	CCTGCCTGGCTCCCTGTATGCCA	XM_016314220.1	-	GO:0005634(nucleus);GO:0003677(DNA binding);GO:0046983(protein dimerization activity);GO:0009734(auxin mediated signaling pathway);GO:0006355(regulation of transcription, DNA-dependent);GO:0006351(transcription, DNA-dependent)	-	ARF18	3	1338-1360	Y	15.8546	1351	1	0.25	4	0.887309
mtr-miR160a_L+2	CCTGCCTGGCTCCCTGTATGCCA	XM_016326466.1	-	GO:0005634(nucleus);GO:0003677(DNA binding);GO:0048830(adventitious root development);GO:0009653(anatomical structure morphogenesis);GO:0009734(auxin mediated signaling pathway);GO:0006355(regulation of transcription, DNA-dependent);GO:0006351(transcription, DNA-dependent)	-	ARF17	2.5	1311-1333	Y	63.4184	1324	2	1	2	0.859701
mtr-miR164a	TGGAGAAGCAGGGCACGTGCA	XM_016076787.1	-	GO:0005634(nucleus);GO:0003677(DNA binding);GO:0003700(sequence-specific DNA binding transcription factor activity);GO:0009734(auxin mediated signaling pathway);GO:0048527(lateral root development);GO:0010072(primary shoot apical meristem specification)	-	NAC021	2	620-640	Y	1733.44	631	82	27.3333	0	0.0163726
mtr-miR164a	TGGAGAAGCAGGGCACGTGCA	XM_016082443.1	-	GO:0005634(nucleus);GO:0003677(DNA binding);GO:0006355(regulation of transcription, DNA-dependent);GO:0006351(transcription, DNA-dependent)	-	NAC100	2.5	602-622	Y	6976.03	613	220	110	0	0.019811
mtr-miR164a	TGGAGAAGCAGGGCACGTGCA	XM_016087372.1	-	GO:0005634(nucleus);GO:0003677(DNA binding);GO:0006355(regulation of transcription, DNA-dependent);GO:0006351(transcription, DNA-dependent)	-	NAC100	2.5	635-655	Y	3614.85	646	114	57	0	0.019811
mtr-miR164a	TGGAGAAGCAGGGCACGTGCA	XM_016313734.1	-	-	-	-	2	302-322	Y	1733.44	313	82	27.3333	0	0.0163726
mtr-miR164a	TGGAGAAGCAGGGCACGTGCA	XM_016315748.1	-	GO:0005634(nucleus);GO:0003677(DNA binding);GO:0003700(sequence-specific DNA binding transcription factor activity);GO:0009734(auxin mediated signaling pathway);GO:0048527(lateral root development);GO:0010072(primary shoot apical meristem specification)	-	NAC021	2	617-637	Y	1733.44	628	82	27.3333	0	0.0163726
mtr-miR164a	TGGAGAAGCAGGGCACGTGCA	XM_016332293.1	-	GO:0005634(nucleus);GO:0003677(DNA binding);GO:0006355(regulation of transcription, DNA-dependent);GO:0006351(transcription, DNA-dependent)	-	NAC100	2.5	602-622	Y	6976.03	613	220	110	0	0.019811
mtr-miR164a	TGGAGAAGCAGGGCACGTGCA	XM_016336639.1	-	GO:0005634(nucleus);GO:0003677(DNA binding);GO:0006355(regulation of transcription, DNA-dependent);GO:0006351(transcription, DNA-dependent)	-	NAC100	2.5	635-655	Y	3614.85	646	114	57	0	0.019811
mtr-miR164a_1ss21AG	TGGAGAAGCAGGGCACGTGCG	XM_016076787.1	-	GO:0005634(nucleus);GO:0003677(DNA binding);GO:0003700(sequence-specific DNA binding transcription factor activity);GO:0009734(auxin mediated signaling pathway);GO:0048527(lateral root development);GO:0010072(primary shoot apical meristem specification)	-	NAC021	2	620-640	Y	1733.44	631	82	27.3333	0	0.0163726
mtr-miR164a_1ss21AG	TGGAGAAGCAGGGCACGTGCG	XM_016082443.1	-	GO:0005634(nucleus);GO:0003677(DNA binding);GO:0006355(regulation of transcription, DNA-dependent);GO:0006351(transcription, DNA-dependent)	-	NAC100	1.5	602-622	Y	6976.03	613	220	110	0	0.0237259
mtr-miR164a_1ss21AG	TGGAGAAGCAGGGCACGTGCG	XM_016087372.1	-	GO:0005634(nucleus);GO:0003677(DNA binding);GO:0006355(regulation of transcription, DNA-dependent);GO:0006351(transcription, DNA-dependent)	-	NAC100	1.5	635-655	Y	3614.85	646	114	57	0	0.0237259
mtr-miR164a_1ss21AG	TGGAGAAGCAGGGCACGTGCG	XM_016096791.1	dTDP-glucose 4,6-dehydratase	-	[G] Carbohydrate transport and metabolism ;[M] Cell wall/membrane/envelope biogenesis	UXS6	3.5	298-318	Y	12.6837	309	1	0.2	4	0.65975
mtr-miR164a_1ss21AG	TGGAGAAGCAGGGCACGTGCG	XM_016096788.1	dTDP-glucose 4,6-dehydratase	-	[G] Carbohydrate transport and metabolism ;[M] Cell wall/membrane/envelope biogenesis	UXS6	3.5	298-318	Y	12.6837	309	1	0.2	4	0.65975
mtr-miR164a_1ss21AG	TGGAGAAGCAGGGCACGTGCG	XM_016096789.1	dTDP-glucose 4,6-dehydratase	-	[G] Carbohydrate transport and metabolism ;[M] Cell wall/membrane/envelope biogenesis	UXS6	3.5	298-318	Y	12.6837	309	1	0.2	4	0.65975
mtr-miR164a_1ss21AG	TGGAGAAGCAGGGCACGTGCG	XM_016096790.1	dTDP-glucose 4,6-dehydratase	-	[G] Carbohydrate transport and metabolism ;[M] Cell wall/membrane/envelope biogenesis	UXS6	3.5	298-318	Y	12.6837	309	1	0.2	4	0.65975
mtr-miR164a_1ss21AG	TGGAGAAGCAGGGCACGTGCG	XM_016313734.1	-	-	-	-	2	302-322	Y	1733.44	313	82	27.3333	0	0.0163726
mtr-miR164a_1ss21AG	TGGAGAAGCAGGGCACGTGCG	XM_016315748.1	-	GO:0005634(nucleus);GO:0003677(DNA binding);GO:0003700(sequence-specific DNA binding transcription factor activity);GO:0009734(auxin mediated signaling pathway);GO:0048527(lateral root development);GO:0010072(primary shoot apical meristem specification)	-	NAC021	2	617-637	Y	1733.44	628	82	27.3333	0	0.0163726
mtr-miR164a_1ss21AG	TGGAGAAGCAGGGCACGTGCG	XM_016332293.1	-	GO:0005634(nucleus);GO:0003677(DNA binding);GO:0006355(regulation of transcription, DNA-dependent);GO:0006351(transcription, DNA-dependent)	-	NAC100	1.5	602-622	Y	6976.03	613	220	110	0	0.0237259
mtr-miR164a_1ss21AG	TGGAGAAGCAGGGCACGTGCG	XM_016331821.1	dTDP-glucose 4,6-dehydratase	-	[G] Carbohydrate transport and metabolism ;[M] Cell wall/membrane/envelope biogenesis	UXS6	3.5	298-318	Y	12.6837	309	1	0.2	4	0.65975
mtr-miR164a_1ss21AG	TGGAGAAGCAGGGCACGTGCG	XM_016336639.1	-	GO:0005634(nucleus);GO:0003677(DNA binding);GO:0006355(regulation of transcription, DNA-dependent);GO:0006351(transcription, DNA-dependent)	-	NAC100	1.5	635-655	Y	3614.85	646	114	57	0	0.0237259
mtr-miR164a_1ss21AT	TGGAGAAGCAGGGCACGTGCT	XM_016076787.1	-	GO:0005634(nucleus);GO:0003677(DNA binding);GO:0003700(sequence-specific DNA binding transcription factor activity);GO:0009734(auxin mediated signaling pathway);GO:0048527(lateral root development);GO:0010072(primary shoot apical meristem specification)	-	NAC021	1	620-640	Y	1733.44	631	82	27.3333	0	0.0193206
mtr-miR164a_1ss21AT	TGGAGAAGCAGGGCACGTGCT	XM_016079002.1	-	-	-	-	3.5	268-288	Y	1268.37	279	40	20	2	0.466595
mtr-miR164a_1ss21AT	TGGAGAAGCAGGGCACGTGCT	XM_016082443.1	-	GO:0005634(nucleus);GO:0003677(DNA binding);GO:0006355(regulation of transcription, DNA-dependent);GO:0006351(transcription, DNA-dependent)	-	NAC100	2.5	602-622	Y	6976.03	613	220	110	0	0.019811
mtr-miR164a_1ss21AT	TGGAGAAGCAGGGCACGTGCT	XM_016087372.1	-	GO:0005634(nucleus);GO:0003677(DNA binding);GO:0006355(regulation of transcription, DNA-dependent);GO:0006351(transcription, DNA-dependent)	-	NAC100	2.5	635-655	Y	3614.85	646	114	57	0	0.019811
mtr-miR164a_1ss21AT	TGGAGAAGCAGGGCACGTGCT	XM_016307947.1	-	-	-	-	3.5	181-201	Y	1268.37	192	40	20	2	0.466595
mtr-miR164a_1ss21AT	TGGAGAAGCAGGGCACGTGCT	XM_016313734.1	-	-	-	-	1	302-322	Y	1733.44	313	82	27.3333	0	0.0193206
mtr-miR164a_1ss21AT	TGGAGAAGCAGGGCACGTGCT	XM_016315748.1	-	GO:0005634(nucleus);GO:0003677(DNA binding);GO:0003700(sequence-specific DNA binding transcription factor activity);GO:0009734(auxin mediated signaling pathway);GO:0048527(lateral root development);GO:0010072(primary shoot apical meristem specification)	-	NAC021	1	617-637	Y	1733.44	628	82	27.3333	0	0.0193206
mtr-miR164a_1ss21AT	TGGAGAAGCAGGGCACGTGCT	XM_016332293.1	-	GO:0005634(nucleus);GO:0003677(DNA binding);GO:0006355(regulation of transcription, DNA-dependent);GO:0006351(transcription, DNA-dependent)	-	NAC100	2.5	602-622	Y	6976.03	613	220	110	0	0.019811
mtr-miR164a_1ss21AT	TGGAGAAGCAGGGCACGTGCT	XM_016336639.1	-	GO:0005634(nucleus);GO:0003677(DNA binding);GO:0006355(regulation of transcription, DNA-dependent);GO:0006351(transcription, DNA-dependent)	-	NAC100	2.5	635-655	Y	3614.85	646	114	57	0	0.019811
mtr-miR164a_L+1	CTGGAGAAGCAGGGCACGTGCA	XM_016076787.1	-	GO:0005634(nucleus);GO:0003677(DNA binding);GO:0003700(sequence-specific DNA binding transcription factor activity);GO:0009734(auxin mediated signaling pathway);GO:0048527(lateral root development);GO:0010072(primary shoot apical meristem specification)	-	NAC021	3	620-641	Y	63.4184	632	3	1	2	0.653734
mtr-miR164a_L+1	CTGGAGAAGCAGGGCACGTGCA	XM_016082443.1	-	GO:0005634(nucleus);GO:0003677(DNA binding);GO:0006355(regulation of transcription, DNA-dependent);GO:0006351(transcription, DNA-dependent)	-	NAC100	3.5	602-623	Y	31.7092	614	1	0.5	4	0.725743
mtr-miR164a_L+1	CTGGAGAAGCAGGGCACGTGCA	XM_016087372.1	-	GO:0005634(nucleus);GO:0003677(DNA binding);GO:0006355(regulation of transcription, DNA-dependent);GO:0006351(transcription, DNA-dependent)	-	NAC100	3.5	635-656	Y	95.1277	647	3	1.5	2	0.848235
mtr-miR164a_L+1	CTGGAGAAGCAGGGCACGTGCA	XM_016313734.1	-	-	-	-	3	302-323	Y	63.4184	314	3	1	2	0.653734
mtr-miR164a_L+1	CTGGAGAAGCAGGGCACGTGCA	XM_016315748.1	-	GO:0005634(nucleus);GO:0003677(DNA binding);GO:0003700(sequence-specific DNA binding transcription factor activity);GO:0009734(auxin mediated signaling pathway);GO:0048527(lateral root development);GO:0010072(primary shoot apical meristem specification)	-	NAC021	3	617-638	Y	63.4184	629	3	1	2	0.653734
mtr-miR164a_L+1	CTGGAGAAGCAGGGCACGTGCA	XM_016332293.1	-	GO:0005634(nucleus);GO:0003677(DNA binding);GO:0006355(regulation of transcription, DNA-dependent);GO:0006351(transcription, DNA-dependent)	-	NAC100	3.5	602-623	Y	31.7092	614	1	0.5	4	0.725743
mtr-miR164a_L+1	CTGGAGAAGCAGGGCACGTGCA	XM_016336639.1	-	GO:0005634(nucleus);GO:0003677(DNA binding);GO:0006355(regulation of transcription, DNA-dependent);GO:0006351(transcription, DNA-dependent)	-	NAC100	3.5	635-656	Y	95.1277	647	3	1.5	2	0.848235
mtr-miR164a_R+1	TGGAGAAGCAGGGCACGTGCAA	XM_016076787.1	-	GO:0005634(nucleus);GO:0003677(DNA binding);GO:0003700(sequence-specific DNA binding transcription factor activity);GO:0009734(auxin mediated signaling pathway);GO:0048527(lateral root development);GO:0010072(primary shoot apical meristem specification)	-	NAC021	3	619-640	Y	1733.44	631	82	27.3333	0	0.0134159
mtr-miR164a_R+1	TGGAGAAGCAGGGCACGTGCAA	XM_016082443.1	-	GO:0005634(nucleus);GO:0003677(DNA binding);GO:0006355(regulation of transcription, DNA-dependent);GO:0006351(transcription, DNA-dependent)	-	NAC100	3.5	601-622	Y	6976.03	613	220	110	0	0.0158805
mtr-miR164a_R+1	TGGAGAAGCAGGGCACGTGCAA	XM_016087372.1	-	GO:0005634(nucleus);GO:0003677(DNA binding);GO:0006355(regulation of transcription, DNA-dependent);GO:0006351(transcription, DNA-dependent)	-	NAC100	3.5	634-655	Y	3614.85	646	114	57	0	0.0158805
mtr-miR164a_R+1	TGGAGAAGCAGGGCACGTGCAA	XM_016313734.1	-	-	-	-	3	301-322	Y	1733.44	313	82	27.3333	0	0.0134159
mtr-miR164a_R+1	TGGAGAAGCAGGGCACGTGCAA	XM_016315748.1	-	GO:0005634(nucleus);GO:0003677(DNA binding);GO:0003700(sequence-specific DNA binding transcription factor activity);GO:0009734(auxin mediated signaling pathway);GO:0048527(lateral root development);GO:0010072(primary shoot apical meristem specification)	-	NAC021	3	616-637	Y	1733.44	628	82	27.3333	0	0.0134159
mtr-miR164a_R+1	TGGAGAAGCAGGGCACGTGCAA	XM_016332293.1	-	GO:0005634(nucleus);GO:0003677(DNA binding);GO:0006355(regulation of transcription, DNA-dependent);GO:0006351(transcription, DNA-dependent)	-	NAC100	3.5	601-622	Y	6976.03	613	220	110	0	0.0158805
mtr-miR164a_R+1	TGGAGAAGCAGGGCACGTGCAA	XM_016336639.1	-	GO:0005634(nucleus);GO:0003677(DNA binding);GO:0006355(regulation of transcription, DNA-dependent);GO:0006351(transcription, DNA-dependent)	-	NAC100	3.5	634-655	Y	3614.85	646	114	57	0	0.0158805
mtr-miR164a_R-3	TGGAGAAGCAGGGCACGT	XM_016076787.1	-	GO:0005634(nucleus);GO:0003677(DNA binding);GO:0003700(sequence-specific DNA binding transcription factor activity);GO:0009734(auxin mediated signaling pathway);GO:0048527(lateral root development);GO:0010072(primary shoot apical meristem specification)	-	NAC021	1	623-640	Y	1733.44	631	82	27.3333	0	0.0193206
mtr-miR164a_R-3	TGGAGAAGCAGGGCACGT	XM_016079002.1	-	-	-	-	3.5	271-288	Y	1268.37	279	40	20	2	0.999999
mtr-miR164a_R-3	TGGAGAAGCAGGGCACGT	XM_016082443.1	-	GO:0005634(nucleus);GO:0003677(DNA binding);GO:0006355(regulation of transcription, DNA-dependent);GO:0006351(transcription, DNA-dependent)	-	NAC100	0	605-622	Y	6976.03	613	220	110	0	0.0295689
mtr-miR164a_R-3	TGGAGAAGCAGGGCACGT	XM_016087372.1	-	GO:0005634(nucleus);GO:0003677(DNA binding);GO:0006355(regulation of transcription, DNA-dependent);GO:0006351(transcription, DNA-dependent)	-	NAC100	0	638-655	Y	3614.85	646	114	57	0	0.0295689
mtr-miR164a_R-3	TGGAGAAGCAGGGCACGT	XM_016090983.1	programmed cell death 6-interacting protein	GO:0003676(nucleic acid binding);GO:0008270(zinc ion binding);GO:0006397(mRNA processing);GO:0008380(RNA splicing)	[A] RNA processing and modification	SF3A2	4	381-398	Y	95.1277	389	3	1.5	2	1
mtr-miR164a_R-3	TGGAGAAGCAGGGCACGT	XM_016096790.1	dTDP-glucose 4,6-dehydratase	-	[G] Carbohydrate transport and metabolism ;[M] Cell wall/membrane/envelope biogenesis	UXS6	2	301-318	Y	12.6837	309	1	0.2	4	0.874481
mtr-miR164a_R-3	TGGAGAAGCAGGGCACGT	XM_016096788.1	dTDP-glucose 4,6-dehydratase	-	[G] Carbohydrate transport and metabolism ;[M] Cell wall/membrane/envelope biogenesis	UXS6	2	301-318	Y	12.6837	309	1	0.2	4	0.874481
mtr-miR164a_R-3	TGGAGAAGCAGGGCACGT	XM_016096789.1	dTDP-glucose 4,6-dehydratase	-	[G] Carbohydrate transport and metabolism ;[M] Cell wall/membrane/envelope biogenesis	UXS6	2	301-318	Y	12.6837	309	1	0.2	4	0.874481
mtr-miR164a_R-3	TGGAGAAGCAGGGCACGT	XM_016096791.1	dTDP-glucose 4,6-dehydratase	-	[G] Carbohydrate transport and metabolism ;[M] Cell wall/membrane/envelope biogenesis	UXS6	2	301-318	Y	12.6837	309	1	0.2	4	0.874481
mtr-miR164a_R-3	TGGAGAAGCAGGGCACGT	XM_016307947.1	-	-	-	-	3.5	184-201	Y	1268.37	192	40	20	2	0.999999
mtr-miR164a_R-3	TGGAGAAGCAGGGCACGT	XM_016313734.1	-	-	-	-	1	305-322	Y	1733.44	313	82	27.3333	0	0.0193206
mtr-miR164a_R-3	TGGAGAAGCAGGGCACGT	XM_016315748.1	-	GO:0005634(nucleus);GO:0003677(DNA binding);GO:0003700(sequence-specific DNA binding transcription factor activity);GO:0009734(auxin mediated signaling pathway);GO:0048527(lateral root development);GO:0010072(primary shoot apical meristem specification)	-	NAC021	1	620-637	Y	1733.44	628	82	27.3333	0	0.0193206
mtr-miR164a_R-3	TGGAGAAGCAGGGCACGT	XM_016325844.1	DNA (cytosine-5-)-methyltransferase	GO:0003676(nucleic acid binding);GO:0008270(zinc ion binding);GO:0006397(mRNA processing);GO:0008380(RNA splicing)	[A] RNA processing and modification	SF3A2	4	381-398	Y	95.1277	389	3	1.5	2	1
mtr-miR164a_R-3	TGGAGAAGCAGGGCACGT	XM_016332293.1	-	GO:0005634(nucleus);GO:0003677(DNA binding);GO:0006355(regulation of transcription, DNA-dependent);GO:0006351(transcription, DNA-dependent)	-	NAC100	0	605-622	Y	6976.03	613	220	110	0	0.0295689
mtr-miR164a_R-3	TGGAGAAGCAGGGCACGT	XM_016331821.1	dTDP-glucose 4,6-dehydratase	-	[G] Carbohydrate transport and metabolism ;[M] Cell wall/membrane/envelope biogenesis	UXS6	2	301-318	Y	12.6837	309	1	0.2	4	0.874481
mtr-miR164a_R-3	TGGAGAAGCAGGGCACGT	XM_016336639.1	-	GO:0005634(nucleus);GO:0003677(DNA binding);GO:0006355(regulation of transcription, DNA-dependent);GO:0006351(transcription, DNA-dependent)	-	NAC100	0	638-655	Y	3614.85	646	114	57	0	0.0295689
mtr-miR164a_R-3	TGGAGAAGCAGGGCACGT	XM_016341506.1	subtilisin	GO:0048046(apoplast);GO:0009505(plant-type cell wall);GO:0042802(identical protein binding);GO:0004252(serine-type endopeptidase activity);GO:0080001(mucilage extrusion from seed coat);GO:0048359(mucilage metabolic process involved seed coat development);GO:0043086(negative regulation of catalytic activity);GO:0006508(proteolysis)	-	ARA12	4	875-891	Y	15.8546	882	1	0.25	4	0.999999
mtr-miR164a_R-3	TGGAGAAGCAGGGCACGT	XM_016341505.1	subtilisin	GO:0048046(apoplast);GO:0009505(plant-type cell wall);GO:0042802(identical protein binding);GO:0004252(serine-type endopeptidase activity);GO:0080001(mucilage extrusion from seed coat);GO:0048359(mucilage metabolic process involved seed coat development);GO:0043086(negative regulation of catalytic activity);GO:0006508(proteolysis)	-	ARA12	4	878-894	Y	15.8546	885	1	0.25	4	0.999999
mtr-MIR164b-p5	TGTGCCCCTCTTCCCCATC	XM_016093927.1	-	-	-	-	4	595-612	Y	10.5697	603	1	0.166667	4	0.984245
mtr-MIR164b-p5	TGTGCCCCTCTTCCCCATC	XM_016093926.1	chromodomain-helicase-DNA-binding protein 1	GO:0005634(nucleus);GO:0005524(ATP binding);GO:0003677(DNA binding);GO:0004386(helicase activity);GO:0006281(DNA repair);GO:0009792(embryo development ending in birth or egg hatching);GO:0008406(gonad development);GO:0040035(hermaphrodite genitalia development);GO:0002009(morphogenesis of an epithelium);GO:0040025(vulval development)	-	xnp-1	4	595-612	Y	10.5697	603	1	0.166667	4	0.984245
mtr-MIR164b-p5	TGTGCCCCTCTTCCCCATC	XM_016093925.1	-	-	-	-	4	595-612	Y	10.5697	603	1	0.166667	4	0.984245
mtr-MIR164b-p5	TGTGCCCCTCTTCCCCATC	XM_016328019.1	-	GO:0005681(spliceosomal complex);GO:0003723(RNA binding);GO:0006397(mRNA processing);GO:0006911(phagocytosis, engulfment);GO:0008380(RNA splicing)	-	ncm	4	595-612	Y	10.5697	603	1	0.166667	4	0.984245
mtr-MIR164b-p5	TGTGCCCCTCTTCCCCATC	XM_016328018.1	-	-	-	-	4	595-612	Y	10.5697	603	1	0.166667	4	0.984245
mtr-MIR164b-p5	TGTGCCCCTCTTCCCCATC	XM_016328017.1	-	GO:0016363(nuclear matrix);GO:0016607(nuclear speck);GO:0003755(peptidyl-prolyl cis-trans isomerase activity);GO:0006457(protein folding)	-	Ppig	4	595-612	Y	10.5697	603	1	0.166667	4	0.984245
mtr-miR166a	TCGGACCAGGCTTCATTCCCC	XM_016077193.1	homeobox-leucine zipper protein	GO:0005634(nucleus);GO:0043565(sequence-specific DNA binding);GO:0003700(sequence-specific DNA binding transcription factor activity);GO:0030154(cell differentiation);GO:0048263(determination of dorsal identity);GO:0009965(leaf morphogenesis);GO:0010014(meristem initiation);GO:0010087(phloem or xylem histogenesis);GO:0010075(regulation of meristem growth)	-	ATHB-15	2.5	548-568	Y	2650.89	559	209	41.8	2	0.54415
mtr-miR166a	TCGGACCAGGCTTCATTCCCC	XM_016080272.1	homeobox-leucine zipper protein	GO:0005634(nucleus);GO:0043565(sequence-specific DNA binding);GO:0003700(sequence-specific DNA binding transcription factor activity);GO:0030154(cell differentiation);GO:0009855(determination of bilateral symmetry);GO:0010014(meristem initiation);GO:0009944(polarity specification of adaxial/abaxial axis);GO:0009956(radial pattern formation);GO:0010051(xylem and phloem pattern formation)	-	REV	3	275-295	Y	11182.8	286	1056	176.333	0	0.0483181
mtr-miR166a	TCGGACCAGGCTTCATTCCCC	XM_016080271.1	homeobox-leucine zipper protein	GO:0005634(nucleus);GO:0043565(sequence-specific DNA binding);GO:0003700(sequence-specific DNA binding transcription factor activity);GO:0030154(cell differentiation);GO:0009855(determination of bilateral symmetry);GO:0010014(meristem initiation);GO:0009944(polarity specification of adaxial/abaxial axis);GO:0009956(radial pattern formation);GO:0010051(xylem and phloem pattern formation)	-	REV	3	569-589	Y	11182.8	580	1056	176.333	0	0.0483181
mtr-miR166a	TCGGACCAGGCTTCATTCCCC	XM_016090187.1	homeobox-leucine zipper protein	GO:0005634(nucleus);GO:0043565(sequence-specific DNA binding);GO:0003700(sequence-specific DNA binding transcription factor activity);GO:0030154(cell differentiation);GO:0045597(positive regulation of cell differentiation);GO:0008284(positive regulation of cell proliferation);GO:0010072(primary shoot apical meristem specification);GO:0010067(procambium histogenesis);GO:0009733(response to auxin s…	-	ATHB-8	3	572-592	Y	2650.89	583	209	41.8	2	0.979528
mtr-miR166a	TCGGACCAGGCTTCATTCCCC	XM_016090186.1	homeobox-leucine zipper protein	GO:0005634(nucleus);GO:0043565(sequence-specific DNA binding);GO:0003700(sequence-specific DNA binding transcription factor activity);GO:0030154(cell differentiation);GO:0045597(positive regulation of cell differentiation);GO:0008284(positive regulation of cell proliferation);GO:0010072(primary shoot apical meristem specification);GO:0010067(procambium histogenesis);GO:0009733(response to auxin s…	-	ATHB-8	3	572-592	Y	2650.89	583	209	41.8	2	0.979528
mtr-miR166a	TCGGACCAGGCTTCATTCCCC	XM_016096913.1	homeobox-leucine zipper protein	GO:0005634(nucleus);GO:0043565(sequence-specific DNA binding);GO:0003700(sequence-specific DNA binding transcription factor activity);GO:0030154(cell differentiation);GO:0009855(determination of bilateral symmetry);GO:0010014(meristem initiation);GO:0009944(polarity specification of adaxial/abaxial axis);GO:0009956(radial pattern formation);GO:0010051(xylem and phloem pattern formation)	-	REV	3	560-580	Y	11531.6	571	1065	181.833	0	0.0483181
mtr-miR166a	TCGGACCAGGCTTCATTCCCC	XM_016103805.1	homeobox-leucine zipper protein	GO:0005634(nucleus);GO:0043565(sequence-specific DNA binding);GO:0003700(sequence-specific DNA binding transcription factor activity);GO:0030154(cell differentiation);GO:0009855(determination of bilateral symmetry);GO:0009944(polarity specification of adaxial/abaxial axis);GO:0010072(primary shoot apical meristem specification)	-	ATHB-14	3	569-589	Y	12747.1	580	402	201	0	0.0483181
mtr-miR166a	TCGGACCAGGCTTCATTCCCC	XM_016314566.1	homeobox-leucine zipper protein	GO:0005634(nucleus);GO:0043565(sequence-specific DNA binding);GO:0003700(sequence-specific DNA binding transcription factor activity);GO:0030154(cell differentiation);GO:0048263(determination of dorsal identity);GO:0009965(leaf morphogenesis);GO:0010014(meristem initiation);GO:0010087(phloem or xylem histogenesis);GO:0010075(regulation of meristem growth)	-	ATHB-15	2.5	548-568	Y	2650.89	559	209	41.8	2	0.54415
mtr-miR166a	TCGGACCAGGCTTCATTCCCC	XM_016315000.1	homeobox-leucine zipper protein	GO:0005634(nucleus);GO:0043565(sequence-specific DNA binding);GO:0003700(sequence-specific DNA binding transcription factor activity);GO:0030154(cell differentiation);GO:0009855(determination of bilateral symmetry);GO:0010014(meristem initiation);GO:0009944(polarity specification of adaxial/abaxial axis);GO:0009956(radial pattern formation);GO:0010051(xylem and phloem pattern formation)	-	REV	3	275-295	Y	11182.8	286	1056	176.333	0	0.0483181
mtr-miR166a	TCGGACCAGGCTTCATTCCCC	XM_016314999.1	homeobox-leucine zipper protein	GO:0005634(nucleus);GO:0043565(sequence-specific DNA binding);GO:0003700(sequence-specific DNA binding transcription factor activity);GO:0030154(cell differentiation);GO:0009855(determination of bilateral symmetry);GO:0010014(meristem initiation);GO:0009944(polarity specification of adaxial/abaxial axis);GO:0009956(radial pattern formation);GO:0010051(xylem and phloem pattern formation)	-	REV	3	569-589	Y	11182.8	580	1056	176.333	0	0.0483181
mtr-miR166a	TCGGACCAGGCTTCATTCCCC	XM_016324782.1	homeobox-leucine zipper protein	GO:0005634(nucleus);GO:0043565(sequence-specific DNA binding);GO:0003700(sequence-specific DNA binding transcription factor activity);GO:0030154(cell differentiation);GO:0045597(positive regulation of cell differentiation);GO:0008284(positive regulation of cell proliferation);GO:0010072(primary shoot apical meristem specification);GO:0010067(procambium histogenesis);GO:0009733(response to auxin s…	-	ATHB-8	3	572-592	Y	2650.89	583	209	41.8	2	0.979528
mtr-miR166a	TCGGACCAGGCTTCATTCCCC	XM_016331944.1	homeobox-leucine zipper protein	GO:0005634(nucleus);GO:0043565(sequence-specific DNA binding);GO:0003700(sequence-specific DNA binding transcription factor activity);GO:0030154(cell differentiation);GO:0009855(determination of bilateral symmetry);GO:0010014(meristem initiation);GO:0009944(polarity specification of adaxial/abaxial axis);GO:0009956(radial pattern formation);GO:0010051(xylem and phloem pattern formation)	-	REV	3	560-580	Y	11531.6	571	1065	181.833	0	0.0483181
mtr-miR166a	TCGGACCAGGCTTCATTCCCC	XM_016342238.1	homeobox-leucine zipper protein	GO:0005634(nucleus);GO:0043565(sequence-specific DNA binding);GO:0003700(sequence-specific DNA binding transcription factor activity);GO:0030154(cell differentiation);GO:0009855(determination of bilateral symmetry);GO:0009944(polarity specification of adaxial/abaxial axis);GO:0010072(primary shoot apical meristem specification)	-	ATHB-14	3	569-589	Y	12747.1	580	402	201	0	0.0483181
mtr-miR166a_1ss20CT	TCGGACCAGGCTTCATTCCTC	XM_016077193.1	homeobox-leucine zipper protein	GO:0005634(nucleus);GO:0043565(sequence-specific DNA binding);GO:0003700(sequence-specific DNA binding transcription factor activity);GO:0030154(cell differentiation);GO:0048263(determination of dorsal identity);GO:0009965(leaf morphogenesis);GO:0010014(meristem initiation);GO:0010087(phloem or xylem histogenesis);GO:0010075(regulation of meristem growth)	-	ATHB-15	2.5	548-568	Y	2650.89	559	209	41.8	2	0.54415
mtr-miR166a_1ss20CT	TCGGACCAGGCTTCATTCCTC	XM_016080272.1	homeobox-leucine zipper protein	GO:0005634(nucleus);GO:0043565(sequence-specific DNA binding);GO:0003700(sequence-specific DNA binding transcription factor activity);GO:0030154(cell differentiation);GO:0009855(determination of bilateral symmetry);GO:0010014(meristem initiation);GO:0009944(polarity specification of adaxial/abaxial axis);GO:0009956(radial pattern formation);GO:0010051(xylem and phloem pattern formation)	-	REV	3	275-295	Y	11182.8	286	1056	176.333	0	0.0483181
mtr-miR166a_1ss20CT	TCGGACCAGGCTTCATTCCTC	XM_016080271.1	homeobox-leucine zipper protein	GO:0005634(nucleus);GO:0043565(sequence-specific DNA binding);GO:0003700(sequence-specific DNA binding transcription factor activity);GO:0030154(cell differentiation);GO:0009855(determination of bilateral symmetry);GO:0010014(meristem initiation);GO:0009944(polarity specification of adaxial/abaxial axis);GO:0009956(radial pattern formation);GO:0010051(xylem and phloem pattern formation)	-	REV	3	569-589	Y	11182.8	580	1056	176.333	0	0.0483181
mtr-miR166a_1ss20CT	TCGGACCAGGCTTCATTCCTC	XM_016090186.1	homeobox-leucine zipper protein	GO:0005634(nucleus);GO:0043565(sequence-specific DNA binding);GO:0003700(sequence-specific DNA binding transcription factor activity);GO:0030154(cell differentiation);GO:0045597(positive regulation of cell differentiation);GO:0008284(positive regulation of cell proliferation);GO:0010072(primary shoot apical meristem specification);GO:0010067(procambium histogenesis);GO:0009733(response to auxin s…	-	ATHB-8	3	572-592	Y	2650.89	583	209	41.8	2	0.979528
mtr-miR166a_1ss20CT	TCGGACCAGGCTTCATTCCTC	XM_016090187.1	homeobox-leucine zipper protein	GO:0005634(nucleus);GO:0043565(sequence-specific DNA binding);GO:0003700(sequence-specific DNA binding transcription factor activity);GO:0030154(cell differentiation);GO:0045597(positive regulation of cell differentiation);GO:0008284(positive regulation of cell proliferation);GO:0010072(primary shoot apical meristem specification);GO:0010067(procambium histogenesis);GO:0009733(response to auxin s…	-	ATHB-8	3	572-592	Y	2650.89	583	209	41.8	2	0.979528
mtr-miR166a_1ss20CT	TCGGACCAGGCTTCATTCCTC	XM_016096913.1	homeobox-leucine zipper protein	GO:0005634(nucleus);GO:0043565(sequence-specific DNA binding);GO:0003700(sequence-specific DNA binding transcription factor activity);GO:0030154(cell differentiation);GO:0009855(determination of bilateral symmetry);GO:0010014(meristem initiation);GO:0009944(polarity specification of adaxial/abaxial axis);GO:0009956(radial pattern formation);GO:0010051(xylem and phloem pattern formation)	-	REV	3	560-580	Y	11531.6	571	1065	181.833	0	0.0483181
mtr-miR166a_1ss20CT	TCGGACCAGGCTTCATTCCTC	XM_016103805.1	homeobox-leucine zipper protein	GO:0005634(nucleus);GO:0043565(sequence-specific DNA binding);GO:0003700(sequence-specific DNA binding transcription factor activity);GO:0030154(cell differentiation);GO:0009855(determination of bilateral symmetry);GO:0009944(polarity specification of adaxial/abaxial axis);GO:0010072(primary shoot apical meristem specification)	-	ATHB-14	3	569-589	Y	12747.1	580	402	201	0	0.0483181
mtr-miR166a_1ss20CT	TCGGACCAGGCTTCATTCCTC	XM_016314566.1	homeobox-leucine zipper protein	GO:0005634(nucleus);GO:0043565(sequence-specific DNA binding);GO:0003700(sequence-specific DNA binding transcription factor activity);GO:0030154(cell differentiation);GO:0048263(determination of dorsal identity);GO:0009965(leaf morphogenesis);GO:0010014(meristem initiation);GO:0010087(phloem or xylem histogenesis);GO:0010075(regulation of meristem growth)	-	ATHB-15	2.5	548-568	Y	2650.89	559	209	41.8	2	0.54415
mtr-miR166a_1ss20CT	TCGGACCAGGCTTCATTCCTC	XM_016315000.1	homeobox-leucine zipper protein	GO:0005634(nucleus);GO:0043565(sequence-specific DNA binding);GO:0003700(sequence-specific DNA binding transcription factor activity);GO:0030154(cell differentiation);GO:0009855(determination of bilateral symmetry);GO:0010014(meristem initiation);GO:0009944(polarity specification of adaxial/abaxial axis);GO:0009956(radial pattern formation);GO:0010051(xylem and phloem pattern formation)	-	REV	3	275-295	Y	11182.8	286	1056	176.333	0	0.0483181
mtr-miR166a_1ss20CT	TCGGACCAGGCTTCATTCCTC	XM_016314999.1	homeobox-leucine zipper protein	GO:0005634(nucleus);GO:0043565(sequence-specific DNA binding);GO:0003700(sequence-specific DNA binding transcription factor activity);GO:0030154(cell differentiation);GO:0009855(determination of bilateral symmetry);GO:0010014(meristem initiation);GO:0009944(polarity specification of adaxial/abaxial axis);GO:0009956(radial pattern formation);GO:0010051(xylem and phloem pattern formation)	-	REV	3	569-589	Y	11182.8	580	1056	176.333	0	0.0483181
mtr-miR166a_1ss20CT	TCGGACCAGGCTTCATTCCTC	XM_016324782.1	homeobox-leucine zipper protein	GO:0005634(nucleus);GO:0043565(sequence-specific DNA binding);GO:0003700(sequence-specific DNA binding transcription factor activity);GO:0030154(cell differentiation);GO:0045597(positive regulation of cell differentiation);GO:0008284(positive regulation of cell proliferation);GO:0010072(primary shoot apical meristem specification);GO:0010067(procambium histogenesis);GO:0009733(response to auxin s…	-	ATHB-8	3	572-592	Y	2650.89	583	209	41.8	2	0.979528
mtr-miR166a_1ss20CT	TCGGACCAGGCTTCATTCCTC	XM_016331944.1	homeobox-leucine zipper protein	GO:0005634(nucleus);GO:0043565(sequence-specific DNA binding);GO:0003700(sequence-specific DNA binding transcription factor activity);GO:0030154(cell differentiation);GO:0009855(determination of bilateral symmetry);GO:0010014(meristem initiation);GO:0009944(polarity specification of adaxial/abaxial axis);GO:0009956(radial pattern formation);GO:0010051(xylem and phloem pattern formation)	-	REV	3	560-580	Y	11531.6	571	1065	181.833	0	0.0483181
mtr-miR166a_1ss20CT	TCGGACCAGGCTTCATTCCTC	XM_016342238.1	homeobox-leucine zipper protein	GO:0005634(nucleus);GO:0043565(sequence-specific DNA binding);GO:0003700(sequence-specific DNA binding transcription factor activity);GO:0030154(cell differentiation);GO:0009855(determination of bilateral symmetry);GO:0009944(polarity specification of adaxial/abaxial axis);GO:0010072(primary shoot apical meristem specification)	-	ATHB-14	3	569-589	Y	12747.1	580	402	201	0	0.0483181
mtr-miR166a_1ss5AN	TCGGNCCAGGCTTCATTCCCC	XM_016080272.1	homeobox-leucine zipper protein	GO:0005634(nucleus);GO:0043565(sequence-specific DNA binding);GO:0003700(sequence-specific DNA binding transcription factor activity);GO:0030154(cell differentiation);GO:0009855(determination of bilateral symmetry);GO:0010014(meristem initiation);GO:0009944(polarity specification of adaxial/abaxial axis);GO:0009956(radial pattern formation);GO:0010051(xylem and phloem pattern formation)	-	REV	3	275-295	Y	10.5697	285	1	0.166667	4	0.930626
mtr-miR166a_1ss5AN	TCGGNCCAGGCTTCATTCCCC	XM_016080271.1	homeobox-leucine zipper protein	GO:0005634(nucleus);GO:0043565(sequence-specific DNA binding);GO:0003700(sequence-specific DNA binding transcription factor activity);GO:0030154(cell differentiation);GO:0009855(determination of bilateral symmetry);GO:0010014(meristem initiation);GO:0009944(polarity specification of adaxial/abaxial axis);GO:0009956(radial pattern formation);GO:0010051(xylem and phloem pattern formation)	-	REV	3	569-589	Y	10.5697	579	1	0.166667	4	0.930626
mtr-miR166a_1ss5AN	TCGGNCCAGGCTTCATTCCCC	XM_016096913.1	homeobox-leucine zipper protein	GO:0005634(nucleus);GO:0043565(sequence-specific DNA binding);GO:0003700(sequence-specific DNA binding transcription factor activity);GO:0030154(cell differentiation);GO:0009855(determination of bilateral symmetry);GO:0010014(meristem initiation);GO:0009944(polarity specification of adaxial/abaxial axis);GO:0009956(radial pattern formation);GO:0010051(xylem and phloem pattern formation)	-	REV	3	560-580	Y	73.9882	570	3	1.16667	2	0.979528
mtr-miR166a_1ss5AN	TCGGNCCAGGCTTCATTCCCC	XM_016103805.1	homeobox-leucine zipper protein	GO:0005634(nucleus);GO:0043565(sequence-specific DNA binding);GO:0003700(sequence-specific DNA binding transcription factor activity);GO:0030154(cell differentiation);GO:0009855(determination of bilateral symmetry);GO:0009944(polarity specification of adaxial/abaxial axis);GO:0010072(primary shoot apical meristem specification)	-	ATHB-14	3	569-589	Y	31.7092	579	1	0.5	4	0.930626
mtr-miR166a_1ss5AN	TCGGNCCAGGCTTCATTCCCC	XM_016315000.1	homeobox-leucine zipper protein	GO:0005634(nucleus);GO:0043565(sequence-specific DNA binding);GO:0003700(sequence-specific DNA binding transcription factor activity);GO:0030154(cell differentiation);GO:0009855(determination of bilateral symmetry);GO:0010014(meristem initiation);GO:0009944(polarity specification of adaxial/abaxial axis);GO:0009956(radial pattern formation);GO:0010051(xylem and phloem pattern formation)	-	REV	3	275-295	Y	10.5697	285	1	0.166667	4	0.930626
mtr-miR166a_1ss5AN	TCGGNCCAGGCTTCATTCCCC	XM_016314999.1	homeobox-leucine zipper protein	GO:0005634(nucleus);GO:0043565(sequence-specific DNA binding);GO:0003700(sequence-specific DNA binding transcription factor activity);GO:0030154(cell differentiation);GO:0009855(determination of bilateral symmetry);GO:0010014(meristem initiation);GO:0009944(polarity specification of adaxial/abaxial axis);GO:0009956(radial pattern formation);GO:0010051(xylem and phloem pattern formation)	-	REV	3	569-589	Y	10.5697	579	1	0.166667	4	0.930626
mtr-miR166a_1ss5AN	TCGGNCCAGGCTTCATTCCCC	XM_016331944.1	homeobox-leucine zipper protein	GO:0005634(nucleus);GO:0043565(sequence-specific DNA binding);GO:0003700(sequence-specific DNA binding transcription factor activity);GO:0030154(cell differentiation);GO:0009855(determination of bilateral symmetry);GO:0010014(meristem initiation);GO:0009944(polarity specification of adaxial/abaxial axis);GO:0009956(radial pattern formation);GO:0010051(xylem and phloem pattern formation)	-	REV	3	560-580	Y	73.9882	570	3	1.16667	2	0.979528
mtr-miR166a_1ss5AN	TCGGNCCAGGCTTCATTCCCC	XM_016342238.1	homeobox-leucine zipper protein	GO:0005634(nucleus);GO:0043565(sequence-specific DNA binding);GO:0003700(sequence-specific DNA binding transcription factor activity);GO:0030154(cell differentiation);GO:0009855(determination of bilateral symmetry);GO:0009944(polarity specification of adaxial/abaxial axis);GO:0010072(primary shoot apical meristem specification)	-	ATHB-14	3	569-589	Y	31.7092	579	1	0.5	4	0.930626
mtr-miR166a_L-1	CGGACCAGGCTTCATTCCCC	XM_016080272.1	homeobox-leucine zipper protein	GO:0005634(nucleus);GO:0043565(sequence-specific DNA binding);GO:0003700(sequence-specific DNA binding transcription factor activity);GO:0030154(cell differentiation);GO:0009855(determination of bilateral symmetry);GO:0010014(meristem initiation);GO:0009944(polarity specification of adaxial/abaxial axis);GO:0009956(radial pattern formation);GO:0010051(xylem and phloem pattern formation)	-	REV	2.5	275-294	Y	10.5697	285	1	0.166667	4	0.948424
mtr-miR166a_L-1	CGGACCAGGCTTCATTCCCC	XM_016080271.1	homeobox-leucine zipper protein	GO:0005634(nucleus);GO:0043565(sequence-specific DNA binding);GO:0003700(sequence-specific DNA binding transcription factor activity);GO:0030154(cell differentiation);GO:0009855(determination of bilateral symmetry);GO:0010014(meristem initiation);GO:0009944(polarity specification of adaxial/abaxial axis);GO:0009956(radial pattern formation);GO:0010051(xylem and phloem pattern formation)	-	REV	2.5	569-588	Y	10.5697	579	1	0.166667	4	0.948424
mtr-miR166a_L-1	CGGACCAGGCTTCATTCCCC	XM_016096913.1	homeobox-leucine zipper protein	GO:0005634(nucleus);GO:0043565(sequence-specific DNA binding);GO:0003700(sequence-specific DNA binding transcription factor activity);GO:0030154(cell differentiation);GO:0009855(determination of bilateral symmetry);GO:0010014(meristem initiation);GO:0009944(polarity specification of adaxial/abaxial axis);GO:0009956(radial pattern formation);GO:0010051(xylem and phloem pattern formation)	-	REV	2.5	560-579	Y	73.9882	570	3	1.16667	2	0.98671
mtr-miR166a_L-1	CGGACCAGGCTTCATTCCCC	XM_016103805.1	homeobox-leucine zipper protein	GO:0005634(nucleus);GO:0043565(sequence-specific DNA binding);GO:0003700(sequence-specific DNA binding transcription factor activity);GO:0030154(cell differentiation);GO:0009855(determination of bilateral symmetry);GO:0009944(polarity specification of adaxial/abaxial axis);GO:0010072(primary shoot apical meristem specification)	-	ATHB-14	2.5	569-588	Y	31.7092	579	1	0.5	4	0.948424
mtr-miR166a_L-1	CGGACCAGGCTTCATTCCCC	XM_016315000.1	homeobox-leucine zipper protein	GO:0005634(nucleus);GO:0043565(sequence-specific DNA binding);GO:0003700(sequence-specific DNA binding transcription factor activity);GO:0030154(cell differentiation);GO:0009855(determination of bilateral symmetry);GO:0010014(meristem initiation);GO:0009944(polarity specification of adaxial/abaxial axis);GO:0009956(radial pattern formation);GO:0010051(xylem and phloem pattern formation)	-	REV	2.5	275-294	Y	10.5697	285	1	0.166667	4	0.948424
mtr-miR166a_L-1	CGGACCAGGCTTCATTCCCC	XM_016314999.1	homeobox-leucine zipper protein	GO:0005634(nucleus);GO:0043565(sequence-specific DNA binding);GO:0003700(sequence-specific DNA binding transcription factor activity);GO:0030154(cell differentiation);GO:0009855(determination of bilateral symmetry);GO:0010014(meristem initiation);GO:0009944(polarity specification of adaxial/abaxial axis);GO:0009956(radial pattern formation);GO:0010051(xylem and phloem pattern formation)	-	REV	2.5	569-588	Y	10.5697	579	1	0.166667	4	0.948424
mtr-miR166a_L-1	CGGACCAGGCTTCATTCCCC	XM_016331944.1	homeobox-leucine zipper protein	GO:0005634(nucleus);GO:0043565(sequence-specific DNA binding);GO:0003700(sequence-specific DNA binding transcription factor activity);GO:0030154(cell differentiation);GO:0009855(determination of bilateral symmetry);GO:0010014(meristem initiation);GO:0009944(polarity specification of adaxial/abaxial axis);GO:0009956(radial pattern formation);GO:0010051(xylem and phloem pattern formation)	-	REV	2.5	560-579	Y	73.9882	570	3	1.16667	2	0.98671
mtr-miR166a_L-1	CGGACCAGGCTTCATTCCCC	XM_016342238.1	homeobox-leucine zipper protein	GO:0005634(nucleus);GO:0043565(sequence-specific DNA binding);GO:0003700(sequence-specific DNA binding transcription factor activity);GO:0030154(cell differentiation);GO:0009855(determination of bilateral symmetry);GO:0009944(polarity specification of adaxial/abaxial axis);GO:0010072(primary shoot apical meristem specification)	-	ATHB-14	2.5	569-588	Y	31.7092	579	1	0.5	4	0.948424
mtr-miR166a_L+1	ATCGGACCAGGCTTCATTCCCC	XM_016077193.1	homeobox-leucine zipper protein	GO:0005634(nucleus);GO:0043565(sequence-specific DNA binding);GO:0003700(sequence-specific DNA binding transcription factor activity);GO:0030154(cell differentiation);GO:0048263(determination of dorsal identity);GO:0009965(leaf morphogenesis);GO:0010014(meristem initiation);GO:0010087(phloem or xylem histogenesis);GO:0010075(regulation of meristem growth)	-	ATHB-15	4	548-569	Y	317.092	560	25	5	2	0.423001
mtr-miR166a_L+1	ATCGGACCAGGCTTCATTCCCC	XM_016314566.1	homeobox-leucine zipper protein	GO:0005634(nucleus);GO:0043565(sequence-specific DNA binding);GO:0003700(sequence-specific DNA binding transcription factor activity);GO:0030154(cell differentiation);GO:0048263(determination of dorsal identity);GO:0009965(leaf morphogenesis);GO:0010014(meristem initiation);GO:0010087(phloem or xylem histogenesis);GO:0010075(regulation of meristem growth)	-	ATHB-15	4	548-569	Y	317.092	560	25	5	2	0.423001
mtr-miR166a_L+1R-1_1	CTCGGACCAGGCTTCATTCCC	XM_016077193.1	homeobox-leucine zipper protein	GO:0005634(nucleus);GO:0043565(sequence-specific DNA binding);GO:0003700(sequence-specific DNA binding transcription factor activity);GO:0030154(cell differentiation);GO:0048263(determination of dorsal identity);GO:0009965(leaf morphogenesis);GO:0010014(meristem initiation);GO:0010087(phloem or xylem histogenesis);GO:0010075(regulation of meristem growth)	-	ATHB-15	3	549-569	Y	317.092	560	25	5	2	0.506895
mtr-miR166a_L+1R-1_1	CTCGGACCAGGCTTCATTCCC	XM_016080272.1	homeobox-leucine zipper protein	GO:0005634(nucleus);GO:0043565(sequence-specific DNA binding);GO:0003700(sequence-specific DNA binding transcription factor activity);GO:0030154(cell differentiation);GO:0009855(determination of bilateral symmetry);GO:0010014(meristem initiation);GO:0009944(polarity specification of adaxial/abaxial axis);GO:0009956(radial pattern formation);GO:0010051(xylem and phloem pattern formation)	-	REV	3.5	276-296	Y	1426.92	287	134	22.5	2	0.968463
mtr-miR166a_L+1R-1_1	CTCGGACCAGGCTTCATTCCC	XM_016080271.1	homeobox-leucine zipper protein	GO:0005634(nucleus);GO:0043565(sequence-specific DNA binding);GO:0003700(sequence-specific DNA binding transcription factor activity);GO:0030154(cell differentiation);GO:0009855(determination of bilateral symmetry);GO:0010014(meristem initiation);GO:0009944(polarity specification of adaxial/abaxial axis);GO:0009956(radial pattern formation);GO:0010051(xylem and phloem pattern formation)	-	REV	3.5	570-590	Y	1426.92	581	134	22.5	2	0.968463
mtr-miR166a_L+1R-1_1	CTCGGACCAGGCTTCATTCCC	XM_016090186.1	homeobox-leucine zipper protein	GO:0005634(nucleus);GO:0043565(sequence-specific DNA binding);GO:0003700(sequence-specific DNA binding transcription factor activity);GO:0030154(cell differentiation);GO:0045597(positive regulation of cell differentiation);GO:0008284(positive regulation of cell proliferation);GO:0010072(primary shoot apical meristem specification);GO:0010067(procambium histogenesis);GO:0009733(response to auxin s…	-	ATHB-8	3.5	573-593	Y	317.092	584	25	5	2	0.968463
mtr-miR166a_L+1R-1_1	CTCGGACCAGGCTTCATTCCC	XM_016090187.1	homeobox-leucine zipper protein	GO:0005634(nucleus);GO:0043565(sequence-specific DNA binding);GO:0003700(sequence-specific DNA binding transcription factor activity);GO:0030154(cell differentiation);GO:0045597(positive regulation of cell differentiation);GO:0008284(positive regulation of cell proliferation);GO:0010072(primary shoot apical meristem specification);GO:0010067(procambium histogenesis);GO:0009733(response to auxin s…	-	ATHB-8	3.5	573-593	Y	317.092	584	25	5	2	0.968463
mtr-miR166a_L+1R-1_1	CTCGGACCAGGCTTCATTCCC	XM_016096913.1	homeobox-leucine zipper protein	GO:0005634(nucleus);GO:0043565(sequence-specific DNA binding);GO:0003700(sequence-specific DNA binding transcription factor activity);GO:0030154(cell differentiation);GO:0009855(determination of bilateral symmetry);GO:0010014(meristem initiation);GO:0009944(polarity specification of adaxial/abaxial axis);GO:0009956(radial pattern formation);GO:0010051(xylem and phloem pattern formation)	-	REV	3.5	561-581	Y	1458.62	572	134	23	2	0.968463
mtr-miR166a_L+1R-1_1	CTCGGACCAGGCTTCATTCCC	XM_016103805.1	homeobox-leucine zipper protein	GO:0005634(nucleus);GO:0043565(sequence-specific DNA binding);GO:0003700(sequence-specific DNA binding transcription factor activity);GO:0030154(cell differentiation);GO:0009855(determination of bilateral symmetry);GO:0009944(polarity specification of adaxial/abaxial axis);GO:0010072(primary shoot apical meristem specification)	-	ATHB-14	3.5	570-590	Y	507.348	581	16	8	2	0.968463
mtr-miR166a_L+1R-1_1	CTCGGACCAGGCTTCATTCCC	XM_016314566.1	homeobox-leucine zipper protein	GO:0005634(nucleus);GO:0043565(sequence-specific DNA binding);GO:0003700(sequence-specific DNA binding transcription factor activity);GO:0030154(cell differentiation);GO:0048263(determination of dorsal identity);GO:0009965(leaf morphogenesis);GO:0010014(meristem initiation);GO:0010087(phloem or xylem histogenesis);GO:0010075(regulation of meristem growth)	-	ATHB-15	3	549-569	Y	317.092	560	25	5	2	0.506895
mtr-miR166a_L+1R-1_1	CTCGGACCAGGCTTCATTCCC	XM_016315000.1	homeobox-leucine zipper protein	GO:0005634(nucleus);GO:0043565(sequence-specific DNA binding);GO:0003700(sequence-specific DNA binding transcription factor activity);GO:0030154(cell differentiation);GO:0009855(determination of bilateral symmetry);GO:0010014(meristem initiation);GO:0009944(polarity specification of adaxial/abaxial axis);GO:0009956(radial pattern formation);GO:0010051(xylem and phloem pattern formation)	-	REV	3.5	276-296	Y	1426.92	287	134	22.5	2	0.968463
mtr-miR166a_L+1R-1_1	CTCGGACCAGGCTTCATTCCC	XM_016314999.1	homeobox-leucine zipper protein	GO:0005634(nucleus);GO:0043565(sequence-specific DNA binding);GO:0003700(sequence-specific DNA binding transcription factor activity);GO:0030154(cell differentiation);GO:0009855(determination of bilateral symmetry);GO:0010014(meristem initiation);GO:0009944(polarity specification of adaxial/abaxial axis);GO:0009956(radial pattern formation);GO:0010051(xylem and phloem pattern formation)	-	REV	3.5	570-590	Y	1426.92	581	134	22.5	2	0.968463
mtr-miR166a_L+1R-1_1	CTCGGACCAGGCTTCATTCCC	XM_016324782.1	homeobox-leucine zipper protein	GO:0005634(nucleus);GO:0043565(sequence-specific DNA binding);GO:0003700(sequence-specific DNA binding transcription factor activity);GO:0030154(cell differentiation);GO:0045597(positive regulation of cell differentiation);GO:0008284(positive regulation of cell proliferation);GO:0010072(primary shoot apical meristem specification);GO:0010067(procambium histogenesis);GO:0009733(response to auxin s…	-	ATHB-8	3.5	573-593	Y	317.092	584	25	5	2	0.968463
mtr-miR166a_L+1R-1_1	CTCGGACCAGGCTTCATTCCC	XM_016331944.1	homeobox-leucine zipper protein	GO:0005634(nucleus);GO:0043565(sequence-specific DNA binding);GO:0003700(sequence-specific DNA binding transcription factor activity);GO:0030154(cell differentiation);GO:0009855(determination of bilateral symmetry);GO:0010014(meristem initiation);GO:0009944(polarity specification of adaxial/abaxial axis);GO:0009956(radial pattern formation);GO:0010051(xylem and phloem pattern formation)	-	REV	3.5	561-581	Y	1458.62	572	134	23	2	0.968463
mtr-miR166a_L+1R-1_1	CTCGGACCAGGCTTCATTCCC	XM_016342238.1	homeobox-leucine zipper protein	GO:0005634(nucleus);GO:0043565(sequence-specific DNA binding);GO:0003700(sequence-specific DNA binding transcription factor activity);GO:0030154(cell differentiation);GO:0009855(determination of bilateral symmetry);GO:0009944(polarity specification of adaxial/abaxial axis);GO:0010072(primary shoot apical meristem specification)	-	ATHB-14	3.5	570-590	Y	570.766	581	17	9	2	0.968463
mtr-miR166a_L+1R-1_2	GTCGGACCAGGCTTCATTCCC	XM_016077193.1	homeobox-leucine zipper protein	GO:0005634(nucleus);GO:0043565(sequence-specific DNA binding);GO:0003700(sequence-specific DNA binding transcription factor activity);GO:0030154(cell differentiation);GO:0048263(determination of dorsal identity);GO:0009965(leaf morphogenesis);GO:0010014(meristem initiation);GO:0010087(phloem or xylem histogenesis);GO:0010075(regulation of meristem growth)	-	ATHB-15	3	549-569	Y	317.092	560	25	5	2	0.506895
mtr-miR166a_L+1R-1_2	GTCGGACCAGGCTTCATTCCC	XM_016080272.1	homeobox-leucine zipper protein	GO:0005634(nucleus);GO:0043565(sequence-specific DNA binding);GO:0003700(sequence-specific DNA binding transcription factor activity);GO:0030154(cell differentiation);GO:0009855(determination of bilateral symmetry);GO:0010014(meristem initiation);GO:0009944(polarity specification of adaxial/abaxial axis);GO:0009956(radial pattern formation);GO:0010051(xylem and phloem pattern formation)	-	REV	3.5	276-296	Y	1426.92	287	134	22.5	2	0.976967
mtr-miR166a_L+1R-1_2	GTCGGACCAGGCTTCATTCCC	XM_016080271.1	homeobox-leucine zipper protein	GO:0005634(nucleus);GO:0043565(sequence-specific DNA binding);GO:0003700(sequence-specific DNA binding transcription factor activity);GO:0030154(cell differentiation);GO:0009855(determination of bilateral symmetry);GO:0010014(meristem initiation);GO:0009944(polarity specification of adaxial/abaxial axis);GO:0009956(radial pattern formation);GO:0010051(xylem and phloem pattern formation)	-	REV	3.5	570-590	Y	1426.92	581	134	22.5	2	0.976967
mtr-miR166a_L+1R-1_2	GTCGGACCAGGCTTCATTCCC	XM_016090186.1	homeobox-leucine zipper protein	GO:0005634(nucleus);GO:0043565(sequence-specific DNA binding);GO:0003700(sequence-specific DNA binding transcription factor activity);GO:0030154(cell differentiation);GO:0045597(positive regulation of cell differentiation);GO:0008284(positive regulation of cell proliferation);GO:0010072(primary shoot apical meristem specification);GO:0010067(procambium histogenesis);GO:0009733(response to auxin s…	-	ATHB-8	3.5	573-593	Y	317.092	584	25	5	2	0.976967
mtr-miR166a_L+1R-1_2	GTCGGACCAGGCTTCATTCCC	XM_016090187.1	homeobox-leucine zipper protein	GO:0005634(nucleus);GO:0043565(sequence-specific DNA binding);GO:0003700(sequence-specific DNA binding transcription factor activity);GO:0030154(cell differentiation);GO:0045597(positive regulation of cell differentiation);GO:0008284(positive regulation of cell proliferation);GO:0010072(primary shoot apical meristem specification);GO:0010067(procambium histogenesis);GO:0009733(response to auxin s…	-	ATHB-8	3.5	573-593	Y	317.092	584	25	5	2	0.976967
mtr-miR166a_L+1R-1_2	GTCGGACCAGGCTTCATTCCC	XM_016096913.1	homeobox-leucine zipper protein	GO:0005634(nucleus);GO:0043565(sequence-specific DNA binding);GO:0003700(sequence-specific DNA binding transcription factor activity);GO:0030154(cell differentiation);GO:0009855(determination of bilateral symmetry);GO:0010014(meristem initiation);GO:0009944(polarity specification of adaxial/abaxial axis);GO:0009956(radial pattern formation);GO:0010051(xylem and phloem pattern formation)	-	REV	3.5	561-581	Y	1458.62	572	134	23	2	0.976967
mtr-miR166a_L+1R-1_2	GTCGGACCAGGCTTCATTCCC	XM_016103805.1	homeobox-leucine zipper protein	GO:0005634(nucleus);GO:0043565(sequence-specific DNA binding);GO:0003700(sequence-specific DNA binding transcription factor activity);GO:0030154(cell differentiation);GO:0009855(determination of bilateral symmetry);GO:0009944(polarity specification of adaxial/abaxial axis);GO:0010072(primary shoot apical meristem specification)	-	ATHB-14	3.5	570-590	Y	507.348	581	16	8	2	0.976967
mtr-miR166a_L+1R-1_2	GTCGGACCAGGCTTCATTCCC	XM_016314566.1	homeobox-leucine zipper protein	GO:0005634(nucleus);GO:0043565(sequence-specific DNA binding);GO:0003700(sequence-specific DNA binding transcription factor activity);GO:0030154(cell differentiation);GO:0048263(determination of dorsal identity);GO:0009965(leaf morphogenesis);GO:0010014(meristem initiation);GO:0010087(phloem or xylem histogenesis);GO:0010075(regulation of meristem growth)	-	ATHB-15	3	549-569	Y	317.092	560	25	5	2	0.506895
mtr-miR166a_L+1R-1_2	GTCGGACCAGGCTTCATTCCC	XM_016315000.1	homeobox-leucine zipper protein	GO:0005634(nucleus);GO:0043565(sequence-specific DNA binding);GO:0003700(sequence-specific DNA binding transcription factor activity);GO:0030154(cell differentiation);GO:0009855(determination of bilateral symmetry);GO:0010014(meristem initiation);GO:0009944(polarity specification of adaxial/abaxial axis);GO:0009956(radial pattern formation);GO:0010051(xylem and phloem pattern formation)	-	REV	3.5	276-296	Y	1426.92	287	134	22.5	2	0.976967
mtr-miR166a_L+1R-1_2	GTCGGACCAGGCTTCATTCCC	XM_016314999.1	homeobox-leucine zipper protein	GO:0005634(nucleus);GO:0043565(sequence-specific DNA binding);GO:0003700(sequence-specific DNA binding transcription factor activity);GO:0030154(cell differentiation);GO:0009855(determination of bilateral symmetry);GO:0010014(meristem initiation);GO:0009944(polarity specification of adaxial/abaxial axis);GO:0009956(radial pattern formation);GO:0010051(xylem and phloem pattern formation)	-	REV	3.5	570-590	Y	1426.92	581	134	22.5	2	0.976967
mtr-miR166a_L+1R-1_2	GTCGGACCAGGCTTCATTCCC	XM_016324782.1	homeobox-leucine zipper protein	GO:0005634(nucleus);GO:0043565(sequence-specific DNA binding);GO:0003700(sequence-specific DNA binding transcription factor activity);GO:0030154(cell differentiation);GO:0045597(positive regulation of cell differentiation);GO:0008284(positive regulation of cell proliferation);GO:0010072(primary shoot apical meristem specification);GO:0010067(procambium histogenesis);GO:0009733(response to auxin s…	-	ATHB-8	3.5	573-593	Y	317.092	584	25	5	2	0.976967
mtr-miR166a_L+1R-1_2	GTCGGACCAGGCTTCATTCCC	XM_016331944.1	homeobox-leucine zipper protein	GO:0005634(nucleus);GO:0043565(sequence-specific DNA binding);GO:0003700(sequence-specific DNA binding transcription factor activity);GO:0030154(cell differentiation);GO:0009855(determination of bilateral symmetry);GO:0010014(meristem initiation);GO:0009944(polarity specification of adaxial/abaxial axis);GO:0009956(radial pattern formation);GO:0010051(xylem and phloem pattern formation)	-	REV	3.5	561-581	Y	1458.62	572	134	23	2	0.976967
mtr-miR166a_L+1R-1_2	GTCGGACCAGGCTTCATTCCC	XM_016342238.1	homeobox-leucine zipper protein	GO:0005634(nucleus);GO:0043565(sequence-specific DNA binding);GO:0003700(sequence-specific DNA binding transcription factor activity);GO:0030154(cell differentiation);GO:0009855(determination of bilateral symmetry);GO:0009944(polarity specification of adaxial/abaxial axis);GO:0010072(primary shoot apical meristem specification)	-	ATHB-14	3.5	570-590	Y	570.766	581	17	9	2	0.976967
mtr-miR166b_2ss20TC21AT	TCGGACCAGGCTTCATTCCCT	XM_016077193.1	homeobox-leucine zipper protein	GO:0005634(nucleus);GO:0043565(sequence-specific DNA binding);GO:0003700(sequence-specific DNA binding transcription factor activity);GO:0030154(cell differentiation);GO:0048263(determination of dorsal identity);GO:0009965(leaf morphogenesis);GO:0010014(meristem initiation);GO:0010087(phloem or xylem histogenesis);GO:0010075(regulation of meristem growth)	-	ATHB-15	2.5	548-568	Y	2650.89	559	209	41.8	2	0.54415
mtr-miR166b_2ss20TC21AT	TCGGACCAGGCTTCATTCCCT	XM_016080272.1	homeobox-leucine zipper protein	GO:0005634(nucleus);GO:0043565(sequence-specific DNA binding);GO:0003700(sequence-specific DNA binding transcription factor activity);GO:0030154(cell differentiation);GO:0009855(determination of bilateral symmetry);GO:0010014(meristem initiation);GO:0009944(polarity specification of adaxial/abaxial axis);GO:0009956(radial pattern formation);GO:0010051(xylem and phloem pattern formation)	-	REV	3	275-295	Y	11182.8	286	1056	176.333	0	0.0483181
mtr-miR166b_2ss20TC21AT	TCGGACCAGGCTTCATTCCCT	XM_016080271.1	homeobox-leucine zipper protein	GO:0005634(nucleus);GO:0043565(sequence-specific DNA binding);GO:0003700(sequence-specific DNA binding transcription factor activity);GO:0030154(cell differentiation);GO:0009855(determination of bilateral symmetry);GO:0010014(meristem initiation);GO:0009944(polarity specification of adaxial/abaxial axis);GO:0009956(radial pattern formation);GO:0010051(xylem and phloem pattern formation)	-	REV	3	569-589	Y	11182.8	580	1056	176.333	0	0.0483181
mtr-miR166b_2ss20TC21AT	TCGGACCAGGCTTCATTCCCT	XM_016090186.1	homeobox-leucine zipper protein	GO:0005634(nucleus);GO:0043565(sequence-specific DNA binding);GO:0003700(sequence-specific DNA binding transcription factor activity);GO:0030154(cell differentiation);GO:0045597(positive regulation of cell differentiation);GO:0008284(positive regulation of cell proliferation);GO:0010072(primary shoot apical meristem specification);GO:0010067(procambium histogenesis);GO:0009733(response to auxin s…	-	ATHB-8	3	572-592	Y	2650.89	583	209	41.8	2	0.979528
mtr-miR166b_2ss20TC21AT	TCGGACCAGGCTTCATTCCCT	XM_016090187.1	homeobox-leucine zipper protein	GO:0005634(nucleus);GO:0043565(sequence-specific DNA binding);GO:0003700(sequence-specific DNA binding transcription factor activity);GO:0030154(cell differentiation);GO:0045597(positive regulation of cell differentiation);GO:0008284(positive regulation of cell proliferation);GO:0010072(primary shoot apical meristem specification);GO:0010067(procambium histogenesis);GO:0009733(response to auxin s…	-	ATHB-8	3	572-592	Y	2650.89	583	209	41.8	2	0.979528
mtr-miR166b_2ss20TC21AT	TCGGACCAGGCTTCATTCCCT	XM_016096913.1	homeobox-leucine zipper protein	GO:0005634(nucleus);GO:0043565(sequence-specific DNA binding);GO:0003700(sequence-specific DNA binding transcription factor activity);GO:0030154(cell differentiation);GO:0009855(determination of bilateral symmetry);GO:0010014(meristem initiation);GO:0009944(polarity specification of adaxial/abaxial axis);GO:0009956(radial pattern formation);GO:0010051(xylem and phloem pattern formation)	-	REV	3	560-580	Y	11531.6	571	1065	181.833	0	0.0483181
mtr-miR166b_2ss20TC21AT	TCGGACCAGGCTTCATTCCCT	XM_016103805.1	homeobox-leucine zipper protein	GO:0005634(nucleus);GO:0043565(sequence-specific DNA binding);GO:0003700(sequence-specific DNA binding transcription factor activity);GO:0030154(cell differentiation);GO:0009855(determination of bilateral symmetry);GO:0009944(polarity specification of adaxial/abaxial axis);GO:0010072(primary shoot apical meristem specification)	-	ATHB-14	3	569-589	Y	12747.1	580	402	201	0	0.0483181
mtr-miR166b_2ss20TC21AT	TCGGACCAGGCTTCATTCCCT	XM_016314566.1	homeobox-leucine zipper protein	GO:0005634(nucleus);GO:0043565(sequence-specific DNA binding);GO:0003700(sequence-specific DNA binding transcription factor activity);GO:0030154(cell differentiation);GO:0048263(determination of dorsal identity);GO:0009965(leaf morphogenesis);GO:0010014(meristem initiation);GO:0010087(phloem or xylem histogenesis);GO:0010075(regulation of meristem growth)	-	ATHB-15	2.5	548-568	Y	2650.89	559	209	41.8	2	0.54415
mtr-miR166b_2ss20TC21AT	TCGGACCAGGCTTCATTCCCT	XM_016315000.1	homeobox-leucine zipper protein	GO:0005634(nucleus);GO:0043565(sequence-specific DNA binding);GO:0003700(sequence-specific DNA binding transcription factor activity);GO:0030154(cell differentiation);GO:0009855(determination of bilateral symmetry);GO:0010014(meristem initiation);GO:0009944(polarity specification of adaxial/abaxial axis);GO:0009956(radial pattern formation);GO:0010051(xylem and phloem pattern formation)	-	REV	3	275-295	Y	11182.8	286	1056	176.333	0	0.0483181
mtr-miR166b_2ss20TC21AT	TCGGACCAGGCTTCATTCCCT	XM_016314999.1	homeobox-leucine zipper protein	GO:0005634(nucleus);GO:0043565(sequence-specific DNA binding);GO:0003700(sequence-specific DNA binding transcription factor activity);GO:0030154(cell differentiation);GO:0009855(determination of bilateral symmetry);GO:0010014(meristem initiation);GO:0009944(polarity specification of adaxial/abaxial axis);GO:0009956(radial pattern formation);GO:0010051(xylem and phloem pattern formation)	-	REV	3	569-589	Y	11182.8	580	1056	176.333	0	0.0483181
mtr-miR166b_2ss20TC21AT	TCGGACCAGGCTTCATTCCCT	XM_016324782.1	homeobox-leucine zipper protein	GO:0005634(nucleus);GO:0043565(sequence-specific DNA binding);GO:0003700(sequence-specific DNA binding transcription factor activity);GO:0030154(cell differentiation);GO:0045597(positive regulation of cell differentiation);GO:0008284(positive regulation of cell proliferation);GO:0010072(primary shoot apical meristem specification);GO:0010067(procambium histogenesis);GO:0009733(response to auxin s…	-	ATHB-8	3	572-592	Y	2650.89	583	209	41.8	2	0.979528
mtr-miR166b_2ss20TC21AT	TCGGACCAGGCTTCATTCCCT	XM_016331944.1	homeobox-leucine zipper protein	GO:0005634(nucleus);GO:0043565(sequence-specific DNA binding);GO:0003700(sequence-specific DNA binding transcription factor activity);GO:0030154(cell differentiation);GO:0009855(determination of bilateral symmetry);GO:0010014(meristem initiation);GO:0009944(polarity specification of adaxial/abaxial axis);GO:0009956(radial pattern formation);GO:0010051(xylem and phloem pattern formation)	-	REV	3	560-580	Y	11531.6	571	1065	181.833	0	0.0483181
mtr-miR166b_2ss20TC21AT	TCGGACCAGGCTTCATTCCCT	XM_016342238.1	homeobox-leucine zipper protein	GO:0005634(nucleus);GO:0043565(sequence-specific DNA binding);GO:0003700(sequence-specific DNA binding transcription factor activity);GO:0030154(cell differentiation);GO:0009855(determination of bilateral symmetry);GO:0009944(polarity specification of adaxial/abaxial axis);GO:0010072(primary shoot apical meristem specification)	-	ATHB-14	3	569-589	Y	12747.1	580	402	201	0	0.0483181
mtr-miR166b_L+1_1ss22AC	CTCGGACCAGGCTTCATTCCTC	XM_016077193.1	homeobox-leucine zipper protein	GO:0005634(nucleus);GO:0043565(sequence-specific DNA binding);GO:0003700(sequence-specific DNA binding transcription factor activity);GO:0030154(cell differentiation);GO:0048263(determination of dorsal identity);GO:0009965(leaf morphogenesis);GO:0010014(meristem initiation);GO:0010087(phloem or xylem histogenesis);GO:0010075(regulation of meristem growth)	-	ATHB-15	4	548-569	Y	317.092	560	25	5	2	0.423001
mtr-miR166b_L+1_1ss22AC	CTCGGACCAGGCTTCATTCCTC	XM_016314566.1	homeobox-leucine zipper protein	GO:0005634(nucleus);GO:0043565(sequence-specific DNA binding);GO:0003700(sequence-specific DNA binding transcription factor activity);GO:0030154(cell differentiation);GO:0048263(determination of dorsal identity);GO:0009965(leaf morphogenesis);GO:0010014(meristem initiation);GO:0010087(phloem or xylem histogenesis);GO:0010075(regulation of meristem growth)	-	ATHB-15	4	548-569	Y	317.092	560	25	5	2	0.423001
mtr-miR166e-5p_2ss10GT11CT	GGAATGTTGTTTGGCTCGAGG	XM_016116614.1	-	-	-	-	4	826-845	Y	63.4184	836	2	1	2	0.963098
mtr-miR167a_1ss21AC	TGAAGCTGCCAGCATGATCTC	XM_016087380.1	-	GO:0005634(nucleus);GO:0003677(DNA binding);GO:0046983(protein dimerization activity);GO:0009734(auxin mediated signaling pathway);GO:0006355(regulation of transcription, DNA-dependent);GO:0006351(transcription, DNA-dependent)	-	ARF12	4	2217-2238	Y	12770.9	2228	1611	201.375	0	0.0577922
mtr-miR167a_1ss21AC	TGAAGCTGCCAGCATGATCTC	XM_016087379.1	-	GO:0005634(nucleus);GO:0003677(DNA binding);GO:0046983(protein dimerization activity);GO:0009734(auxin mediated signaling pathway);GO:0006355(regulation of transcription, DNA-dependent);GO:0006351(transcription, DNA-dependent)	-	ARF12	4	2307-2328	Y	12770.9	2318	1611	201.375	0	0.0577922
mtr-miR167a_1ss21AC	TGAAGCTGCCAGCATGATCTC	XM_016087378.1	-	GO:0005634(nucleus);GO:0003677(DNA binding);GO:0046983(protein dimerization activity);GO:0009734(auxin mediated signaling pathway);GO:0006355(regulation of transcription, DNA-dependent);GO:0006351(transcription, DNA-dependent)	-	ARF12	4	2310-2331	Y	12770.9	2321	1611	201.375	0	0.0577922
mtr-miR167a_1ss21AC	TGAAGCTGCCAGCATGATCTC	XM_016087377.1	-	GO:0005634(nucleus);GO:0003677(DNA binding);GO:0046983(protein dimerization activity);GO:0009734(auxin mediated signaling pathway);GO:0006355(regulation of transcription, DNA-dependent);GO:0006351(transcription, DNA-dependent)	-	ARF12	4	2310-2331	Y	12770.9	2321	1611	201.375	0	0.0577922
mtr-miR167a_1ss21AC	TGAAGCTGCCAGCATGATCTC	XM_016091934.1	-	-	[K] Transcription	MED12	3.5	8-28	Y	443.929	19	14	7	2	0.940877
mtr-miR167a_1ss21AC	TGAAGCTGCCAGCATGATCTC	XM_016102363.1	-	GO:0005634(nucleus);GO:0003677(DNA binding);GO:0046983(protein dimerization activity);GO:0009734(auxin mediated signaling pathway);GO:0006355(regulation of transcription, DNA-dependent);GO:0006351(transcription, DNA-dependent)	-	ARF6	4	2460-2481	Y	11764.1	2471	371	185.5	0	0.0577922
mtr-miR167a_1ss21AC	TGAAGCTGCCAGCATGATCTC	XM_016117749.1	-	GO:0005634(nucleus);GO:0003677(DNA binding);GO:0046983(protein dimerization activity);GO:0009734(auxin mediated signaling pathway);GO:0006355(regulation of transcription, DNA-dependent);GO:0006351(transcription, DNA-dependent)	-	ARF6	4	2421-2442	Y	4101.06	2432	194	64.6667	0	0.0577922
mtr-miR167a_1ss21AC	TGAAGCTGCCAGCATGATCTC	XM_016310550.1	RAV-like factor	GO:0005634(nucleus);GO:0003677(DNA binding);GO:0046983(protein dimerization activity);GO:0009734(auxin mediated signaling pathway);GO:0006355(regulation of transcription, DNA-dependent);GO:0006351(transcription, DNA-dependent)	-	ARF6	4	2130-2151	Y	4101.06	2141	194	64.6667	0	0.0577922
mtr-miR167a_1ss21AC	TGAAGCTGCCAGCATGATCTC	XM_016310549.1	-	GO:0005634(nucleus);GO:0003677(DNA binding);GO:0046983(protein dimerization activity);GO:0009734(auxin mediated signaling pathway);GO:0006355(regulation of transcription, DNA-dependent);GO:0006351(transcription, DNA-dependent)	-	ARF6	4	2421-2442	Y	4101.06	2432	194	64.6667	0	0.0577922
mtr-miR167a_1ss21AC	TGAAGCTGCCAGCATGATCTC	XM_016323439.1	-	-	[K] Transcription	MED12	3.5	8-28	Y	443.929	19	14	7	2	0.940877
mtr-miR167a_1ss21AC	TGAAGCTGCCAGCATGATCTC	XM_016324177.1	-	GO:0005634(nucleus);GO:0003677(DNA binding);GO:0046983(protein dimerization activity);GO:0009734(auxin mediated signaling pathway);GO:0006355(regulation of transcription, DNA-dependent);GO:0006351(transcription, DNA-dependent)	-	ARF12	4	2217-2238	Y	13294.1	2228	1644	209.625	0	0.0577922
mtr-miR167a_1ss21AC	TGAAGCTGCCAGCATGATCTC	XM_016324176.1	-	GO:0005634(nucleus);GO:0003677(DNA binding);GO:0046983(protein dimerization activity);GO:0009734(auxin mediated signaling pathway);GO:0006355(regulation of transcription, DNA-dependent);GO:0006351(transcription, DNA-dependent)	-	ARF12	4	2307-2328	Y	13294.1	2318	1644	209.625	0	0.0577922
mtr-miR167a_1ss21AC	TGAAGCTGCCAGCATGATCTC	XM_016324175.1	-	GO:0005634(nucleus);GO:0003677(DNA binding);GO:0046983(protein dimerization activity);GO:0009734(auxin mediated signaling pathway);GO:0006355(regulation of transcription, DNA-dependent);GO:0006351(transcription, DNA-dependent)	-	ARF12	4	2310-2331	Y	13294.1	2321	1644	209.625	0	0.0577922
mtr-miR167a_1ss21AC	TGAAGCTGCCAGCATGATCTC	XM_016324173.1	-	GO:0005634(nucleus);GO:0003677(DNA binding);GO:0046983(protein dimerization activity);GO:0009734(auxin mediated signaling pathway);GO:0006355(regulation of transcription, DNA-dependent);GO:0006351(transcription, DNA-dependent)	-	ARF12	4	2310-2331	Y	13294.1	2321	1644	209.625	0	0.0577922
mtr-miR167a_1ss21AC	TGAAGCTGCCAGCATGATCTC	XM_016335662.1	-	GO:0005634(nucleus);GO:0003677(DNA binding);GO:0046983(protein dimerization activity);GO:0009734(auxin mediated signaling pathway);GO:0006355(regulation of transcription, DNA-dependent);GO:0006351(transcription, DNA-dependent)	-	ARF6	4	2445-2466	Y	11764.1	2456	371	185.5	0	0.0577922
mtr-miR167a_L+1R-2	CTGAAGCTGCCAGCATGATC	XM_016102363.1	-	GO:0005634(nucleus);GO:0003677(DNA binding);GO:0046983(protein dimerization activity);GO:0009734(auxin mediated signaling pathway);GO:0006355(regulation of transcription, DNA-dependent);GO:0006351(transcription, DNA-dependent)	-	ARF6	4	2462-2482	Y	95.1277	2472	3	1.5	2	0.996893
mtr-miR167a_L+1R-2	CTGAAGCTGCCAGCATGATC	XM_016335662.1	-	GO:0005634(nucleus);GO:0003677(DNA binding);GO:0046983(protein dimerization activity);GO:0009734(auxin mediated signaling pathway);GO:0006355(regulation of transcription, DNA-dependent);GO:0006351(transcription, DNA-dependent)	-	ARF6	4	2447-2467	Y	95.1277	2457	3	1.5	2	0.996893
mtr-miR167b-5p	TGAAGCTGCCAGCATGATCTG	XM_016100552.1	ferulate-5-hydroxylase	GO:0016021(integral to membrane);GO:0009055(electron carrier activity);GO:0020037(heme binding);GO:0004497(monooxygenase activity);GO:0016705(oxidoreductase activity, acting on paired donors, with incorporation or reduction of molecular oxygen)	[Q] Secondary metabolites biosynthesis, transport and catabolism	CYP750A1	4	869-888	Y	63.4184	879	2	1	2	0.963098
mtr-miR167b-5p	TGAAGCTGCCAGCATGATCTG	XM_016334466.1	ferulate-5-hydroxylase	GO:0016021(integral to membrane);GO:0009055(electron carrier activity);GO:0020037(heme binding);GO:0004497(monooxygenase activity);GO:0016705(oxidoreductase activity, acting on paired donors, with incorporation or reduction of molecular oxygen)	[Q] Secondary metabolites biosynthesis, transport and catabolism	CYP750A1	4	869-888	Y	63.4184	879	2	1	2	0.963098
mtr-MIR171b-p5	AGGTATTGGCGCGCCTCAATT	XM_016331511.1	2-succinyl-5-enolpyruvyl-6-hydroxy-3-cyclohexene-1-carboxylate synthase	GO:0031969(chloroplast membrane);GO:0016021(integral to membrane);GO:0070204(2-succinyl-5-enolpyruvyl-6-hydroxy-3-cyclohexene-1-carboxylic-acid synthase activity);GO:0070205(2-succinyl-6-hydroxy-2,4-cyclohexadiene-1-carboxylate synthase activity);GO:0016836(hydro-lyase activity);GO:0000287(magnesium ion binding);GO:0030976(thiamine pyrophosphate binding);GO:0009063(cellular amino acid catabolic p…	[E] Amino acid transport and metabolism	PHYLLO	4	156-175	Y	18.1196	166	2	0.285714	2	0.561709
mtr-MIR171b-p5	AGGTATTGGCGCGCCTCAATT	XM_016331436.1	2-succinyl-5-enolpyruvyl-6-hydroxy-3-cyclohexene-1-carboxylate synthase	GO:0031969(chloroplast membrane);GO:0016021(integral to membrane);GO:0070204(2-succinyl-5-enolpyruvyl-6-hydroxy-3-cyclohexene-1-carboxylic-acid synthase activity);GO:0070205(2-succinyl-6-hydroxy-2,4-cyclohexadiene-1-carboxylate synthase activity);GO:0016836(hydro-lyase activity);GO:0000287(magnesium ion binding);GO:0030976(thiamine pyrophosphate binding);GO:0009063(cellular amino acid catabolic p…	[E] Amino acid transport and metabolism	PHYLLO	4	1047-1066	Y	18.1196	1057	2	0.285714	2	0.561709
mtr-MIR171b-p5	AGGTATTGGCGCGCCTCAATT	XM_016331363.1	2-succinyl-5-enolpyruvyl-6-hydroxy-3-cyclohexene-1-carboxylate synthase	GO:0031969(chloroplast membrane);GO:0016021(integral to membrane);GO:0070204(2-succinyl-5-enolpyruvyl-6-hydroxy-3-cyclohexene-1-carboxylic-acid synthase activity);GO:0070205(2-succinyl-6-hydroxy-2,4-cyclohexadiene-1-carboxylate synthase activity);GO:0016836(hydro-lyase activity);GO:0000287(magnesium ion binding);GO:0030976(thiamine pyrophosphate binding);GO:0009063(cellular amino acid catabolic p…	[E] Amino acid transport and metabolism	PHYLLO	4	1047-1066	Y	18.1196	1057	2	0.285714	2	0.561709
mtr-MIR171c-p5	TATTGGCTTGGTTCACTCAGA	XM_016343770.1	-	-	-	-	4	4672-4692	Y	63.4184	4683	2	1	2	0.423001
mtr-miR172b_R+1	AGAATCTTGATGATGCTGCATT	XM_016080177.1	AP2-like factor, euAP2 lineage	GO:0005634(nucleus);GO:0003677(DNA binding);GO:0003700(sequence-specific DNA binding transcription factor activity);GO:0009873(ethylene mediated signaling pathway);GO:0010228(vegetative to reproductive phase transition of meristem)	-	RAP2-7	2	1237-1258	Y	15.8546	1249	1	0.25	4	0.694524
mtr-miR172b_R+1	AGAATCTTGATGATGCTGCATT	XM_016080176.1	AP2-like factor, euAP2 lineage	GO:0005634(nucleus);GO:0003677(DNA binding);GO:0003700(sequence-specific DNA binding transcription factor activity);GO:0009873(ethylene mediated signaling pathway);GO:0010228(vegetative to reproductive phase transition of meristem)	-	RAP2-7	2	1282-1303	Y	15.8546	1294	1	0.25	4	0.694524
mtr-miR172b_R+1	AGAATCTTGATGATGCTGCATT	XM_016096852.1	AP2-like factor, euAP2 lineage	GO:0005634(nucleus);GO:0003677(DNA binding);GO:0003700(sequence-specific DNA binding transcription factor activity);GO:0009873(ethylene mediated signaling pathway);GO:0010228(vegetative to reproductive phase transition of meristem)	-	RAP2-7	2.5	1243-1264	Y	169.116	1255	16	2.66667	0	0.0295689
mtr-miR172b_R+1	AGAATCTTGATGATGCTGCATT	XM_016096851.1	AP2-like factor, euAP2 lineage	GO:0005634(nucleus);GO:0003677(DNA binding);GO:0003700(sequence-specific DNA binding transcription factor activity);GO:0009873(ethylene mediated signaling pathway);GO:0010228(vegetative to reproductive phase transition of meristem)	-	RAP2-7	2.5	1288-1309	Y	169.116	1300	16	2.66667	0	0.0295689
mtr-miR172b_R+1	AGAATCTTGATGATGCTGCATT	XM_016108419.1	AP2-like factor, euAP2 lineage	GO:0005634(nucleus);GO:0003677(DNA binding);GO:0003700(sequence-specific DNA binding transcription factor activity);GO:0030154(cell differentiation);GO:0010073(meristem maintenance);GO:0048316(seed development);GO:0010093(specification of floral organ identity)	-	AP2	3.5	1420-1441	Y	570.766	1432	9	9	2	0.940877
mtr-miR172b_R+1	AGAATCTTGATGATGCTGCATT	XM_016114511.1	AP2-like factor, euAP2 lineage	GO:0005634(nucleus);GO:0003677(DNA binding);GO:0003700(sequence-specific DNA binding transcription factor activity);GO:0009873(ethylene mediated signaling pathway);GO:0010228(vegetative to reproductive phase transition of meristem)	-	RAP2-7	3.5	1231-1252	Y	31.7092	1243	1	0.5	4	0.856373
mtr-miR172b_R+1	AGAATCTTGATGATGCTGCATT	XM_016313010.1	-	GO:0005829(cytosol);GO:0008289(lipid binding);GO:0006869(lipid transport)	[I] Lipid transport and metabolism	ORP3C	2.5	631-652	Y	169.116	643	16	2.66667	0	0.0295689
mtr-miR172b_R+1	AGAATCTTGATGATGCTGCATT	XM_016314828.1	AP2-like factor, euAP2 lineage	GO:0005634(nucleus);GO:0003677(DNA binding);GO:0003700(sequence-specific DNA binding transcription factor activity);GO:0009873(ethylene mediated signaling pathway);GO:0010228(vegetative to reproductive phase transition of meristem)	-	RAP2-7	2	1420-1441	Y	15.8546	1432	1	0.25	4	0.694524
mtr-miR172b_R+1	AGAATCTTGATGATGCTGCATT	XM_016314827.1	AP2-like factor, euAP2 lineage	GO:0005634(nucleus);GO:0003677(DNA binding);GO:0003700(sequence-specific DNA binding transcription factor activity);GO:0030154(cell differentiation);GO:0010073(meristem maintenance);GO:0048316(seed development);GO:0010093(specification of floral organ identity)	-	AP2	2	1465-1486	Y	15.8546	1477	1	0.25	4	0.694524
mtr-miR172b_R+1	AGAATCTTGATGATGCTGCATT	XM_016331877.1	AP2-like factor, euAP2 lineage	GO:0005634(nucleus);GO:0003677(DNA binding);GO:0003700(sequence-specific DNA binding transcription factor activity);GO:0009873(ethylene mediated signaling pathway);GO:0010228(vegetative to reproductive phase transition of meristem)	-	RAP2-7	2.5	1243-1264	Y	169.116	1255	16	2.66667	0	0.0295689
mtr-miR172b_R+1	AGAATCTTGATGATGCTGCATT	XM_016331876.1	AP2-like factor, euAP2 lineage	GO:0005634(nucleus);GO:0003677(DNA binding);GO:0003700(sequence-specific DNA binding transcription factor activity);GO:0009873(ethylene mediated signaling pathway);GO:0010228(vegetative to reproductive phase transition of meristem)	-	RAP2-7	2.5	1288-1309	Y	169.116	1300	16	2.66667	0	0.0295689
mtr-miR172b_R+1	AGAATCTTGATGATGCTGCATT	XM_016350790.1	-	GO:0005829(cytosol);GO:0008289(lipid binding);GO:0006869(lipid transport)	[I] Lipid transport and metabolism	ORP3C	2.5	631-652	Y	169.116	643	16	2.66667	0	0.0295689
mtr-miR172b_R+1	AGAATCTTGATGATGCTGCATT	XM_016352472.1	AP2-like factor, euAP2 lineage	GO:0005634(nucleus);GO:0003677(DNA binding);GO:0003700(sequence-specific DNA binding transcription factor activity);GO:0030154(cell differentiation);GO:0010073(meristem maintenance);GO:0048316(seed development);GO:0010093(specification of floral organ identity)	-	AP2	3.5	1261-1282	Y	31.7092	1273	1	0.5	4	0.856373
mtr-miR172c-5p	GTAGCATCATCAAGATTCACA	XM_016112338.1	-	GO:0005634(nucleus);GO:0000166(nucleotide binding);GO:0003723(RNA binding);GO:0006397(mRNA processing);GO:0008380(RNA splicing)	[A] RNA processing and modification	U2AF65B	3.5	1662-1682	Y	31.7092	1673	4	0.5	2	0.987714
mtr-miR172c-5p	GTAGCATCATCAAGATTCACA	XM_016317299.1	-	-	-	-	4	618-638	Y	15.8546	629	1	0.25	4	0.992592
mtr-miR172c-5p	GTAGCATCATCAAGATTCACA	XM_016349100.1	-	GO:0005634(nucleus);GO:0000166(nucleotide binding);GO:0003723(RNA binding);GO:0006397(mRNA processing);GO:0008380(RNA splicing)	[A] RNA processing and modification	U2AF65B	3.5	990-1010	Y	31.7092	1001	4	0.5	2	0.987714
mtr-miR172c-5p	GTAGCATCATCAAGATTCACA	XM_016349101.1	-	GO:0005634(nucleus);GO:0000166(nucleotide binding);GO:0003723(RNA binding);GO:0006397(mRNA processing);GO:0008380(RNA splicing)	[A] RNA processing and modification	U2AF65B	3.5	990-1010	Y	31.7092	1001	4	0.5	2	0.987714
mtr-miR172c-5p	GTAGCATCATCAAGATTCACA	XM_016349099.1	-	GO:0005634(nucleus);GO:0000166(nucleotide binding);GO:0003723(RNA binding);GO:0006397(mRNA processing);GO:0008380(RNA splicing)	[A] RNA processing and modification	U2AF65B	3.5	996-1016	Y	31.7092	1007	4	0.5	2	0.987714
mtr-miR172c-5p	GTAGCATCATCAAGATTCACA	XM_016349098.1	-	GO:0005634(nucleus);GO:0000166(nucleotide binding);GO:0003723(RNA binding);GO:0006397(mRNA processing);GO:0008380(RNA splicing)	[A] RNA processing and modification	U2AF65B	3.5	1134-1154	Y	31.7092	1145	4	0.5	2	0.987714
mtr-miR172c-5p	GTAGCATCATCAAGATTCACA	XM_016349097.1	-	GO:0005634(nucleus);GO:0000166(nucleotide binding);GO:0003723(RNA binding);GO:0006397(mRNA processing);GO:0008380(RNA splicing)	[A] RNA processing and modification	U2AF65B	3.5	1134-1154	Y	31.7092	1145	4	0.5	2	0.987714
mtr-miR172c-5p	GTAGCATCATCAAGATTCACA	XM_016349095.1	nucleolin	GO:0005634(nucleus);GO:0000166(nucleotide binding);GO:0003723(RNA binding);GO:0006397(mRNA processing);GO:0008380(RNA splicing)	[A] RNA processing and modification	U2AF65B	3.5	1629-1649	Y	31.7092	1640	4	0.5	2	0.987714
mtr-miR172c-5p	GTAGCATCATCAAGATTCACA	XM_016349094.1	-	GO:0005634(nucleus);GO:0000166(nucleotide binding);GO:0003723(RNA binding);GO:0006397(mRNA processing);GO:0008380(RNA splicing)	[A] RNA processing and modification	U2AF65B	3.5	1635-1655	Y	31.7092	1646	4	0.5	2	0.987714
mtr-miR172d-3p_R+1	AGAATCTTGATGATGCTGCAG	XM_016080177.1	AP2-like factor, euAP2 lineage	GO:0005634(nucleus);GO:0003677(DNA binding);GO:0003700(sequence-specific DNA binding transcription factor activity);GO:0009873(ethylene mediated signaling pathway);GO:0010228(vegetative to reproductive phase transition of meristem)	-	RAP2-7	1	1238-1258	Y	15.8546	1249	1	0.25	4	0.753772
mtr-miR172d-3p_R+1	AGAATCTTGATGATGCTGCAG	XM_016080176.1	AP2-like factor, euAP2 lineage	GO:0005634(nucleus);GO:0003677(DNA binding);GO:0003700(sequence-specific DNA binding transcription factor activity);GO:0009873(ethylene mediated signaling pathway);GO:0010228(vegetative to reproductive phase transition of meristem)	-	RAP2-7	1	1283-1303	Y	15.8546	1294	1	0.25	4	0.753772
mtr-miR172d-3p_R+1	AGAATCTTGATGATGCTGCAG	XM_016096852.1	AP2-like factor, euAP2 lineage	GO:0005634(nucleus);GO:0003677(DNA binding);GO:0003700(sequence-specific DNA binding transcription factor activity);GO:0009873(ethylene mediated signaling pathway);GO:0010228(vegetative to reproductive phase transition of meristem)	-	RAP2-7	1.5	1244-1264	Y	169.116	1255	16	2.66667	0	0.0353769
mtr-miR172d-3p_R+1	AGAATCTTGATGATGCTGCAG	XM_016096851.1	AP2-like factor, euAP2 lineage	GO:0005634(nucleus);GO:0003677(DNA binding);GO:0003700(sequence-specific DNA binding transcription factor activity);GO:0009873(ethylene mediated signaling pathway);GO:0010228(vegetative to reproductive phase transition of meristem)	-	RAP2-7	1.5	1289-1309	Y	169.116	1300	16	2.66667	0	0.0353769
mtr-miR172d-3p_R+1	AGAATCTTGATGATGCTGCAG	XM_016108419.1	AP2-like factor, euAP2 lineage	GO:0005634(nucleus);GO:0003677(DNA binding);GO:0003700(sequence-specific DNA binding transcription factor activity);GO:0030154(cell differentiation);GO:0010073(meristem maintenance);GO:0048316(seed development);GO:0010093(specification of floral organ identity)	-	AP2	2	1421-1441	Y	570.766	1432	9	9	2	0.925164
mtr-miR172d-3p_R+1	AGAATCTTGATGATGCTGCAG	XM_016114511.1	AP2-like factor, euAP2 lineage	GO:0005634(nucleus);GO:0003677(DNA binding);GO:0003700(sequence-specific DNA binding transcription factor activity);GO:0009873(ethylene mediated signaling pathway);GO:0010228(vegetative to reproductive phase transition of meristem)	-	RAP2-7	2	1232-1252	Y	31.7092	1243	1	0.5	4	0.831164
mtr-miR172d-3p_R+1	AGAATCTTGATGATGCTGCAG	XM_016313010.1	-	GO:0005829(cytosol);GO:0008289(lipid binding);GO:0006869(lipid transport)	[I] Lipid transport and metabolism	ORP3C	1.5	632-652	Y	169.116	643	16	2.66667	0	0.0353769
mtr-miR172d-3p_R+1	AGAATCTTGATGATGCTGCAG	XM_016314828.1	AP2-like factor, euAP2 lineage	GO:0005634(nucleus);GO:0003677(DNA binding);GO:0003700(sequence-specific DNA binding transcription factor activity);GO:0009873(ethylene mediated signaling pathway);GO:0010228(vegetative to reproductive phase transition of meristem)	-	RAP2-7	1	1421-1441	Y	15.8546	1432	1	0.25	4	0.753772
mtr-miR172d-3p_R+1	AGAATCTTGATGATGCTGCAG	XM_016314827.1	AP2-like factor, euAP2 lineage	GO:0005634(nucleus);GO:0003677(DNA binding);GO:0003700(sequence-specific DNA binding transcription factor activity);GO:0030154(cell differentiation);GO:0010073(meristem maintenance);GO:0048316(seed development);GO:0010093(specification of floral organ identity)	-	AP2	1	1466-1486	Y	15.8546	1477	1	0.25	4	0.753772
mtr-miR172d-3p_R+1	AGAATCTTGATGATGCTGCAG	XM_016331877.1	AP2-like factor, euAP2 lineage	GO:0005634(nucleus);GO:0003677(DNA binding);GO:0003700(sequence-specific DNA binding transcription factor activity);GO:0009873(ethylene mediated signaling pathway);GO:0010228(vegetative to reproductive phase transition of meristem)	-	RAP2-7	1.5	1244-1264	Y	169.116	1255	16	2.66667	0	0.0353769
mtr-miR172d-3p_R+1	AGAATCTTGATGATGCTGCAG	XM_016331876.1	AP2-like factor, euAP2 lineage	GO:0005634(nucleus);GO:0003677(DNA binding);GO:0003700(sequence-specific DNA binding transcription factor activity);GO:0009873(ethylene mediated signaling pathway);GO:0010228(vegetative to reproductive phase transition of meristem)	-	RAP2-7	1.5	1289-1309	Y	169.116	1300	16	2.66667	0	0.0353769
mtr-miR172d-3p_R+1	AGAATCTTGATGATGCTGCAG	XM_016350790.1	-	GO:0005829(cytosol);GO:0008289(lipid binding);GO:0006869(lipid transport)	[I] Lipid transport and metabolism	ORP3C	1.5	632-652	Y	169.116	643	16	2.66667	0	0.0353769
mtr-miR172d-3p_R+1	AGAATCTTGATGATGCTGCAG	XM_016352472.1	AP2-like factor, euAP2 lineage	GO:0005634(nucleus);GO:0003677(DNA binding);GO:0003700(sequence-specific DNA binding transcription factor activity);GO:0030154(cell differentiation);GO:0010073(meristem maintenance);GO:0048316(seed development);GO:0010093(specification of floral organ identity)	-	AP2	2	1262-1282	Y	31.7092	1273	1	0.5	4	0.831164
mtr-miR172d-3p_R+2_1	AGAATCTTGATGATGCTGCAGA	XM_016080177.1	AP2-like factor, euAP2 lineage	GO:0005634(nucleus);GO:0003677(DNA binding);GO:0003700(sequence-specific DNA binding transcription factor activity);GO:0009873(ethylene mediated signaling pathway);GO:0010228(vegetative to reproductive phase transition of meristem)	-	RAP2-7	2	1237-1258	Y	15.8546	1249	1	0.25	4	0.694524
mtr-miR172d-3p_R+2_1	AGAATCTTGATGATGCTGCAGA	XM_016080176.1	AP2-like factor, euAP2 lineage	GO:0005634(nucleus);GO:0003677(DNA binding);GO:0003700(sequence-specific DNA binding transcription factor activity);GO:0009873(ethylene mediated signaling pathway);GO:0010228(vegetative to reproductive phase transition of meristem)	-	RAP2-7	2	1282-1303	Y	15.8546	1294	1	0.25	4	0.694524
mtr-miR172d-3p_R+2_1	AGAATCTTGATGATGCTGCAGA	XM_016096852.1	AP2-like factor, euAP2 lineage	GO:0005634(nucleus);GO:0003677(DNA binding);GO:0003700(sequence-specific DNA binding transcription factor activity);GO:0009873(ethylene mediated signaling pathway);GO:0010228(vegetative to reproductive phase transition of meristem)	-	RAP2-7	2.5	1243-1264	Y	169.116	1255	16	2.66667	0	0.0295689
mtr-miR172d-3p_R+2_1	AGAATCTTGATGATGCTGCAGA	XM_016096851.1	AP2-like factor, euAP2 lineage	GO:0005634(nucleus);GO:0003677(DNA binding);GO:0003700(sequence-specific DNA binding transcription factor activity);GO:0009873(ethylene mediated signaling pathway);GO:0010228(vegetative to reproductive phase transition of meristem)	-	RAP2-7	2.5	1288-1309	Y	169.116	1300	16	2.66667	0	0.0295689
mtr-miR172d-3p_R+2_1	AGAATCTTGATGATGCTGCAGA	XM_016108419.1	AP2-like factor, euAP2 lineage	GO:0005634(nucleus);GO:0003677(DNA binding);GO:0003700(sequence-specific DNA binding transcription factor activity);GO:0030154(cell differentiation);GO:0010073(meristem maintenance);GO:0048316(seed development);GO:0010093(specification of floral organ identity)	-	AP2	3	1420-1441	Y	570.766	1432	9	9	2	0.8801
mtr-miR172d-3p_R+2_1	AGAATCTTGATGATGCTGCAGA	XM_016114511.1	AP2-like factor, euAP2 lineage	GO:0005634(nucleus);GO:0003677(DNA binding);GO:0003700(sequence-specific DNA binding transcription factor activity);GO:0009873(ethylene mediated signaling pathway);GO:0010228(vegetative to reproductive phase transition of meristem)	-	RAP2-7	3	1231-1252	Y	31.7092	1243	1	0.5	4	0.766693
mtr-miR172d-3p_R+2_1	AGAATCTTGATGATGCTGCAGA	XM_016313010.1	-	GO:0005829(cytosol);GO:0008289(lipid binding);GO:0006869(lipid transport)	[I] Lipid transport and metabolism	ORP3C	2.5	631-652	Y	169.116	643	16	2.66667	0	0.0295689
mtr-miR172d-3p_R+2_1	AGAATCTTGATGATGCTGCAGA	XM_016314828.1	AP2-like factor, euAP2 lineage	GO:0005634(nucleus);GO:0003677(DNA binding);GO:0003700(sequence-specific DNA binding transcription factor activity);GO:0009873(ethylene mediated signaling pathway);GO:0010228(vegetative to reproductive phase transition of meristem)	-	RAP2-7	2	1420-1441	Y	15.8546	1432	1	0.25	4	0.694524
mtr-miR172d-3p_R+2_1	AGAATCTTGATGATGCTGCAGA	XM_016314827.1	AP2-like factor, euAP2 lineage	GO:0005634(nucleus);GO:0003677(DNA binding);GO:0003700(sequence-specific DNA binding transcription factor activity);GO:0030154(cell differentiation);GO:0010073(meristem maintenance);GO:0048316(seed development);GO:0010093(specification of floral organ identity)	-	AP2	2	1465-1486	Y	15.8546	1477	1	0.25	4	0.694524
mtr-miR172d-3p_R+2_1	AGAATCTTGATGATGCTGCAGA	XM_016331877.1	AP2-like factor, euAP2 lineage	GO:0005634(nucleus);GO:0003677(DNA binding);GO:0003700(sequence-specific DNA binding transcription factor activity);GO:0009873(ethylene mediated signaling pathway);GO:0010228(vegetative to reproductive phase transition of meristem)	-	RAP2-7	2.5	1243-1264	Y	169.116	1255	16	2.66667	0	0.0295689
mtr-miR172d-3p_R+2_1	AGAATCTTGATGATGCTGCAGA	XM_016331876.1	AP2-like factor, euAP2 lineage	GO:0005634(nucleus);GO:0003677(DNA binding);GO:0003700(sequence-specific DNA binding transcription factor activity);GO:0009873(ethylene mediated signaling pathway);GO:0010228(vegetative to reproductive phase transition of meristem)	-	RAP2-7	2.5	1288-1309	Y	169.116	1300	16	2.66667	0	0.0295689
mtr-miR172d-3p_R+2_1	AGAATCTTGATGATGCTGCAGA	XM_016350790.1	-	GO:0005829(cytosol);GO:0008289(lipid binding);GO:0006869(lipid transport)	[I] Lipid transport and metabolism	ORP3C	2.5	631-652	Y	169.116	643	16	2.66667	0	0.0295689
mtr-miR172d-3p_R+2_1	AGAATCTTGATGATGCTGCAGA	XM_016352472.1	AP2-like factor, euAP2 lineage	GO:0005634(nucleus);GO:0003677(DNA binding);GO:0003700(sequence-specific DNA binding transcription factor activity);GO:0030154(cell differentiation);GO:0010073(meristem maintenance);GO:0048316(seed development);GO:0010093(specification of floral organ identity)	-	AP2	3	1261-1282	Y	31.7092	1273	1	0.5	4	0.766693
mtr-miR172d-3p_R+2_2	AGAATCTTGATGATGCTGCAGT	XM_016080177.1	AP2-like factor, euAP2 lineage	GO:0005634(nucleus);GO:0003677(DNA binding);GO:0003700(sequence-specific DNA binding transcription factor activity);GO:0009873(ethylene mediated signaling pathway);GO:0010228(vegetative to reproductive phase transition of meristem)	-	RAP2-7	1	1237-1258	Y	15.8546	1249	1	0.25	4	0.753772
mtr-miR172d-3p_R+2_2	AGAATCTTGATGATGCTGCAGT	XM_016080176.1	AP2-like factor, euAP2 lineage	GO:0005634(nucleus);GO:0003677(DNA binding);GO:0003700(sequence-specific DNA binding transcription factor activity);GO:0009873(ethylene mediated signaling pathway);GO:0010228(vegetative to reproductive phase transition of meristem)	-	RAP2-7	1	1282-1303	Y	15.8546	1294	1	0.25	4	0.753772
mtr-miR172d-3p_R+2_2	AGAATCTTGATGATGCTGCAGT	XM_016096852.1	AP2-like factor, euAP2 lineage	GO:0005634(nucleus);GO:0003677(DNA binding);GO:0003700(sequence-specific DNA binding transcription factor activity);GO:0009873(ethylene mediated signaling pathway);GO:0010228(vegetative to reproductive phase transition of meristem)	-	RAP2-7	2	1243-1264	Y	169.116	1255	16	2.66667	0	0.0324772
mtr-miR172d-3p_R+2_2	AGAATCTTGATGATGCTGCAGT	XM_016096851.1	AP2-like factor, euAP2 lineage	GO:0005634(nucleus);GO:0003677(DNA binding);GO:0003700(sequence-specific DNA binding transcription factor activity);GO:0009873(ethylene mediated signaling pathway);GO:0010228(vegetative to reproductive phase transition of meristem)	-	RAP2-7	2	1288-1309	Y	169.116	1300	16	2.66667	0	0.0324772
mtr-miR172d-3p_R+2_2	AGAATCTTGATGATGCTGCAGT	XM_016108419.1	AP2-like factor, euAP2 lineage	GO:0005634(nucleus);GO:0003677(DNA binding);GO:0003700(sequence-specific DNA binding transcription factor activity);GO:0030154(cell differentiation);GO:0010073(meristem maintenance);GO:0048316(seed development);GO:0010093(specification of floral organ identity)	-	AP2	2.5	1420-1441	Y	570.766	1432	9	9	2	0.905275
mtr-miR172d-3p_R+2_2	AGAATCTTGATGATGCTGCAGT	XM_016114511.1	AP2-like factor, euAP2 lineage	GO:0005634(nucleus);GO:0003677(DNA binding);GO:0003700(sequence-specific DNA binding transcription factor activity);GO:0009873(ethylene mediated signaling pathway);GO:0010228(vegetative to reproductive phase transition of meristem)	-	RAP2-7	2.5	1231-1252	Y	31.7092	1243	1	0.5	4	0.801529
mtr-miR172d-3p_R+2_2	AGAATCTTGATGATGCTGCAGT	XM_016313010.1	-	GO:0005829(cytosol);GO:0008289(lipid binding);GO:0006869(lipid transport)	[I] Lipid transport and metabolism	ORP3C	2	631-652	Y	169.116	643	16	2.66667	0	0.0324772
mtr-miR172d-3p_R+2_2	AGAATCTTGATGATGCTGCAGT	XM_016314828.1	AP2-like factor, euAP2 lineage	GO:0005634(nucleus);GO:0003677(DNA binding);GO:0003700(sequence-specific DNA binding transcription factor activity);GO:0009873(ethylene mediated signaling pathway);GO:0010228(vegetative to reproductive phase transition of meristem)	-	RAP2-7	1	1420-1441	Y	15.8546	1432	1	0.25	4	0.753772
mtr-miR172d-3p_R+2_2	AGAATCTTGATGATGCTGCAGT	XM_016314827.1	AP2-like factor, euAP2 lineage	GO:0005634(nucleus);GO:0003677(DNA binding);GO:0003700(sequence-specific DNA binding transcription factor activity);GO:0030154(cell differentiation);GO:0010073(meristem maintenance);GO:0048316(seed development);GO:0010093(specification of floral organ identity)	-	AP2	1	1465-1486	Y	15.8546	1477	1	0.25	4	0.753772
mtr-miR172d-3p_R+2_2	AGAATCTTGATGATGCTGCAGT	XM_016331877.1	AP2-like factor, euAP2 lineage	GO:0005634(nucleus);GO:0003677(DNA binding);GO:0003700(sequence-specific DNA binding transcription factor activity);GO:0009873(ethylene mediated signaling pathway);GO:0010228(vegetative to reproductive phase transition of meristem)	-	RAP2-7	2	1243-1264	Y	169.116	1255	16	2.66667	0	0.0324772
mtr-miR172d-3p_R+2_2	AGAATCTTGATGATGCTGCAGT	XM_016331876.1	AP2-like factor, euAP2 lineage	GO:0005634(nucleus);GO:0003677(DNA binding);GO:0003700(sequence-specific DNA binding transcription factor activity);GO:0009873(ethylene mediated signaling pathway);GO:0010228(vegetative to reproductive phase transition of meristem)	-	RAP2-7	2	1288-1309	Y	169.116	1300	16	2.66667	0	0.0324772
mtr-miR172d-3p_R+2_2	AGAATCTTGATGATGCTGCAGT	XM_016350790.1	-	GO:0005829(cytosol);GO:0008289(lipid binding);GO:0006869(lipid transport)	[I] Lipid transport and metabolism	ORP3C	2	631-652	Y	169.116	643	16	2.66667	0	0.0324772
mtr-miR172d-3p_R+2_2	AGAATCTTGATGATGCTGCAGT	XM_016352472.1	AP2-like factor, euAP2 lineage	GO:0005634(nucleus);GO:0003677(DNA binding);GO:0003700(sequence-specific DNA binding transcription factor activity);GO:0030154(cell differentiation);GO:0010073(meristem maintenance);GO:0048316(seed development);GO:0010093(specification of floral organ identity)	-	AP2	2.5	1261-1282	Y	31.7092	1273	1	0.5	4	0.801529
mtr-miR172d-5p_L-3	GGAGCATCATCAAGATTCACA	XM_016107327.1	-	GO:0009507(chloroplast);GO:0005886(plasma membrane);GO:0009506(plasmodesma);GO:0005774(vacuolar membrane);GO:0043424(protein histidine kinase binding)	[C] Energy production and conversion	HIR2	4	63-83	Y	7.04649	74	1	0.111111	4	0.995794
mtr-miR172d-5p_L-3	GGAGCATCATCAAGATTCACA	XM_016338716.1	-	GO:0009507(chloroplast);GO:0005886(plasma membrane);GO:0009506(plasmodesma);GO:0005774(vacuolar membrane);GO:0043424(protein histidine kinase binding)	[C] Energy production and conversion	HIR2	4	63-83	Y	7.04649	74	1	0.111111	4	0.995794
mtr-miR172d-5p_L-3	GGAGCATCATCAAGATTCACA	XM_016338714.1	-	GO:0009507(chloroplast);GO:0005886(plasma membrane);GO:0009506(plasmodesma);GO:0005774(vacuolar membrane);GO:0043424(protein histidine kinase binding)	[C] Energy production and conversion	HIR2	4	63-83	Y	7.04649	74	1	0.111111	4	0.995794
mtr-miR172d-5p_L-3	GGAGCATCATCAAGATTCACA	XM_016338718.1	-	GO:0009507(chloroplast);GO:0005886(plasma membrane);GO:0009506(plasmodesma);GO:0005774(vacuolar membrane);GO:0043424(protein histidine kinase binding)	[C] Energy production and conversion	HIR2	4	63-83	Y	7.04649	74	1	0.111111	4	0.995794
mtr-miR172d-5p_L-3	GGAGCATCATCAAGATTCACA	XM_016338715.1	-	GO:0009507(chloroplast);GO:0005886(plasma membrane);GO:0009506(plasmodesma);GO:0005774(vacuolar membrane);GO:0043424(protein histidine kinase binding)	[C] Energy production and conversion	HIR2	4	63-83	Y	7.04649	74	1	0.111111	4	0.995794
mtr-miR172d-5p_L-3	GGAGCATCATCAAGATTCACA	XM_016338717.1	-	GO:0009507(chloroplast);GO:0005886(plasma membrane);GO:0009506(plasmodesma);GO:0005774(vacuolar membrane);GO:0043424(protein histidine kinase binding)	[C] Energy production and conversion	HIR2	4	63-83	Y	7.04649	74	1	0.111111	4	0.995794
mtr-miR2111a-5p_R-1	TAATCTGCATCCTGAGGTTT	XM_016105833.1	-	-	-	Os04g0679100	4	144-163	Y	158.546	154	5	2.5	2	0.992911
mtr-miR2111a-5p_R-1	TAATCTGCATCCTGAGGTTT	XM_016112800.1	-	-	-	-	3	733-752	Y	38.0511	743	3	0.6	2	0.8801
mtr-miR2111a-5p_R-1	TAATCTGCATCCTGAGGTTT	XM_016307600.1	-	-	-	-	3	736-755	Y	38.0511	746	3	0.6	2	0.8801
mtr-miR2111a-5p_R-1	TAATCTGCATCCTGAGGTTT	XM_016307599.1	-	-	-	-	3	736-755	Y	38.0511	746	3	0.6	2	0.8801
mtr-miR2111a-5p_R-1	TAATCTGCATCCTGAGGTTT	XM_016117032.1	-	-	-	-	3	742-761	Y	38.0511	752	3	0.6	2	0.8801
mtr-miR2111a-5p_R-1	TAATCTGCATCCTGAGGTTT	XM_016350334.1	-	-	-	-	4	733-752	Y	38.0511	743	3	0.6	2	0.992911
mtr-MIR2592ay-p5_2ss6AG17CG	GAGTCGGGTTGTTTGGGA	XM_016094590.1	-	GO:0005634(nucleus);GO:0003677(DNA binding);GO:0046983(protein dimerization activity);GO:0009734(auxin mediated signaling pathway);GO:0006355(regulation of transcription, DNA-dependent);GO:0006351(transcription, DNA-dependent)	-	ARF1	4	389-407	Y	31.7092	397	1	0.5	4	0.999995
mtr-MIR2592ay-p5_2ss6AG17CG	GAGTCGGGTTGTTTGGGA	XM_016105553.1	-	-	-	At5g01610	4	51-68	Y	31.7092	59	1	0.5	4	0.999995
mtr-MIR2592ay-p5_2ss6AG17CG	GAGTCGGGTTGTTTGGGA	XM_016306805.1	-	-	-	-	4	269-287	Y	31.7092	278	1	0.5	4	0.999995
mtr-MIR2592ay-p5_2ss6AG17CG	GAGTCGGGTTGTTTGGGA	XM_016328266.1	-	GO:0005634(nucleus);GO:0003677(DNA binding);GO:0046983(protein dimerization activity);GO:0009734(auxin mediated signaling pathway);GO:0006355(regulation of transcription, DNA-dependent);GO:0006351(transcription, DNA-dependent)	-	ARF9	4	466-484	Y	31.7092	474	1	0.5	4	0.999995
mtr-MIR2592ay-p5_2ss6AG17CG	GAGTCGGGTTGTTTGGGA	XM_016343243.1	-	-	-	At5g01610	4	51-68	Y	31.7092	59	1	0.5	4	0.999995
mtr-MIR2592bj-p3_2ss12TC19AT	ATTCCCACTGTCCCTGTCT	XM_016077957.1	heat shock 70kDa protein 4	-	[O] Posttranslational modification, protein turnover, chaperones	HSP70-14	3.5	2510-2529	Y	63.4184	2520	2	1	3	0.188898
mtr-MIR2592bj-p3_2ss12TC19AT	ATTCCCACTGTCCCTGTCT	XM_016100653.1	cytochrome P450, family 26, subfamily A	GO:0016021(integral to membrane);GO:0009055(electron carrier activity);GO:0020037(heme binding);GO:0004497(monooxygenase activity);GO:0016705(oxidoreductase activity, acting on paired donors, with incorporation or reduction of molecular oxygen)	[Q] Secondary metabolites biosynthesis, transport and catabolism ;[I] Lipid transport and metabolism	CYP716B1	3.5	71-88	Y	31.7092	80	2	0.5	2	0.848235
mtr-MIR2592bj-p3_2ss12TC19AT	ATTCCCACTGTCCCTGTCT	XM_016100652.1	cytochrome P450, family 26, subfamily A	GO:0016021(integral to membrane);GO:0009055(electron carrier activity);GO:0020037(heme binding);GO:0004497(monooxygenase activity);GO:0016705(oxidoreductase activity, acting on paired donors, with incorporation or reduction of molecular oxygen)	[Q] Secondary metabolites biosynthesis, transport and catabolism ;[I] Lipid transport and metabolism	CYP716B2	3.5	983-1000	Y	31.7092	992	2	0.5	2	0.848235
mtr-MIR2592bj-p3_2ss12TC19AT	ATTCCCACTGTCCCTGTCT	XM_016097848.1	-	GO:0009507(chloroplast);GO:0005739(mitochondrion);GO:0005488(binding);GO:0080156(mitochondrial mRNA modification)	[R] General function prediction only	PCMP-E69	4	2625-2644	Y	15.8546	2635	1	0.25	4	0.999955
mtr-MIR2592bj-p3_2ss12TC19AT	ATTCCCACTGTCCCTGTCT	XM_016308608.1	-	-	-	-	4	77-95	Y	63.4184	86	1	1	4	0.999955
mtr-MIR2592bj-p3_2ss12TC19AT	ATTCCCACTGTCCCTGTCT	XM_016311979.1	-	GO:0006950(response to stress);GO:0009415(response to water)	-	ECP40	3	305-323	Y	63.4184	314	1	1	4	0.990036
mtr-MIR2592bj-p3_2ss12TC19AT	ATTCCCACTGTCCCTGTCT	XM_016312930.1	-	GO:0009507(chloroplast);GO:0005739(mitochondrion);GO:0005488(binding);GO:0080156(mitochondrial mRNA modification)	[R] General function prediction only	PCMP-E69	4	429-448	Y	15.8546	439	1	0.25	4	0.999955
mtr-MIR2592bj-p3_2ss12TC19AT	ATTCCCACTGTCCCTGTCT	XM_016314235.1	heat shock 70kDa protein 4	-	[O] Posttranslational modification, protein turnover, chaperones	HSP70-14	3.5	2477-2496	Y	63.4184	2487	2	1	3	0.188898
mtr-MIR2592bj-p3_2ss12TC19AT	ATTCCCACTGTCCCTGTCT	XM_016322357.1	-	GO:0009507(chloroplast);GO:0005739(mitochondrion);GO:0005488(binding);GO:0080156(mitochondrial mRNA modification)	[R] General function prediction only	PCMP-E69	4	2622-2641	Y	15.8546	2632	1	0.25	4	0.999955
mtr-MIR2592bj-p3_2ss12TC19AT	ATTCCCACTGTCCCTGTCT	XM_016330158.1	-	GO:0009507(chloroplast);GO:0005739(mitochondrion);GO:0005488(binding);GO:0080156(mitochondrial mRNA modification)	[R] General function prediction only	PCMP-E69	4	429-448	Y	15.8546	439	1	0.25	4	0.999955
mtr-MIR2592bj-p3_2ss12TC19AT	ATTCCCACTGTCCCTGTCT	XM_016334417.1	cytochrome P450, family 26, subfamily A	GO:0016021(integral to membrane);GO:0009055(electron carrier activity);GO:0020037(heme binding);GO:0004497(monooxygenase activity);GO:0016705(oxidoreductase activity, acting on paired donors, with incorporation or reduction of molecular oxygen)	[Q] Secondary metabolites biosynthesis, transport and catabolism ;[I] Lipid transport and metabolism	CYP716B1	3.5	155-172	Y	31.7092	164	2	0.5	3	0.188898
mtr-MIR2592bj-p3_2ss12TC19AT	ATTCCCACTGTCCCTGTCT	XM_016334414.1	cytochrome P450, family 26, subfamily A	GO:0016021(integral to membrane);GO:0009055(electron carrier activity);GO:0020037(heme binding);GO:0004497(monooxygenase activity);GO:0016705(oxidoreductase activity, acting on paired donors, with incorporation or reduction of molecular oxygen)	[Q] Secondary metabolites biosynthesis, transport and catabolism ;[I] Lipid transport and metabolism	CYP716B2	3.5	983-1000	Y	31.7092	992	2	0.5	2	0.848235
mtr-MIR2592bj-p5_2ss12TC19AT	ATTCCCACTGTCCCTGTCT	XM_016077957.1	heat shock 70kDa protein 4	-	[O] Posttranslational modification, protein turnover, chaperones	HSP70-14	3.5	2510-2529	Y	63.4184	2520	2	1	3	0.188898
mtr-MIR2592bj-p5_2ss12TC19AT	ATTCCCACTGTCCCTGTCT	XM_016100653.1	cytochrome P450, family 26, subfamily A	GO:0016021(integral to membrane);GO:0009055(electron carrier activity);GO:0020037(heme binding);GO:0004497(monooxygenase activity);GO:0016705(oxidoreductase activity, acting on paired donors, with incorporation or reduction of molecular oxygen)	[Q] Secondary metabolites biosynthesis, transport and catabolism ;[I] Lipid transport and metabolism	CYP716B1	3.5	71-88	Y	31.7092	80	2	0.5	2	0.848235
mtr-MIR2592bj-p5_2ss12TC19AT	ATTCCCACTGTCCCTGTCT	XM_016100652.1	cytochrome P450, family 26, subfamily A	GO:0016021(integral to membrane);GO:0009055(electron carrier activity);GO:0020037(heme binding);GO:0004497(monooxygenase activity);GO:0016705(oxidoreductase activity, acting on paired donors, with incorporation or reduction of molecular oxygen)	[Q] Secondary metabolites biosynthesis, transport and catabolism ;[I] Lipid transport and metabolism	CYP716B2	3.5	983-1000	Y	31.7092	992	2	0.5	2	0.848235
mtr-MIR2592bj-p5_2ss12TC19AT	ATTCCCACTGTCCCTGTCT	XM_016097848.1	-	GO:0009507(chloroplast);GO:0005739(mitochondrion);GO:0005488(binding);GO:0080156(mitochondrial mRNA modification)	[R] General function prediction only	PCMP-E69	4	2625-2644	Y	15.8546	2635	1	0.25	4	0.999955
mtr-MIR2592bj-p5_2ss12TC19AT	ATTCCCACTGTCCCTGTCT	XM_016308608.1	-	-	-	-	4	77-95	Y	63.4184	86	1	1	4	0.999955
mtr-MIR2592bj-p5_2ss12TC19AT	ATTCCCACTGTCCCTGTCT	XM_016311979.1	-	GO:0006950(response to stress);GO:0009415(response to water)	-	ECP40	3	305-323	Y	63.4184	314	1	1	4	0.990036
mtr-MIR2592bj-p5_2ss12TC19AT	ATTCCCACTGTCCCTGTCT	XM_016312930.1	-	GO:0009507(chloroplast);GO:0005739(mitochondrion);GO:0005488(binding);GO:0080156(mitochondrial mRNA modification)	[R] General function prediction only	PCMP-E69	4	429-448	Y	15.8546	439	1	0.25	4	0.999955
mtr-MIR2592bj-p5_2ss12TC19AT	ATTCCCACTGTCCCTGTCT	XM_016314235.1	heat shock 70kDa protein 4	-	[O] Posttranslational modification, protein turnover, chaperones	HSP70-14	3.5	2477-2496	Y	63.4184	2487	2	1	3	0.188898
mtr-MIR2592bj-p5_2ss12TC19AT	ATTCCCACTGTCCCTGTCT	XM_016322357.1	-	GO:0009507(chloroplast);GO:0005739(mitochondrion);GO:0005488(binding);GO:0080156(mitochondrial mRNA modification)	[R] General function prediction only	PCMP-E69	4	2622-2641	Y	15.8546	2632	1	0.25	4	0.999955
mtr-MIR2592bj-p5_2ss12TC19AT	ATTCCCACTGTCCCTGTCT	XM_016330158.1	-	GO:0009507(chloroplast);GO:0005739(mitochondrion);GO:0005488(binding);GO:0080156(mitochondrial mRNA modification)	[R] General function prediction only	PCMP-E69	4	429-448	Y	15.8546	439	1	0.25	4	0.999955
mtr-MIR2592bj-p5_2ss12TC19AT	ATTCCCACTGTCCCTGTCT	XM_016334417.1	cytochrome P450, family 26, subfamily A	GO:0016021(integral to membrane);GO:0009055(electron carrier activity);GO:0020037(heme binding);GO:0004497(monooxygenase activity);GO:0016705(oxidoreductase activity, acting on paired donors, with incorporation or reduction of molecular oxygen)	[Q] Secondary metabolites biosynthesis, transport and catabolism ;[I] Lipid transport and metabolism	CYP716B1	3.5	155-172	Y	31.7092	164	2	0.5	3	0.188898
mtr-MIR2592bj-p5_2ss12TC19AT	ATTCCCACTGTCCCTGTCT	XM_016334414.1	cytochrome P450, family 26, subfamily A	GO:0016021(integral to membrane);GO:0009055(electron carrier activity);GO:0020037(heme binding);GO:0004497(monooxygenase activity);GO:0016705(oxidoreductase activity, acting on paired donors, with incorporation or reduction of molecular oxygen)	[Q] Secondary metabolites biosynthesis, transport and catabolism ;[I] Lipid transport and metabolism	CYP716B2	3.5	983-1000	Y	31.7092	992	2	0.5	2	0.848235
mtr-MIR2618a-p5_2ss4AC17TC	TCACTTTAGTTTAATGCAA	XM_016320127.1	-	GO:0016021(integral to membrane);GO:0005886(plasma membrane);GO:0009506(plasmodesma);GO:0005524(ATP binding);GO:0004672(protein kinase activity);GO:0004872(receptor activity);GO:0033612(receptor serine/threonine kinase binding);GO:0031348(negative regulation of defense response)	-	At5g48380	4	556-574	Y	57.0766	565	9	0.9	2	0.998638
mtr-MIR2618a-p5_2ss4AC17TC	TCACTTTAGTTTAATGCAA	XM_016320129.1	-	GO:0016021(integral to membrane);GO:0005886(plasma membrane);GO:0009506(plasmodesma);GO:0005524(ATP binding);GO:0004672(protein kinase activity);GO:0004872(receptor activity);GO:0033612(receptor serine/threonine kinase binding);GO:0031348(negative regulation of defense response)	-	At5g48380	4	556-574	Y	57.0766	565	9	0.9	2	0.998638
mtr-MIR2618a-p5_2ss4AC17TC	TCACTTTAGTTTAATGCAA	XM_016320128.1	-	GO:0016021(integral to membrane);GO:0005886(plasma membrane);GO:0009506(plasmodesma);GO:0005524(ATP binding);GO:0004672(protein kinase activity);GO:0004872(receptor activity);GO:0033612(receptor serine/threonine kinase binding);GO:0031348(negative regulation of defense response)	-	At5g48380	4	556-574	Y	57.0766	565	9	0.9	2	0.998638
mtr-MIR2618a-p5_2ss4AC17TC	TCACTTTAGTTTAATGCAA	XM_016320125.1	-	GO:0016021(integral to membrane);GO:0005886(plasma membrane);GO:0009506(plasmodesma);GO:0005524(ATP binding);GO:0004672(protein kinase activity);GO:0004872(receptor activity);GO:0033612(receptor serine/threonine kinase binding);GO:0031348(negative regulation of defense response)	-	At5g48380	4	607-625	Y	57.0766	616	9	0.9	2	0.998638
mtr-MIR2618a-p5_2ss4AC17TC	TCACTTTAGTTTAATGCAA	XM_016320126.1	-	GO:0016021(integral to membrane);GO:0005886(plasma membrane);GO:0009506(plasmodesma);GO:0005524(ATP binding);GO:0004672(protein kinase activity);GO:0004872(receptor activity);GO:0033612(receptor serine/threonine kinase binding);GO:0031348(negative regulation of defense response)	-	At5g48380	4	607-625	Y	57.0766	616	9	0.9	2	0.998638
mtr-miR2673a_L+2_1ss23AT	TTCCTCTTCCTCTTCCTCTTCCTC	XM_016077793.1	kinesin family member C1	GO:0005737(cytoplasm);GO:0005874(microtubule);GO:0005819(spindle);GO:0005524(ATP binding);GO:0003777(microtubule motor activity);GO:0007018(microtubule-based movement)	-	Kif15	3	1978-2001	Y	31.7092	1992	2	0.5	2	1
mtr-miR2673a_L+2_1ss23AT	TTCCTCTTCCTCTTCCTCTTCCTC	XM_016077792.1	-	GO:0005938(cell cortex);GO:0032154(cleavage furrow);GO:0030496(midbody);GO:0001725(stress fiber);GO:0051015(actin filament binding);GO:0030898(actin-dependent ATPase activity);GO:0043531(ADP binding);GO:0005524(ATP binding);GO:0005516(calmodulin binding);GO:0000146(microfilament motor activity);GO:0030048(actin filament-based movement);GO:0007411(axon guidance);GO:0000281(cytokinesis after mitosi…	-	MYH10	3	2149-2172	Y	31.7092	2163	2	0.5	2	1
mtr-miR2673a_L+2_1ss23AT	TTCCTCTTCCTCTTCCTCTTCCTC	XM_016078976.1	-	GO:0005634(nucleus);GO:0005840(ribosome);GO:0003735(structural constituent of ribosome);GO:0032968(positive regulation of transcription elongation from RNA polymerase II promoter);GO:0006351(transcription, DNA-dependent);GO:0006412(translation)	[K] Transcription	At4g08350	3.5	295-318	Y	31.7092	309	1	0.5	4	1
mtr-miR2673a_L+2_1ss23AT	TTCCTCTTCCTCTTCCTCTTCCTC	XM_016078402.1	extracellular signal-regulated kinase 1/2	GO:0005634(nucleus);GO:0046983(protein dimerization activity);GO:0043565(sequence-specific DNA binding);GO:0003700(sequence-specific DNA binding transcription factor activity)	-	OBF1	4	73-95	Y	412.22	86	13	6.5	2	1
mtr-miR2673a_L+2_1ss23AT	TTCCTCTTCCTCTTCCTCTTCCTC	XM_016079368.1	-	GO:0005634(nucleus);GO:0003677(DNA binding);GO:0046872(metal ion binding);GO:0005515(protein binding);GO:0009793(embryo development ending in seed dormancy);GO:0006355(regulation of transcription, DNA-dependent);GO:0006351(transcription, DNA-dependent)	-	At4g24660	4	16-39	Y	63.4184	30	3	1	2	1
mtr-miR2673a_L+2_1ss23AT	TTCCTCTTCCTCTTCCTCTTCCTC	XM_016084304.1	jumonji domain-containing protein 1	-	[K] Transcription	-	2.5	463-486	Y	126.837	477	4	2	2	1
mtr-miR2673a_L+2_1ss23AT	TTCCTCTTCCTCTTCCTCTTCCTC	XM_016081344.1	SWI/SNF-related matrix-associated actin-dependent regulator of chromatin subfamily A member 5	GO:0005794(Golgi apparatus);GO:0016021(integral to membrane);GO:0004185(serine-type carboxypeptidase activity);GO:0006915(apoptosis);GO:0006508(proteolysis)	-	KEX1	3.5	27-50	Y	190.255	41	6	3	2	1
mtr-miR2673a_L+2_1ss23AT	TTCCTCTTCCTCTTCCTCTTCCTC	XM_016081281.1	-	GO:0005524(ATP binding);GO:0008026(ATP-dependent helicase activity);GO:0003723(RNA binding)	-	RH42	4	892-915	Y	126.837	906	4	2	2	1
mtr-miR2673a_L+2_1ss23AT	TTCCTCTTCCTCTTCCTCTTCCTC	XM_016084945.1	-	-	[T] Signal transduction mechanisms	-	4	1056-1080	Y	63.4184	1071	2	1	3	0.971907
mtr-miR2673a_L+2_1ss23AT	TTCCTCTTCCTCTTCCTCTTCCTC	XM_016088714.1	-	-	-	-	1	27-50	Y	126.837	41	4	2	2	0.99983
mtr-miR2673a_L+2_1ss23AT	TTCCTCTTCCTCTTCCTCTTCCTC	XM_016087907.1	-	GO:0071013(catalytic step 2 spliceosome);GO:0005654(nucleoplasm);GO:0005689(U12-type spliceosomal complex);GO:0003676(nucleic acid binding);GO:0044419(interspecies interaction between organisms);GO:0000398(nuclear mRNA splicing, via spliceosome)	[A] RNA processing and modification	SF3B2	2	1243-1266	Y	84.5579	1257	4	1.33333	2	1
mtr-miR2673a_L+2_1ss23AT	TTCCTCTTCCTCTTCCTCTTCCTC	XM_016087908.1	-	GO:0071013(catalytic step 2 spliceosome);GO:0005654(nucleoplasm);GO:0005689(U12-type spliceosomal complex);GO:0003676(nucleic acid binding);GO:0044419(interspecies interaction between organisms);GO:0000398(nuclear mRNA splicing, via spliceosome)	[A] RNA processing and modification	SF3B2	2	1330-1353	Y	84.5579	1344	4	1.33333	2	1
mtr-miR2673a_L+2_1ss23AT	TTCCTCTTCCTCTTCCTCTTCCTC	XM_016089742.1	-	GO:0005634(nucleus);GO:0003677(DNA binding);GO:0006355(regulation of transcription, DNA-dependent);GO:0006351(transcription, DNA-dependent)	[K] Transcription	GT-2	3	528-551	Y	63.4184	542	2	1	2	1
mtr-miR2673a_L+2_1ss23AT	TTCCTCTTCCTCTTCCTCTTCCTC	XM_016092368.1	-	GO:0005886(plasma membrane);GO:0004871(signal transducer activity);GO:0009416(response to light stimulus)	-	At5g66560	3.5	1648-1671	Y	63.4184	1662	2	1	2	1
mtr-miR2673a_L+2_1ss23AT	TTCCTCTTCCTCTTCCTCTTCCTC	XM_016100289.1	protein-serine/threonine kinase	GO:0005829(cytosol);GO:0005634(nucleus);GO:0005524(ATP binding);GO:0005515(protein binding);GO:0004674(protein serine/threonine kinase activity);GO:0009737(response to abscisic acid stimulus);GO:0009651(response to salt stress)	[T] Signal transduction mechanisms	SRK2A	1.5	973-996	Y	31.7092	987	2	0.5	3	0.905137
mtr-miR2673a_L+2_1ss23AT	TTCCTCTTCCTCTTCCTCTTCCTC	XM_016097341.1	transcription factor Dp-2	GO:0005737(cytoplasm);GO:0005667(transcription factor complex);GO:0003677(DNA binding);GO:0046982(protein heterodimerization activity);GO:0003700(sequence-specific DNA binding transcription factor activity);GO:0042023(DNA endoreduplication)	[K] Transcription	DPB	2	43-66	Y	63.4184	57	2	1	2	1
mtr-miR2673a_L+2_1ss23AT	TTCCTCTTCCTCTTCCTCTTCCTC	XM_016103483.1	-	GO:0003677(DNA binding);GO:0003700(sequence-specific DNA binding transcription factor activity);GO:0016987(sigma factor activity);GO:0006352(transcription initiation, DNA-dependent)	[P] Inorganic ion transport and metabolism	rpoD	4	12-36	Y	63.4184	27	2	1	3	0.971907
mtr-miR2673a_L+2_1ss23AT	TTCCTCTTCCTCTTCCTCTTCCTC	XM_016105940.1	-	GO:0016874(ligase activity);GO:0008270(zinc ion binding)	[O] Posttranslational modification, protein turnover, chaperones	At3g19950	4	685-708	Y	15.8546	699	1	0.25	4	1
mtr-miR2673a_L+2_1ss23AT	TTCCTCTTCCTCTTCCTCTTCCTC	XM_016105939.1	-	GO:0016874(ligase activity);GO:0008270(zinc ion binding)	[O] Posttranslational modification, protein turnover, chaperones	At3g19950	4	685-708	Y	15.8546	699	1	0.25	4	1
mtr-miR2673a_L+2_1ss23AT	TTCCTCTTCCTCTTCCTCTTCCTC	XM_016108734.1	-	GO:0003677(DNA binding);GO:0008270(zinc ion binding)	[K] Transcription	NERD	3	280-303	Y	18.1196	294	2	0.285714	2	1
mtr-miR2673a_L+2_1ss23AT	TTCCTCTTCCTCTTCCTCTTCCTC	XM_016108733.1	-	GO:0003677(DNA binding);GO:0008270(zinc ion binding)	[K] Transcription	NERD	3	238-261	Y	18.1196	252	2	0.285714	2	1
mtr-miR2673a_L+2_1ss23AT	TTCCTCTTCCTCTTCCTCTTCCTC	XM_016108732.1	-	GO:0003677(DNA binding);GO:0008270(zinc ion binding)	[K] Transcription	NERD	3	280-303	Y	18.1196	294	2	0.285714	2	1
mtr-miR2673a_L+2_1ss23AT	TTCCTCTTCCTCTTCCTCTTCCTC	XM_016108731.1	-	GO:0003677(DNA binding);GO:0008270(zinc ion binding)	[K] Transcription	NERD	3	280-303	Y	18.1196	294	2	0.285714	2	1
mtr-miR2673a_L+2_1ss23AT	TTCCTCTTCCTCTTCCTCTTCCTC	XM_016108548.1	SWI/SNF-related matrix-associated actin-dependent regulator of chromatin subfamily A member 5	-	[D] Cell cycle control, cell division, chromosome partitioning ;[R] General function prediction only	At3g50690	3.5	505-528	Y	95.1277	519	9	1.5	2	1
mtr-miR2673a_L+2_1ss23AT	TTCCTCTTCCTCTTCCTCTTCCTC	XM_016108550.1	SWI/SNF-related matrix-associated actin-dependent regulator of chromatin subfamily A member 5	-	[D] Cell cycle control, cell division, chromosome partitioning ;[R] General function prediction only	At3g50690	3.5	505-528	Y	95.1277	519	9	1.5	2	1
mtr-miR2673a_L+2_1ss23AT	TTCCTCTTCCTCTTCCTCTTCCTC	XM_016108549.1	-	-	[D] Cell cycle control, cell division, chromosome partitioning ;[R] General function prediction only	At3g50690	3.5	505-528	Y	95.1277	519	9	1.5	2	1
mtr-miR2673a_L+2_1ss23AT	TTCCTCTTCCTCTTCCTCTTCCTC	XM_016115723.1	-	GO:0005694(chromosome);GO:0005730(nucleolus);GO:0005732(small nucleolar ribonucleoprotein complex);GO:0005515(protein binding);GO:0000375(RNA splicing, via transesterification reactions);GO:0006364(rRNA processing)	[A] RNA processing and modification	MPHOSPH10	2.5	679-702	Y	21.1395	693	2	0.333333	2	1
mtr-miR2673a_L+2_1ss23AT	TTCCTCTTCCTCTTCCTCTTCCTC	XM_016115720.1	-	GO:0005694(chromosome);GO:0005730(nucleolus);GO:0005732(small nucleolar ribonucleoprotein complex);GO:0005515(protein binding);GO:0000375(RNA splicing, via transesterification reactions);GO:0006364(rRNA processing)	[A] RNA processing and modification	MPHOSPH10	2.5	679-702	Y	21.1395	693	2	0.333333	2	1
mtr-miR2673a_L+2_1ss23AT	TTCCTCTTCCTCTTCCTCTTCCTC	XM_016115717.1	WD repeat-containing protein 42A	GO:0005694(chromosome);GO:0005730(nucleolus);GO:0005732(small nucleolar ribonucleoprotein complex);GO:0005515(protein binding);GO:0000375(RNA splicing, via transesterification reactions);GO:0006364(rRNA processing)	[A] RNA processing and modification	MPHOSPH10	2.5	679-702	Y	21.1395	693	2	0.333333	2	1
mtr-miR2673a_L+2_1ss23AT	TTCCTCTTCCTCTTCCTCTTCCTC	XM_016115713.1	SWI/SNF-related matrix-associated actin-dependent regulator of chromatin subfamily A member 5	GO:0005694(chromosome);GO:0005730(nucleolus);GO:0005732(small nucleolar ribonucleoprotein complex);GO:0005515(protein binding);GO:0000375(RNA splicing, via transesterification reactions);GO:0006364(rRNA processing)	[A] RNA processing and modification	MPHOSPH10	2.5	679-702	Y	21.1395	693	2	0.333333	2	1
mtr-miR2673a_L+2_1ss23AT	TTCCTCTTCCTCTTCCTCTTCCTC	XM_016112860.1	-	-	-	-	3	667-690	Y	63.4184	681	1	1	4	1
mtr-miR2673a_L+2_1ss23AT	TTCCTCTTCCTCTTCCTCTTCCTC	XM_016115697.1	-	-	-	-	3.5	340-362	Y	221.965	353	7	3.5	2	1
mtr-miR2673a_L+2_1ss23AT	TTCCTCTTCCTCTTCCTCTTCCTC	XM_016114255.1	-	-	-	-	4	1991-2013	Y	79.2731	2004	5	1.25	2	1
mtr-miR2673a_L+2_1ss23AT	TTCCTCTTCCTCTTCCTCTTCCTC	XM_016114254.1	-	-	-	-	4	2075-2097	Y	79.2731	2088	5	1.25	2	1
mtr-miR2673a_L+2_1ss23AT	TTCCTCTTCCTCTTCCTCTTCCTC	XM_016115189.1	transcription elongation factor SPT6	GO:0035363(histone locus body);GO:0005705(polytene chromosome interband);GO:0005703(polytene chromosome puff);GO:0008023(transcription elongation factor complex);GO:0035327(transcriptionally active chromatin);GO:0016788(hydrolase activity, acting on ester bonds);GO:0003723(RNA binding);GO:0002805(regulation of antimicrobial peptide biosynthetic process);GO:0032784(regulation of transcription elon…	[A] RNA processing and modification	Spt6	4	508-531	Y	158.546	522	5	2.5	2	1
mtr-miR2673a_L+2_1ss23AT	TTCCTCTTCCTCTTCCTCTTCCTC	XM_016307930.1	-	GO:0005634(nucleus);GO:0005840(ribosome);GO:0003735(structural constituent of ribosome);GO:0032968(positive regulation of transcription elongation from RNA polymerase II promoter);GO:0006351(transcription, DNA-dependent);GO:0006412(translation)	[K] Transcription	At4g08350	3.5	295-318	Y	31.7092	309	1	0.5	4	1
mtr-miR2673a_L+2_1ss23AT	TTCCTCTTCCTCTTCCTCTTCCTC	XM_016306348.1	transcription elongation factor SPT6	GO:0035363(histone locus body);GO:0005705(polytene chromosome interband);GO:0005703(polytene chromosome puff);GO:0008023(transcription elongation factor complex);GO:0035327(transcriptionally active chromatin);GO:0016788(hydrolase activity, acting on ester bonds);GO:0003723(RNA binding);GO:0002805(regulation of antimicrobial peptide biosynthetic process);GO:0032784(regulation of transcription elon…	[A] RNA processing and modification	Spt6	4	511-534	Y	158.546	525	5	2.5	2	1
mtr-miR2673a_L+2_1ss23AT	TTCCTCTTCCTCTTCCTCTTCCTC	XM_016310694.1	-	GO:0005524(ATP binding);GO:0004674(protein serine/threonine kinase activity);GO:0006397(mRNA processing);GO:0008380(RNA splicing)	[A] RNA processing and modification	PRPF4B	2.5	1858-1881	Y	18.1196	1872	2	0.285714	2	1
mtr-miR2673a_L+2_1ss23AT	TTCCTCTTCCTCTTCCTCTTCCTC	XM_016310693.1	-	GO:0005524(ATP binding);GO:0004674(protein serine/threonine kinase activity);GO:0004871(signal transducer activity);GO:0006355(regulation of transcription, DNA-dependent)	[A] RNA processing and modification	DDB_G0280133	2.5	1906-1929	Y	18.1196	1920	2	0.285714	2	1
mtr-miR2673a_L+2_1ss23AT	TTCCTCTTCCTCTTCCTCTTCCTC	XM_016310692.1	-	GO:0005524(ATP binding);GO:0004674(protein serine/threonine kinase activity);GO:0009792(embryo development ending in birth or egg hatching);GO:0040010(positive regulation of growth rate);GO:0000003(reproduction);GO:0006974(response to DNA damage stimulus)	[A] RNA processing and modification	B0495.2	2.5	2077-2100	Y	18.1196	2091	2	0.285714	2	1
mtr-miR2673a_L+2_1ss23AT	TTCCTCTTCCTCTTCCTCTTCCTC	XM_016310483.1	translation initiation factor IF-2 unclassified subunit	GO:0003677(DNA binding);GO:0008270(zinc ion binding)	[K] Transcription	NERD	3	520-543	Y	380.511	534	12	6	2	1
mtr-miR2673a_L+2_1ss23AT	TTCCTCTTCCTCTTCCTCTTCCTC	XM_016311499.1	-	-	-	-	4	1375-1398	Y	63.4184	1389	2	1	2	1
mtr-miR2673a_L+2_1ss23AT	TTCCTCTTCCTCTTCCTCTTCCTC	XM_016312157.1	extracellular signal-regulated kinase 1/2	GO:0005634(nucleus);GO:0046983(protein dimerization activity);GO:0043565(sequence-specific DNA binding);GO:0003700(sequence-specific DNA binding transcription factor activity)	-	OBF1	4	73-95	Y	412.22	86	13	6.5	2	1
mtr-miR2673a_L+2_1ss23AT	TTCCTCTTCCTCTTCCTCTTCCTC	XM_016315794.1	SNW domain-containing protein 1	GO:0005681(spliceosomal complex);GO:0005515(protein binding);GO:0000398(nuclear mRNA splicing, via spliceosome)	-	snwA	2.5	419-443	Y	21.1395	434	1	0.333333	4	1
mtr-miR2673a_L+2_1ss23AT	TTCCTCTTCCTCTTCCTCTTCCTC	XM_016315793.1	U1 small nuclear ribonucleoprotein 70kDa	-	-	CDK11B	2.5	419-443	Y	21.1395	434	1	0.333333	4	1
mtr-miR2673a_L+2_1ss23AT	TTCCTCTTCCTCTTCCTCTTCCTC	XM_016315792.1	-	GO:0016607(nuclear speck);GO:0019901(protein kinase binding);GO:0000079(regulation of cyclin-dependent protein kinase activity);GO:0006355(regulation of transcription, DNA-dependent);GO:0006396(RNA processing);GO:0006351(transcription, DNA-dependent)	-	CCNL1	2.5	419-443	Y	21.1395	434	1	0.333333	4	1
mtr-miR2673a_L+2_1ss23AT	TTCCTCTTCCTCTTCCTCTTCCTC	XM_016315049.1	-	-	-	-	3.5	340-362	Y	221.965	353	7	3.5	2	1
mtr-miR2673a_L+2_1ss23AT	TTCCTCTTCCTCTTCCTCTTCCTC	XM_016315605.1	-	GO:0005829(cytosol);GO:0005798(Golgi-associated vesicle);GO:0005770(late endosome);GO:0005802(trans-Golgi network);GO:0005086(ARF guanyl-nucleotide exchange factor activity);GO:0005488(binding);GO:0000045(autophagic vacuole assembly);GO:0006888(ER to Golgi vesicle-mediated transport);GO:0006891(intra-Golgi vesicle-mediated transport);GO:0015031(protein transport);GO:0032012(regulation of ARF prot…	-	SEC7	4	892-915	Y	126.837	906	4	2	2	1
mtr-miR2673a_L+2_1ss23AT	TTCCTCTTCCTCTTCCTCTTCCTC	XM_016320253.1	-	GO:0005576(extracellular region);GO:0009505(plant-type cell wall);GO:0009506(plasmodesma);GO:0005515(protein binding);GO:0007047(cellular cell wall organization)	[P] Inorganic ion transport and metabolism	LRX3	3	401-424	Y	190.255	415	3	3	2	1
mtr-miR2673a_L+2_1ss23AT	TTCCTCTTCCTCTTCCTCTTCCTC	XM_016319491.1	jumonji domain-containing protein 1	-	[K] Transcription	-	3.5	463-486	Y	126.837	477	4	2	2	1
mtr-miR2673a_L+2_1ss23AT	TTCCTCTTCCTCTTCCTCTTCCTC	XM_016320614.1	V-type H+-transporting ATPase subunit G	GO:0005938(cell cortex);GO:0030665(clathrin coated vesicle membrane);GO:0005905(coated pit);GO:0005829(cytosol);GO:0016591(DNA-directed RNA polymerase II, holoenzyme);GO:0031941(filamentous actin);GO:0005794(Golgi apparatus);GO:0031965(nuclear membrane);GO:0048471(perinuclear region of cytoplasm);GO:0032587(ruffle membrane);GO:0016461(unconventional myosin complex);GO:0051015(actin filament bindi…	[T] Signal transduction mechanisms	MYO6	4	1056-1080	Y	63.4184	1071	2	1	3	0.971907
mtr-miR2673a_L+2_1ss23AT	TTCCTCTTCCTCTTCCTCTTCCTC	XM_016324874.1	-	GO:0071013(catalytic step 2 spliceosome);GO:0005654(nucleoplasm);GO:0005689(U12-type spliceosomal complex);GO:0003676(nucleic acid binding);GO:0044419(interspecies interaction between organisms);GO:0000398(nuclear mRNA splicing, via spliceosome)	[A] RNA processing and modification	SF3B2	2	1243-1266	Y	84.5579	1257	4	1.33333	2	1
mtr-miR2673a_L+2_1ss23AT	TTCCTCTTCCTCTTCCTCTTCCTC	XM_016325121.1	-	GO:0005730(nucleolus);GO:0042254(ribosome biogenesis)	[W] Extracellular structures	bysl	3	181-204	Y	190.255	195	6	3	2	1
mtr-miR2673a_L+2_1ss23AT	TTCCTCTTCCTCTTCCTCTTCCTC	XM_016325120.1	-	GO:0005730(nucleolus);GO:0042254(ribosome biogenesis)	[W] Extracellular structures	bysl	3	181-204	Y	190.255	195	6	3	2	1
mtr-miR2673a_L+2_1ss23AT	TTCCTCTTCCTCTTCCTCTTCCTC	XM_016325274.1	-	GO:0005634(nucleus);GO:0003677(DNA binding);GO:0006355(regulation of transcription, DNA-dependent);GO:0006351(transcription, DNA-dependent)	[K] Transcription	GT-2	3	528-551	Y	63.4184	542	2	1	2	1
mtr-miR2673a_L+2_1ss23AT	TTCCTCTTCCTCTTCCTCTTCCTC	XM_016326637.1	cyclin-dependent kinase 1	GO:0005524(ATP binding);GO:0004693(cyclin-dependent protein kinase activity);GO:0008353(RNA polymerase II carboxy-terminal domain kinase activity);GO:0051301(cell division);GO:0007067(mitosis)	[R] General function prediction only	CDC2	3	16-38	Y	25.3674	29	2	0.4	2	1
mtr-miR2673a_L+2_1ss23AT	TTCCTCTTCCTCTTCCTCTTCCTC	XM_016326635.1	cyclin-dependent kinase 1	GO:0005524(ATP binding);GO:0004693(cyclin-dependent protein kinase activity);GO:0008353(RNA polymerase II carboxy-terminal domain kinase activity);GO:0051301(cell division);GO:0007067(mitosis)	[R] General function prediction only	CDC2	3	16-38	Y	25.3674	29	2	0.4	2	1
mtr-miR2673a_L+2_1ss23AT	TTCCTCTTCCTCTTCCTCTTCCTC	XM_016326636.1	cyclin-dependent kinase 1	GO:0005524(ATP binding);GO:0004693(cyclin-dependent protein kinase activity);GO:0008353(RNA polymerase II carboxy-terminal domain kinase activity);GO:0051301(cell division);GO:0007067(mitosis)	[R] General function prediction only	CDC2	3	16-38	Y	25.3674	29	2	0.4	2	1
mtr-miR2673a_L+2_1ss23AT	TTCCTCTTCCTCTTCCTCTTCCTC	XM_016328888.1	-	GO:0005886(plasma membrane);GO:0004871(signal transducer activity);GO:0009416(response to light stimulus)	-	At5g66560	3.5	1654-1677	Y	63.4184	1668	2	1	2	1
mtr-miR2673a_L+2_1ss23AT	TTCCTCTTCCTCTTCCTCTTCCTC	XM_016334179.1	protein-serine/threonine kinase	GO:0005829(cytosol);GO:0005634(nucleus);GO:0005524(ATP binding);GO:0005515(protein binding);GO:0004674(protein serine/threonine kinase activity);GO:0009737(response to abscisic acid stimulus);GO:0009651(response to salt stress)	[T] Signal transduction mechanisms	SRK2A	1.5	973-996	Y	31.7092	987	2	0.5	3	0.905137
mtr-miR2673a_L+2_1ss23AT	TTCCTCTTCCTCTTCCTCTTCCTC	XM_016332338.1	transcription factor Dp-2	GO:0005737(cytoplasm);GO:0005667(transcription factor complex);GO:0003677(DNA binding);GO:0046982(protein heterodimerization activity);GO:0003700(sequence-specific DNA binding transcription factor activity);GO:0042023(DNA endoreduplication)	[K] Transcription	DPB	3	40-63	Y	63.4184	54	2	1	2	1
mtr-miR2673a_L+2_1ss23AT	TTCCTCTTCCTCTTCCTCTTCCTC	XM_016335570.1	-	GO:0005694(chromosome);GO:0005730(nucleolus);GO:0005732(small nucleolar ribonucleoprotein complex);GO:0005515(protein binding);GO:0000375(RNA splicing, via transesterification reactions);GO:0006364(rRNA processing)	[A] RNA processing and modification	MPHOSPH10	2.5	685-708	Y	21.1395	699	2	0.333333	2	1
mtr-miR2673a_L+2_1ss23AT	TTCCTCTTCCTCTTCCTCTTCCTC	XM_016335566.1	transcription initiation factor TFIIF alpha subunit	GO:0005694(chromosome);GO:0005730(nucleolus);GO:0005732(small nucleolar ribonucleoprotein complex);GO:0005515(protein binding);GO:0000375(RNA splicing, via transesterification reactions);GO:0006364(rRNA processing)	[A] RNA processing and modification	MPHOSPH10	2.5	685-708	Y	21.1395	699	2	0.333333	2	1
mtr-miR2673a_L+2_1ss23AT	TTCCTCTTCCTCTTCCTCTTCCTC	XM_016340855.1	-	GO:0005654(nucleoplasm);GO:0005524(ATP binding);GO:0004693(cyclin-dependent protein kinase activity);GO:0006915(apoptosis);GO:0001824(blastocyst development);GO:0007088(regulation of mitosis)	[R] General function prediction only	Cdk11b	1.5	748-771	Y	63.4184	762	1	1	4	1
mtr-miR2673a_L+2_1ss23AT	TTCCTCTTCCTCTTCCTCTTCCTC	XM_016342869.1	-	GO:0005488(binding)	-	At3g13150	2.5	313-336	Y	190.255	327	6	3	2	1
mtr-miR2673a_L+2_1ss23AT	TTCCTCTTCCTCTTCCTCTTCCTC	XM_016343335.1	-	GO:0016874(ligase activity);GO:0008270(zinc ion binding)	[O] Posttranslational modification, protein turnover, chaperones	At3g19950	4	679-702	Y	15.8546	693	1	0.25	4	1
mtr-miR2673a_L+2_1ss23AT	TTCCTCTTCCTCTTCCTCTTCCTC	XM_016343336.1	-	GO:0016874(ligase activity);GO:0008270(zinc ion binding)	[O] Posttranslational modification, protein turnover, chaperones	At3g19950	4	679-702	Y	15.8546	693	1	0.25	4	1
mtr-miR2673a_L+2_1ss23AT	TTCCTCTTCCTCTTCCTCTTCCTC	XM_016346446.1	-	GO:0003677(DNA binding);GO:0008270(zinc ion binding)	[K] Transcription	NERD	3	238-261	Y	18.1196	252	2	0.285714	2	1
mtr-miR2673a_L+2_1ss23AT	TTCCTCTTCCTCTTCCTCTTCCTC	XM_016346444.1	-	GO:0003677(DNA binding);GO:0008270(zinc ion binding)	[K] Transcription	NERD	3	238-261	Y	18.1196	252	2	0.285714	2	1
mtr-miR2673a_L+2_1ss23AT	TTCCTCTTCCTCTTCCTCTTCCTC	XM_016346445.1	-	GO:0003677(DNA binding);GO:0008270(zinc ion binding)	[K] Transcription	NERD	3	238-261	Y	18.1196	252	2	0.285714	2	1
mtr-miR2673a_L+2_1ss23AT	TTCCTCTTCCTCTTCCTCTTCCTC	XM_016346358.1	-	-	[D] Cell cycle control, cell division, chromosome partitioning ;[R] General function prediction only	At3g50690	3.5	505-528	Y	95.1277	519	9	1.5	2	1
mtr-miR2673a_L+2_1ss23AT	TTCCTCTTCCTCTTCCTCTTCCTC	XM_016346359.1	nucleolin	-	[D] Cell cycle control, cell division, chromosome partitioning ;[R] General function prediction only	At3g50690	3.5	505-528	Y	95.1277	519	9	1.5	2	1
mtr-miR2673a_L+2_1ss23AT	TTCCTCTTCCTCTTCCTCTTCCTC	XM_016346357.1	SWI/SNF-related matrix-associated actin-dependent regulator of chromatin subfamily A member 5	-	[D] Cell cycle control, cell division, chromosome partitioning ;[R] General function prediction only	At3g50690	3.5	505-528	Y	95.1277	519	9	1.5	2	1
mtr-miR2673a_L+2_1ss23AT	TTCCTCTTCCTCTTCCTCTTCCTC	XM_016349199.1	-	-	-	-	4	1982-2004	Y	79.2731	1995	5	1.25	2	1
mtr-miR2673a_L+2_1ss23AT	TTCCTCTTCCTCTTCCTCTTCCTC	XM_016349198.1	-	-	-	-	4	2066-2088	Y	79.2731	2079	5	1.25	2	1
mtr-miR319a-3p_L+1_1ss21CT	TTTGGACTGAAGGGAGCTCCT	XM_016101175.1	-	GO:0005634(nucleus)	[A] RNA processing and modification ;[B] Chromatin structure and dynamics ;[O] Posttranslational modification, protein turnover, chaperones	wdr82-b	3.5	768-788	Y	142.692	779	8	2.25	2	0.95682
mtr-miR319a-3p_L+1_1ss21CT	TTTGGACTGAAGGGAGCTCCT	XM_016101176.1	-	GO:0005634(nucleus)	[A] RNA processing and modification ;[B] Chromatin structure and dynamics ;[O] Posttranslational modification, protein turnover, chaperones	wdr82-b	3.5	768-788	Y	142.692	779	8	2.25	2	0.95682
mtr-miR319a-3p_L+1_1ss21CT	TTTGGACTGAAGGGAGCTCCT	XM_016102802.1	myb proto-oncogene protein, plant	GO:0005634(nucleus);GO:0003677(DNA binding);GO:0030154(cell differentiation);GO:0009908(flower development);GO:0006355(regulation of transcription, DNA-dependent);GO:0006351(transcription, DNA-dependent)	[K] Transcription	GAM1	4	830-850	Y	31.7092	841	1	0.5	4	0.959533
mtr-miR319a-3p_L+1_1ss21CT	TTTGGACTGAAGGGAGCTCCT	XM_016102996.1	myb proto-oncogene protein, plant	GO:0005634(nucleus);GO:0003677(DNA binding);GO:0030154(cell differentiation);GO:0009908(flower development);GO:0006355(regulation of transcription, DNA-dependent);GO:0006351(transcription, DNA-dependent)	[K] Transcription	GAM1	4	962-982	Y	792.731	973	50	12.5	0	0.0577922
mtr-miR319a-3p_L+1_1ss21CT	TTTGGACTGAAGGGAGCTCCT	XM_016102995.1	myb proto-oncogene protein, plant	GO:0005634(nucleus);GO:0003677(DNA binding);GO:0030154(cell differentiation);GO:0009908(flower development);GO:0006355(regulation of transcription, DNA-dependent);GO:0006351(transcription, DNA-dependent)	[K] Transcription	GAM1	4	962-982	Y	792.731	973	50	12.5	0	0.0577922
mtr-miR319a-3p_L+1_1ss21CT	TTTGGACTGAAGGGAGCTCCT	XM_016325142.1	-	GO:0005634(nucleus)	[A] RNA processing and modification ;[B] Chromatin structure and dynamics ;[O] Posttranslational modification, protein turnover, chaperones	wdr82-b	3.5	768-788	Y	142.692	779	8	2.25	2	0.95682
mtr-miR319a-3p_L+1_1ss21CT	TTTGGACTGAAGGGAGCTCCT	XM_016334804.1	coatomer protein complex, subunit alpha (xenin)	GO:0005634(nucleus)	[A] RNA processing and modification ;[B] Chromatin structure and dynamics ;[O] Posttranslational modification, protein turnover, chaperones	wdr82-b	3.5	768-788	Y	79.2731	779	5	1.25	2	0.95682
mtr-miR319a-3p_L+1_1ss21CT	TTTGGACTGAAGGGAGCTCCT	XM_016339386.1	myb proto-oncogene protein, plant	GO:0005634(nucleus);GO:0003677(DNA binding);GO:0030154(cell differentiation);GO:0009908(flower development);GO:0006355(regulation of transcription, DNA-dependent);GO:0006351(transcription, DNA-dependent)	[K] Transcription	GAM1	4	845-865	Y	31.7092	856	1	0.5	4	0.959533
mtr-miR319a-3p_L+1_1ss21CT	TTTGGACTGAAGGGAGCTCCT	XM_016341577.1	myb proto-oncogene protein, plant	GO:0005634(nucleus);GO:0003677(DNA binding);GO:0030154(cell differentiation);GO:0009908(flower development);GO:0006355(regulation of transcription, DNA-dependent);GO:0006351(transcription, DNA-dependent)	[K] Transcription	GAM1	4	959-979	Y	792.731	970	50	12.5	0	0.0577922
mtr-miR319a-3p_L+1_1ss21CT	TTTGGACTGAAGGGAGCTCCT	XM_016341576.1	myb proto-oncogene protein, plant	GO:0005634(nucleus);GO:0003677(DNA binding);GO:0030154(cell differentiation);GO:0009908(flower development);GO:0006355(regulation of transcription, DNA-dependent);GO:0006351(transcription, DNA-dependent)	[K] Transcription	GAM1	4	959-979	Y	792.731	970	50	12.5	0	0.0577922
mtr-miR319a-3p_R+1_2	TTGGACTGAAGGGAGCTCCCT	XM_016080831.1	-	GO:0005634(nucleus);GO:0003677(DNA binding);GO:0048366(leaf development);GO:0006355(regulation of transcription, DNA-dependent);GO:0009733(response to auxin stimulus);GO:0006351(transcription, DNA-dependent)	-	TCP3	3.5	795-815	Y	79.2731	806	5	1.25	2	0.792201
mtr-miR319a-3p_R+1_2	TTGGACTGAAGGGAGCTCCCT	XM_016102385.1	-	GO:0005634(nucleus);GO:0003677(DNA binding);GO:0048366(leaf development);GO:0006355(regulation of transcription, DNA-dependent);GO:0006351(transcription, DNA-dependent)	-	TCP2	2.5	1138-1157	Y	76.1021	1148	6	1.2	2	0.859701
mtr-miR319a-3p_R+1_2	TTGGACTGAAGGGAGCTCCCT	XM_016102388.1	-	GO:0005634(nucleus);GO:0003677(DNA binding);GO:0048366(leaf development);GO:0006355(regulation of transcription, DNA-dependent);GO:0006351(transcription, DNA-dependent)	-	TCP2	2.5	1138-1157	Y	76.1021	1148	6	1.2	2	0.859701
mtr-miR319a-3p_R+1_2	TTGGACTGAAGGGAGCTCCCT	XM_016102387.1	-	GO:0005634(nucleus);GO:0003677(DNA binding);GO:0048366(leaf development);GO:0006355(regulation of transcription, DNA-dependent);GO:0006351(transcription, DNA-dependent)	-	TCP2	2.5	1138-1157	Y	76.1021	1148	6	1.2	2	0.859701
mtr-miR319a-3p_R+1_2	TTGGACTGAAGGGAGCTCCCT	XM_016102386.1	-	GO:0005634(nucleus);GO:0003677(DNA binding);GO:0048366(leaf development);GO:0006355(regulation of transcription, DNA-dependent);GO:0006351(transcription, DNA-dependent)	-	TCP2	2.5	1138-1157	Y	76.1021	1148	6	1.2	2	0.859701
mtr-miR319a-3p_R+1_2	TTGGACTGAAGGGAGCTCCCT	XM_016315845.1	-	GO:0005634(nucleus);GO:0003677(DNA binding);GO:0048366(leaf development);GO:0006355(regulation of transcription, DNA-dependent);GO:0009733(response to auxin stimulus);GO:0006351(transcription, DNA-dependent)	-	TCP3	3.5	795-815	Y	79.2731	806	5	1.25	2	0.792201
mtr-miR319a-3p_R+1_2	TTGGACTGAAGGGAGCTCCCT	XM_016315846.1	-	GO:0005634(nucleus);GO:0003677(DNA binding);GO:0048366(leaf development);GO:0006355(regulation of transcription, DNA-dependent);GO:0009733(response to auxin stimulus);GO:0006351(transcription, DNA-dependent)	-	TCP3	3.5	795-815	Y	79.2731	806	5	1.25	2	0.792201
mtr-miR319a-3p_R+1_2	TTGGACTGAAGGGAGCTCCCT	XM_016315847.1	-	GO:0005634(nucleus);GO:0003677(DNA binding);GO:0048366(leaf development);GO:0006355(regulation of transcription, DNA-dependent);GO:0009733(response to auxin stimulus);GO:0006351(transcription, DNA-dependent)	-	TCP3	3.5	795-815	Y	79.2731	806	5	1.25	2	0.792201
mtr-miR319a-3p_R+1_2	TTGGACTGAAGGGAGCTCCCT	XM_016333108.1	-	GO:0005634(nucleus);GO:0003677(DNA binding);GO:0009793(embryo development ending in seed dormancy);GO:0048366(leaf development);GO:0006355(regulation of transcription, DNA-dependent);GO:0006351(transcription, DNA-dependent)	-	TCP4	3	1144-1163	Y	63.4184	1154	2	1	2	0.506895
mtr-miR319a-3p_R+1_2	TTGGACTGAAGGGAGCTCCCT	XM_016333106.1	-	GO:0005634(nucleus);GO:0003677(DNA binding);GO:0009793(embryo development ending in seed dormancy);GO:0048366(leaf development);GO:0006355(regulation of transcription, DNA-dependent);GO:0006351(transcription, DNA-dependent)	-	TCP4	3	1144-1163	Y	63.4184	1154	2	1	2	0.506895
mtr-miR319a-3p_R+1_2	TTGGACTGAAGGGAGCTCCCT	XM_016335685.1	-	GO:0005634(nucleus);GO:0003677(DNA binding);GO:0048366(leaf development);GO:0006355(regulation of transcription, DNA-dependent);GO:0006351(transcription, DNA-dependent)	-	TCP2	2.5	1141-1160	Y	76.1021	1151	6	1.2	2	0.859701
mtr-miR393a_R+1_1	TCCAAAGGGATCGCATTGATCC	XM_016095597.1	-	GO:0005634(nucleus);GO:0019005(SCF ubiquitin ligase complex);GO:0010011(auxin binding);GO:0000822(inositol hexakisphosphate binding);GO:0005515(protein binding);GO:0004842(ubiquitin-protein ligase activity);GO:0009734(auxin mediated signaling pathway);GO:0007049(cell cycle);GO:0016036(cellular response to phosphate starvation);GO:0006952(defense response);GO:0009873(ethylene mediated signaling pa…	[R] General function prediction only	TIR1	2	1512-1534	Y	2108.66	1525	133	33.25	0	0.0324772
mtr-miR393a_R+1_1	TCCAAAGGGATCGCATTGATCC	XM_016095596.1	-	GO:0005634(nucleus);GO:0019005(SCF ubiquitin ligase complex);GO:0010011(auxin binding);GO:0000822(inositol hexakisphosphate binding);GO:0005515(protein binding);GO:0004842(ubiquitin-protein ligase activity);GO:0009734(auxin mediated signaling pathway);GO:0007049(cell cycle);GO:0016036(cellular response to phosphate starvation);GO:0006952(defense response);GO:0009873(ethylene mediated signaling pa…	[R] General function prediction only	TIR1	2	1512-1534	Y	2108.66	1525	133	33.25	0	0.0324772
mtr-miR393a_R+1_1	TCCAAAGGGATCGCATTGATCC	XM_016115739.1	-	GO:0005634(nucleus);GO:0019005(SCF ubiquitin ligase complex);GO:0005774(vacuolar membrane);GO:0010011(auxin binding);GO:0000822(inositol hexakisphosphate binding);GO:0009734(auxin mediated signaling pathway);GO:0006952(defense response);GO:0007275(multicellular organismal development);GO:0002237(response to molecule of bacterial origin)	[R] General function prediction only	AFB2	2	1498-1519	Y	23686.8	1510	747	373.5	0	0.0324772
mtr-miR393a_R+1_1	TCCAAAGGGATCGCATTGATCC	XM_016306542.1	-	GO:0005634(nucleus);GO:0019005(SCF ubiquitin ligase complex);GO:0005774(vacuolar membrane);GO:0010011(auxin binding);GO:0000822(inositol hexakisphosphate binding);GO:0009734(auxin mediated signaling pathway);GO:0006952(defense response);GO:0007275(multicellular organismal development);GO:0002237(response to molecule of bacterial origin)	[R] General function prediction only	AFB2	2	1498-1519	Y	23686.8	1510	747	373.5	0	0.0324772
mtr-miR393a_R+1_1	TCCAAAGGGATCGCATTGATCC	XM_016328905.1	-	GO:0005634(nucleus);GO:0019005(SCF ubiquitin ligase complex);GO:0010011(auxin binding);GO:0000822(inositol hexakisphosphate binding);GO:0005515(protein binding);GO:0004842(ubiquitin-protein ligase activity);GO:0009734(auxin mediated signaling pathway);GO:0007049(cell cycle);GO:0016036(cellular response to phosphate starvation);GO:0006952(defense response);GO:0009873(ethylene mediated signaling pa…	[R] General function prediction only	TIR1	2	1512-1534	Y	2108.66	1525	133	33.25	0	0.0324772
mtr-miR393a_R+1_1	TCCAAAGGGATCGCATTGATCC	XM_016328906.1	-	GO:0005634(nucleus);GO:0019005(SCF ubiquitin ligase complex);GO:0010011(auxin binding);GO:0000822(inositol hexakisphosphate binding);GO:0005515(protein binding);GO:0004842(ubiquitin-protein ligase activity);GO:0009734(auxin mediated signaling pathway);GO:0007049(cell cycle);GO:0016036(cellular response to phosphate starvation);GO:0006952(defense response);GO:0009873(ethylene mediated signaling pa…	[R] General function prediction only	TIR1	2	1512-1534	Y	2108.66	1525	133	33.25	0	0.0324772
mtr-miR393a_R+1_2	TCCAAAGGGATCGCATTGATCT	XM_016095597.1	-	GO:0005634(nucleus);GO:0019005(SCF ubiquitin ligase complex);GO:0010011(auxin binding);GO:0000822(inositol hexakisphosphate binding);GO:0005515(protein binding);GO:0004842(ubiquitin-protein ligase activity);GO:0009734(auxin mediated signaling pathway);GO:0007049(cell cycle);GO:0016036(cellular response to phosphate starvation);GO:0006952(defense response);GO:0009873(ethylene mediated signaling pa…	[R] General function prediction only	TIR1	1	1514-1534	Y	2108.66	1525	133	33.25	0	0.0256774
mtr-miR393a_R+1_2	TCCAAAGGGATCGCATTGATCT	XM_016095596.1	-	GO:0005634(nucleus);GO:0019005(SCF ubiquitin ligase complex);GO:0010011(auxin binding);GO:0000822(inositol hexakisphosphate binding);GO:0005515(protein binding);GO:0004842(ubiquitin-protein ligase activity);GO:0009734(auxin mediated signaling pathway);GO:0007049(cell cycle);GO:0016036(cellular response to phosphate starvation);GO:0006952(defense response);GO:0009873(ethylene mediated signaling pa…	[R] General function prediction only	TIR1	1	1514-1534	Y	2108.66	1525	133	33.25	0	0.0256774
mtr-miR393a_R+1_2	TCCAAAGGGATCGCATTGATCT	XM_016115739.1	-	GO:0005634(nucleus);GO:0019005(SCF ubiquitin ligase complex);GO:0005774(vacuolar membrane);GO:0010011(auxin binding);GO:0000822(inositol hexakisphosphate binding);GO:0009734(auxin mediated signaling pathway);GO:0006952(defense response);GO:0007275(multicellular organismal development);GO:0002237(response to molecule of bacterial origin)	[R] General function prediction only	AFB2	2.5	1498-1519	Y	23686.8	1510	747	373.5	0	0.00995506
mtr-miR393a_R+1_2	TCCAAAGGGATCGCATTGATCT	XM_016306542.1	-	GO:0005634(nucleus);GO:0019005(SCF ubiquitin ligase complex);GO:0005774(vacuolar membrane);GO:0010011(auxin binding);GO:0000822(inositol hexakisphosphate binding);GO:0009734(auxin mediated signaling pathway);GO:0006952(defense response);GO:0007275(multicellular organismal development);GO:0002237(response to molecule of bacterial origin)	[R] General function prediction only	AFB2	2.5	1498-1519	Y	23686.8	1510	747	373.5	0	0.00995506
mtr-miR393a_R+1_2	TCCAAAGGGATCGCATTGATCT	XM_016328905.1	-	GO:0005634(nucleus);GO:0019005(SCF ubiquitin ligase complex);GO:0010011(auxin binding);GO:0000822(inositol hexakisphosphate binding);GO:0005515(protein binding);GO:0004842(ubiquitin-protein ligase activity);GO:0009734(auxin mediated signaling pathway);GO:0007049(cell cycle);GO:0016036(cellular response to phosphate starvation);GO:0006952(defense response);GO:0009873(ethylene mediated signaling pa…	[R] General function prediction only	TIR1	1	1514-1534	Y	2108.66	1525	133	33.25	0	0.0256774
[truncated: 459 more rows]
