# Supplementary material for: Small RNA and Degradome Deep Sequencing Reveals the Roles of microRNAs in Seed Expansion in Peanut (Arachis hypogaea L.)
Source: Front Plant Sci. 2018 Mar 20;9:349. doi: 10.3389/fpls.2018.00349 (PMC5890158; doi:10.3389/fpls.2018.00349)
Supplement: TABLE S10 — All targets of miRNAs in DS2. [file Table_10.XLSX]

## Sheet: Sheet1
Table S10. All targets of miRNAs in DS2
Small RNA	SmallRNA_seq	Transcript	Transcript Annotation	GO_Term	KOG_Description	Symbol	AlignmentScore	AlignmentRange	DegradomeDetection	C2_T2_TPB	DegradomeCleavageSite	C2_T2_DegradomeReadNumber_Raw	C2_T2_DegradomeReadNumber_Normalized	C2_T2_DegradomeCategory	C2_T2_Degradome_Pvalue
ahy-miR156b-3p	GCTCTCTAAGCTTCTGTCATC	XM_016337901.1	ATP-dependent Clp protease ATP-binding subunit ClpB	GO:0005829(cytosol);GO:0005634(nucleus);GO:0005524(ATP binding);GO:0017111(nucleoside-triphosphatase activity);GO:0005515(protein binding);GO:0043335(protein unfolding);GO:0009408(response to heat);GO:0009644(response to high light intensity);GO:0042542(response to hydrogen peroxide)	[O] Posttranslational modification, protein turnover, chaperones	CLPB1	4	420-439	Y	116.363	430	4	2	2	0.939051
ahy-miR156b-5p_R+1	TTGACAGAAGATAGAGAGCACT	XM_016088253.1	-	GO:0005634(nucleus);GO:0003677(DNA binding);GO:0046872(metal ion binding);GO:0006355(regulation of transcription, DNA-dependent);GO:0006351(transcription, DNA-dependent)	-	SPL6	4	1060-1081	Y	48.4847	1072	5	0.833333	0	0.0393421
ahy-miR156b-5p_R+1	TTGACAGAAGATAGAGAGCACT	XM_016088245.1	-	GO:0005634(nucleus);GO:0003677(DNA binding);GO:0046872(metal ion binding);GO:0006355(regulation of transcription, DNA-dependent);GO:0006351(transcription, DNA-dependent)	-	SPL6	4	1102-1123	Y	48.4847	1114	5	0.833333	0	0.0393421
ahy-miR156b-5p_R+1	TTGACAGAAGATAGAGAGCACT	XM_016088237.1	-	GO:0005634(nucleus);GO:0003677(DNA binding);GO:0046872(metal ion binding);GO:0006355(regulation of transcription, DNA-dependent);GO:0006351(transcription, DNA-dependent)	-	SPL6	4	1108-1129	Y	48.4847	1120	5	0.833333	0	0.0393421
ahy-miR156b-5p_R+1	TTGACAGAAGATAGAGAGCACT	XM_016090387.1	-	GO:0005634(nucleus);GO:0003677(DNA binding);GO:0046872(metal ion binding);GO:0006355(regulation of transcription, DNA-dependent);GO:0006351(transcription, DNA-dependent)	-	SPL6	4	1198-1219	Y	87.2724	1210	3	1.5	2	0.939051
ahy-miR156b-5p_R+1	TTGACAGAAGATAGAGAGCACT	XM_016100122.1	-	-	-	SPL13A	4	952-973	Y	93.0906	964	8	1.6	0	0.0393421
ahy-miR156b-5p_R+1	TTGACAGAAGATAGAGAGCACT	XM_016100123.1	-	-	-	SPL13A	4	952-973	Y	93.0906	964	8	1.6	0	0.0393421
ahy-miR156b-5p_R+1	TTGACAGAAGATAGAGAGCACT	XM_016102908.1	-	GO:0005634(nucleus);GO:0003677(DNA binding);GO:0046872(metal ion binding);GO:0006355(regulation of transcription, DNA-dependent);GO:0006351(transcription, DNA-dependent)	-	SPL3	3	928-949	Y	11.6363	940	1	0.2	4	0.89955
ahy-miR156b-5p_R+1	TTGACAGAAGATAGAGAGCACT	XM_016102906.1	-	GO:0005634(nucleus);GO:0003677(DNA binding);GO:0046872(metal ion binding);GO:0006355(regulation of transcription, DNA-dependent);GO:0006351(transcription, DNA-dependent)	-	SPL3	3	1057-1078	Y	11.6363	1069	1	0.2	4	0.89955
ahy-miR156b-5p_R+1	TTGACAGAAGATAGAGAGCACT	XM_016102905.1	-	GO:0005634(nucleus);GO:0003677(DNA binding);GO:0046872(metal ion binding);GO:0006355(regulation of transcription, DNA-dependent);GO:0006351(transcription, DNA-dependent)	-	SPL3	3	1057-1078	Y	11.6363	1069	1	0.2	4	0.89955
ahy-miR156b-5p_R+1	TTGACAGAAGATAGAGAGCACT	XM_016115819.1	-	GO:0005634(nucleus);GO:0003677(DNA binding);GO:0046872(metal ion binding);GO:0006355(regulation of transcription, DNA-dependent);GO:0006351(transcription, DNA-dependent)	-	SPL18	1	823-844	Y	349.09	835	12	6	0	0.0114022
ahy-miR156b-5p_R+1	TTGACAGAAGATAGAGAGCACT	XM_016306738.1	-	GO:0005634(nucleus);GO:0003677(DNA binding);GO:0046872(metal ion binding);GO:0006355(regulation of transcription, DNA-dependent);GO:0006351(transcription, DNA-dependent)	-	SPL18	1	823-844	Y	349.09	835	12	6	0	0.0114022
ahy-miR156b-5p_R+1	TTGACAGAAGATAGAGAGCACT	XM_016324670.1	-	GO:0005634(nucleus);GO:0003677(DNA binding);GO:0046872(metal ion binding);GO:0006355(regulation of transcription, DNA-dependent);GO:0006351(transcription, DNA-dependent)	-	SPL6	4	1198-1219	Y	87.2724	1210	3	1.5	2	0.939051
ahy-miR156b-5p_R+1	TTGACAGAAGATAGAGAGCACT	XM_016334078.1	-	-	-	SPL13A	4	952-973	Y	93.0906	964	8	1.6	0	0.0393421
ahy-miR156b-5p_R+1	TTGACAGAAGATAGAGAGCACT	XM_016334079.1	-	-	-	SPL13A	4	952-973	Y	93.0906	964	8	1.6	0	0.0393421
ahy-miR156b-5p_R+1	TTGACAGAAGATAGAGAGCACT	XM_016334080.1	-	-	-	SPL13A	4	952-973	Y	93.0906	964	8	1.6	0	0.0393421
ahy-miR156b-5p_R+1	TTGACAGAAGATAGAGAGCACT	XM_016338293.1	-	GO:0005634(nucleus);GO:0003677(DNA binding);GO:0046872(metal ion binding);GO:0006355(regulation of transcription, DNA-dependent);GO:0006351(transcription, DNA-dependent)	-	SPL6	4	1075-1096	Y	48.4847	1087	5	0.833333	2	0.939051
ahy-miR156b-5p_R+1	TTGACAGAAGATAGAGAGCACT	XM_016338284.1	-	GO:0005634(nucleus);GO:0003677(DNA binding);GO:0046872(metal ion binding);GO:0006355(regulation of transcription, DNA-dependent);GO:0006351(transcription, DNA-dependent)	-	SPL6	4	1117-1138	Y	48.4847	1129	5	0.833333	0	0.0393421
ahy-miR156b-5p_R+1	TTGACAGAAGATAGAGAGCACT	XM_016338275.1	-	GO:0005634(nucleus);GO:0003677(DNA binding);GO:0046872(metal ion binding);GO:0006355(regulation of transcription, DNA-dependent);GO:0006351(transcription, DNA-dependent)	-	SPL6	4	1123-1144	Y	48.4847	1135	5	0.833333	0	0.0393421
ahy-miR156b-5p_R+1	TTGACAGAAGATAGAGAGCACT	XM_016341476.1	-	GO:0005634(nucleus);GO:0003677(DNA binding);GO:0046872(metal ion binding);GO:0006355(regulation of transcription, DNA-dependent);GO:0006351(transcription, DNA-dependent)	-	SPL3	3	928-949	Y	11.6363	940	1	0.2	4	0.89955
ahy-miR156b-5p_R+1	TTGACAGAAGATAGAGAGCACT	XM_016341475.1	-	GO:0005634(nucleus);GO:0003677(DNA binding);GO:0046872(metal ion binding);GO:0006355(regulation of transcription, DNA-dependent);GO:0006351(transcription, DNA-dependent)	-	SPL3	3	1057-1078	Y	11.6363	1069	1	0.2	4	0.89955
ahy-miR156b-5p_R+2	TTGACAGAAGATAGAGAGCACCA	XM_016088253.1	-	GO:0005634(nucleus);GO:0003677(DNA binding);GO:0046872(metal ion binding);GO:0006355(regulation of transcription, DNA-dependent);GO:0006351(transcription, DNA-dependent)	-	SPL6	4	1059-1081	Y	48.4847	1072	5	0.833333	0	0.0569742
ahy-miR156b-5p_R+2	TTGACAGAAGATAGAGAGCACCA	XM_016088245.1	-	GO:0005634(nucleus);GO:0003677(DNA binding);GO:0046872(metal ion binding);GO:0006355(regulation of transcription, DNA-dependent);GO:0006351(transcription, DNA-dependent)	-	SPL6	4	1101-1123	Y	48.4847	1114	5	0.833333	0	0.0569742
ahy-miR156b-5p_R+2	TTGACAGAAGATAGAGAGCACCA	XM_016088237.1	-	GO:0005634(nucleus);GO:0003677(DNA binding);GO:0046872(metal ion binding);GO:0006355(regulation of transcription, DNA-dependent);GO:0006351(transcription, DNA-dependent)	-	SPL6	4	1107-1129	Y	48.4847	1120	5	0.833333	0	0.0569742
ahy-miR156b-5p_R+2	TTGACAGAAGATAGAGAGCACCA	XM_016090387.1	-	GO:0005634(nucleus);GO:0003677(DNA binding);GO:0046872(metal ion binding);GO:0006355(regulation of transcription, DNA-dependent);GO:0006351(transcription, DNA-dependent)	-	SPL6	4	1197-1219	Y	87.2724	1210	3	1.5	2	0.983243
ahy-miR156b-5p_R+2	TTGACAGAAGATAGAGAGCACCA	XM_016102908.1	-	GO:0005634(nucleus);GO:0003677(DNA binding);GO:0046872(metal ion binding);GO:0006355(regulation of transcription, DNA-dependent);GO:0006351(transcription, DNA-dependent)	-	SPL3	4	927-949	Y	11.6363	940	1	0.2	4	0.992184
ahy-miR156b-5p_R+2	TTGACAGAAGATAGAGAGCACCA	XM_016102905.1	-	GO:0005634(nucleus);GO:0003677(DNA binding);GO:0046872(metal ion binding);GO:0006355(regulation of transcription, DNA-dependent);GO:0006351(transcription, DNA-dependent)	-	SPL3	4	1056-1078	Y	11.6363	1069	1	0.2	4	0.992184
ahy-miR156b-5p_R+2	TTGACAGAAGATAGAGAGCACCA	XM_016102906.1	-	GO:0005634(nucleus);GO:0003677(DNA binding);GO:0046872(metal ion binding);GO:0006355(regulation of transcription, DNA-dependent);GO:0006351(transcription, DNA-dependent)	-	SPL3	4	1056-1078	Y	11.6363	1069	1	0.2	4	0.992184
ahy-miR156b-5p_R+2	TTGACAGAAGATAGAGAGCACCA	XM_016115819.1	-	GO:0005634(nucleus);GO:0003677(DNA binding);GO:0046872(metal ion binding);GO:0006355(regulation of transcription, DNA-dependent);GO:0006351(transcription, DNA-dependent)	-	SPL18	1	822-844	Y	349.09	835	12	6	0	0.0114022
ahy-miR156b-5p_R+2	TTGACAGAAGATAGAGAGCACCA	XM_016306738.1	-	GO:0005634(nucleus);GO:0003677(DNA binding);GO:0046872(metal ion binding);GO:0006355(regulation of transcription, DNA-dependent);GO:0006351(transcription, DNA-dependent)	-	SPL18	1	822-844	Y	349.09	835	12	6	0	0.0114022
ahy-miR156b-5p_R+2	TTGACAGAAGATAGAGAGCACCA	XM_016324670.1	-	GO:0005634(nucleus);GO:0003677(DNA binding);GO:0046872(metal ion binding);GO:0006355(regulation of transcription, DNA-dependent);GO:0006351(transcription, DNA-dependent)	-	SPL6	4	1197-1219	Y	87.2724	1210	3	1.5	2	0.983243
ahy-miR156b-5p_R+2	TTGACAGAAGATAGAGAGCACCA	XM_016338293.1	-	GO:0005634(nucleus);GO:0003677(DNA binding);GO:0046872(metal ion binding);GO:0006355(regulation of transcription, DNA-dependent);GO:0006351(transcription, DNA-dependent)	-	SPL6	4	1074-1096	Y	48.4847	1087	5	0.833333	2	0.983243
ahy-miR156b-5p_R+2	TTGACAGAAGATAGAGAGCACCA	XM_016338284.1	-	GO:0005634(nucleus);GO:0003677(DNA binding);GO:0046872(metal ion binding);GO:0006355(regulation of transcription, DNA-dependent);GO:0006351(transcription, DNA-dependent)	-	SPL6	4	1116-1138	Y	48.4847	1129	5	0.833333	0	0.0569742
ahy-miR156b-5p_R+2	TTGACAGAAGATAGAGAGCACCA	XM_016338275.1	-	GO:0005634(nucleus);GO:0003677(DNA binding);GO:0046872(metal ion binding);GO:0006355(regulation of transcription, DNA-dependent);GO:0006351(transcription, DNA-dependent)	-	SPL6	4	1122-1144	Y	48.4847	1135	5	0.833333	0	0.0569742
ahy-miR156b-5p_R+2	TTGACAGAAGATAGAGAGCACCA	XM_016341476.1	-	GO:0005634(nucleus);GO:0003677(DNA binding);GO:0046872(metal ion binding);GO:0006355(regulation of transcription, DNA-dependent);GO:0006351(transcription, DNA-dependent)	-	SPL3	4	927-949	Y	11.6363	940	1	0.2	4	0.992184
ahy-miR156b-5p_R+2	TTGACAGAAGATAGAGAGCACCA	XM_016341475.1	-	GO:0005634(nucleus);GO:0003677(DNA binding);GO:0046872(metal ion binding);GO:0006355(regulation of transcription, DNA-dependent);GO:0006351(transcription, DNA-dependent)	-	SPL3	4	1056-1078	Y	11.6363	1069	1	0.2	4	0.992184
ahy-miR159	TTTGGATTGAAGGGAGCTCTA	XM_016077826.1	-	-	-	-	4	512-532	Y	46.5453	523	4	0.8	2	0.997584
ahy-miR159	TTTGGATTGAAGGGAGCTCTA	XM_016081515.1	myb proto-oncogene protein, plant	GO:0005634(nucleus);GO:0003677(DNA binding);GO:0030154(cell differentiation);GO:0009908(flower development);GO:0006355(regulation of transcription, DNA-dependent);GO:0006351(transcription, DNA-dependent)	[K] Transcription	GAM1	4	935-955	Y	1590.3	946	82	27.3333	0	0.0828174
ahy-miR159	TTTGGATTGAAGGGAGCTCTA	XM_016092905.1	-	-	-	-	4	599-619	Y	581.816	610	50	10	0	0.0828174
ahy-miR159	TTTGGATTGAAGGGAGCTCTA	XM_016092906.1	-	-	-	-	4	599-619	Y	581.816	610	50	10	0	0.0828174
ahy-miR159	TTTGGATTGAAGGGAGCTCTA	XM_016102802.1	myb proto-oncogene protein, plant	GO:0005634(nucleus);GO:0003677(DNA binding);GO:0030154(cell differentiation);GO:0009908(flower development);GO:0006355(regulation of transcription, DNA-dependent);GO:0006351(transcription, DNA-dependent)	[K] Transcription	GAM1	3.5	830-850	Y	174.545	841	6	3	1	0.0345086
ahy-miR159	TTTGGATTGAAGGGAGCTCTA	XM_016102995.1	myb proto-oncogene protein, plant	GO:0005634(nucleus);GO:0003677(DNA binding);GO:0030154(cell differentiation);GO:0009908(flower development);GO:0006355(regulation of transcription, DNA-dependent);GO:0006351(transcription, DNA-dependent)	[K] Transcription	GAM1	3.5	962-982	Y	538.18	973	37	9.25	0	0.0380701
ahy-miR159	TTTGGATTGAAGGGAGCTCTA	XM_016102996.1	myb proto-oncogene protein, plant	GO:0005634(nucleus);GO:0003677(DNA binding);GO:0030154(cell differentiation);GO:0009908(flower development);GO:0006355(regulation of transcription, DNA-dependent);GO:0006351(transcription, DNA-dependent)	[K] Transcription	GAM1	3.5	962-982	Y	538.18	973	37	9.25	0	0.0380701
ahy-miR159	TTTGGATTGAAGGGAGCTCTA	XM_016313806.1	-	-	-	-	4	548-568	Y	46.5453	559	4	0.8	2	0.997584
ahy-miR159	TTTGGATTGAAGGGAGCTCTA	XM_016313805.1	-	-	-	-	4	548-568	Y	46.5453	559	4	0.8	2	0.997584
ahy-miR159	TTTGGATTGAAGGGAGCTCTA	XM_016313803.1	-	-	-	-	4	548-568	Y	46.5453	559	4	0.8	2	0.997584
ahy-miR159	TTTGGATTGAAGGGAGCTCTA	XM_016313802.1	-	-	-	-	4	548-568	Y	46.5453	559	4	0.8	2	0.997584
ahy-miR159	TTTGGATTGAAGGGAGCTCTA	XM_016316220.1	myb proto-oncogene protein, plant	GO:0005634(nucleus);GO:0003677(DNA binding);GO:0030154(cell differentiation);GO:0009908(flower development);GO:0006355(regulation of transcription, DNA-dependent);GO:0006351(transcription, DNA-dependent)	[K] Transcription	GAM1	4	935-955	Y	1590.3	946	82	27.3333	0	0.0828174
ahy-miR159	TTTGGATTGAAGGGAGCTCTA	XM_016316222.1	myb proto-oncogene protein, plant	GO:0005634(nucleus);GO:0003677(DNA binding);GO:0030154(cell differentiation);GO:0009908(flower development);GO:0006355(regulation of transcription, DNA-dependent);GO:0006351(transcription, DNA-dependent)	[K] Transcription	GAM1	4	935-955	Y	1590.3	946	82	27.3333	0	0.0828174
ahy-miR159	TTTGGATTGAAGGGAGCTCTA	XM_016327466.1	-	-	-	-	4	596-616	Y	581.816	607	50	10	0	0.0828174
ahy-miR159	TTTGGATTGAAGGGAGCTCTA	XM_016327464.1	-	-	-	-	4	596-616	Y	581.816	607	50	10	0	0.0828174
ahy-miR159	TTTGGATTGAAGGGAGCTCTA	XM_016327465.1	-	-	-	-	4	596-616	Y	581.816	607	50	10	0	0.0828174
ahy-miR159	TTTGGATTGAAGGGAGCTCTA	XM_016339386.1	myb proto-oncogene protein, plant	GO:0005634(nucleus);GO:0003677(DNA binding);GO:0030154(cell differentiation);GO:0009908(flower development);GO:0006355(regulation of transcription, DNA-dependent);GO:0006351(transcription, DNA-dependent)	[K] Transcription	GAM1	3.5	845-865	Y	174.545	856	6	3	0	0.0380701
ahy-miR159	TTTGGATTGAAGGGAGCTCTA	XM_016341577.1	myb proto-oncogene protein, plant	GO:0005634(nucleus);GO:0003677(DNA binding);GO:0030154(cell differentiation);GO:0009908(flower development);GO:0006355(regulation of transcription, DNA-dependent);GO:0006351(transcription, DNA-dependent)	[K] Transcription	GAM1	3.5	959-979	Y	538.18	970	37	9.25	0	0.0380701
ahy-miR159	TTTGGATTGAAGGGAGCTCTA	XM_016341576.1	myb proto-oncogene protein, plant	GO:0005634(nucleus);GO:0003677(DNA binding);GO:0030154(cell differentiation);GO:0009908(flower development);GO:0006355(regulation of transcription, DNA-dependent);GO:0006351(transcription, DNA-dependent)	[K] Transcription	GAM1	3.5	959-979	Y	538.18	970	37	9.25	0	0.0380701
ahy-miR167-5p	TGAAGCTGCCAGCATGATCTT	XM_016091934.1	-	-	[K] Transcription	MED12	3.5	7-28	Y	87.2724	19	3	1.5	2	0.947735
ahy-miR167-5p	TGAAGCTGCCAGCATGATCTT	XM_016323439.1	-	-	[K] Transcription	MED12	3.5	7-28	Y	87.2724	19	3	1.5	1	0.0375861
ahy-miR3508	TAGAGGGTCCCCATGTTCTCA	XM_016100832.1	-	GO:0009543(chloroplast thylakoid lumen);GO:0004097(catechol oxidase activity);GO:0046872(metal ion binding)	-	-	3.5	996-1016	Y	2647.26	1007	91	45.5	0	0.0105297
ahy-miR3508	TAGAGGGTCCCCATGTTCTCA	XM_016334321.1	-	GO:0009543(chloroplast thylakoid lumen);GO:0004097(catechol oxidase activity);GO:0046872(metal ion binding)	-	-	3.5	996-1016	Y	2647.26	1007	91	45.5	0	0.0105297
ahy-miR3508_2ss20CT21AT	TAGAGGGTCCCCATGTTCTTT	XM_016100832.1	-	GO:0009543(chloroplast thylakoid lumen);GO:0004097(catechol oxidase activity);GO:0046872(metal ion binding)	-	-	3.5	996-1016	Y	2647.26	1007	91	45.5	0	0.00703219
ahy-miR3508_2ss20CT21AT	TAGAGGGTCCCCATGTTCTTT	XM_016334321.1	-	GO:0009543(chloroplast thylakoid lumen);GO:0004097(catechol oxidase activity);GO:0046872(metal ion binding)	-	-	3.5	996-1016	Y	2647.26	1007	91	45.5	0	0.00703219
ahy-MIR3511-p5	TCGAGCCGCCAGGGCCATGAA	XM_016095996.1	endonuclease III	GO:0005634(nucleus);GO:0051539(4 iron, 4 sulfur cluster binding);GO:0003677(DNA binding);GO:0019104(DNA N-glycosylase activity);GO:0003906(DNA-(apurinic or apyrimidinic site) lyase activity);GO:0004519(endonuclease activity);GO:0046872(metal ion binding);GO:0005515(protein binding);GO:0006284(base-excision repair);GO:0006342(chromatin silencing);GO:0080111(DNA demethylation);GO:0006306(DNA methyl…	-	ROS1	0	2020-2040	Y	8959.97	2031	308	154	2	0.602405
ahy-MIR3511-p5	TCGAGCCGCCAGGGCCATGAA	XM_016329294.1	endonuclease III	GO:0005634(nucleus);GO:0051539(4 iron, 4 sulfur cluster binding);GO:0003677(DNA binding);GO:0004519(endonuclease activity);GO:0046872(metal ion binding);GO:0006284(base-excision repair);GO:0006355(regulation of transcription, DNA-dependent);GO:0006351(transcription, DNA-dependent)	-	DML2	0	1120-1140	Y	9309.06	1131	314	160	2	0.602405
ahy-MIR3513-p3_1ss5AG	TGTTGCATGTGTTGTTGGTTT	XM_016117330.1	molecular chaperone HtpG	GO:0005737(cytoplasm);GO:0005524(ATP binding);GO:0051082(unfolded protein binding);GO:0006457(protein folding);GO:0006950(response to stress)	[O] Posttranslational modification, protein turnover, chaperones	HSC80	4	212-231	Y	145.454	223	5	2.5	3	0.218723
ahy-MIR3513-p3_1ss5AG	TGTTGCATGTGTTGTTGGTTT	XM_016310415.1	molecular chaperone HtpG	GO:0005737(cytoplasm);GO:0005524(ATP binding);GO:0051082(unfolded protein binding);GO:0006457(protein folding);GO:0006950(response to stress)	[O] Posttranslational modification, protein turnover, chaperones	HSC80	4	135-154	Y	145.454	146	5	2.5	3	0.218723
ahy-MIR3513-p5	TGAACTTCTGTTGATTGTGTT	XM_016092782.1	glucose-6-phosphate 1-dehydrogenase	GO:0005737(cytoplasm);GO:0004345(glucose-6-phosphate dehydrogenase activity);GO:0050661(NADP binding);GO:0006006(glucose metabolic process)	[G] Carbohydrate transport and metabolism	-	4	132-152	Y	14.5454	143	1	0.25	4	0.999898
ahy-MIR3513-p5	TGAACTTCTGTTGATTGTGTT	XM_016312570.1	glucose-6-phosphate 1-dehydrogenase	GO:0005737(cytoplasm);GO:0004345(glucose-6-phosphate dehydrogenase activity);GO:0050661(NADP binding);GO:0006006(glucose metabolic process)	[G] Carbohydrate transport and metabolism	-	3.5	54-74	Y	14.5454	65	1	0.25	4	0.987441
ahy-MIR3513-p5	TGAACTTCTGTTGATTGTGTT	XM_016327239.1	glucose-6-phosphate 1-dehydrogenase	GO:0005737(cytoplasm);GO:0004345(glucose-6-phosphate dehydrogenase activity);GO:0050661(NADP binding);GO:0006006(glucose metabolic process)	[G] Carbohydrate transport and metabolism	-	4	132-152	Y	14.5454	143	1	0.25	4	0.999898
ahy-MIR3513-p5	TGAACTTCTGTTGATTGTGTT	XM_016327238.1	glucose-6-phosphate 1-dehydrogenase	GO:0005737(cytoplasm);GO:0004345(glucose-6-phosphate dehydrogenase activity);GO:0050661(NADP binding);GO:0006006(glucose metabolic process)	[G] Carbohydrate transport and metabolism	-	4	132-152	Y	14.5454	143	1	0.25	4	0.999898
ahy-MIR3515-p5	TCTGCACCTTCCTTTTATGTA	XM_016307608.1	-	GO:0005739(mitochondrion);GO:0005488(binding)	[R] General function prediction only	At1g07740	4	614-634	Y	116.363	625	4	2	1	0.0648456
ahy-MIR3515-p5	TCTGCACCTTCCTTTTATGTA	XM_016116889.1	-	GO:0005739(mitochondrion);GO:0005488(binding)	[R] General function prediction only	At1g07740	4	614-634	Y	116.363	625	4	2	1	0.0648456
ahy-MIR3516-p5	ATATTGACAGAAGTGTTCTTC	XM_016095996.1	endonuclease III	GO:0005634(nucleus);GO:0051539(4 iron, 4 sulfur cluster binding);GO:0003677(DNA binding);GO:0019104(DNA N-glycosylase activity);GO:0003906(DNA-(apurinic or apyrimidinic site) lyase activity);GO:0004519(endonuclease activity);GO:0046872(metal ion binding);GO:0005515(protein binding);GO:0006284(base-excision repair);GO:0006342(chromatin silencing);GO:0080111(DNA demethylation);GO:0006306(DNA methyl…	-	ROS1	0	2304-2324	Y	465.453	2315	8	8	2	0.369449
ahy-MIR3517-p3	CAAGGAAGTCTGACCACTGTGA	XM_016308546.1	large subunit ribosomal protein L18Ae	GO:0005840(ribosome);GO:0003735(structural constituent of ribosome);GO:0006412(translation)	[O] Posttranslational modification, protein turnover, chaperones	RPL18A	3.5	2073-2093	Y	58.1816	2084	1	1	4	0.253098
ahy-MIR3517-p5	CAAGGAAGTCTGACCACTGTGA	XM_016308546.1	large subunit ribosomal protein L18Ae	GO:0005840(ribosome);GO:0003735(structural constituent of ribosome);GO:0006412(translation)	[O] Posttranslational modification, protein turnover, chaperones	RPL18A	3.5	2073-2093	Y	58.1816	2084	1	1	4	0.253098
ahy-miR394	TTGGCATTCTGTCCACCTCC	XM_016102527.1	-	-	-	FBX6	1	1116-1135	Y	378.18	1126	13	6.5	2	0.550377
ahy-miR394	TTGGCATTCTGTCCACCTCC	XM_016117924.1	-	-	-	-	4	253-271	Y	11.6363	263	1	0.2	4	0.999953
ahy-miR394	TTGGCATTCTGTCCACCTCC	XM_016117923.1	-	-	-	-	4	253-271	Y	11.6363	263	1	0.2	4	0.999953
ahy-miR394	TTGGCATTCTGTCCACCTCC	XM_016310597.1	-	-	-	-	4	199-217	Y	11.6363	209	1	0.2	4	0.999953
ahy-miR394	TTGGCATTCTGTCCACCTCC	XM_016310595.1	-	-	-	-	4	214-232	Y	11.6363	224	1	0.2	4	0.999953
ahy-miR394	TTGGCATTCTGTCCACCTCC	XM_016310596.1	-	-	-	-	4	214-232	Y	11.6363	224	1	0.2	4	0.999953
ahy-miR394	TTGGCATTCTGTCCACCTCC	XM_016325120.1	-	GO:0005730(nucleolus);GO:0042254(ribosome biogenesis)	[W] Extracellular structures	bysl	3	195-215	Y	58.1816	206	2	1	2	0.749296
ahy-miR394	TTGGCATTCTGTCCACCTCC	XM_016325121.1	-	GO:0005730(nucleolus);GO:0042254(ribosome biogenesis)	[W] Extracellular structures	bysl	3	195-215	Y	58.1816	206	2	1	2	0.749296
ahy-miR394	TTGGCATTCTGTCCACCTCC	XM_016335599.1	-	-	-	FBX6	1	1116-1135	Y	378.18	1126	13	6.5	2	0.550377
ahy-miR394	TTGGCATTCTGTCCACCTCC	XM_016341870.1	-	-	-	-	4	200-219	Y	14.5454	210	1	0.25	4	0.999953
ahy-miR394	TTGGCATTCTGTCCACCTCC	XM_016341869.1	-	-	-	-	4	200-219	Y	14.5454	210	1	0.25	4	0.999953
ahy-miR394_L+1_1	CTTGGCATTCTGTCCACCTCC	XM_016102527.1	-	-	-	FBX6	2	1116-1136	Y	639.998	1127	22	11	0	0.0192197
ahy-miR394_L+1_1	CTTGGCATTCTGTCCACCTCC	XM_016335599.1	-	-	-	FBX6	2	1116-1136	Y	639.998	1127	22	11	0	0.0192197
ahy-miR394_L+1_2	TTTGGCATTCTGTCCACCTCC	XM_016102527.1	-	-	-	FBX6	1	1116-1136	Y	639.998	1127	22	11	0	0.0114022
ahy-miR394_L+1_2	TTTGGCATTCTGTCCACCTCC	XM_016335599.1	-	-	-	FBX6	1	1116-1136	Y	639.998	1127	22	11	0	0.0114022
ahy-miR394_L+2R-1	TTTTGGCATTCTGTCCACCTC	XM_016098941.1	-	GO:0005488(binding)	[R] General function prediction only	PCMP-H42	4	2427-2446	Y	5.81816	2438	1	0.1	4	0.98991
ahy-miR394_L+2R-1	TTTTGGCATTCTGTCCACCTC	XM_016098940.1	-	GO:0005488(binding)	[R] General function prediction only	PCMP-H42	4	2427-2446	Y	5.81816	2438	1	0.1	4	0.98991
ahy-miR394_L+2R-1	TTTTGGCATTCTGTCCACCTC	XM_016098943.1	-	GO:0005488(binding)	[R] General function prediction only	PCMP-H42	4	2427-2446	Y	5.81816	2438	1	0.1	4	0.98991
ahy-miR394_L+2R-1	TTTTGGCATTCTGTCCACCTC	XM_016098942.1	-	GO:0005488(binding)	[R] General function prediction only	PCMP-H42	4	2427-2446	Y	5.81816	2438	1	0.1	4	0.98991
ahy-miR394_L+2R-1	TTTTGGCATTCTGTCCACCTC	XM_016100221.1	-	GO:0005634(nucleus);GO:0046983(protein dimerization activity);GO:0043565(sequence-specific DNA binding);GO:0009734(auxin mediated signaling pathway);GO:0010227(floral organ abscission);GO:0010047(fruit dehiscence);GO:0010150(leaf senescence);GO:0008285(negative regulation of cell proliferation);GO:0045892(negative regulation of transcription, DNA-dependent);GO:0048481(ovule development);GO:000991…	-	ARF2	4	1044-1063	Y	29.0908	1055	1	0.5	4	0.98991
ahy-miR394_L+2R-1	TTTTGGCATTCTGTCCACCTC	XM_016102527.1	-	-	-	FBX6	2	1117-1137	Y	87.2724	1128	3	1.5	2	0.491541
ahy-miR394_L+2R-1	TTTTGGCATTCTGTCCACCTC	XM_016333465.1	-	GO:0005488(binding)	[R] General function prediction only	PCMP-H42	4	2427-2446	Y	5.81816	2438	1	0.1	4	0.98991
ahy-miR394_L+2R-1	TTTTGGCATTCTGTCCACCTC	XM_016333467.1	-	GO:0005488(binding)	[R] General function prediction only	PCMP-H42	4	2427-2446	Y	5.81816	2438	1	0.1	4	0.98991
ahy-miR394_L+2R-1	TTTTGGCATTCTGTCCACCTC	XM_016333469.1	-	GO:0005488(binding)	[R] General function prediction only	PCMP-H42	4	2427-2446	Y	5.81816	2438	1	0.1	4	0.98991
ahy-miR394_L+2R-1	TTTTGGCATTCTGTCCACCTC	XM_016333466.1	-	GO:0005488(binding)	[R] General function prediction only	PCMP-H42	4	2427-2446	Y	5.81816	2438	1	0.1	4	0.98991
ahy-miR394_L+2R-1	TTTTGGCATTCTGTCCACCTC	XM_016333468.1	-	GO:0005488(binding)	[R] General function prediction only	PCMP-H42	4	2427-2446	Y	5.81816	2438	1	0.1	4	0.98991
ahy-miR394_L+2R-1	TTTTGGCATTCTGTCCACCTC	XM_016334122.1	-	GO:0005634(nucleus);GO:0046983(protein dimerization activity);GO:0043565(sequence-specific DNA binding);GO:0009734(auxin mediated signaling pathway);GO:0010227(floral organ abscission);GO:0010047(fruit dehiscence);GO:0010150(leaf senescence);GO:0008285(negative regulation of cell proliferation);GO:0045892(negative regulation of transcription, DNA-dependent);GO:0048481(ovule development);GO:000991…	-	ARF2	4	1044-1063	Y	29.0908	1055	1	0.5	4	0.98991
ahy-miR394_L+2R-1	TTTTGGCATTCTGTCCACCTC	XM_016335599.1	-	-	-	FBX6	2	1117-1137	Y	87.2724	1128	3	1.5	2	0.491541
ahy-miR398_R+1	TGTGTTCTCAGGTCACCCCTT	XM_016087347.1	-	GO:0005524(ATP binding);GO:0005515(protein binding);GO:0004674(protein serine/threonine kinase activity);GO:0009816(defense response to bacterium, incompatible interaction);GO:0046777(protein autophosphorylation)	[T] Signal transduction mechanisms	PBS1	4	316-336	Y	96.9693	327	5	1.66667	2	0.883759
ahy-miR398_R+1	TGTGTTCTCAGGTCACCCCTT	XM_016087346.1	-	GO:0005524(ATP binding);GO:0005515(protein binding);GO:0004674(protein serine/threonine kinase activity);GO:0009816(defense response to bacterium, incompatible interaction);GO:0046777(protein autophosphorylation)	[T] Signal transduction mechanisms	PBS1	4	316-336	Y	96.9693	327	5	1.66667	2	0.883759
ahy-miR398_R+1	TGTGTTCTCAGGTCACCCCTT	XM_016310712.1	-	GO:0005524(ATP binding);GO:0005515(protein binding);GO:0004674(protein serine/threonine kinase activity);GO:0009816(defense response to bacterium, incompatible interaction);GO:0046777(protein autophosphorylation)	[T] Signal transduction mechanisms	PBS1	4	316-336	Y	96.9693	327	5	1.66667	2	0.883759
ahy-miR408-3p_L-1R+1_1	TGCACTGCCTCTTCCCTGGCC	XM_016093965.1	-	GO:0005507(copper ion binding);GO:0009055(electron carrier activity)	-	-	4	4-24	Y	1784.24	15	92	30.6667	0	0.0243971
ahy-miR408-3p_L-1R+1_1	TGCACTGCCTCTTCCCTGGCC	XM_016093966.1	-	GO:0005507(copper ion binding);GO:0009055(electron carrier activity)	-	-	4	4-24	Y	1784.24	15	92	30.6667	0	0.0243971
ahy-miR408-3p_L-1R+1_1	TGCACTGCCTCTTCCCTGGCC	XM_016331056.1	-	GO:0005507(copper ion binding);GO:0009055(electron carrier activity)	-	-	4	4-24	Y	1784.24	15	92	30.6667	0	0.0243971
ahy-MIR408-p3_2ss18GT19GT	TGCACTGCCTCTTCCCTTT	XM_016079037.1	-	GO:0048046(apoplast);GO:0048196(middle lamella-containing extracellular matrix);GO:0005507(copper ion binding);GO:0009055(electron carrier activity);GO:0048653(anther development);GO:0022900(electron transport chain);GO:0009856(pollination);GO:0006810(transport)	-	ARPN	1	6-24	Y	1338.18	15	46	23	0	0.0114022
ahy-MIR408-p3_2ss18GT19GT	TGCACTGCCTCTTCCCTTT	XM_016101878.1	-	GO:0048046(apoplast);GO:0048196(middle lamella-containing extracellular matrix);GO:0005507(copper ion binding);GO:0009055(electron carrier activity);GO:0048653(anther development);GO:0022900(electron transport chain);GO:0009856(pollination);GO:0006810(transport)	-	ARPN	1.5	9-27	Y	145.454	18	5	2.5	0	0.0105297
ahy-MIR408-p3_2ss18GT19GT	TGCACTGCCTCTTCCCTTT	XM_016310150.1	-	GO:0005507(copper ion binding);GO:0009055(electron carrier activity);GO:0022900(electron transport chain);GO:0006810(transport)	-	-	1	6-24	Y	1338.18	15	46	23	0	0.0114022
ahy-MIR408-p3_2ss18GT19GT	TGCACTGCCTCTTCCCTTT	XM_016338176.1	-	GO:0048046(apoplast);GO:0048196(middle lamella-containing extracellular matrix);GO:0005507(copper ion binding);GO:0009055(electron carrier activity);GO:0048653(anther development);GO:0022900(electron transport chain);GO:0009856(pollination);GO:0006810(transport)	-	ARPN	1.5	9-27	Y	145.454	18	5	2.5	0	0.0105297
ahy-MIR408-p5_2ss18GT19GT	TGCACTGCCTCTTCCCTTT	XM_016079037.1	-	GO:0048046(apoplast);GO:0048196(middle lamella-containing extracellular matrix);GO:0005507(copper ion binding);GO:0009055(electron carrier activity);GO:0048653(anther development);GO:0022900(electron transport chain);GO:0009856(pollination);GO:0006810(transport)	-	ARPN	1	6-24	Y	1338.18	15	46	23	0	0.0114022
ahy-MIR408-p5_2ss18GT19GT	TGCACTGCCTCTTCCCTTT	XM_016101878.1	-	GO:0048046(apoplast);GO:0048196(middle lamella-containing extracellular matrix);GO:0005507(copper ion binding);GO:0009055(electron carrier activity);GO:0048653(anther development);GO:0022900(electron transport chain);GO:0009856(pollination);GO:0006810(transport)	-	ARPN	1.5	9-27	Y	145.454	18	5	2.5	0	0.0105297
ahy-MIR408-p5_2ss18GT19GT	TGCACTGCCTCTTCCCTTT	XM_016310150.1	-	GO:0005507(copper ion binding);GO:0009055(electron carrier activity);GO:0022900(electron transport chain);GO:0006810(transport)	-	-	1	6-24	Y	1338.18	15	46	23	0	0.0114022
ahy-MIR408-p5_2ss18GT19GT	TGCACTGCCTCTTCCCTTT	XM_016338176.1	-	GO:0048046(apoplast);GO:0048196(middle lamella-containing extracellular matrix);GO:0005507(copper ion binding);GO:0009055(electron carrier activity);GO:0048653(anther development);GO:0022900(electron transport chain);GO:0009856(pollination);GO:0006810(transport)	-	ARPN	1.5	9-27	Y	145.454	18	5	2.5	0	0.0105297
csi-miR1515	TCATTTTTGCGTGCAATGATCC	XM_016085752.1	-	-	-	-	4	1198-1219	Y	58.1816	1210	3	1	2	0.577191
csi-miR1515	TCATTTTTGCGTGCAATGATCC	XM_016112897.1	endoribonuclease Dicer	GO:0005737(cytoplasm);GO:0005634(nucleus);GO:0005524(ATP binding);GO:0008026(ATP-dependent helicase activity);GO:0003725(double-stranded RNA binding);GO:0046872(metal ion binding);GO:0005515(protein binding);GO:0004525(ribonuclease III activity);GO:0051607(defense response to virus);GO:0010216(maintenance of DNA methylation);GO:0010267(production of ta-siRNAs involved in RNA interference)	[A] RNA processing and modification	At3g03300	4	948-968	Y	581.816	960	20	10	0	0.0122739
csi-miR1515	TCATTTTTGCGTGCAATGATCC	XM_016116929.1	-	GO:0005634(nucleus);GO:0008270(zinc ion binding)	-	FRS5	4	67-88	Y	58.1816	79	3	1	1	0.0111117
csi-miR1515	TCATTTTTGCGTGCAATGATCC	XM_016116928.1	-	GO:0005634(nucleus);GO:0008270(zinc ion binding)	-	FRS5	4	67-88	Y	58.1816	79	3	1	1	0.0111117
csi-miR1515	TCATTTTTGCGTGCAATGATCC	XM_016349792.1	endoribonuclease Dicer	GO:0005737(cytoplasm);GO:0005634(nucleus);GO:0005524(ATP binding);GO:0008026(ATP-dependent helicase activity);GO:0003725(double-stranded RNA binding);GO:0046872(metal ion binding);GO:0005515(protein binding);GO:0004525(ribonuclease III activity);GO:0051607(defense response to virus);GO:0010216(maintenance of DNA methylation);GO:0010267(production of ta-siRNAs involved in RNA interference)	[A] RNA processing and modification	At3g03300	3	948-968	Y	581.816	960	20	10	0	0.00396171
csi-miR1515_1ss11GA	TCATTTTTGCATGCAATGATCC	XM_016085752.1	-	-	-	-	3	1198-1219	Y	58.1816	1210	3	1	2	0.669381
csi-miR1515_1ss11GA	TCATTTTTGCATGCAATGATCC	XM_016105038.1	endoribonuclease Dicer	GO:0005634(nucleus);GO:0005524(ATP binding);GO:0008026(ATP-dependent helicase activity);GO:0003725(double-stranded RNA binding);GO:0046872(metal ion binding);GO:0004525(ribonuclease III activity);GO:0031047(gene silencing by RNA);GO:0006396(RNA processing)	[A] RNA processing and modification	DCL2B	3.5	2850-2872	Y	1726.05	2862	89	29.6667	0	0.0105297
csi-miR1515_1ss11GA	TCATTTTTGCATGCAATGATCC	XM_016103869.1	endoribonuclease Dicer	GO:0005634(nucleus);GO:0005524(ATP binding);GO:0008026(ATP-dependent helicase activity);GO:0003725(double-stranded RNA binding);GO:0046872(metal ion binding);GO:0004525(ribonuclease III activity);GO:0031047(gene silencing by RNA);GO:0006396(RNA processing)	[A] RNA processing and modification	DCL2B	3.5	2850-2872	Y	1726.05	2862	89	29.6667	0	0.0105297
csi-miR1515_1ss11GA	TCATTTTTGCATGCAATGATCC	XM_016112897.1	endoribonuclease Dicer	GO:0005737(cytoplasm);GO:0005634(nucleus);GO:0005524(ATP binding);GO:0008026(ATP-dependent helicase activity);GO:0003725(double-stranded RNA binding);GO:0046872(metal ion binding);GO:0005515(protein binding);GO:0004525(ribonuclease III activity);GO:0051607(defense response to virus);GO:0010216(maintenance of DNA methylation);GO:0010267(production of ta-siRNAs involved in RNA interference)	[A] RNA processing and modification	At3g03300	3	948-968	Y	581.816	960	20	10	0	0.0157529
csi-miR1515_1ss11GA	TCATTTTTGCATGCAATGATCC	XM_016116929.1	-	GO:0005634(nucleus);GO:0008270(zinc ion binding)	-	FRS5	3	67-88	Y	58.1816	79	3	1	1	0.0142638
csi-miR1515_1ss11GA	TCATTTTTGCATGCAATGATCC	XM_016116928.1	-	GO:0005634(nucleus);GO:0008270(zinc ion binding)	-	FRS5	3	67-88	Y	58.1816	79	3	1	1	0.0142638
csi-miR1515_1ss11GA	TCATTTTTGCATGCAATGATCC	XM_016342256.1	endoribonuclease Dicer	GO:0005634(nucleus);GO:0005524(ATP binding);GO:0008026(ATP-dependent helicase activity);GO:0003725(double-stranded RNA binding);GO:0046872(metal ion binding);GO:0004525(ribonuclease III activity);GO:0031047(gene silencing by RNA);GO:0006396(RNA processing)	[A] RNA processing and modification	DCL2B	3.5	2850-2872	Y	1726.05	2862	89	29.6667	0	0.0105297
csi-miR1515_L-2_1ss11GA	ATTTTTGCATGCAATGATCC	XM_016077844.1	-	-	-	-	4	498-516	Y	5.81816	508	1	0.1	4	0.999869
csi-miR1515_L-2_1ss11GA	ATTTTTGCATGCAATGATCC	XM_016084984.1	T-complex protein 1 subunit gamma	GO:0005524(ATP binding);GO:0051082(unfolded protein binding);GO:0006457(protein folding)	[O] Posttranslational modification, protein turnover, chaperones	CCT3	4	803-822	Y	29.0908	813	1	0.5	4	0.999869
csi-miR1515_L-2_1ss11GA	ATTTTTGCATGCAATGATCC	XM_016309067.1	-	-	-	-	4	495-513	Y	5.81816	505	1	0.1	4	0.999869
csi-miR1515_L-2_1ss11GA	ATTTTTGCATGCAATGATCC	XM_016320112.1	T-complex protein 1 subunit gamma	GO:0005524(ATP binding);GO:0051082(unfolded protein binding);GO:0006457(protein folding)	[O] Posttranslational modification, protein turnover, chaperones	CCT3	4	828-847	Y	29.0908	838	1	0.5	4	0.999869
csi-miR1515_L-2_1ss11GA	ATTTTTGCATGCAATGATCC	XM_016344494.1	-	-	-	-	4	489-507	Y	5.81816	499	1	0.1	4	0.999869
csi-miR1515_L-2_1ss11GA	ATTTTTGCATGCAATGATCC	XM_016347143.1	-	-	-	-	4	510-528	Y	5.81816	520	1	0.1	4	0.999869
csi-miR1515_L-2_1ss11GA	ATTTTTGCATGCAATGATCC	XM_016347145.1	-	-	-	-	4	510-528	Y	5.81816	520	1	0.1	4	0.999869
csi-miR1515_L-2_1ss11GA	ATTTTTGCATGCAATGATCC	XM_016347144.1	-	-	-	-	4	510-528	Y	5.81816	520	1	0.1	4	0.999869
csi-miR1515_L-4_1ss11GA	TTTTGCATGCAATGATCC	XM_016087610.1	starch phosphorylase	GO:0005622(intracellular);GO:0008184(glycogen phosphorylase activity);GO:0000166(nucleotide binding);GO:0030170(pyridoxal phosphate binding);GO:0005980(glycogen catabolic process)	[G] Carbohydrate transport and metabolism	glpV	2.5	1625-1642	Y	29.0908	1633	1	0.5	4	0.99128
csi-miR1515_L-4_1ss11GA	TTTTGCATGCAATGATCC	XM_016096471.1	endoglucanase	GO:0005576(extracellular region);GO:0008810(cellulase activity);GO:0007047(cellular cell wall organization);GO:0030245(cellulose catabolic process)	-	At4g39010	4	1271-1288	Y	29.0908	1279	1	0.5	4	1
csi-miR1515_L-4_1ss11GA	TTTTGCATGCAATGATCC	XM_016101653.1	-	GO:0004871(signal transducer activity);GO:0009416(response to light stimulus)	-	At1g67900	4	1169-1186	Y	29.0908	1177	1	0.5	4	1
csi-miR1515_L-4_1ss11GA	TTTTGCATGCAATGATCC	XM_016108788.1	kinesin family member 15	-	-	-	3.5	102-120	Y	29.0908	111	1	0.5	4	0.999999
csi-miR1515_L-4_1ss11GA	TTTTGCATGCAATGATCC	XM_016115501.1	-	-	-	-	4	484-500	Y	9.69693	492	1	0.166667	4	1
csi-miR1515_L-4_1ss11GA	TTTTGCATGCAATGATCC	XM_016115502.1	-	-	-	-	4	484-500	Y	9.69693	492	1	0.166667	4	1
csi-miR1515_L-4_1ss11GA	TTTTGCATGCAATGATCC	XM_016115503.1	-	-	-	-	4	484-500	Y	9.69693	492	1	0.166667	4	1
csi-miR1515_L-4_1ss11GA	TTTTGCATGCAATGATCC	XM_016306509.1	-	-	-	-	4	484-500	Y	9.69693	492	1	0.166667	4	1
csi-miR1515_L-4_1ss11GA	TTTTGCATGCAATGATCC	XM_016306508.1	-	-	-	-	4	484-500	Y	9.69693	492	1	0.166667	4	1
csi-miR1515_L-4_1ss11GA	TTTTGCATGCAATGATCC	XM_016306507.1	-	-	-	-	4	484-500	Y	9.69693	492	1	0.166667	4	1
csi-miR1515_L-4_1ss11GA	TTTTGCATGCAATGATCC	XM_016325970.1	starch phosphorylase	GO:0005622(intracellular);GO:0008184(glycogen phosphorylase activity);GO:0000166(nucleotide binding);GO:0030170(pyridoxal phosphate binding);GO:0005980(glycogen catabolic process)	[G] Carbohydrate transport and metabolism	glpV	2.5	1625-1642	Y	29.0908	1633	1	0.5	4	0.99128
csi-miR1515_L-4_1ss11GA	TTTTGCATGCAATGATCC	XM_016331450.1	endoglucanase	GO:0005576(extracellular region);GO:0008810(cellulase activity);GO:0007047(cellular cell wall organization);GO:0030245(cellulose catabolic process)	-	At4g39010	4	1271-1288	Y	29.0908	1279	1	0.5	4	1
csi-miR1515_L-4_1ss11GA	TTTTGCATGCAATGATCC	XM_016346467.1	-	-	-	-	3.5	102-120	Y	29.0908	111	1	0.5	4	0.999999
csi-MIR1515-p3_1ss19GA	TTTGCGTGCAATGATCCCAAAT	XM_016105038.1	endoribonuclease Dicer	GO:0005634(nucleus);GO:0005524(ATP binding);GO:0008026(ATP-dependent helicase activity);GO:0003725(double-stranded RNA binding);GO:0046872(metal ion binding);GO:0004525(ribonuclease III activity);GO:0031047(gene silencing by RNA);GO:0006396(RNA processing)	[A] RNA processing and modification	DCL2B	2	2846-2866	Y	38.7877	2857	2	0.666667	2	0.637436
csi-MIR1515-p3_1ss19GA	TTTGCGTGCAATGATCCCAAAT	XM_016103869.1	endoribonuclease Dicer	GO:0005634(nucleus);GO:0005524(ATP binding);GO:0008026(ATP-dependent helicase activity);GO:0003725(double-stranded RNA binding);GO:0046872(metal ion binding);GO:0004525(ribonuclease III activity);GO:0031047(gene silencing by RNA);GO:0006396(RNA processing)	[A] RNA processing and modification	DCL2B	2	2846-2866	Y	38.7877	2857	2	0.666667	2	0.637436
csi-MIR1515-p3_1ss19GA	TTTGCGTGCAATGATCCCAAAT	XM_016342256.1	endoribonuclease Dicer	GO:0005634(nucleus);GO:0005524(ATP binding);GO:0008026(ATP-dependent helicase activity);GO:0003725(double-stranded RNA binding);GO:0046872(metal ion binding);GO:0004525(ribonuclease III activity);GO:0031047(gene silencing by RNA);GO:0006396(RNA processing)	[A] RNA processing and modification	DCL2B	2	2846-2866	Y	38.7877	2857	2	0.666667	2	0.637436
csi-miR1515_R+1_1ss11GA	TCATTTTTGCATGCAATGATCCA	XM_016085752.1	-	-	-	-	3	1197-1219	Y	58.1816	1210	3	1	2	0.56399
csi-miR1515_R+1_1ss11GA	TCATTTTTGCATGCAATGATCCA	XM_016105038.1	endoribonuclease Dicer	GO:0005634(nucleus);GO:0005524(ATP binding);GO:0008026(ATP-dependent helicase activity);GO:0003725(double-stranded RNA binding);GO:0046872(metal ion binding);GO:0004525(ribonuclease III activity);GO:0031047(gene silencing by RNA);GO:0006396(RNA processing)	[A] RNA processing and modification	DCL2B	3.5	2849-2872	Y	1726.05	2862	89	29.6667	0	0.0174879
csi-miR1515_R+1_1ss11GA	TCATTTTTGCATGCAATGATCCA	XM_016103869.1	endoribonuclease Dicer	GO:0005634(nucleus);GO:0005524(ATP binding);GO:0008026(ATP-dependent helicase activity);GO:0003725(double-stranded RNA binding);GO:0046872(metal ion binding);GO:0004525(ribonuclease III activity);GO:0031047(gene silencing by RNA);GO:0006396(RNA processing)	[A] RNA processing and modification	DCL2B	3.5	2849-2872	Y	1726.05	2862	89	29.6667	0	0.0174879
csi-miR1515_R+1_1ss11GA	TCATTTTTGCATGCAATGATCCA	XM_016112897.1	endoribonuclease Dicer	GO:0005737(cytoplasm);GO:0005634(nucleus);GO:0005524(ATP binding);GO:0008026(ATP-dependent helicase activity);GO:0003725(double-stranded RNA binding);GO:0046872(metal ion binding);GO:0005515(protein binding);GO:0004525(ribonuclease III activity);GO:0051607(defense response to virus);GO:0010216(maintenance of DNA methylation);GO:0010267(production of ta-siRNAs involved in RNA interference)	[A] RNA processing and modification	At3g03300	4	947-968	Y	581.816	960	20	10	0	0.0304028
csi-miR1515_R+1_1ss11GA	TCATTTTTGCATGCAATGATCCA	XM_016116929.1	-	GO:0005634(nucleus);GO:0008270(zinc ion binding)	-	FRS5	3	66-88	Y	58.1816	79	3	1	1	0.010717
csi-miR1515_R+1_1ss11GA	TCATTTTTGCATGCAATGATCCA	XM_016116928.1	-	GO:0005634(nucleus);GO:0008270(zinc ion binding)	-	FRS5	3	66-88	Y	58.1816	79	3	1	1	0.010717
csi-miR1515_R+1_1ss11GA	TCATTTTTGCATGCAATGATCCA	XM_016342256.1	endoribonuclease Dicer	GO:0005634(nucleus);GO:0005524(ATP binding);GO:0008026(ATP-dependent helicase activity);GO:0003725(double-stranded RNA binding);GO:0046872(metal ion binding);GO:0004525(ribonuclease III activity);GO:0031047(gene silencing by RNA);GO:0006396(RNA processing)	[A] RNA processing and modification	DCL2B	3.5	2849-2872	Y	1726.05	2862	89	29.6667	0	0.0174879
csi-miR167b_L+1R-1	ATGAAGCTGCCAGCATGATCT	XM_016087380.1	-	GO:0005634(nucleus);GO:0003677(DNA binding);GO:0046983(protein dimerization activity);GO:0009734(auxin mediated signaling pathway);GO:0006355(regulation of transcription, DNA-dependent);GO:0006351(transcription, DNA-dependent)	-	ARF12	4	2218-2239	Y	21.8181	2229	3	0.375	2	0.968042
csi-miR167b_L+1R-1	ATGAAGCTGCCAGCATGATCT	XM_016087379.1	-	GO:0005634(nucleus);GO:0003677(DNA binding);GO:0046983(protein dimerization activity);GO:0009734(auxin mediated signaling pathway);GO:0006355(regulation of transcription, DNA-dependent);GO:0006351(transcription, DNA-dependent)	-	ARF12	4	2308-2329	Y	21.8181	2319	3	0.375	2	0.968042
csi-miR167b_L+1R-1	ATGAAGCTGCCAGCATGATCT	XM_016087377.1	-	GO:0005634(nucleus);GO:0003677(DNA binding);GO:0046983(protein dimerization activity);GO:0009734(auxin mediated signaling pathway);GO:0006355(regulation of transcription, DNA-dependent);GO:0006351(transcription, DNA-dependent)	-	ARF12	4	2311-2332	Y	21.8181	2322	3	0.375	2	0.968042
csi-miR167b_L+1R-1	ATGAAGCTGCCAGCATGATCT	XM_016087378.1	-	GO:0005634(nucleus);GO:0003677(DNA binding);GO:0046983(protein dimerization activity);GO:0009734(auxin mediated signaling pathway);GO:0006355(regulation of transcription, DNA-dependent);GO:0006351(transcription, DNA-dependent)	-	ARF12	4	2311-2332	Y	21.8181	2322	3	0.375	2	0.968042
csi-miR167b_L+1R-1	ATGAAGCTGCCAGCATGATCT	XM_016117749.1	-	GO:0005634(nucleus);GO:0003677(DNA binding);GO:0046983(protein dimerization activity);GO:0009734(auxin mediated signaling pathway);GO:0006355(regulation of transcription, DNA-dependent);GO:0006351(transcription, DNA-dependent)	-	ARF6	4	2422-2443	Y	38.7877	2433	2	0.666667	2	0.968042
csi-miR167b_L+1R-1	ATGAAGCTGCCAGCATGATCT	XM_016310550.1	RAV-like factor	GO:0005634(nucleus);GO:0003677(DNA binding);GO:0046983(protein dimerization activity);GO:0009734(auxin mediated signaling pathway);GO:0006355(regulation of transcription, DNA-dependent);GO:0006351(transcription, DNA-dependent)	-	ARF6	4	2131-2152	Y	38.7877	2142	2	0.666667	2	0.968042
csi-miR167b_L+1R-1	ATGAAGCTGCCAGCATGATCT	XM_016310730.1	-	GO:0005634(nucleus);GO:0003677(DNA binding);GO:0046983(protein dimerization activity);GO:0003700(sequence-specific DNA binding transcription factor activity);GO:0009734(auxin mediated signaling pathway);GO:0009908(flower development)	-	ARF8	4	2228-2249	Y	174.545	2239	3	3	2	0.968042
csi-miR167b_L+1R-1	ATGAAGCTGCCAGCATGATCT	XM_016310549.1	-	GO:0005634(nucleus);GO:0003677(DNA binding);GO:0046983(protein dimerization activity);GO:0009734(auxin mediated signaling pathway);GO:0006355(regulation of transcription, DNA-dependent);GO:0006351(transcription, DNA-dependent)	-	ARF6	4	2422-2443	Y	38.7877	2433	2	0.666667	2	0.968042
csi-miR167b_L+1R-1	ATGAAGCTGCCAGCATGATCT	XM_016324177.1	-	GO:0005634(nucleus);GO:0003677(DNA binding);GO:0046983(protein dimerization activity);GO:0009734(auxin mediated signaling pathway);GO:0006355(regulation of transcription, DNA-dependent);GO:0006351(transcription, DNA-dependent)	-	ARF12	4	2218-2239	Y	21.8181	2229	3	0.375	2	0.968042
csi-miR167b_L+1R-1	ATGAAGCTGCCAGCATGATCT	XM_016324176.1	-	GO:0005634(nucleus);GO:0003677(DNA binding);GO:0046983(protein dimerization activity);GO:0009734(auxin mediated signaling pathway);GO:0006355(regulation of transcription, DNA-dependent);GO:0006351(transcription, DNA-dependent)	-	ARF12	4	2308-2329	Y	21.8181	2319	3	0.375	2	0.968042
csi-miR167b_L+1R-1	ATGAAGCTGCCAGCATGATCT	XM_016324173.1	-	GO:0005634(nucleus);GO:0003677(DNA binding);GO:0046983(protein dimerization activity);GO:0009734(auxin mediated signaling pathway);GO:0006355(regulation of transcription, DNA-dependent);GO:0006351(transcription, DNA-dependent)	-	ARF12	4	2311-2332	Y	21.8181	2322	3	0.375	2	0.968042
csi-miR167b_L+1R-1	ATGAAGCTGCCAGCATGATCT	XM_016324175.1	-	GO:0005634(nucleus);GO:0003677(DNA binding);GO:0046983(protein dimerization activity);GO:0009734(auxin mediated signaling pathway);GO:0006355(regulation of transcription, DNA-dependent);GO:0006351(transcription, DNA-dependent)	-	ARF12	4	2311-2332	Y	21.8181	2322	3	0.375	2	0.968042
dpr-MIR408-p3_2ss16CG18TG	AAATGGACTTATTTGGTG	XM_016097251.1	-	-	[E] Amino acid transport and metabolism	GABA-TP1	4	1127-1143	Y	58.1816	1135	2	1	3	0.713998
dpr-MIR408-p3_2ss16CG18TG	AAATGGACTTATTTGGTG	XM_016308602.1	-	-	-	-	3	312-330	Y	145.454	321	5	2.5	2	0.997729
dpr-MIR408-p3_2ss16CG18TG	AAATGGACTTATTTGGTG	XM_016332393.1	-	-	[E] Amino acid transport and metabolism	GABA-TP1	4	1247-1263	Y	58.1816	1255	2	1	3	0.713998
dpr-MIR408-p3_2ss16CG18TG	AAATGGACTTATTTGGTG	XM_016346034.1	-	GO:0030246(carbohydrate binding);GO:0047938(glucose-6-phosphate 1-epimerase activity);GO:0005975(carbohydrate metabolic process)	[G] Carbohydrate transport and metabolism	-	4	311-328	Y	29.0908	319	1	0.5	4	1
gma-MIR1507b-p3_2ss2CT17GA	TTTCATTCCATACATCATC	XM_016077876.1	-	GO:0016607(nuclear speck);GO:0003723(RNA binding);GO:0000398(nuclear mRNA splicing, via spliceosome)	[A] RNA processing and modification	Prpf8	2.5	6939-6957	Y	58.1816	6948	3	1	2	0.999662
gma-MIR1507b-p3_2ss2CT17GA	TTTCATTCCATACATCATC	XM_016080149.1	Rab family, other	GO:0000139(Golgi membrane);GO:0005886(plasma membrane);GO:0005774(vacuolar membrane);GO:0005525(GTP binding);GO:0005515(protein binding);GO:0009873(ethylene mediated signaling pathway);GO:0015031(protein transport);GO:0007264(small GTPase mediated signal transduction)	[T] Signal transduction mechanisms ;[U] Intracellular trafficking, secretion, and vesicular transport	RABE1C	3	445-462	Y	6.46462	453	1	0.111111	4	0.999999
gma-MIR1507b-p3_2ss2CT17GA	TTTCATTCCATACATCATC	XM_016080148.1	Rab family, other	GO:0000139(Golgi membrane);GO:0005886(plasma membrane);GO:0005774(vacuolar membrane);GO:0005525(GTP binding);GO:0005515(protein binding);GO:0009873(ethylene mediated signaling pathway);GO:0015031(protein transport);GO:0007264(small GTPase mediated signal transduction)	[T] Signal transduction mechanisms ;[U] Intracellular trafficking, secretion, and vesicular transport	RABE1C	3	445-462	Y	6.46462	453	1	0.111111	4	0.999999
gma-MIR1507b-p3_2ss2CT17GA	TTTCATTCCATACATCATC	XM_016080147.1	Rab family, other	GO:0000139(Golgi membrane);GO:0005886(plasma membrane);GO:0005774(vacuolar membrane);GO:0005525(GTP binding);GO:0005515(protein binding);GO:0009873(ethylene mediated signaling pathway);GO:0015031(protein transport);GO:0007264(small GTPase mediated signal transduction)	[T] Signal transduction mechanisms ;[U] Intracellular trafficking, secretion, and vesicular transport	RABE1C	3	445-462	Y	6.46462	453	1	0.111111	4	0.999999
gma-MIR1507b-p3_2ss2CT17GA	TTTCATTCCATACATCATC	XM_016080146.1	Rab family, other	GO:0000139(Golgi membrane);GO:0005886(plasma membrane);GO:0005774(vacuolar membrane);GO:0005525(GTP binding);GO:0005515(protein binding);GO:0009873(ethylene mediated signaling pathway);GO:0015031(protein transport);GO:0007264(small GTPase mediated signal transduction)	[T] Signal transduction mechanisms ;[U] Intracellular trafficking, secretion, and vesicular transport	RABE1C	3	445-462	Y	6.46462	453	1	0.111111	4	0.999999
gma-MIR1507b-p3_2ss2CT17GA	TTTCATTCCATACATCATC	XM_016080396.1	alpha-L-fucosidase	GO:0048046(apoplast);GO:0005773(vacuole);GO:0004560(alpha-L-fucosidase activity);GO:0043169(cation binding);GO:0005975(carbohydrate metabolic process);GO:0006516(glycoprotein catabolic process)	[G] Carbohydrate transport and metabolism	FUC1	3.5	1303-1320	Y	1352.72	1312	93	23.25	0	0.0908725
gma-MIR1507b-p3_2ss2CT17GA	TTTCATTCCATACATCATC	XM_016080395.1	alpha-L-fucosidase	GO:0048046(apoplast);GO:0005773(vacuole);GO:0004560(alpha-L-fucosidase activity);GO:0043169(cation binding);GO:0005975(carbohydrate metabolic process);GO:0006516(glycoprotein catabolic process)	[G] Carbohydrate transport and metabolism	FUC1	3.5	1303-1320	Y	1352.72	1312	93	23.25	0	0.0908725
gma-MIR1507b-p3_2ss2CT17GA	TTTCATTCCATACATCATC	XM_016091104.1	-	GO:0005524(ATP binding);GO:0005515(protein binding);GO:0006915(apoptosis);GO:0006952(defense response)	[T] Signal transduction mechanisms	RPPL1	2	817-835	Y	11.6363	826	1	0.2	4	0.999956
gma-MIR1507b-p3_2ss2CT17GA	TTTCATTCCATACATCATC	XM_016095877.1	-	GO:0005524(ATP binding);GO:0005515(protein binding);GO:0006915(apoptosis);GO:0006952(defense response)	[T] Signal transduction mechanisms	RPPL1	2	826-844	Y	27.6363	835	4	0.475	2	0.999787
gma-MIR1507b-p3_2ss2CT17GA	TTTCATTCCATACATCATC	XM_016091444.1	-	GO:0005524(ATP binding);GO:0005515(protein binding);GO:0006915(apoptosis);GO:0006952(defense response)	[T] Signal transduction mechanisms	RPPL1	2	808-826	Y	11.6363	817	1	0.2	4	0.999956
gma-MIR1507b-p3_2ss2CT17GA	TTTCATTCCATACATCATC	XM_016091443.1	-	GO:0005524(ATP binding);GO:0005515(protein binding);GO:0006915(apoptosis);GO:0006952(defense response)	[T] Signal transduction mechanisms	RPPL1	2	808-826	Y	11.6363	817	1	0.2	4	0.999956
gma-MIR1507b-p3_2ss2CT17GA	TTTCATTCCATACATCATC	XM_016092536.1	-	GO:0005524(ATP binding);GO:0006915(apoptosis);GO:0006952(defense response)	[T] Signal transduction mechanisms	RGA3	3	844-862	Y	5.81816	853	1	0.1	4	0.999999
gma-MIR1507b-p3_2ss2CT17GA	TTTCATTCCATACATCATC	XM_016092539.1	-	GO:0005524(ATP binding);GO:0006915(apoptosis);GO:0006952(defense response)	[T] Signal transduction mechanisms	RGA1	3	565-583	Y	25.212	574	3	0.433333	2	0.999988
gma-MIR1507b-p3_2ss2CT17GA	TTTCATTCCATACATCATC	XM_016092547.1	-	GO:0005524(ATP binding);GO:0006915(apoptosis);GO:0006952(defense response)	[T] Signal transduction mechanisms	RGA2	3	844-862	Y	5.81816	853	1	0.1	4	0.999999
gma-MIR1507b-p3_2ss2CT17GA	TTTCATTCCATACATCATC	XM_016095863.1	-	GO:0005524(ATP binding);GO:0005515(protein binding);GO:0006915(apoptosis);GO:0006952(defense response)	[T] Signal transduction mechanisms	RPPL1	3	604-622	Y	49.4544	613	7	0.85	2	0.999988
gma-MIR1507b-p3_2ss2CT17GA	TTTCATTCCATACATCATC	XM_016095792.1	-	GO:0005524(ATP binding);GO:0005515(protein binding);GO:0006915(apoptosis);GO:0006952(defense response)	[T] Signal transduction mechanisms	RPPL1	3	817-835	Y	49.4544	826	7	0.85	0	0.150199
gma-MIR1507b-p3_2ss2CT17GA	TTTCATTCCATACATCATC	XM_016092557.1	-	GO:0005524(ATP binding);GO:0006915(apoptosis);GO:0006952(defense response)	[T] Signal transduction mechanisms	RGA3	3.5	799-817	Y	23.2726	808	4	0.4	0	0.0908725
gma-MIR1507b-p3_2ss2CT17GA	TTTCATTCCATACATCATC	XM_016095652.1	-	-	-	-	4	213-232	Y	203.636	223	7	3.5	2	1
gma-MIR1507b-p3_2ss2CT17GA	TTTCATTCCATACATCATC	XM_016107693.1	-	GO:0005524(ATP binding);GO:0006915(apoptosis);GO:0006952(defense response)	[T] Signal transduction mechanisms	RGA3	1.5	763-781	Y	465.453	772	8	8	0	0.0763219
gma-MIR1507b-p3_2ss2CT17GA	TTTCATTCCATACATCATC	XM_016109229.1	-	-	-	At3g02930	4	2179-2197	Y	87.2724	2188	3	1.5	2	1
gma-MIR1507b-p3_2ss2CT17GA	TTTCATTCCATACATCATC	XM_016113650.1	-	GO:0005524(ATP binding);GO:0006915(apoptosis);GO:0006952(defense response)	[T] Signal transduction mechanisms	RGA3	1	868-886	Y	48.4847	877	5	0.833333	0	0.00571743
gma-MIR1507b-p3_2ss2CT17GA	TTTCATTCCATACATCATC	XM_016311155.1	alpha-L-fucosidase	-	-	-	3.5	46-63	Y	1352.72	55	93	23.25	0	0.0908725
gma-MIR1507b-p3_2ss2CT17GA	TTTCATTCCATACATCATC	XM_016316274.1	-	GO:0005524(ATP binding);GO:0006915(apoptosis);GO:0006952(defense response)	[T] Signal transduction mechanisms	RGA3	1.5	871-889	Y	95.03	880	9	1.63333	0	0.0763219
gma-MIR1507b-p3_2ss2CT17GA	TTTCATTCCATACATCATC	XM_016316273.1	-	GO:0005524(ATP binding);GO:0006915(apoptosis);GO:0006952(defense response)	[T] Signal transduction mechanisms	RGA3	1.5	871-889	Y	95.03	880	9	1.63333	0	0.0763219
gma-MIR1507b-p3_2ss2CT17GA	TTTCATTCCATACATCATC	XM_016318902.1	-	GO:0016607(nuclear speck);GO:0003723(RNA binding);GO:0000398(nuclear mRNA splicing, via spliceosome)	[A] RNA processing and modification	Prpf8	2.5	6939-6957	Y	58.1816	6948	3	1	2	0.999662
gma-MIR1507b-p3_2ss2CT17GA	TTTCATTCCATACATCATC	XM_016315995.1	alpha-L-fucosidase	GO:0048046(apoplast);GO:0005773(vacuole);GO:0004560(alpha-L-fucosidase activity);GO:0043169(cation binding);GO:0005975(carbohydrate metabolic process);GO:0006516(glycoprotein catabolic process)	[G] Carbohydrate transport and metabolism	FUC1	3	1312-1329	Y	1352.72	1321	93	23.25	0	0.150199
gma-MIR1507b-p3_2ss2CT17GA	TTTCATTCCATACATCATC	XM_016315561.1	Rab family, other	GO:0000139(Golgi membrane);GO:0005886(plasma membrane);GO:0005774(vacuolar membrane);GO:0005525(GTP binding);GO:0005515(protein binding);GO:0009873(ethylene mediated signaling pathway);GO:0015031(protein transport);GO:0007264(small GTPase mediated signal transduction)	[T] Signal transduction mechanisms ;[U] Intracellular trafficking, secretion, and vesicular transport	RABE1C	3	445-462	Y	6.46462	453	1	0.111111	4	0.999999
gma-MIR1507b-p3_2ss2CT17GA	TTTCATTCCATACATCATC	XM_016315560.1	Rab family, other	GO:0000139(Golgi membrane);GO:0005886(plasma membrane);GO:0005774(vacuolar membrane);GO:0005525(GTP binding);GO:0005515(protein binding);GO:0009873(ethylene mediated signaling pathway);GO:0015031(protein transport);GO:0007264(small GTPase mediated signal transduction)	[T] Signal transduction mechanisms ;[U] Intracellular trafficking, secretion, and vesicular transport	RABE1C	3	445-462	Y	6.46462	453	1	0.111111	4	0.999999
gma-MIR1507b-p3_2ss2CT17GA	TTTCATTCCATACATCATC	XM_016315556.1	Rab family, other	GO:0000139(Golgi membrane);GO:0005886(plasma membrane);GO:0005774(vacuolar membrane);GO:0005525(GTP binding);GO:0005515(protein binding);GO:0009873(ethylene mediated signaling pathway);GO:0015031(protein transport);GO:0007264(small GTPase mediated signal transduction)	[T] Signal transduction mechanisms ;[U] Intracellular trafficking, secretion, and vesicular transport	RABE1C	3	445-462	Y	6.46462	453	1	0.111111	4	0.999999
gma-MIR1507b-p3_2ss2CT17GA	TTTCATTCCATACATCATC	XM_016315558.1	Rab family, other	GO:0000139(Golgi membrane);GO:0005886(plasma membrane);GO:0005774(vacuolar membrane);GO:0005525(GTP binding);GO:0005515(protein binding);GO:0009873(ethylene mediated signaling pathway);GO:0015031(protein transport);GO:0007264(small GTPase mediated signal transduction)	[T] Signal transduction mechanisms ;[U] Intracellular trafficking, secretion, and vesicular transport	RABE1C	3	445-462	Y	6.46462	453	1	0.111111	4	0.999999
gma-MIR1507b-p3_2ss2CT17GA	TTTCATTCCATACATCATC	XM_016315557.1	Rab family, other	GO:0000139(Golgi membrane);GO:0005886(plasma membrane);GO:0005774(vacuolar membrane);GO:0005525(GTP binding);GO:0005515(protein binding);GO:0009873(ethylene mediated signaling pathway);GO:0015031(protein transport);GO:0007264(small GTPase mediated signal transduction)	[T] Signal transduction mechanisms ;[U] Intracellular trafficking, secretion, and vesicular transport	RABE1C	3	445-462	Y	6.46462	453	1	0.111111	4	0.999999
gma-MIR1507b-p3_2ss2CT17GA	TTTCATTCCATACATCATC	XM_016323313.1	-	GO:0005524(ATP binding);GO:0005515(protein binding);GO:0006915(apoptosis);GO:0006952(defense response)	[T] Signal transduction mechanisms	RPPL1	2	805-823	Y	11.6363	814	1	0.2	4	0.999956
gma-MIR1507b-p3_2ss2CT17GA	TTTCATTCCATACATCATC	XM_016323975.1	-	GO:0005524(ATP binding);GO:0005515(protein binding);GO:0006915(apoptosis);GO:0006952(defense response)	[T] Signal transduction mechanisms	RPPL1	2	814-832	Y	11.6363	823	1	0.2	4	0.999956
gma-MIR1507b-p3_2ss2CT17GA	TTTCATTCCATACATCATC	XM_016329182.1	-	GO:0005524(ATP binding);GO:0005515(protein binding);GO:0006915(apoptosis);GO:0006952(defense response)	[T] Signal transduction mechanisms	RPPL1	2	814-832	Y	71.2725	823	10	1.225	2	0.999787
gma-MIR1507b-p3_2ss2CT17GA	TTTCATTCCATACATCATC	XM_016324612.1	-	GO:0005524(ATP binding);GO:0005515(protein binding);GO:0006915(apoptosis);GO:0006952(defense response)	[T] Signal transduction mechanisms	RPPL1	2.5	784-802	Y	23.2726	793	4	0.4	2	0.999662
gma-MIR1507b-p3_2ss2CT17GA	TTTCATTCCATACATCATC	XM_016324603.1	-	GO:0005524(ATP binding);GO:0005515(protein binding);GO:0006915(apoptosis);GO:0006952(defense response)	[T] Signal transduction mechanisms	RPPL1	2.5	784-802	Y	23.2726	793	4	0.4	2	0.999662
gma-MIR1507b-p3_2ss2CT17GA	TTTCATTCCATACATCATC	XM_016324593.1	-	GO:0005524(ATP binding);GO:0005515(protein binding);GO:0006915(apoptosis);GO:0006952(defense response)	[T] Signal transduction mechanisms	RPPL1	2.5	784-802	Y	23.2726	793	4	0.4	2	0.999662
gma-MIR1507b-p3_2ss2CT17GA	TTTCATTCCATACATCATC	XM_016325686.1	-	GO:0005524(ATP binding);GO:0006915(apoptosis);GO:0006952(defense response)	[T] Signal transduction mechanisms	RGA3	3	844-862	Y	25.212	853	3	0.433333	2	0.999988
gma-MIR1507b-p3_2ss2CT17GA	TTTCATTCCATACATCATC	XM_016325715.1	-	GO:0005524(ATP binding);GO:0006915(apoptosis);GO:0006952(defense response)	[T] Signal transduction mechanisms	RGA1	3	889-907	Y	25.212	898	3	0.433333	2	0.999988
gma-MIR1507b-p3_2ss2CT17GA	TTTCATTCCATACATCATC	XM_016325707.1	-	GO:0005524(ATP binding);GO:0006915(apoptosis);GO:0006952(defense response)	[T] Signal transduction mechanisms	RGA1	3	889-907	Y	25.212	898	3	0.433333	2	0.999988
gma-MIR1507b-p3_2ss2CT17GA	TTTCATTCCATACATCATC	XM_016329177.1	-	GO:0005524(ATP binding);GO:0005515(protein binding);GO:0006915(apoptosis);GO:0006952(defense response)	[T] Signal transduction mechanisms	RPPL1	3	817-835	Y	71.2725	826	10	1.225	2	0.999988
gma-MIR1507b-p3_2ss2CT17GA	TTTCATTCCATACATCATC	XM_016329180.1	-	GO:0005524(ATP binding);GO:0005515(protein binding);GO:0006915(apoptosis);GO:0006952(defense response)	[T] Signal transduction mechanisms	RPPL1	3	811-829	Y	71.2725	820	10	1.225	2	0.999988
gma-MIR1507b-p3_2ss2CT17GA	TTTCATTCCATACATCATC	XM_016329179.1	-	GO:0005524(ATP binding);GO:0005515(protein binding);GO:0006915(apoptosis);GO:0006952(defense response)	[T] Signal transduction mechanisms	RPPL1	3	811-829	Y	71.2725	820	10	1.225	2	0.999988
gma-MIR1507b-p3_2ss2CT17GA	TTTCATTCCATACATCATC	XM_016329176.1	-	GO:0005524(ATP binding);GO:0005515(protein binding);GO:0006915(apoptosis);GO:0006952(defense response)	[T] Signal transduction mechanisms	RPPL1	3	817-835	Y	71.2725	826	10	1.225	2	0.999988
gma-MIR1507b-p3_2ss2CT17GA	TTTCATTCCATACATCATC	XM_016329510.1	-	GO:0005524(ATP binding);GO:0005515(protein binding);GO:0006915(apoptosis);GO:0006952(defense response)	[T] Signal transduction mechanisms	RPPL1	2.5	811-829	Y	23.2726	820	4	0.4	0	0.108346
gma-MIR1507b-p3_2ss2CT17GA	TTTCATTCCATACATCATC	XM_016329656.1	-	GO:0005524(ATP binding);GO:0005515(protein binding);GO:0006915(apoptosis);GO:0006952(defense response)	[T] Signal transduction mechanisms	RPPL1	2.5	286-304	Y	23.2726	295	4	0.4	1	0.0985565
gma-MIR1507b-p3_2ss2CT17GA	TTTCATTCCATACATCATC	XM_016331155.1	-	GO:0071013(catalytic step 2 spliceosome);GO:0016607(nuclear speck);GO:0005682(U5 snRNP);GO:0005515(protein binding);GO:0003723(RNA binding);GO:0000398(nuclear mRNA splicing, via spliceosome)	[A] RNA processing and modification	PRPF8	2.5	93-111	Y	58.1816	102	3	1	2	0.999662
gma-MIR1507b-p3_2ss2CT17GA	TTTCATTCCATACATCATC	XM_016329548.1	-	GO:0005524(ATP binding);GO:0006915(apoptosis);GO:0006952(defense response)	[T] Signal transduction mechanisms	RGA2	3	841-859	Y	25.212	850	3	0.433333	2	0.999988
gma-MIR1507b-p3_2ss2CT17GA	TTTCATTCCATACATCATC	XM_016329547.1	-	GO:0005524(ATP binding);GO:0006915(apoptosis);GO:0006952(defense response)	[T] Signal transduction mechanisms	RGA3	3	844-862	Y	5.81816	853	1	0.1	4	0.999999
gma-MIR1507b-p3_2ss2CT17GA	TTTCATTCCATACATCATC	XM_016329542.1	-	GO:0005524(ATP binding);GO:0006915(apoptosis);GO:0006952(defense response)	[T] Signal transduction mechanisms	RGA2	3	844-862	Y	5.81816	853	1	0.1	4	0.999999
gma-MIR1507b-p3_2ss2CT17GA	TTTCATTCCATACATCATC	XM_016330812.1	-	GO:0005524(ATP binding);GO:0005515(protein binding);GO:0006915(apoptosis);GO:0006952(defense response)	[T] Signal transduction mechanisms	RPPL1	3	826-844	Y	27.6363	835	4	0.475	2	0.999988
gma-MIR1507b-p3_2ss2CT17GA	TTTCATTCCATACATCATC	XM_016330826.1	-	GO:0005524(ATP binding);GO:0005515(protein binding);GO:0006915(apoptosis);GO:0006952(defense response)	[T] Signal transduction mechanisms	RPPL1	3	823-841	Y	71.2725	832	10	1.225	2	0.999988
gma-MIR1507b-p3_2ss2CT17GA	TTTCATTCCATACATCATC	XM_016330770.1	-	GO:0005524(ATP binding);GO:0005515(protein binding);GO:0006915(apoptosis);GO:0006952(defense response)	[T] Signal transduction mechanisms	RPPL1	3.5	694-712	Y	4130.89	703	71	71	0	0.0908725
gma-MIR1507b-p3_2ss2CT17GA	TTTCATTCCATACATCATC	XM_016329512.1	-	GO:0005524(ATP binding);GO:0005515(protein binding);GO:0006915(apoptosis);GO:0006952(defense response)	[T] Signal transduction mechanisms	RPPL1	3.5	799-817	Y	23.2726	808	4	0.4	2	0.998694
gma-MIR1507b-p3_2ss2CT17GA	TTTCATTCCATACATCATC	XM_016329466.1	-	GO:0005524(ATP binding);GO:0006915(apoptosis);GO:0006952(defense response)	[T] Signal transduction mechanisms	At3g14460	3.5	460-478	Y	23.2726	469	4	0.4	2	0.998694
gma-MIR1507b-p3_2ss2CT17GA	TTTCATTCCATACATCATC	XM_016329549.1	-	GO:0005524(ATP binding);GO:0006915(apoptosis);GO:0006952(defense response)	[T] Signal transduction mechanisms	RGA3	3.5	844-862	Y	25.212	853	3	0.433333	2	0.998694
gma-MIR1507b-p3_2ss2CT17GA	TTTCATTCCATACATCATC	XM_016346779.1	-	-	-	At3g02930	4	2188-2206	Y	87.2724	2197	3	1.5	2	1
gma-MIR1507b-p3_2ss2CT17GA	TTTCATTCCATACATCATC	XM_016349506.1	-	GO:0005524(ATP binding);GO:0006915(apoptosis);GO:0006952(defense response)	[T] Signal transduction mechanisms	RGA2	1.5	880-898	Y	58.1816	889	4	1	0	0.0763219
gma-MIR1507b-p3_2ss2CT17GA	TTTCATTCCATACATCATC	XM_016349505.1	-	GO:0005524(ATP binding);GO:0006915(apoptosis);GO:0006952(defense response)	[T] Signal transduction mechanisms	RGA2	1.5	877-895	Y	58.1816	886	4	1	0	0.0763219
gma-MIR1507b-p3_2ss2CT17GA	TTTCATTCCATACATCATC	XM_016349507.1	-	GO:0005524(ATP binding);GO:0006915(apoptosis);GO:0006952(defense response)	[T] Signal transduction mechanisms	RGA2	1.5	877-895	Y	58.1816	886	4	1	2	0.99605
gma-MIR1507b-p3_2ss2CT17GA	TTTCATTCCATACATCATC	XM_016349508.1	-	GO:0005524(ATP binding);GO:0006915(apoptosis);GO:0006952(defense response)	[T] Signal transduction mechanisms	RGA2	1.5	877-895	Y	58.1816	886	4	1	2	0.99605
gma-MIR1507b-p3_2ss2CT17GA	TTTCATTCCATACATCATC	XM_016349510.1	protein-serine/threonine kinase	GO:0005524(ATP binding);GO:0006915(apoptosis);GO:0006952(defense response)	[T] Signal transduction mechanisms	RGA3	1.5	796-814	Y	95.03	805	9	1.63333	0	0.0763219
gma-MIR1507b-p3_2ss2CT17GA	TTTCATTCCATACATCATC	XM_016349504.1	-	GO:0005524(ATP binding);GO:0006915(apoptosis);GO:0006952(defense response)	[T] Signal transduction mechanisms	RGA3	1.5	874-892	Y	95.03	883	9	1.63333	0	0.0763219
gma-MIR1507b-p3_2ss2CT17GA	TTTCATTCCATACATCATC	XM_016349509.1	protein-serine/threonine kinase	GO:0005524(ATP binding);GO:0006915(apoptosis);GO:0006952(defense response)	[T] Signal transduction mechanisms	RGA3	1.5	871-889	Y	95.03	880	9	1.63333	0	0.0763219
gma-miR1511	AACCAGGCTCTGATACCATG	XM_016114447.1	putative ABC transport system permease protein	GO:0016021(integral to membrane);GO:0005886(plasma membrane);GO:0010044(response to aluminum ion)	-	ALS3	4	288-307	Y	174.545	298	6	3	0	0.0274046
gma-miR1511	AACCAGGCTCTGATACCATG	XM_016352512.1	putative ABC transport system permease protein	GO:0016021(integral to membrane);GO:0005886(plasma membrane);GO:0010044(response to aluminum ion)	-	ALS3	4	288-307	Y	174.545	298	6	3	0	0.0274046
gma-miR1511_L-3R+1	CAGGCTCTGATACCATGA	XM_016081531.1	-	GO:0016021(integral to membrane);GO:0005886(plasma membrane);GO:0005524(ATP binding);GO:0004674(protein serine/threonine kinase activity);GO:0046777(protein autophosphorylation)	[T] Signal transduction mechanisms	PERK1	4	224-241	Y	596.361	232	42	10.25	3	0.687642
gma-miR1511_L-3R+1	CAGGCTCTGATACCATGA	XM_016081530.1	-	GO:0016021(integral to membrane);GO:0005886(plasma membrane);GO:0005524(ATP binding);GO:0004674(protein serine/threonine kinase activity);GO:0004872(receptor activity)	[T] Signal transduction mechanisms	PERK2	4	245-262	Y	596.361	253	42	10.25	3	0.687642
gma-miR1511_L-3R+1	CAGGCTCTGATACCATGA	XM_016081529.1	-	GO:0016021(integral to membrane);GO:0005886(plasma membrane);GO:0005524(ATP binding);GO:0004674(protein serine/threonine kinase activity);GO:0004872(receptor activity)	[T] Signal transduction mechanisms	PERK2	4	245-262	Y	596.361	253	42	10.25	3	0.687642
gma-miR1511_L-3R+1	CAGGCTCTGATACCATGA	XM_016081528.1	-	GO:0016021(integral to membrane);GO:0005886(plasma membrane);GO:0005524(ATP binding);GO:0004674(protein serine/threonine kinase activity);GO:0004872(receptor activity)	[T] Signal transduction mechanisms	PERK2	4	299-316	Y	596.361	307	42	10.25	3	0.687642
gma-miR1511_L-3R+1	CAGGCTCTGATACCATGA	XM_016316396.1	-	GO:0016021(integral to membrane);GO:0005886(plasma membrane);GO:0005524(ATP binding);GO:0004674(protein serine/threonine kinase activity);GO:0004872(receptor activity)	[T] Signal transduction mechanisms	PERK2	3.5	182-199	Y	1544.72	190	117	26.55	2	0.998979
gma-miR1511_L-3R+1	CAGGCTCTGATACCATGA	XM_016316395.1	-	GO:0016021(integral to membrane);GO:0005886(plasma membrane);GO:0005524(ATP binding);GO:0004674(protein serine/threonine kinase activity);GO:0004872(receptor activity)	[T] Signal transduction mechanisms	PERK2	3.5	182-199	Y	1544.72	190	117	26.55	2	0.998979
gma-miR1511_L-3R+1	CAGGCTCTGATACCATGA	XM_016316396.1	-	GO:0016021(integral to membrane);GO:0005886(plasma membrane);GO:0005524(ATP binding);GO:0004674(protein serine/threonine kinase activity);GO:0004872(receptor activity)	[T] Signal transduction mechanisms	PERK2	3.5	152-169	Y	1076.36	160	37	18.5	3	0.431169
gma-miR1511_L-3R+1	CAGGCTCTGATACCATGA	XM_016316395.1	-	GO:0016021(integral to membrane);GO:0005886(plasma membrane);GO:0005524(ATP binding);GO:0004674(protein serine/threonine kinase activity);GO:0004872(receptor activity)	[T] Signal transduction mechanisms	PERK2	3.5	152-169	Y	1076.36	160	37	18.5	3	0.431169
gma-miR1511_R+1_1	AACCAGGCTCTGATACCATGA	XM_016114447.1	putative ABC transport system permease protein	GO:0016021(integral to membrane);GO:0005886(plasma membrane);GO:0010044(response to aluminum ion)	-	ALS3	4	287-307	Y	174.545	298	6	3	0	0.0213803
gma-miR1511_R+1_1	AACCAGGCTCTGATACCATGA	XM_016352512.1	putative ABC transport system permease protein	GO:0016021(integral to membrane);GO:0005886(plasma membrane);GO:0010044(response to aluminum ion)	-	ALS3	4	287-307	Y	174.545	298	6	3	0	0.0213803
gma-miR1511_R+1_1ss7GA	AACCAGACTCTGATACCATGA	XM_016114447.1	putative ABC transport system permease protein	GO:0016021(integral to membrane);GO:0005886(plasma membrane);GO:0010044(response to aluminum ion)	-	ALS3	4	287-307	Y	174.545	298	6	3	0	0.0153187
gma-miR1511_R+1_1ss7GA	AACCAGACTCTGATACCATGA	XM_016352512.1	putative ABC transport system permease protein	GO:0016021(integral to membrane);GO:0005886(plasma membrane);GO:0010044(response to aluminum ion)	-	ALS3	4	287-307	Y	174.545	298	6	3	0	0.0153187
gma-miR1511_R-2	AACCAGGCTCTGATACCA	XM_016079957.1	outer membrane protein	GO:0031359(integral to chloroplast outer membrane);GO:0005774(vacuolar membrane);GO:0015450(P-P-bond-hydrolysis-driven protein transmembrane transporter activity);GO:0048598(embryonic morphogenesis);GO:0045036(protein targeting to chloroplast)	-	TOC75-3	4	2340-2356	Y	116.363	2348	4	2	2	1
gma-miR1511_R-2	AACCAGGCTCTGATACCA	XM_016095726.1	-	GO:0071013(catalytic step 2 spliceosome);GO:0005654(nucleoplasm);GO:0005682(U5 snRNP);GO:0005524(ATP binding);GO:0008026(ATP-dependent helicase activity);GO:0003676(nucleic acid binding);GO:0000354(cis assembly of pre-catalytic spliceosome)	[A] RNA processing and modification	SNRNP200	4	1547-1563	Y	8.31166	1554	1	0.142857	4	1
gma-miR1511_R-2	AACCAGGCTCTGATACCA	XM_016114447.1	putative ABC transport system permease protein	GO:0016021(integral to membrane);GO:0005886(plasma membrane);GO:0010044(response to aluminum ion)	-	ALS3	4	290-307	Y	174.545	298	6	3	0	0.237914
gma-miR1511_R-2	AACCAGGCTCTGATACCA	XM_016113845.1	-	GO:0071013(catalytic step 2 spliceosome);GO:0005654(nucleoplasm);GO:0005682(U5 snRNP);GO:0005524(ATP binding);GO:0008026(ATP-dependent helicase activity);GO:0003676(nucleic acid binding);GO:0000354(cis assembly of pre-catalytic spliceosome)	[A] RNA processing and modification	SNRNP200	4	497-513	Y	8.31166	504	1	0.142857	4	1
gma-miR1511_R-2	AACCAGGCTCTGATACCA	XM_016113988.1	-	GO:0071013(catalytic step 2 spliceosome);GO:0005654(nucleoplasm);GO:0005682(U5 snRNP);GO:0005524(ATP binding);GO:0008026(ATP-dependent helicase activity);GO:0003676(nucleic acid binding);GO:0000354(cis assembly of pre-catalytic spliceosome)	[A] RNA processing and modification	SNRNP200	4	1547-1563	Y	8.31166	1554	1	0.142857	4	1
gma-miR1511_R-2	AACCAGGCTCTGATACCA	XM_016113846.1	-	GO:0071013(catalytic step 2 spliceosome);GO:0005654(nucleoplasm);GO:0005682(U5 snRNP);GO:0005524(ATP binding);GO:0008026(ATP-dependent helicase activity);GO:0003676(nucleic acid binding);GO:0000354(cis assembly of pre-catalytic spliceosome)	[A] RNA processing and modification	SNRNP200	4	1703-1719	Y	8.31166	1710	1	0.142857	4	1
gma-miR1511_R-2	AACCAGGCTCTGATACCA	XM_016314923.1	outer membrane protein	GO:0031359(integral to chloroplast outer membrane);GO:0005774(vacuolar membrane);GO:0015450(P-P-bond-hydrolysis-driven protein transmembrane transporter activity);GO:0048598(embryonic morphogenesis);GO:0045036(protein targeting to chloroplast)	-	TOC75-3	4	2340-2356	Y	116.363	2348	4	2	2	1
gma-miR1511_R-2	AACCAGGCTCTGATACCA	XM_016329041.1	-	GO:0071013(catalytic step 2 spliceosome);GO:0005654(nucleoplasm);GO:0005682(U5 snRNP);GO:0005524(ATP binding);GO:0008026(ATP-dependent helicase activity);GO:0003676(nucleic acid binding);GO:0000354(cis assembly of pre-catalytic spliceosome)	[A] RNA processing and modification	SNRNP200	4	1547-1563	Y	8.31166	1554	1	0.142857	4	1
gma-miR1511_R-2	AACCAGGCTCTGATACCA	XM_016332096.1	-	GO:0005634(nucleus);GO:0003677(DNA binding);GO:0003950(NAD+ ADP-ribosyltransferase activity);GO:0006471(protein ADP-ribosylation)	[K] Transcription ;[L] Replication, recombination and repair ;[O] Posttranslational modification, protein turnover, chaperones	PARP3	4	743-761	Y	116.363	751	2	2	2	1
gma-miR1511_R-2	AACCAGGCTCTGATACCA	XM_016352512.1	putative ABC transport system permease protein	GO:0016021(integral to membrane);GO:0005886(plasma membrane);GO:0010044(response to aluminum ion)	-	ALS3	4	290-307	Y	174.545	298	6	3	0	0.237914
gma-miR1511_R-2	AACCAGGCTCTGATACCA	XM_016350468.1	-	GO:0071013(catalytic step 2 spliceosome);GO:0071011(precatalytic spliceosome);GO:0005524(ATP binding);GO:0008026(ATP-dependent helicase activity);GO:0003676(nucleic acid binding);GO:0007067(mitosis);GO:0000398(nuclear mRNA splicing, via spliceosome);GO:0000381(regulation of alternative nuclear mRNA splicing, via spliceosome)	[A] RNA processing and modification	CG5931	4	443-459	Y	8.31166	450	1	0.142857	4	1
gma-miR1511_R-2	AACCAGGCTCTGATACCA	XM_016349468.1	-	GO:0071013(catalytic step 2 spliceosome);GO:0005654(nucleoplasm);GO:0005682(U5 snRNP);GO:0005524(ATP binding);GO:0008026(ATP-dependent helicase activity);GO:0003676(nucleic acid binding);GO:0000354(cis assembly of pre-catalytic spliceosome)	[A] RNA processing and modification	SNRNP200	4	1553-1569	Y	8.31166	1560	1	0.142857	4	1
gma-miR1511_R+2_1	AACCAGGCTCTGATACCATGAA	XM_016114447.1	putative ABC transport system permease protein	GO:0016021(integral to membrane);GO:0005886(plasma membrane);GO:0010044(response to aluminum ion)	-	ALS3	4	286-307	Y	174.545	298	6	3	0	0.00615588
gma-miR1511_R+2_1	AACCAGGCTCTGATACCATGAA	XM_016352512.1	putative ABC transport system permease protein	GO:0016021(integral to membrane);GO:0005886(plasma membrane);GO:0010044(response to aluminum ion)	-	ALS3	4	286-307	Y	174.545	298	6	3	0	0.00615588
gma-miR1511_R-2_1ss14TC	AACCAGGCTCTGACACCA	XM_016079957.1	outer membrane protein	GO:0031359(integral to chloroplast outer membrane);GO:0005774(vacuolar membrane);GO:0015450(P-P-bond-hydrolysis-driven protein transmembrane transporter activity);GO:0048598(embryonic morphogenesis);GO:0045036(protein targeting to chloroplast)	-	TOC75-3	4	2340-2356	Y	116.363	2348	4	2	2	1
gma-miR1511_R-2_1ss14TC	AACCAGGCTCTGACACCA	XM_016095726.1	-	GO:0071013(catalytic step 2 spliceosome);GO:0005654(nucleoplasm);GO:0005682(U5 snRNP);GO:0005524(ATP binding);GO:0008026(ATP-dependent helicase activity);GO:0003676(nucleic acid binding);GO:0000354(cis assembly of pre-catalytic spliceosome)	[A] RNA processing and modification	SNRNP200	4	1547-1563	Y	8.31166	1554	1	0.142857	4	1
gma-miR1511_R-2_1ss14TC	AACCAGGCTCTGACACCA	XM_016113845.1	-	GO:0071013(catalytic step 2 spliceosome);GO:0005654(nucleoplasm);GO:0005682(U5 snRNP);GO:0005524(ATP binding);GO:0008026(ATP-dependent helicase activity);GO:0003676(nucleic acid binding);GO:0000354(cis assembly of pre-catalytic spliceosome)	[A] RNA processing and modification	SNRNP200	4	497-513	Y	8.31166	504	1	0.142857	4	1
gma-miR1511_R-2_1ss14TC	AACCAGGCTCTGACACCA	XM_016113988.1	-	GO:0071013(catalytic step 2 spliceosome);GO:0005654(nucleoplasm);GO:0005682(U5 snRNP);GO:0005524(ATP binding);GO:0008026(ATP-dependent helicase activity);GO:0003676(nucleic acid binding);GO:0000354(cis assembly of pre-catalytic spliceosome)	[A] RNA processing and modification	SNRNP200	4	1547-1563	Y	8.31166	1554	1	0.142857	4	1
gma-miR1511_R-2_1ss14TC	AACCAGGCTCTGACACCA	XM_016113846.1	-	GO:0071013(catalytic step 2 spliceosome);GO:0005654(nucleoplasm);GO:0005682(U5 snRNP);GO:0005524(ATP binding);GO:0008026(ATP-dependent helicase activity);GO:0003676(nucleic acid binding);GO:0000354(cis assembly of pre-catalytic spliceosome)	[A] RNA processing and modification	SNRNP200	4	1703-1719	Y	8.31166	1710	1	0.142857	4	1
gma-miR1511_R-2_1ss14TC	AACCAGGCTCTGACACCA	XM_016314923.1	outer membrane protein	GO:0031359(integral to chloroplast outer membrane);GO:0005774(vacuolar membrane);GO:0015450(P-P-bond-hydrolysis-driven protein transmembrane transporter activity);GO:0048598(embryonic morphogenesis);GO:0045036(protein targeting to chloroplast)	-	TOC75-3	4	2340-2356	Y	116.363	2348	4	2	2	1
gma-miR1511_R-2_1ss14TC	AACCAGGCTCTGACACCA	XM_016329041.1	-	GO:0071013(catalytic step 2 spliceosome);GO:0005654(nucleoplasm);GO:0005682(U5 snRNP);GO:0005524(ATP binding);GO:0008026(ATP-dependent helicase activity);GO:0003676(nucleic acid binding);GO:0000354(cis assembly of pre-catalytic spliceosome)	[A] RNA processing and modification	SNRNP200	4	1547-1563	Y	8.31166	1554	1	0.142857	4	1
gma-miR1511_R-2_1ss14TC	AACCAGGCTCTGACACCA	XM_016333833.1	UDP-glucuronate 4-epimerase	GO:0032580(Golgi cisterna membrane);GO:0016021(integral to membrane);GO:0050662(coenzyme binding);GO:0050378(UDP-glucuronate 4-epimerase activity);GO:0005975(carbohydrate metabolic process);GO:0044237(cellular metabolic process)	[M] Cell wall/membrane/envelope biogenesis	GAE5	4	1103-1119	Y	29.0908	1111	1	0.5	4	1
gma-miR1511_R-2_1ss14TC	AACCAGGCTCTGACACCA	XM_016350468.1	-	GO:0071013(catalytic step 2 spliceosome);GO:0071011(precatalytic spliceosome);GO:0005524(ATP binding);GO:0008026(ATP-dependent helicase activity);GO:0003676(nucleic acid binding);GO:0007067(mitosis);GO:0000398(nuclear mRNA splicing, via spliceosome);GO:0000381(regulation of alternative nuclear mRNA splicing, via spliceosome)	[A] RNA processing and modification	CG5931	4	443-459	Y	8.31166	450	1	0.142857	4	1
gma-miR1511_R-2_1ss14TC	AACCAGGCTCTGACACCA	XM_016349468.1	-	GO:0071013(catalytic step 2 spliceosome);GO:0005654(nucleoplasm);GO:0005682(U5 snRNP);GO:0005524(ATP binding);GO:0008026(ATP-dependent helicase activity);GO:0003676(nucleic acid binding);GO:0000354(cis assembly of pre-catalytic spliceosome)	[A] RNA processing and modification	SNRNP200	4	1553-1569	Y	8.31166	1560	1	0.142857	4	1
gma-miR156a	TGACAGAAGAGAGTGAGCAC	XM_016088253.1	-	GO:0005634(nucleus);GO:0003677(DNA binding);GO:0046872(metal ion binding);GO:0006355(regulation of transcription, DNA-dependent);GO:0006351(transcription, DNA-dependent)	-	SPL6	1	1061-1080	Y	38.7877	1071	4	0.666667	2	0.999979
gma-miR156a	TGACAGAAGAGAGTGAGCAC	XM_016088245.1	-	GO:0005634(nucleus);GO:0003677(DNA binding);GO:0046872(metal ion binding);GO:0006355(regulation of transcription, DNA-dependent);GO:0006351(transcription, DNA-dependent)	-	SPL6	1	1103-1122	Y	38.7877	1113	4	0.666667	2	0.999979
gma-miR156a	TGACAGAAGAGAGTGAGCAC	XM_016088237.1	-	GO:0005634(nucleus);GO:0003677(DNA binding);GO:0046872(metal ion binding);GO:0006355(regulation of transcription, DNA-dependent);GO:0006351(transcription, DNA-dependent)	-	SPL6	1	1109-1128	Y	38.7877	1119	4	0.666667	2	0.999979
gma-miR156a	TGACAGAAGAGAGTGAGCAC	XM_016090387.1	-	GO:0005634(nucleus);GO:0003677(DNA binding);GO:0046872(metal ion binding);GO:0006355(regulation of transcription, DNA-dependent);GO:0006351(transcription, DNA-dependent)	-	SPL6	1	1199-1218	Y	174.545	1209	6	3	2	0.999979
gma-miR156a	TGACAGAAGAGAGTGAGCAC	XM_016100122.1	-	-	-	SPL13A	1	953-972	Y	58.1816	963	5	1	2	0.999979
gma-miR156a	TGACAGAAGAGAGTGAGCAC	XM_016100123.1	-	-	-	SPL13A	1	953-972	Y	58.1816	963	5	1	2	0.999979
gma-miR156a	TGACAGAAGAGAGTGAGCAC	XM_016102908.1	-	GO:0005634(nucleus);GO:0003677(DNA binding);GO:0046872(metal ion binding);GO:0006355(regulation of transcription, DNA-dependent);GO:0006351(transcription, DNA-dependent)	-	SPL3	1	929-948	Y	34.909	939	3	0.6	2	0.999979
gma-miR156a	TGACAGAAGAGAGTGAGCAC	XM_016102906.1	-	GO:0005634(nucleus);GO:0003677(DNA binding);GO:0046872(metal ion binding);GO:0006355(regulation of transcription, DNA-dependent);GO:0006351(transcription, DNA-dependent)	-	SPL3	1	1058-1077	Y	34.909	1068	3	0.6	2	0.999979
gma-miR156a	TGACAGAAGAGAGTGAGCAC	XM_016102905.1	-	GO:0005634(nucleus);GO:0003677(DNA binding);GO:0046872(metal ion binding);GO:0006355(regulation of transcription, DNA-dependent);GO:0006351(transcription, DNA-dependent)	-	SPL3	1	1058-1077	Y	34.909	1068	3	0.6	2	0.999979
gma-miR156a	TGACAGAAGAGAGTGAGCAC	XM_016113869.1	-	GO:0005737(cytoplasm);GO:0005634(nucleus);GO:0003677(DNA binding);GO:0046872(metal ion binding);GO:0048366(leaf development);GO:2000025(regulation of leaf formation);GO:0006355(regulation of transcription, DNA-dependent);GO:0006351(transcription, DNA-dependent);GO:0010228(vegetative to reproductive phase transition of meristem)	-	SPL9	1	635-654	Y	145.454	645	5	2.5	0	0.143425
gma-miR156a	TGACAGAAGAGAGTGAGCAC	XM_016115819.1	-	GO:0005634(nucleus);GO:0003677(DNA binding);GO:0046872(metal ion binding);GO:0006355(regulation of transcription, DNA-dependent);GO:0006351(transcription, DNA-dependent)	-	SPL18	3	824-843	Y	87.2724	834	3	1.5	2	0.425005
gma-miR156a	TGACAGAAGAGAGTGAGCAC	XM_016306738.1	-	GO:0005634(nucleus);GO:0003677(DNA binding);GO:0046872(metal ion binding);GO:0006355(regulation of transcription, DNA-dependent);GO:0006351(transcription, DNA-dependent)	-	SPL18	3	824-843	Y	87.2724	834	3	1.5	2	0.425005
gma-miR156a	TGACAGAAGAGAGTGAGCAC	XM_016324670.1	-	GO:0005634(nucleus);GO:0003677(DNA binding);GO:0046872(metal ion binding);GO:0006355(regulation of transcription, DNA-dependent);GO:0006351(transcription, DNA-dependent)	-	SPL6	1	1199-1218	Y	174.545	1209	6	3	2	0.999979
gma-miR156a	TGACAGAAGAGAGTGAGCAC	XM_016334078.1	-	-	-	SPL13A	1	953-972	Y	58.1816	963	5	1	2	0.999979
gma-miR156a	TGACAGAAGAGAGTGAGCAC	XM_016334079.1	-	-	-	SPL13A	1	953-972	Y	58.1816	963	5	1	2	0.999979
gma-miR156a	TGACAGAAGAGAGTGAGCAC	XM_016334080.1	-	-	-	SPL13A	1	953-972	Y	58.1816	963	5	1	2	0.999979
gma-miR156a	TGACAGAAGAGAGTGAGCAC	XM_016338293.1	-	GO:0005634(nucleus);GO:0003677(DNA binding);GO:0046872(metal ion binding);GO:0006355(regulation of transcription, DNA-dependent);GO:0006351(transcription, DNA-dependent)	-	SPL6	1	1076-1095	Y	38.7877	1086	4	0.666667	2	0.999979
gma-miR156a	TGACAGAAGAGAGTGAGCAC	XM_016338284.1	-	GO:0005634(nucleus);GO:0003677(DNA binding);GO:0046872(metal ion binding);GO:0006355(regulation of transcription, DNA-dependent);GO:0006351(transcription, DNA-dependent)	-	SPL6	1	1118-1137	Y	38.7877	1128	4	0.666667	2	0.999979
gma-miR156a	TGACAGAAGAGAGTGAGCAC	XM_016338275.1	-	GO:0005634(nucleus);GO:0003677(DNA binding);GO:0046872(metal ion binding);GO:0006355(regulation of transcription, DNA-dependent);GO:0006351(transcription, DNA-dependent)	-	SPL6	1	1124-1143	Y	38.7877	1134	4	0.666667	2	0.999979
gma-miR156a	TGACAGAAGAGAGTGAGCAC	XM_016341476.1	-	GO:0005634(nucleus);GO:0003677(DNA binding);GO:0046872(metal ion binding);GO:0006355(regulation of transcription, DNA-dependent);GO:0006351(transcription, DNA-dependent)	-	SPL3	1	929-948	Y	34.909	939	3	0.6	2	0.999979
gma-miR156a	TGACAGAAGAGAGTGAGCAC	XM_016341475.1	-	GO:0005634(nucleus);GO:0003677(DNA binding);GO:0046872(metal ion binding);GO:0006355(regulation of transcription, DNA-dependent);GO:0006351(transcription, DNA-dependent)	-	SPL3	1	1058-1077	Y	34.909	1068	3	0.6	2	0.999979
gma-miR156a	TGACAGAAGAGAGTGAGCAC	XM_016347433.1	-	GO:0005634(nucleus);GO:0003677(DNA binding);GO:0046872(metal ion binding);GO:0006355(regulation of transcription, DNA-dependent);GO:0006351(transcription, DNA-dependent)	-	SPL6	1	986-1005	Y	87.2724	996	3	1.5	0	0.143425
gma-miR156a	TGACAGAAGAGAGTGAGCAC	XM_016347432.1	-	GO:0005634(nucleus);GO:0003677(DNA binding);GO:0046872(metal ion binding);GO:0006355(regulation of transcription, DNA-dependent);GO:0006351(transcription, DNA-dependent)	-	SPL6	1	986-1005	Y	87.2724	996	3	1.5	0	0.143425
gma-miR156a	TGACAGAAGAGAGTGAGCAC	XM_016351960.1	-	GO:0005737(cytoplasm);GO:0005634(nucleus);GO:0003677(DNA binding);GO:0046872(metal ion binding);GO:0048366(leaf development);GO:2000025(regulation of leaf formation);GO:0006355(regulation of transcription, DNA-dependent);GO:0006351(transcription, DNA-dependent);GO:0010228(vegetative to reproductive phase transition of meristem)	-	SPL9	1	752-771	Y	145.454	762	5	2.5	0	0.143425
gma-miR156a_L-1_1ss11GA	GACAGAAGAAAGTGAGCAC	XM_016113175.1	-	-	-	At3g28050	4	778-795	Y	19.3939	787	1	0.333333	4	1
gma-miR156a_L-1_1ss11GA	GACAGAAGAAAGTGAGCAC	XM_016113168.1	-	-	-	At3g28050	4	805-822	Y	19.3939	814	1	0.333333	4	1
gma-miR156a_L-1_1ss11GA	GACAGAAGAAAGTGAGCAC	XM_016336118.1	-	-	-	At3g28050	4	778-795	Y	19.3939	787	1	0.333333	4	1
gma-miR156a_L-1_1ss11GA	GACAGAAGAAAGTGAGCAC	XM_016348783.1	tubulin beta	GO:0005737(cytoplasm);GO:0016020(membrane);GO:0005874(microtubule);GO:0005525(GTP binding);GO:0003924(GTPase activity);GO:0005515(protein binding);GO:0005198(structural molecule activity);GO:0007018(microtubule-based movement);GO:0051258(protein polymerization);GO:0009651(response to salt stress)	[Z] Cytoskeleton	TUBB8	3.5	490-507	Y	58.1816	499	2	1	3	0.23044
gma-miR156a_L+2	TCTGACAGAAGAGAGTGAGCAC	XM_016100123.1	-	-	-	SPL13A	4	953-974	Y	23.2726	965	2	0.4	2	0.995393
gma-miR156a_L+2	TCTGACAGAAGAGAGTGAGCAC	XM_016100122.1	-	-	-	SPL13A	4	953-974	Y	23.2726	965	2	0.4	2	0.995393
gma-miR156a_L+2	TCTGACAGAAGAGAGTGAGCAC	XM_016334078.1	-	-	-	SPL13A	4	953-974	Y	23.2726	965	2	0.4	2	0.995393
gma-miR156a_L+2	TCTGACAGAAGAGAGTGAGCAC	XM_016334079.1	-	-	-	SPL13A	4	953-974	Y	23.2726	965	2	0.4	2	0.995393
gma-miR156a_L+2	TCTGACAGAAGAGAGTGAGCAC	XM_016334080.1	-	-	-	SPL13A	4	953-974	Y	23.2726	965	2	0.4	2	0.995393
gma-MIR156e-p5_2ss16CT19CT_1	TCTGTCATCATCCTTTTCTCT	XM_016087865.1	syntaxin 1B/2/3	GO:0009504(cell plate);GO:0012505(endomembrane system);GO:0016021(integral to membrane);GO:0009524(phragmoplast);GO:0005886(plasma membrane);GO:0009506(plasmodesma);GO:0005484(SNAP receptor activity);GO:0007049(cell cycle);GO:0051301(cell division);GO:0006886(intracellular protein transport);GO:0016192(vesicle-mediated transport)	[U] Intracellular trafficking, secretion, and vesicular transport	KN	3	476-497	Y	87.2724	488	6	1.5	2	0.917113
gma-MIR156e-p5_2ss16CT19CT_1	TCTGTCATCATCCTTTTCTCT	XM_016086988.1	syntaxin 1B/2/3	GO:0009504(cell plate);GO:0012505(endomembrane system);GO:0016021(integral to membrane);GO:0009524(phragmoplast);GO:0005886(plasma membrane);GO:0009506(plasmodesma);GO:0005484(SNAP receptor activity);GO:0007049(cell cycle);GO:0051301(cell division);GO:0006886(intracellular protein transport);GO:0016192(vesicle-mediated transport)	[U] Intracellular trafficking, secretion, and vesicular transport	KN	3	476-497	Y	87.2724	488	6	1.5	2	0.917113
gma-MIR156e-p5_2ss16CT19CT_1	TCTGTCATCATCCTTTTCTCT	XM_016324163.1	syntaxin 1B/2/3	GO:0009504(cell plate);GO:0012505(endomembrane system);GO:0016021(integral to membrane);GO:0009524(phragmoplast);GO:0005886(plasma membrane);GO:0009506(plasmodesma);GO:0005484(SNAP receptor activity);GO:0007049(cell cycle);GO:0051301(cell division);GO:0006886(intracellular protein transport);GO:0016192(vesicle-mediated transport)	[U] Intracellular trafficking, secretion, and vesicular transport	KN	3	476-497	Y	87.2724	488	6	1.5	2	0.917113
gma-MIR156e-p5_2ss16CT19CT_1	TCTGTCATCATCCTTTTCTCT	XM_016330673.1	syntaxin 1B/2/3	GO:0009504(cell plate);GO:0012505(endomembrane system);GO:0016021(integral to membrane);GO:0009524(phragmoplast);GO:0005886(plasma membrane);GO:0009506(plasmodesma);GO:0005484(SNAP receptor activity);GO:0007049(cell cycle);GO:0051301(cell division);GO:0006886(intracellular protein transport);GO:0016192(vesicle-mediated transport)	[U] Intracellular trafficking, secretion, and vesicular transport	KN	2.5	536-557	Y	87.2724	548	6	1.5	2	0.264674
gma-MIR156e-p5_2ss16CT19CT_2	TCTGTCATCATCCTTTTCTCTC	XM_016086988.1	syntaxin 1B/2/3	GO:0009504(cell plate);GO:0012505(endomembrane system);GO:0016021(integral to membrane);GO:0009524(phragmoplast);GO:0005886(plasma membrane);GO:0009506(plasmodesma);GO:0005484(SNAP receptor activity);GO:0007049(cell cycle);GO:0051301(cell division);GO:0006886(intracellular protein transport);GO:0016192(vesicle-mediated transport)	[U] Intracellular trafficking, secretion, and vesicular transport	KN	4	475-497	Y	87.2724	488	6	1.5	2	0.994287
gma-MIR156e-p5_2ss16CT19CT_2	TCTGTCATCATCCTTTTCTCTC	XM_016087865.1	syntaxin 1B/2/3	GO:0009504(cell plate);GO:0012505(endomembrane system);GO:0016021(integral to membrane);GO:0009524(phragmoplast);GO:0005886(plasma membrane);GO:0009506(plasmodesma);GO:0005484(SNAP receptor activity);GO:0007049(cell cycle);GO:0051301(cell division);GO:0006886(intracellular protein transport);GO:0016192(vesicle-mediated transport)	[U] Intracellular trafficking, secretion, and vesicular transport	KN	4	475-497	Y	87.2724	488	6	1.5	2	0.994287
gma-MIR156e-p5_2ss16CT19CT_2	TCTGTCATCATCCTTTTCTCTC	XM_016115878.1	-	-	-	TPLATE	4	3304-3324	Y	29.0908	3315	1	0.5	4	0.99782
gma-MIR156e-p5_2ss16CT19CT_2	TCTGTCATCATCCTTTTCTCTC	XM_016306782.1	-	-	-	TPLATE	4	3304-3324	Y	29.0908	3315	1	0.5	4	0.99782
gma-MIR156e-p5_2ss16CT19CT_2	TCTGTCATCATCCTTTTCTCTC	XM_016324163.1	syntaxin 1B/2/3	GO:0009504(cell plate);GO:0012505(endomembrane system);GO:0016021(integral to membrane);GO:0009524(phragmoplast);GO:0005886(plasma membrane);GO:0009506(plasmodesma);GO:0005484(SNAP receptor activity);GO:0007049(cell cycle);GO:0051301(cell division);GO:0006886(intracellular protein transport);GO:0016192(vesicle-mediated transport)	[U] Intracellular trafficking, secretion, and vesicular transport	KN	4	475-497	Y	87.2724	488	6	1.5	2	0.994287
gma-MIR156e-p5_2ss16CT19CT_2	TCTGTCATCATCCTTTTCTCTC	XM_016330673.1	syntaxin 1B/2/3	GO:0009504(cell plate);GO:0012505(endomembrane system);GO:0016021(integral to membrane);GO:0009524(phragmoplast);GO:0005886(plasma membrane);GO:0009506(plasmodesma);GO:0005484(SNAP receptor activity);GO:0007049(cell cycle);GO:0051301(cell division);GO:0006886(intracellular protein transport);GO:0016192(vesicle-mediated transport)	[U] Intracellular trafficking, secretion, and vesicular transport	KN	3.5	535-557	Y	87.2724	548	6	1.5	2	0.521863
gma-miR160a-5p	TGCCTGGCTCCCTGTATGCCA	XM_016080277.1	-	GO:0005634(nucleus);GO:0003677(DNA binding);GO:0046983(protein dimerization activity);GO:0009734(auxin mediated signaling pathway);GO:0006355(regulation of transcription, DNA-dependent);GO:0006351(transcription, DNA-dependent)	-	ARF18	1	1344-1364	Y	6661.79	1355	458	114.5	0	0.0502957
gma-miR160a-5p	TGCCTGGCTCCCTGTATGCCA	XM_016080276.1	-	GO:0005634(nucleus);GO:0003677(DNA binding);GO:0046983(protein dimerization activity);GO:0009734(auxin mediated signaling pathway);GO:0006355(regulation of transcription, DNA-dependent);GO:0006351(transcription, DNA-dependent)	-	ARF18	1	1344-1364	Y	6661.79	1355	458	114.5	0	0.0502957
gma-miR160a-5p	TGCCTGGCTCCCTGTATGCCA	XM_016079133.1	-	GO:0005634(nucleus);GO:0003677(DNA binding);GO:0048830(adventitious root development);GO:0009653(anatomical structure morphogenesis);GO:0009734(auxin mediated signaling pathway);GO:0006355(regulation of transcription, DNA-dependent);GO:0006351(transcription, DNA-dependent)	-	ARF17	1.5	1335-1355	Y	58.1816	1346	2	1	1	0.018973
gma-miR160a-5p	TGCCTGGCTCCCTGTATGCCA	XM_016089130.1	-	GO:0005634(nucleus);GO:0003677(DNA binding);GO:0048830(adventitious root development);GO:0009653(anatomical structure morphogenesis);GO:0009734(auxin mediated signaling pathway);GO:0006355(regulation of transcription, DNA-dependent);GO:0006351(transcription, DNA-dependent)	-	ARF17	0.5	1194-1214	Y	1949.08	1205	67	33.5	0	0.0304028
gma-miR160a-5p	TGCCTGGCTCCCTGTATGCCA	XM_016087143.1	-	GO:0005634(nucleus);GO:0003677(DNA binding);GO:0046983(protein dimerization activity);GO:0009734(auxin mediated signaling pathway);GO:0051301(cell division);GO:0007389(pattern specification process);GO:0006355(regulation of transcription, DNA-dependent);GO:0048829(root cap development);GO:0006351(transcription, DNA-dependent)	-	ARF16	1	1203-1223	Y	11888.4	1214	613	204.333	0	0.0502957
gma-miR160a-5p	TGCCTGGCTCCCTGTATGCCA	XM_016096917.1	RAV-like factor	GO:0005634(nucleus);GO:0003677(DNA binding);GO:0046983(protein dimerization activity);GO:0009738(abscisic acid mediated signaling pathway);GO:0009734(auxin mediated signaling pathway);GO:0051301(cell division);GO:0048589(developmental growth);GO:0010154(fruit development);GO:0048366(leaf development);GO:0007389(pattern specification process);GO:0048441(petal development);GO:0031540(regulation of …	-	ARF10	4	1344-1364	Y	8843.6	1355	304	152	0	0.0122739
gma-miR160a-5p	TGCCTGGCTCCCTGTATGCCA	XM_016112419.1	-	GO:0005634(nucleus);GO:0003677(DNA binding);GO:0046983(protein dimerization activity);GO:0009734(auxin mediated signaling pathway);GO:0006355(regulation of transcription, DNA-dependent);GO:0006351(transcription, DNA-dependent)	-	ARF18	1	1257-1277	Y	959.997	1268	33	16.5	0	0.0502957
gma-miR160a-5p	TGCCTGGCTCCCTGTATGCCA	XM_016309746.1	-	GO:0005634(nucleus);GO:0003677(DNA binding);GO:0048830(adventitious root development);GO:0009653(anatomical structure morphogenesis);GO:0009734(auxin mediated signaling pathway);GO:0006355(regulation of transcription, DNA-dependent);GO:0006351(transcription, DNA-dependent)	-	ARF17	1.5	1368-1388	Y	58.1816	1379	2	1	1	0.018973
gma-miR160a-5p	TGCCTGGCTCCCTGTATGCCA	XM_016314220.1	-	GO:0005634(nucleus);GO:0003677(DNA binding);GO:0046983(protein dimerization activity);GO:0009734(auxin mediated signaling pathway);GO:0006355(regulation of transcription, DNA-dependent);GO:0006351(transcription, DNA-dependent)	-	ARF18	1	1338-1358	Y	6661.79	1349	458	114.5	0	0.0502957
gma-miR160a-5p	TGCCTGGCTCCCTGTATGCCA	XM_016314219.1	-	GO:0005634(nucleus);GO:0003677(DNA binding);GO:0046983(protein dimerization activity);GO:0009734(auxin mediated signaling pathway);GO:0006355(regulation of transcription, DNA-dependent);GO:0006351(transcription, DNA-dependent)	-	ARF18	1	1338-1358	Y	6661.79	1349	458	114.5	0	0.0502957
gma-miR160a-5p	TGCCTGGCTCCCTGTATGCCA	XM_016321742.1	-	GO:0005634(nucleus);GO:0003677(DNA binding);GO:0046983(protein dimerization activity);GO:0009734(auxin mediated signaling pathway);GO:0051301(cell division);GO:0007389(pattern specification process);GO:0006355(regulation of transcription, DNA-dependent);GO:0048829(root cap development);GO:0006351(transcription, DNA-dependent)	-	ARF16	1	1239-1259	Y	11917.5	1250	614	204.833	0	0.0502957
gma-miR160a-5p	TGCCTGGCTCCCTGTATGCCA	XM_016321741.1	-	GO:0005634(nucleus);GO:0003677(DNA binding);GO:0046983(protein dimerization activity);GO:0009734(auxin mediated signaling pathway);GO:0006355(regulation of transcription, DNA-dependent);GO:0006351(transcription, DNA-dependent)	-	ARF8	1	1269-1289	Y	11917.5	1280	614	204.833	0	0.0502957
gma-miR160a-5p	TGCCTGGCTCCCTGTATGCCA	XM_016326466.1	-	GO:0005634(nucleus);GO:0003677(DNA binding);GO:0048830(adventitious root development);GO:0009653(anatomical structure morphogenesis);GO:0009734(auxin mediated signaling pathway);GO:0006355(regulation of transcription, DNA-dependent);GO:0006351(transcription, DNA-dependent)	-	ARF17	0.5	1311-1331	Y	1949.08	1322	67	33.5	0	0.0304028
gma-miR160a-5p	TGCCTGGCTCCCTGTATGCCA	XM_016331954.1	-	GO:0005634(nucleus);GO:0003677(DNA binding);GO:0046983(protein dimerization activity);GO:0009738(abscisic acid mediated signaling pathway);GO:0009734(auxin mediated signaling pathway);GO:0051301(cell division);GO:0048589(developmental growth);GO:0010154(fruit development);GO:0048366(leaf development);GO:0007389(pattern specification process);GO:0048441(petal development);GO:0031540(regulation of …	-	ARF10	4	1353-1373	Y	8843.6	1364	304	152	0	0.0122739
gma-miR160a-5p	TGCCTGGCTCCCTGTATGCCA	XM_016349019.1	-	GO:0005634(nucleus);GO:0003677(DNA binding);GO:0046983(protein dimerization activity);GO:0009734(auxin mediated signaling pathway);GO:0006355(regulation of transcription, DNA-dependent);GO:0006351(transcription, DNA-dependent)	-	ARF18	1	1257-1277	Y	959.997	1268	33	16.5	0	0.0502957
gma-miR162a_R+1	TCGATAAACCTCTGCATCCAG	XM_016112809.1	endoribonuclease Dicer	GO:0010445(nuclear dicing body);GO:0005524(ATP binding);GO:0003677(DNA binding);GO:0003725(double-stranded RNA binding);GO:0004386(helicase activity);GO:0046872(metal ion binding);GO:0005515(protein binding);GO:0004525(ribonuclease III activity);GO:0000910(cytokinesis);GO:0009880(embryonic pattern specification);GO:0009908(flower development);GO:0035279(mRNA cleavage involved in gene silencing by…	[A] RNA processing and modification	DCL1	2	3250-3271	Y	1454.54	3261	50	25	0	0.0096565
gma-miR162a_R+1	TCGATAAACCTCTGCATCCAG	XM_016350326.1	endoribonuclease Dicer	GO:0010445(nuclear dicing body);GO:0005524(ATP binding);GO:0003677(DNA binding);GO:0003725(double-stranded RNA binding);GO:0004386(helicase activity);GO:0046872(metal ion binding);GO:0005515(protein binding);GO:0004525(ribonuclease III activity);GO:0000910(cytokinesis);GO:0009880(embryonic pattern specification);GO:0009908(flower development);GO:0035279(mRNA cleavage involved in gene silencing by…	[A] RNA processing and modification	DCL1	2	3076-3097	Y	1454.54	3087	50	25	0	0.0096565
gma-miR164a_R+3	TGGAGAAGCAGGGCACGTGCACCA	XM_016076787.1	-	GO:0005634(nucleus);GO:0003677(DNA binding);GO:0003700(sequence-specific DNA binding transcription factor activity);GO:0009734(auxin mediated signaling pathway);GO:0048527(lateral root development);GO:0010072(primary shoot apical meristem specification)	-	NAC021	4	617-640	Y	795.149	631	41	13.6667	0	0.0153187
gma-miR164a_R+3	TGGAGAAGCAGGGCACGTGCACCA	XM_016313734.1	-	-	-	-	4	299-322	Y	795.149	313	41	13.6667	0	0.0153187
gma-miR164a_R+3	TGGAGAAGCAGGGCACGTGCACCA	XM_016315748.1	-	GO:0005634(nucleus);GO:0003677(DNA binding);GO:0003700(sequence-specific DNA binding transcription factor activity);GO:0009734(auxin mediated signaling pathway);GO:0048527(lateral root development);GO:0010072(primary shoot apical meristem specification)	-	NAC021	4	614-637	Y	795.149	628	41	13.6667	0	0.0153187
gma-MIR167k-p5_2ss1AT17TG	TACTTTTCTCTTTTATGAG	XM_016080709.1	NADH dehydrogenase	-	[C] Energy production and conversion	NDB1	4	373-390	Y	29.0908	381	1	0.5	4	1
gma-MIR167k-p5_2ss1AT17TG	TACTTTTCTCTTTTATGAG	XM_016085503.1	-	GO:0009507(chloroplast);GO:0005488(binding)	[R] General function prediction only	At3g23020	3.5	235-252	Y	29.0908	243	1	0.5	4	1
gma-MIR167k-p5_2ss1AT17TG	TACTTTTCTCTTTTATGAG	XM_016082884.1	-	GO:0005488(binding);GO:0001824(blastocyst development);GO:0006397(mRNA processing);GO:0008380(RNA splicing);GO:0006351(transcription, DNA-dependent);GO:0006283(transcription-coupled nucleotide-excision repair)	[A] RNA processing and modification	Xab2	4	2461-2478	Y	38.7877	2469	2	0.666667	2	1
gma-MIR167k-p5_2ss1AT17TG	TACTTTTCTCTTTTATGAG	XM_016082883.1	-	GO:0005488(binding);GO:0001824(blastocyst development);GO:0006397(mRNA processing);GO:0008380(RNA splicing);GO:0006351(transcription, DNA-dependent);GO:0006283(transcription-coupled nucleotide-excision repair)	[A] RNA processing and modification	Xab2	4	2461-2478	Y	38.7877	2469	2	0.666667	2	1
gma-MIR167k-p5_2ss1AT17TG	TACTTTTCTCTTTTATGAG	XM_016085126.1	-	-	-	At5g43745	4	2102-2121	Y	19.3939	2112	1	0.333333	4	1
gma-MIR167k-p5_2ss1AT17TG	TACTTTTCTCTTTTATGAG	XM_016093066.1	V-type H+-transporting ATPase 54 kD subunit	GO:0009507(chloroplast);GO:0000325(plant-type vacuole);GO:0005886(plasma membrane);GO:0000221(vacuolar proton-transporting V-type ATPase, V1 domain);GO:0005488(binding);GO:0046961(proton-transporting ATPase activity, rotational mechanism);GO:0015991(ATP hydrolysis coupled proton transport)	[C] Energy production and conversion	VHA-H	3.5	355-373	Y	5.81816	364	1	0.1	4	1
gma-MIR167k-p5_2ss1AT17TG	TACTTTTCTCTTTTATGAG	XM_016092990.1	V-type H+-transporting ATPase 54 kD subunit	GO:0009507(chloroplast);GO:0000325(plant-type vacuole);GO:0005886(plasma membrane);GO:0000221(vacuolar proton-transporting V-type ATPase, V1 domain);GO:0005488(binding);GO:0046961(proton-transporting ATPase activity, rotational mechanism);GO:0015991(ATP hydrolysis coupled proton transport)	[C] Energy production and conversion	VHA-H	3.5	355-373	Y	5.81816	364	1	0.1	4	1
gma-MIR167k-p5_2ss1AT17TG	TACTTTTCTCTTTTATGAG	XM_016101031.1	-	-	-	-	4	210-228	Y	11.6363	219	1	0.2	4	1
gma-MIR167k-p5_2ss1AT17TG	TACTTTTCTCTTTTATGAG	XM_016101032.1	structural maintenance of chromosome 4	GO:0005694(chromosome);GO:0005737(cytoplasm);GO:0005524(ATP binding);GO:0003677(DNA binding);GO:0051276(chromosome organization)	-	smc	4	210-228	Y	11.6363	219	1	0.2	4	1
gma-MIR167k-p5_2ss1AT17TG	TACTTTTCTCTTTTATGAG	XM_016101033.1	-	-	-	-	4	210-228	Y	11.6363	219	1	0.2	4	1
gma-MIR167k-p5_2ss1AT17TG	TACTTTTCTCTTTTATGAG	XM_016104824.1	-	-	-	-	3.5	1133-1150	Y	19.3939	1142	1	0.333333	4	1
gma-MIR167k-p5_2ss1AT17TG	TACTTTTCTCTTTTATGAG	XM_016104823.1	-	-	-	-	3.5	1133-1150	Y	19.3939	1142	1	0.333333	4	1
gma-MIR167k-p5_2ss1AT17TG	TACTTTTCTCTTTTATGAG	XM_016110848.1	-	-	-	-	3	2151-2169	Y	29.0908	2160	2	0.5	2	0.999568
gma-MIR167k-p5_2ss1AT17TG	TACTTTTCTCTTTTATGAG	XM_016110847.1	-	-	-	-	3	2709-2727	Y	29.0908	2718	2	0.5	2	0.999568
gma-MIR167k-p5_2ss1AT17TG	TACTTTTCTCTTTTATGAG	XM_016108595.1	V-type H+-transporting ATPase 54 kD subunit	GO:0009507(chloroplast);GO:0000325(plant-type vacuole);GO:0005886(plasma membrane);GO:0000221(vacuolar proton-transporting V-type ATPase, V1 domain);GO:0005488(binding);GO:0046961(proton-transporting ATPase activity, rotational mechanism);GO:0015991(ATP hydrolysis coupled proton transport)	[C] Energy production and conversion	VHA-H	3.5	355-373	Y	20.3636	364	2	0.35	2	0.999999
gma-MIR167k-p5_2ss1AT17TG	TACTTTTCTCTTTTATGAG	XM_016108594.1	V-type H+-transporting ATPase 54 kD subunit	GO:0009507(chloroplast);GO:0000325(plant-type vacuole);GO:0005886(plasma membrane);GO:0000221(vacuolar proton-transporting V-type ATPase, V1 domain);GO:0005488(binding);GO:0046961(proton-transporting ATPase activity, rotational mechanism);GO:0015991(ATP hydrolysis coupled proton transport)	[C] Energy production and conversion	VHA-H	3.5	355-373	Y	20.3636	364	2	0.35	2	0.999999
gma-MIR167k-p5_2ss1AT17TG	TACTTTTCTCTTTTATGAG	XM_016109703.1	-	GO:0005634(nucleus);GO:0005515(protein binding);GO:0007049(cell cycle);GO:0051301(cell division)	[D] Cell cycle control, cell division, chromosome partitioning	CYCD1-1	3.5	790-808	Y	116.363	799	4	2	2	0.999999
gma-MIR167k-p5_2ss1AT17TG	TACTTTTCTCTTTTATGAG	XM_016112212.1	-	-	-	-	4	158-176	Y	232.726	167	8	4	2	1
gma-MIR167k-p5_2ss1AT17TG	TACTTTTCTCTTTTATGAG	XM_016116080.1	-	-	-	-	4	601-618	Y	19.3939	610	1	0.333333	4	1
gma-MIR167k-p5_2ss1AT17TG	TACTTTTCTCTTTTATGAG	XM_016307113.1	-	-	-	-	4	601-618	Y	19.3939	610	1	0.333333	4	1
gma-MIR167k-p5_2ss1AT17TG	TACTTTTCTCTTTTATGAG	XM_016307112.1	-	-	-	-	4	601-618	Y	19.3939	610	1	0.333333	4	1
gma-MIR167k-p5_2ss1AT17TG	TACTTTTCTCTTTTATGAG	XM_016319069.1	-	GO:0005488(binding);GO:0001824(blastocyst development);GO:0006397(mRNA processing);GO:0008380(RNA splicing);GO:0006351(transcription, DNA-dependent);GO:0006283(transcription-coupled nucleotide-excision repair)	[A] RNA processing and modification	Xab2	4	2464-2481	Y	38.7877	2472	2	0.666667	2	1
gma-MIR167k-p5_2ss1AT17TG	TACTTTTCTCTTTTATGAG	XM_016315466.1	NADH dehydrogenase	-	[C] Energy production and conversion	NDB1	4	355-372	Y	29.0908	363	1	0.5	4	1
gma-MIR167k-p5_2ss1AT17TG	TACTTTTCTCTTTTATGAG	XM_016316936.1	-	GO:0009707(chloroplast outer membrane);GO:0009902(chloroplast relocation)	-	CHUP1	4	1040-1057	Y	116.363	1048	2	2	2	1
gma-MIR167k-p5_2ss1AT17TG	TACTTTTCTCTTTTATGAG	XM_016320442.1	-	-	-	At5g43745	4	2426-2445	Y	19.3939	2436	1	0.333333	4	1
gma-MIR167k-p5_2ss1AT17TG	TACTTTTCTCTTTTATGAG	XM_016320441.1	-	-	-	At5g43745	4	2432-2451	Y	19.3939	2442	1	0.333333	4	1
gma-MIR167k-p5_2ss1AT17TG	TACTTTTCTCTTTTATGAG	XM_016328822.1	V-type H+-transporting ATPase 54 kD subunit	GO:0009507(chloroplast);GO:0000325(plant-type vacuole);GO:0005886(plasma membrane);GO:0000221(vacuolar proton-transporting V-type ATPase, V1 domain);GO:0005488(binding);GO:0046961(proton-transporting ATPase activity, rotational mechanism);GO:0015991(ATP hydrolysis coupled proton transport)	[C] Energy production and conversion	VHA-H	3.5	355-373	Y	5.81816	364	1	0.1	4	1
gma-MIR167k-p5_2ss1AT17TG	TACTTTTCTCTTTTATGAG	XM_016328791.1	V-type H+-transporting ATPase 54 kD subunit	GO:0009507(chloroplast);GO:0000325(plant-type vacuole);GO:0005886(plasma membrane);GO:0000221(vacuolar proton-transporting V-type ATPase, V1 domain);GO:0005488(binding);GO:0046961(proton-transporting ATPase activity, rotational mechanism);GO:0015991(ATP hydrolysis coupled proton transport)	[C] Energy production and conversion	VHA-H	3.5	355-373	Y	5.81816	364	1	0.1	4	1
gma-MIR167k-p5_2ss1AT17TG	TACTTTTCTCTTTTATGAG	XM_016328808.1	V-type H+-transporting ATPase 54 kD subunit	GO:0009507(chloroplast);GO:0000325(plant-type vacuole);GO:0005886(plasma membrane);GO:0000221(vacuolar proton-transporting V-type ATPase, V1 domain);GO:0005488(binding);GO:0046961(proton-transporting ATPase activity, rotational mechanism);GO:0015991(ATP hydrolysis coupled proton transport)	[C] Energy production and conversion	VHA-H	3.5	355-373	Y	5.81816	364	1	0.1	4	1
gma-MIR167k-p5_2ss1AT17TG	TACTTTTCTCTTTTATGAG	XM_016328800.1	V-type H+-transporting ATPase 54 kD subunit	GO:0009507(chloroplast);GO:0000325(plant-type vacuole);GO:0005886(plasma membrane);GO:0000221(vacuolar proton-transporting V-type ATPase, V1 domain);GO:0005488(binding);GO:0046961(proton-transporting ATPase activity, rotational mechanism);GO:0015991(ATP hydrolysis coupled proton transport)	[C] Energy production and conversion	VHA-H	3.5	355-373	Y	5.81816	364	1	0.1	4	1
gma-MIR167k-p5_2ss1AT17TG	TACTTTTCTCTTTTATGAG	XM_016334673.1	-	-	-	-	4	210-228	Y	11.6363	219	1	0.2	4	1
gma-MIR167k-p5_2ss1AT17TG	TACTTTTCTCTTTTATGAG	XM_016334672.1	-	GO:0005524(ATP binding);GO:0046872(metal ion binding);GO:0004674(protein serine/threonine kinase activity);GO:0017124(SH3 domain binding);GO:0005083(small GTPase regulator activity);GO:0033205(cell cycle cytokinesis);GO:0035556(intracellular signal transduction)	-	CIT	4	210-228	Y	11.6363	219	1	0.2	4	1
gma-MIR167k-p5_2ss1AT17TG	TACTTTTCTCTTTTATGAG	XM_016348387.1	-	-	-	-	3	2151-2169	Y	29.0908	2160	2	0.5	2	0.999568
gma-MIR167k-p5_2ss1AT17TG	TACTTTTCTCTTTTATGAG	XM_016348386.1	-	-	-	-	3	2709-2727	Y	29.0908	2718	2	0.5	2	0.999568
gma-MIR167k-p5_2ss1AT17TG	TACTTTTCTCTTTTATGAG	XM_016346307.1	V-type H+-transporting ATPase 54 kD subunit	GO:0009507(chloroplast);GO:0000325(plant-type vacuole);GO:0005886(plasma membrane);GO:0000221(vacuolar proton-transporting V-type ATPase, V1 domain);GO:0005488(binding);GO:0046961(proton-transporting ATPase activity, rotational mechanism);GO:0015991(ATP hydrolysis coupled proton transport)	[C] Energy production and conversion	VHA-H	3.5	355-373	Y	20.3636	364	2	0.35	2	0.999999
gma-MIR167k-p5_2ss1AT17TG	TACTTTTCTCTTTTATGAG	XM_016346308.1	V-type H+-transporting ATPase 54 kD subunit	GO:0009507(chloroplast);GO:0000325(plant-type vacuole);GO:0005886(plasma membrane);GO:0000221(vacuolar proton-transporting V-type ATPase, V1 domain);GO:0005488(binding);GO:0046961(proton-transporting ATPase activity, rotational mechanism);GO:0015991(ATP hydrolysis coupled proton transport)	[C] Energy production and conversion	VHA-H	3.5	355-373	Y	20.3636	364	2	0.35	2	0.999999
gma-MIR167k-p5_2ss1AT17TG	TACTTTTCTCTTTTATGAG	XM_016347173.1	-	GO:0005634(nucleus);GO:0005515(protein binding);GO:0007049(cell cycle);GO:0051301(cell division)	[D] Cell cycle control, cell division, chromosome partitioning	CYCD1-1	3.5	790-808	Y	116.363	799	4	2	2	0.999999
gma-MIR167k-p5_2ss1AT17TG	TACTTTTCTCTTTTATGAG	XM_016347683.1	-	-	-	-	4	158-176	Y	232.726	167	8	4	2	1
gma-miR168a	TCGCTTGGTGCAGGTCGGGAA	XM_016111533.1	argonaute	GO:0005829(cytosol);GO:0005634(nucleus);GO:0030529(ribonucleoprotein complex);GO:0004521(endoribonuclease activity);GO:0035198(miRNA binding);GO:0035197(siRNA binding);GO:0048830(adventitious root development);GO:0009850(auxin metabolic process);GO:0009793(embryo development ending in seed dormancy);GO:0035195(gene silencing by miRNA);GO:0009965(leaf morphogenesis);GO:0006355(regulation of transc…	[J] Translation, ribosomal structure and biogenesis	AGO1	3	374-394	Y	4683.62	385	160	80.5	0	0.00790773
gma-miR168a	TCGCTTGGTGCAGGTCGGGAA	XM_016347839.1	argonaute	GO:0005829(cytosol);GO:0005634(nucleus);GO:0030529(ribonucleoprotein complex);GO:0004521(endoribonuclease activity);GO:0035198(miRNA binding);GO:0035197(siRNA binding);GO:0048830(adventitious root development);GO:0009850(auxin metabolic process);GO:0009793(embryo development ending in seed dormancy);GO:0035195(gene silencing by miRNA);GO:0009965(leaf morphogenesis);GO:0006355(regulation of transc…	[J] Translation, ribosomal structure and biogenesis	AGO1	3	368-388	Y	4799.98	379	162	82.5	0	0.00790773
gma-MIR169h-p5_1ss19GT	TTGAGCCAAGGATGACTTT	XM_016081018.1	-	GO:0005524(ATP binding);GO:0004674(protein serine/threonine kinase activity);GO:0009742(brassinosteroid mediated signaling pathway);GO:0032880(regulation of protein localization)	[G] Carbohydrate transport and metabolism	ASK6	4	949-968	Y	58.1816	959	2	1	2	0.999652
gma-MIR169h-p5_1ss19GT	TTGAGCCAAGGATGACTTT	XM_016082015.1	-	GO:0005488(binding)	[R] General function prediction only	PCMP-H61	4	1496-1515	Y	58.1816	1505	2	1	1	0.0981967
gma-MIR169h-p5_1ss19GT	TTGAGCCAAGGATGACTTT	XM_016315305.1	-	GO:0005524(ATP binding);GO:0004674(protein serine/threonine kinase activity);GO:0009742(brassinosteroid mediated signaling pathway);GO:0032880(regulation of protein localization)	[G] Carbohydrate transport and metabolism	ASK6	4	949-968	Y	58.1816	959	2	1	2	0.999652
gma-MIR169h-p5_1ss19GT	TTGAGCCAAGGATGACTTT	XM_016316553.1	-	GO:0005488(binding)	[R] General function prediction only	PCMP-H61	4	1496-1515	Y	58.1816	1505	2	1	1	0.0981967
gma-MIR171c-p3	TGATTGAGCCGTGCCAATATC	XM_016095115.1	-	GO:0005634(nucleus);GO:0005515(protein binding);GO:0051301(cell division);GO:0007623(circadian rhythm);GO:0006355(regulation of transcription, DNA-dependent);GO:0048768(root hair cell tip growth);GO:0006351(transcription, DNA-dependent)	-	SCL6	1	1182-1202	Y	290.908	1193	10	5	2	0.797839
gma-MIR171c-p3	TGATTGAGCCGTGCCAATATC	XM_016095114.1	-	GO:0005634(nucleus);GO:0005515(protein binding);GO:0051301(cell division);GO:0007623(circadian rhythm);GO:0006355(regulation of transcription, DNA-dependent);GO:0048768(root hair cell tip growth);GO:0006351(transcription, DNA-dependent)	-	SCL6	1	1194-1214	Y	465.453	1205	16	8	2	0.797839
gma-MIR171c-p3	TGATTGAGCCGTGCCAATATC	XM_016328632.1	-	GO:0005634(nucleus);GO:0005515(protein binding);GO:0051301(cell division);GO:0007623(circadian rhythm);GO:0006355(regulation of transcription, DNA-dependent);GO:0048768(root hair cell tip growth);GO:0006351(transcription, DNA-dependent)	-	SCL6	1	1188-1208	Y	290.908	1199	10	5	2	0.797839
gma-MIR171c-p3	TGATTGAGCCGTGCCAATATC	XM_016328631.1	-	GO:0005634(nucleus);GO:0005515(protein binding);GO:0051301(cell division);GO:0007623(circadian rhythm);GO:0006355(regulation of transcription, DNA-dependent);GO:0048768(root hair cell tip growth);GO:0006351(transcription, DNA-dependent)	-	SCL6	1	1197-1217	Y	465.453	1208	16	8	2	0.797839
gma-miR171n	TTGAGCCGCGTCAATATCTTA	XM_016095115.1	-	GO:0005634(nucleus);GO:0005515(protein binding);GO:0051301(cell division);GO:0007623(circadian rhythm);GO:0006355(regulation of transcription, DNA-dependent);GO:0048768(root hair cell tip growth);GO:0006351(transcription, DNA-dependent)	-	SCL6	3	1179-1199	Y	436.362	1190	15	7.5	0	0.0274046
gma-miR171n	TTGAGCCGCGTCAATATCTTA	XM_016095114.1	-	GO:0005634(nucleus);GO:0005515(protein binding);GO:0051301(cell division);GO:0007623(circadian rhythm);GO:0006355(regulation of transcription, DNA-dependent);GO:0048768(root hair cell tip growth);GO:0006351(transcription, DNA-dependent)	-	SCL6	3	1191-1211	Y	591.513	1202	21	10.1667	0	0.0274046
gma-miR171n	TTGAGCCGCGTCAATATCTTA	XM_016328632.1	-	GO:0005634(nucleus);GO:0005515(protein binding);GO:0051301(cell division);GO:0007623(circadian rhythm);GO:0006355(regulation of transcription, DNA-dependent);GO:0048768(root hair cell tip growth);GO:0006351(transcription, DNA-dependent)	-	SCL6	3	1185-1205	Y	475.15	1196	17	8.16667	0	0.0274046
gma-miR171n	TTGAGCCGCGTCAATATCTTA	XM_016328631.1	-	GO:0005634(nucleus);GO:0005515(protein binding);GO:0051301(cell division);GO:0007623(circadian rhythm);GO:0006355(regulation of transcription, DNA-dependent);GO:0048768(root hair cell tip growth);GO:0006351(transcription, DNA-dependent)	-	SCL6	3	1194-1214	Y	591.513	1205	21	10.1667	0	0.0274046
gma-miR171n_1ss20TC	TTGAGCCGCGTCAATATCTCA	XM_016095115.1	-	GO:0005634(nucleus);GO:0005515(protein binding);GO:0051301(cell division);GO:0007623(circadian rhythm);GO:0006355(regulation of transcription, DNA-dependent);GO:0048768(root hair cell tip growth);GO:0006351(transcription, DNA-dependent)	-	SCL6	2.5	1179-1199	Y	436.362	1190	15	7.5	0	0.0174879
gma-miR171n_1ss20TC	TTGAGCCGCGTCAATATCTCA	XM_016095114.1	-	GO:0005634(nucleus);GO:0005515(protein binding);GO:0051301(cell division);GO:0007623(circadian rhythm);GO:0006355(regulation of transcription, DNA-dependent);GO:0048768(root hair cell tip growth);GO:0006351(transcription, DNA-dependent)	-	SCL6	2.5	1191-1211	Y	591.513	1202	21	10.1667	0	0.0174879
gma-miR171n_1ss20TC	TTGAGCCGCGTCAATATCTCA	XM_016328632.1	-	GO:0005634(nucleus);GO:0005515(protein binding);GO:0051301(cell division);GO:0007623(circadian rhythm);GO:0006355(regulation of transcription, DNA-dependent);GO:0048768(root hair cell tip growth);GO:0006351(transcription, DNA-dependent)	-	SCL6	2.5	1185-1205	Y	475.15	1196	17	8.16667	0	0.0174879
gma-miR171n_1ss20TC	TTGAGCCGCGTCAATATCTCA	XM_016328631.1	-	GO:0005634(nucleus);GO:0005515(protein binding);GO:0051301(cell division);GO:0007623(circadian rhythm);GO:0006355(regulation of transcription, DNA-dependent);GO:0048768(root hair cell tip growth);GO:0006351(transcription, DNA-dependent)	-	SCL6	2.5	1194-1214	Y	591.513	1205	21	10.1667	0	0.0174879
gma-miR172g_R+1_1ss9AT	GCAGCACCTTCAAGATTCACA	XM_016307807.1	-	GO:0009570(chloroplast stroma);GO:0009543(chloroplast thylakoid lumen);GO:0009535(chloroplast thylakoid membrane);GO:0005515(protein binding)	-	At5g53490	3.5	501-521	Y	38.7877	512	2	0.666667	2	0.771385
gma-miR319a_R+1	TTGGACTGAAGGGAGCTCCCT	XM_016080831.1	-	GO:0005634(nucleus);GO:0003677(DNA binding);GO:0048366(leaf development);GO:0006355(regulation of transcription, DNA-dependent);GO:0009733(response to auxin stimulus);GO:0006351(transcription, DNA-dependent)	-	TCP3	3.5	795-815	Y	58.1816	806	4	1	2	0.707638
gma-miR319a_R+1	TTGGACTGAAGGGAGCTCCCT	XM_016102387.1	-	GO:0005634(nucleus);GO:0003677(DNA binding);GO:0048366(leaf development);GO:0006355(regulation of transcription, DNA-dependent);GO:0006351(transcription, DNA-dependent)	-	TCP2	2.5	1138-1157	Y	116.363	1148	10	2	0	0.0218118
gma-miR319a_R+1	TTGGACTGAAGGGAGCTCCCT	XM_016102388.1	-	GO:0005634(nucleus);GO:0003677(DNA binding);GO:0048366(leaf development);GO:0006355(regulation of transcription, DNA-dependent);GO:0006351(transcription, DNA-dependent)	-	TCP2	2.5	1138-1157	Y	116.363	1148	10	2	0	0.0218118
gma-miR319a_R+1	TTGGACTGAAGGGAGCTCCCT	XM_016102386.1	-	GO:0005634(nucleus);GO:0003677(DNA binding);GO:0048366(leaf development);GO:0006355(regulation of transcription, DNA-dependent);GO:0006351(transcription, DNA-dependent)	-	TCP2	2.5	1138-1157	Y	116.363	1148	10	2	0	0.0218118
gma-miR319a_R+1	TTGGACTGAAGGGAGCTCCCT	XM_016102385.1	-	GO:0005634(nucleus);GO:0003677(DNA binding);GO:0048366(leaf development);GO:0006355(regulation of transcription, DNA-dependent);GO:0006351(transcription, DNA-dependent)	-	TCP2	2.5	1138-1157	Y	116.363	1148	10	2	0	0.0218118
gma-miR319a_R+1	TTGGACTGAAGGGAGCTCCCT	XM_016315845.1	-	GO:0005634(nucleus);GO:0003677(DNA binding);GO:0048366(leaf development);GO:0006355(regulation of transcription, DNA-dependent);GO:0009733(response to auxin stimulus);GO:0006351(transcription, DNA-dependent)	-	TCP3	3.5	795-815	Y	58.1816	806	4	1	2	0.707638
gma-miR319a_R+1	TTGGACTGAAGGGAGCTCCCT	XM_016315846.1	-	GO:0005634(nucleus);GO:0003677(DNA binding);GO:0048366(leaf development);GO:0006355(regulation of transcription, DNA-dependent);GO:0009733(response to auxin stimulus);GO:0006351(transcription, DNA-dependent)	-	TCP3	3.5	795-815	Y	58.1816	806	4	1	2	0.707638
gma-miR319a_R+1	TTGGACTGAAGGGAGCTCCCT	XM_016315847.1	-	GO:0005634(nucleus);GO:0003677(DNA binding);GO:0048366(leaf development);GO:0006355(regulation of transcription, DNA-dependent);GO:0009733(response to auxin stimulus);GO:0006351(transcription, DNA-dependent)	-	TCP3	3.5	795-815	Y	58.1816	806	4	1	2	0.707638
gma-miR319a_R+1	TTGGACTGAAGGGAGCTCCCT	XM_016333108.1	-	GO:0005634(nucleus);GO:0003677(DNA binding);GO:0009793(embryo development ending in seed dormancy);GO:0048366(leaf development);GO:0006355(regulation of transcription, DNA-dependent);GO:0006351(transcription, DNA-dependent)	-	TCP4	3	1144-1163	Y	203.636	1154	7	3.5	0	0.00790773
gma-miR319a_R+1	TTGGACTGAAGGGAGCTCCCT	XM_016333106.1	-	GO:0005634(nucleus);GO:0003677(DNA binding);GO:0009793(embryo development ending in seed dormancy);GO:0048366(leaf development);GO:0006355(regulation of transcription, DNA-dependent);GO:0006351(transcription, DNA-dependent)	-	TCP4	3	1144-1163	Y	203.636	1154	7	3.5	0	0.00790773
gma-miR319a_R+1	TTGGACTGAAGGGAGCTCCCT	XM_016335685.1	-	GO:0005634(nucleus);GO:0003677(DNA binding);GO:0048366(leaf development);GO:0006355(regulation of transcription, DNA-dependent);GO:0006351(transcription, DNA-dependent)	-	TCP2	2.5	1141-1160	Y	116.363	1151	10	2	2	0.785019
gma-miR319d_L+1	TTGGACTGAAGGGGAGCTCCTTC	XM_016080831.1	-	GO:0005634(nucleus);GO:0003677(DNA binding);GO:0048366(leaf development);GO:0006355(regulation of transcription, DNA-dependent);GO:0009733(response to auxin stimulus);GO:0006351(transcription, DNA-dependent)	-	TCP3	4	794-815	Y	58.1816	806	4	1	2	0.577191
gma-miR319d_L+1	TTGGACTGAAGGGGAGCTCCTTC	XM_016315846.1	-	GO:0005634(nucleus);GO:0003677(DNA binding);GO:0048366(leaf development);GO:0006355(regulation of transcription, DNA-dependent);GO:0009733(response to auxin stimulus);GO:0006351(transcription, DNA-dependent)	-	TCP3	4	794-815	Y	58.1816	806	4	1	2	0.577191
gma-miR319d_L+1	TTGGACTGAAGGGGAGCTCCTTC	XM_016315847.1	-	GO:0005634(nucleus);GO:0003677(DNA binding);GO:0048366(leaf development);GO:0006355(regulation of transcription, DNA-dependent);GO:0009733(response to auxin stimulus);GO:0006351(transcription, DNA-dependent)	-	TCP3	4	794-815	Y	58.1816	806	4	1	2	0.577191
gma-miR319d_L+1	TTGGACTGAAGGGGAGCTCCTTC	XM_016315845.1	-	GO:0005634(nucleus);GO:0003677(DNA binding);GO:0048366(leaf development);GO:0006355(regulation of transcription, DNA-dependent);GO:0009733(response to auxin stimulus);GO:0006351(transcription, DNA-dependent)	-	TCP3	4	794-815	Y	58.1816	806	4	1	2	0.577191
gma-miR319d_L+1R-2	TTGGACTGAAGGGGAGCTCCT	XM_016080831.1	-	GO:0005634(nucleus);GO:0003677(DNA binding);GO:0048366(leaf development);GO:0006355(regulation of transcription, DNA-dependent);GO:0009733(response to auxin stimulus);GO:0006351(transcription, DNA-dependent)	-	TCP3	3	796-815	Y	58.1816	806	4	1	2	0.809895
gma-miR319d_L+1R-2	TTGGACTGAAGGGGAGCTCCT	XM_016102387.1	-	GO:0005634(nucleus);GO:0003677(DNA binding);GO:0048366(leaf development);GO:0006355(regulation of transcription, DNA-dependent);GO:0006351(transcription, DNA-dependent)	-	TCP2	3.5	1138-1157	Y	116.363	1148	10	2	0	0.0174879
gma-miR319d_L+1R-2	TTGGACTGAAGGGGAGCTCCT	XM_016102386.1	-	GO:0005634(nucleus);GO:0003677(DNA binding);GO:0048366(leaf development);GO:0006355(regulation of transcription, DNA-dependent);GO:0006351(transcription, DNA-dependent)	-	TCP2	3.5	1138-1157	Y	116.363	1148	10	2	0	0.0174879
gma-miR319d_L+1R-2	TTGGACTGAAGGGGAGCTCCT	XM_016102388.1	-	GO:0005634(nucleus);GO:0003677(DNA binding);GO:0048366(leaf development);GO:0006355(regulation of transcription, DNA-dependent);GO:0006351(transcription, DNA-dependent)	-	TCP2	3.5	1138-1157	Y	116.363	1148	10	2	0	0.0174879
gma-miR319d_L+1R-2	TTGGACTGAAGGGGAGCTCCT	XM_016102385.1	-	GO:0005634(nucleus);GO:0003677(DNA binding);GO:0048366(leaf development);GO:0006355(regulation of transcription, DNA-dependent);GO:0006351(transcription, DNA-dependent)	-	TCP2	3.5	1138-1157	Y	116.363	1148	10	2	0	0.0174879
gma-miR319d_L+1R-2	TTGGACTGAAGGGGAGCTCCT	XM_016315847.1	-	GO:0005634(nucleus);GO:0003677(DNA binding);GO:0048366(leaf development);GO:0006355(regulation of transcription, DNA-dependent);GO:0009733(response to auxin stimulus);GO:0006351(transcription, DNA-dependent)	-	TCP3	3	796-815	Y	58.1816	806	4	1	2	0.809895
gma-miR319d_L+1R-2	TTGGACTGAAGGGGAGCTCCT	XM_016315845.1	-	GO:0005634(nucleus);GO:0003677(DNA binding);GO:0048366(leaf development);GO:0006355(regulation of transcription, DNA-dependent);GO:0009733(response to auxin stimulus);GO:0006351(transcription, DNA-dependent)	-	TCP3	3	796-815	Y	58.1816	806	4	1	2	0.809895
gma-miR319d_L+1R-2	TTGGACTGAAGGGGAGCTCCT	XM_016315846.1	-	GO:0005634(nucleus);GO:0003677(DNA binding);GO:0048366(leaf development);GO:0006355(regulation of transcription, DNA-dependent);GO:0009733(response to auxin stimulus);GO:0006351(transcription, DNA-dependent)	-	TCP3	3	796-815	Y	58.1816	806	4	1	2	0.809895
gma-miR319d_L+1R-2	TTGGACTGAAGGGGAGCTCCT	XM_016333108.1	-	GO:0005634(nucleus);GO:0003677(DNA binding);GO:0009793(embryo development ending in seed dormancy);GO:0048366(leaf development);GO:0006355(regulation of transcription, DNA-dependent);GO:0006351(transcription, DNA-dependent)	-	TCP4	3	1144-1163	Y	203.636	1154	7	3.5	0	0.0235361
gma-miR319d_L+1R-2	TTGGACTGAAGGGGAGCTCCT	XM_016333106.1	-	GO:0005634(nucleus);GO:0003677(DNA binding);GO:0009793(embryo development ending in seed dormancy);GO:0048366(leaf development);GO:0006355(regulation of transcription, DNA-dependent);GO:0006351(transcription, DNA-dependent)	-	TCP4	3	1144-1163	Y	203.636	1154	7	3.5	0	0.0235361
gma-miR319d_L+1R-2	TTGGACTGAAGGGGAGCTCCT	XM_016335685.1	-	GO:0005634(nucleus);GO:0003677(DNA binding);GO:0048366(leaf development);GO:0006355(regulation of transcription, DNA-dependent);GO:0006351(transcription, DNA-dependent)	-	TCP2	3.5	1141-1160	Y	116.363	1151	10	2	2	0.707638
gma-miR319f_R+1	TTGGACTGAAGGGGCCTCTTC	XM_016080831.1	-	GO:0005634(nucleus);GO:0003677(DNA binding);GO:0048366(leaf development);GO:0006355(regulation of transcription, DNA-dependent);GO:0009733(response to auxin stimulus);GO:0006351(transcription, DNA-dependent)	-	TCP3	3.5	794-815	Y	58.1816	806	4	1	2	0.707638
gma-miR319f_R+1	TTGGACTGAAGGGGCCTCTTC	XM_016102385.1	-	GO:0005634(nucleus);GO:0003677(DNA binding);GO:0048366(leaf development);GO:0006355(regulation of transcription, DNA-dependent);GO:0006351(transcription, DNA-dependent)	-	TCP2	3	1137-1157	Y	116.363	1148	10	2	0	0.0196522
gma-miR319f_R+1	TTGGACTGAAGGGGCCTCTTC	XM_016102386.1	-	GO:0005634(nucleus);GO:0003677(DNA binding);GO:0048366(leaf development);GO:0006355(regulation of transcription, DNA-dependent);GO:0006351(transcription, DNA-dependent)	-	TCP2	3	1137-1157	Y	116.363	1148	10	2	0	0.0196522
gma-miR319f_R+1	TTGGACTGAAGGGGCCTCTTC	XM_016102387.1	-	GO:0005634(nucleus);GO:0003677(DNA binding);GO:0048366(leaf development);GO:0006355(regulation of transcription, DNA-dependent);GO:0006351(transcription, DNA-dependent)	-	TCP2	3	1137-1157	Y	116.363	1148	10	2	0	0.0196522
gma-miR319f_R+1	TTGGACTGAAGGGGCCTCTTC	XM_016102388.1	-	GO:0005634(nucleus);GO:0003677(DNA binding);GO:0048366(leaf development);GO:0006355(regulation of transcription, DNA-dependent);GO:0006351(transcription, DNA-dependent)	-	TCP2	3	1137-1157	Y	116.363	1148	10	2	0	0.0196522
gma-miR319f_R+1	TTGGACTGAAGGGGCCTCTTC	XM_016315845.1	-	GO:0005634(nucleus);GO:0003677(DNA binding);GO:0048366(leaf development);GO:0006355(regulation of transcription, DNA-dependent);GO:0009733(response to auxin stimulus);GO:0006351(transcription, DNA-dependent)	-	TCP3	3.5	794-815	Y	58.1816	806	4	1	2	0.707638
gma-miR319f_R+1	TTGGACTGAAGGGGCCTCTTC	XM_016315846.1	-	GO:0005634(nucleus);GO:0003677(DNA binding);GO:0048366(leaf development);GO:0006355(regulation of transcription, DNA-dependent);GO:0009733(response to auxin stimulus);GO:0006351(transcription, DNA-dependent)	-	TCP3	3.5	794-815	Y	58.1816	806	4	1	2	0.707638
gma-miR319f_R+1	TTGGACTGAAGGGGCCTCTTC	XM_016315847.1	-	GO:0005634(nucleus);GO:0003677(DNA binding);GO:0048366(leaf development);GO:0006355(regulation of transcription, DNA-dependent);GO:0009733(response to auxin stimulus);GO:0006351(transcription, DNA-dependent)	-	TCP3	3.5	794-815	Y	58.1816	806	4	1	2	0.707638
gma-miR319f_R+1	TTGGACTGAAGGGGCCTCTTC	XM_016333106.1	-	GO:0005634(nucleus);GO:0003677(DNA binding);GO:0009793(embryo development ending in seed dormancy);GO:0048366(leaf development);GO:0006355(regulation of transcription, DNA-dependent);GO:0006351(transcription, DNA-dependent)	-	TCP4	2.5	1143-1163	Y	203.636	1154	7	3.5	0	0.0087825
gma-miR319f_R+1	TTGGACTGAAGGGGCCTCTTC	XM_016333108.1	-	GO:0005634(nucleus);GO:0003677(DNA binding);GO:0009793(embryo development ending in seed dormancy);GO:0048366(leaf development);GO:0006355(regulation of transcription, DNA-dependent);GO:0006351(transcription, DNA-dependent)	-	TCP4	2.5	1143-1163	Y	203.636	1154	7	3.5	0	0.0087825
gma-miR319f_R+1	TTGGACTGAAGGGGCCTCTTC	XM_016335685.1	-	GO:0005634(nucleus);GO:0003677(DNA binding);GO:0048366(leaf development);GO:0006355(regulation of transcription, DNA-dependent);GO:0006351(transcription, DNA-dependent)	-	TCP2	3	1140-1160	Y	116.363	1151	10	2	2	0.749296
gma-MIR319i-p3_1ss10AT	TGTGAATGATGCAGGAGATA	XM_016109102.1	-	-	-	-	3.5	477-496	Y	38.7877	487	2	0.666667	2	0.860211
gma-MIR319i-p3_1ss10AT	TGTGAATGATGCAGGAGATA	XM_016343815.1	-	-	-	-	3.5	60-79	Y	38.7877	70	2	0.666667	2	0.860211
gma-MIR319i-p3_1ss10AT	TGTGAATGATGCAGGAGATA	XM_016346736.1	-	-	-	-	3.5	477-496	Y	38.7877	487	2	0.666667	2	0.860211
gma-miR395a_L-1R+1	TGAAGTGTTTGGGGGAACTCC	XM_016086012.1	sulfate adenylyltransferase	GO:0009570(chloroplast stroma);GO:0005886(plasma membrane);GO:0005524(ATP binding);GO:0004781(sulfate adenylyltransferase (ATP) activity);GO:0046686(response to cadmium ion);GO:0000103(sulfate assimilation)	[P] Inorganic ion transport and metabolism	APS1	3	333-353	Y	407.271	344	14	7	0	0.0274046
gma-miR395a_L-1R+1	TGAAGTGTTTGGGGGAACTCC	XM_016319750.1	sulfate adenylyltransferase	GO:0009570(chloroplast stroma);GO:0005886(plasma membrane);GO:0005524(ATP binding);GO:0004781(sulfate adenylyltransferase (ATP) activity);GO:0046686(response to cadmium ion);GO:0000103(sulfate assimilation)	[P] Inorganic ion transport and metabolism	APS1	3	333-353	Y	407.271	344	14	7	0	0.0274046
gma-miR396a-5p_1ss21GA	TTCCACAGCTTTCTTGAACTA	XM_016079687.1	-	-	-	GRF6	3	693-714	Y	1192.72	704	41	20.5	0	0.0350956
gma-miR396a-5p_1ss21GA	TTCCACAGCTTTCTTGAACTA	XM_016075969.1	-	-	-	GRF1	4	351-372	Y	1113.76	362	134	19.1429	0	0.143047
gma-miR396a-5p_1ss21GA	TTCCACAGCTTTCTTGAACTA	XM_016075945.1	-	-	-	GRF1	4	438-459	Y	1113.76	449	134	19.1429	0	0.143047
gma-miR396a-5p_1ss21GA	TTCCACAGCTTTCTTGAACTA	XM_016075961.1	-	-	-	GRF1	4	438-459	Y	1113.76	449	134	19.1429	0	0.143047
gma-miR396a-5p_1ss21GA	TTCCACAGCTTTCTTGAACTA	XM_016075952.1	-	-	-	GRF1	4	438-459	Y	1113.76	449	134	19.1429	0	0.143047
gma-miR396a-5p_1ss21GA	TTCCACAGCTTTCTTGAACTA	XM_016083770.1	-	-	-	GRF5	4	363-384	Y	87.2724	374	3	1.5	2	0.999979
gma-miR396a-5p_1ss21GA	TTCCACAGCTTTCTTGAACTA	XM_016093829.1	-	-	-	GRF1	3	894-915	Y	349.09	905	18	6	2	0.917113
gma-miR396a-5p_1ss21GA	TTCCACAGCTTTCTTGAACTA	XM_016095230.1	-	-	-	GRF12	4	585-606	Y	101.818	596	7	1.75	2	0.999979
gma-miR396a-5p_1ss21GA	TTCCACAGCTTTCTTGAACTA	XM_016099283.1	-	-	-	GRF5	4	285-306	Y	29.0908	296	4	0.5	2	0.999979
gma-miR396a-5p_1ss21GA	TTCCACAGCTTTCTTGAACTA	XM_016099280.1	-	-	-	GRF1	4	360-381	Y	29.0908	371	4	0.5	2	0.999979
gma-miR396a-5p_1ss21GA	TTCCACAGCTTTCTTGAACTA	XM_016099282.1	-	-	-	GRF1	4	360-381	Y	29.0908	371	4	0.5	2	0.999979
gma-miR396a-5p_1ss21GA	TTCCACAGCTTTCTTGAACTA	XM_016099281.1	-	-	-	GRF1	4	360-381	Y	29.0908	371	4	0.5	2	0.999979
gma-miR396a-5p_1ss21GA	TTCCACAGCTTTCTTGAACTA	XM_016107716.1	-	-	-	GRF3	4	251-272	Y	261.817	262	9	4.5	2	0.999979
gma-miR396a-5p_1ss21GA	TTCCACAGCTTTCTTGAACTA	XM_016109236.1	-	-	-	GRF5	4	438-459	Y	2676.35	449	92	46	0	0.143047
gma-miR396a-5p_1ss21GA	TTCCACAGCTTTCTTGAACTA	XM_016114925.1	-	-	-	GRF3	4	558-579	Y	1599.99	569	55	27.5	0	0.143047
gma-miR396a-5p_1ss21GA	TTCCACAGCTTTCTTGAACTA	XM_016308399.1	-	-	-	GRF1	3	726-747	Y	1192.72	737	41	20.5	0	0.0350956
gma-miR396a-5p_1ss21GA	TTCCACAGCTTTCTTGAACTA	XM_016116927.1	-	-	-	GRF1	3	882-903	Y	349.09	893	18	6	2	0.917113
gma-miR396a-5p_1ss21GA	TTCCACAGCTTTCTTGAACTA	XM_016307492.1	-	-	-	GRF1	3	915-936	Y	349.09	926	18	6	2	0.917113
gma-miR396a-5p_1ss21GA	TTCCACAGCTTTCTTGAACTA	XM_016322049.1	-	-	-	GRF5	4	363-384	Y	87.2724	374	3	1.5	2	0.999979
gma-miR396a-5p_1ss21GA	TTCCACAGCTTTCTTGAACTA	XM_016328746.1	-	-	-	GRF12	4	576-597	Y	101.818	587	7	1.75	1	0.130358
gma-miR396a-5p_1ss21GA	TTCCACAGCTTTCTTGAACTA	XM_016328745.1	-	-	-	GRF12	4	612-633	Y	101.818	623	7	1.75	1	0.130358
gma-miR396a-5p_1ss21GA	TTCCACAGCTTTCTTGAACTA	XM_016330659.1	-	-	-	GRF12	4	609-630	Y	101.818	620	7	1.75	1	0.130358
gma-miR396a-5p_1ss21GA	TTCCACAGCTTTCTTGAACTA	XM_016333615.1	-	-	-	GRF4	4	279-300	Y	29.0908	290	4	0.5	2	0.999979
gma-miR396a-5p_1ss21GA	TTCCACAGCTTTCTTGAACTA	XM_016333614.1	-	-	-	GRF1	4	354-375	Y	29.0908	365	4	0.5	2	0.999979
gma-miR396a-5p_1ss21GA	TTCCACAGCTTTCTTGAACTA	XM_016333613.1	-	-	-	GRF1	4	354-375	Y	29.0908	365	4	0.5	2	0.999979
gma-miR396a-5p_1ss21GA	TTCCACAGCTTTCTTGAACTA	XM_016333612.1	-	-	-	GRF1	4	354-375	Y	29.0908	365	4	0.5	2	0.999979
gma-miR396a-5p_1ss21GA	TTCCACAGCTTTCTTGAACTA	XM_016346796.1	-	-	-	GRF5	4	318-339	Y	2676.35	329	92	46	0	0.143047
gma-miR396a-5p_1ss21GA	TTCCACAGCTTTCTTGAACTA	XM_016345730.1	-	-	-	GRF3	4	261-282	Y	261.817	272	9	4.5	1	0.130358
gma-miR396a-5p_1ss21GA	TTCCACAGCTTTCTTGAACTA	XM_016347284.1	-	-	-	GRF1	4	351-372	Y	1113.76	362	134	19.1429	0	0.143047
gma-miR396a-5p_1ss21GA	TTCCACAGCTTTCTTGAACTA	XM_016347270.1	-	-	-	GRF1	4	351-372	Y	1113.76	362	134	19.1429	0	0.143047
gma-miR396a-5p_1ss21GA	TTCCACAGCTTTCTTGAACTA	XM_016347276.1	-	-	-	GRF1	4	351-372	Y	1113.76	362	134	19.1429	0	0.143047
gma-miR396a-5p_1ss21GA	TTCCACAGCTTTCTTGAACTA	XM_016351908.1	-	-	-	GRF4	4	246-267	Y	203.636	257	7	3.5	0	0.143047
gma-miR396a-5p_1ss21GA	TTCCACAGCTTTCTTGAACTA	XM_016351907.1	-	-	-	GRF4	4	426-447	Y	203.636	437	7	3.5	0	0.143047
gma-miR396a-5p_1ss21GA	TTCCACAGCTTTCTTGAACTA	XM_016352635.1	-	-	-	GRF3	4	561-582	Y	1599.99	572	55	27.5	0	0.143047
gma-miR482a-3p_L-2_1ss14GA	TTCCCAATTCCACCCATTCCTA	XM_016081383.1	E3 ubiquitin-protein ligase SIAH1	GO:0005737(cytoplasm);GO:0005634(nucleus);GO:0004842(ubiquitin-protein ligase activity);GO:0008270(zinc ion binding);GO:0007275(multicellular organismal development);GO:0006511(ubiquitin-dependent protein catabolic process)	[R] General function prediction only	SINAT5	4	725-746	Y	4814.53	737	331	82.75	0	0.0363715
gma-miR482a-3p_L-2_1ss14GA	TTCCCAATTCCACCCATTCCTA	XM_016081382.1	E3 ubiquitin-protein ligase SIAH1	GO:0005737(cytoplasm);GO:0005634(nucleus);GO:0004842(ubiquitin-protein ligase activity);GO:0008270(zinc ion binding);GO:0007275(multicellular organismal development);GO:0006511(ubiquitin-dependent protein catabolic process)	[R] General function prediction only	SINAT5	4	725-746	Y	4814.53	737	331	82.75	0	0.0363715
gma-miR482a-3p_L-2_1ss14GA	TTCCCAATTCCACCCATTCCTA	XM_016087368.1	-	-	[L] Replication, recombination and repair	-	4	429-449	Y	29.0908	440	1	0.5	4	0.953305
gma-miR482a-3p_L-2_1ss14GA	TTCCCAATTCCACCCATTCCTA	XM_016315607.1	E3 ubiquitin-protein ligase SIAH1	GO:0005737(cytoplasm);GO:0005634(nucleus);GO:0004842(ubiquitin-protein ligase activity);GO:0008270(zinc ion binding);GO:0007275(multicellular organismal development);GO:0006511(ubiquitin-dependent protein catabolic process)	[R] General function prediction only	SINAT5	4	725-746	Y	4814.53	737	331	82.75	0	0.0363715
gma-miR482a-3p_L-2_1ss14GA	TTCCCAATTCCACCCATTCCTA	XM_016315606.1	E3 ubiquitin-protein ligase SIAH1	GO:0005737(cytoplasm);GO:0005634(nucleus);GO:0004842(ubiquitin-protein ligase activity);GO:0008270(zinc ion binding);GO:0007275(multicellular organismal development);GO:0006511(ubiquitin-dependent protein catabolic process)	[R] General function prediction only	SINAT5	4	725-746	Y	4814.53	737	331	82.75	0	0.0363715
gma-miR482a-3p_L-2_1ss14GA	TTCCCAATTCCACCCATTCCTA	XM_016324958.1	-	-	[L] Replication, recombination and repair	-	4	429-449	Y	29.0908	440	1	0.5	4	0.953305
gma-miR482b-3p_R-3_1ss18AT	TCTTCCCTACACCTCCCTT	XM_016089876.1	-	GO:0005737(cytoplasm);GO:0005634(nucleus);GO:0003677(DNA binding);GO:0045893(positive regulation of transcription, DNA-dependent);GO:0009962(regulation of flavonoid biosynthetic process);GO:0009644(response to high light intensity);GO:0006351(transcription, DNA-dependent)	-	NAC078	4	75-94	Y	29.0908	84	1	0.5	4	0.999529
gma-miR482b-3p_R-3_1ss18AT	TCTTCCCTACACCTCCCTT	XM_016085959.1	-	GO:0045735(nutrient reservoir activity)	-	-	4	468-485	Y	1890.9	477	64	32.5	3	0.410754
gma-miR482b-3p_R-3_1ss18AT	TCTTCCCTACACCTCCCTT	XM_016325333.1	-	GO:0005737(cytoplasm);GO:0005634(nucleus);GO:0003677(DNA binding);GO:0045893(positive regulation of transcription, DNA-dependent);GO:0009962(regulation of flavonoid biosynthetic process);GO:0009644(response to high light intensity);GO:0006351(transcription, DNA-dependent)	-	NAC078	4	75-94	Y	29.0908	84	1	0.5	4	0.999529
gma-miR482b-3p_R-4	TCTTCCCTACACCTCCCA	XM_016085959.1	-	GO:0045735(nutrient reservoir activity)	-	-	4	469-485	Y	1890.9	477	64	32.5	3	0.760226
gma-miR482b-3p_R-4	TCTTCCCTACACCTCCCA	XM_016117728.1	-	GO:0005737(cytoplasm)	[S] Function unknown	wdr26	4	2-20	Y	232.726	10	8	4	0	0.221264
gma-miR482b-3p_R-4	TCTTCCCTACACCTCCCA	XM_016310382.1	-	GO:0005737(cytoplasm)	[S] Function unknown	wdr26	4	2-20	Y	232.726	10	8	4	0	0.221264
gma-miR482b-3p_R-4	TCTTCCCTACACCTCCCA	XM_016334353.1	-	GO:0005634(nucleus);GO:0003677(DNA binding);GO:0008270(zinc ion binding)	[R] General function prediction only	At3g48440	4	203-221	Y	319.999	211	11	5.5	0	0.221264
gma-miR482b-3p_R-4	TCTTCCCTACACCTCCCA	XM_016334345.1	-	GO:0005634(nucleus);GO:0003677(DNA binding);GO:0008270(zinc ion binding)	[R] General function prediction only	At3g48440	4	203-221	Y	319.999	211	11	5.5	0	0.221264
gma-MIR482c-p5_2ss12GA19CT	TTCCCAATTCCACCCATTT	XM_016081383.1	E3 ubiquitin-protein ligase SIAH1	GO:0005737(cytoplasm);GO:0005634(nucleus);GO:0004842(ubiquitin-protein ligase activity);GO:0008270(zinc ion binding);GO:0007275(multicellular organismal development);GO:0006511(ubiquitin-dependent protein catabolic process)	[R] General function prediction only	SINAT5	3	728-746	Y	4814.53	737	331	82.75	0	0.0235361
gma-MIR482c-p5_2ss12GA19CT	TTCCCAATTCCACCCATTT	XM_016081382.1	E3 ubiquitin-protein ligase SIAH1	GO:0005737(cytoplasm);GO:0005634(nucleus);GO:0004842(ubiquitin-protein ligase activity);GO:0008270(zinc ion binding);GO:0007275(multicellular organismal development);GO:0006511(ubiquitin-dependent protein catabolic process)	[R] General function prediction only	SINAT5	3	728-746	Y	4814.53	737	331	82.75	0	0.0235361
gma-MIR482c-p5_2ss12GA19CT	TTCCCAATTCCACCCATTT	XM_016097786.1	-	-	-	-	4	42-59	Y	14.5454	50	2	0.25	2	0.99995
gma-MIR482c-p5_2ss12GA19CT	TTCCCAATTCCACCCATTT	XM_016097787.1	-	-	-	-	4	42-59	Y	14.5454	50	2	0.25	2	0.99995
gma-MIR482c-p5_2ss12GA19CT	TTCCCAATTCCACCCATTT	XM_016097785.1	-	-	-	-	4	42-59	Y	14.5454	50	2	0.25	2	0.99995
gma-MIR482c-p5_2ss12GA19CT	TTCCCAATTCCACCCATTT	XM_016315607.1	E3 ubiquitin-protein ligase SIAH1	GO:0005737(cytoplasm);GO:0005634(nucleus);GO:0004842(ubiquitin-protein ligase activity);GO:0008270(zinc ion binding);GO:0007275(multicellular organismal development);GO:0006511(ubiquitin-dependent protein catabolic process)	[R] General function prediction only	SINAT5	3	728-746	Y	4814.53	737	331	82.75	0	0.0235361
gma-MIR482c-p5_2ss12GA19CT	TTCCCAATTCCACCCATTT	XM_016315606.1	E3 ubiquitin-protein ligase SIAH1	GO:0005737(cytoplasm);GO:0005634(nucleus);GO:0004842(ubiquitin-protein ligase activity);GO:0008270(zinc ion binding);GO:0007275(multicellular organismal development);GO:0006511(ubiquitin-dependent protein catabolic process)	[R] General function prediction only	SINAT5	3	728-746	Y	4814.53	737	331	82.75	0	0.0235361
gma-MIR482c-p5_2ss12GA19CT	TTCCCAATTCCACCCATTT	XM_016332952.1	-	-	-	-	4	42-59	Y	14.5454	50	2	0.25	2	0.99995
gma-MIR482c-p5_2ss12GA19CT	TTCCCAATTCCACCCATTT	XM_016332948.1	-	-	-	-	4	42-59	Y	14.5454	50	2	0.25	2	0.99995
gma-MIR482c-p5_2ss12GA19CT	TTCCCAATTCCACCCATTT	XM_016332951.1	-	-	-	-	4	42-59	Y	14.5454	50	2	0.25	2	0.99995
gma-MIR482c-p5_2ss12GA19CT	TTCCCAATTCCACCCATTT	XM_016332953.1	-	-	-	-	4	42-59	Y	14.5454	50	2	0.25	2	0.99995
gma-MIR482c-p5_2ss12GA19CT	TTCCCAATTCCACCCATTT	XM_016332949.1	-	-	-	-	4	42-59	Y	14.5454	50	2	0.25	2	0.99995
gma-MIR482c-p5_2ss12GA20CT	TTCCCAATTCCACCCATTCT	XM_016081382.1	E3 ubiquitin-protein ligase SIAH1	GO:0005737(cytoplasm);GO:0005634(nucleus);GO:0004842(ubiquitin-protein ligase activity);GO:0008270(zinc ion binding);GO:0007275(multicellular organismal development);GO:0006511(ubiquitin-dependent protein catabolic process)	[R] General function prediction only	SINAT5	3.5	726-746	Y	4814.53	737	331	82.75	0	0.0243971
gma-MIR482c-p5_2ss12GA20CT	TTCCCAATTCCACCCATTCT	XM_016081383.1	E3 ubiquitin-protein ligase SIAH1	GO:0005737(cytoplasm);GO:0005634(nucleus);GO:0004842(ubiquitin-protein ligase activity);GO:0008270(zinc ion binding);GO:0007275(multicellular organismal development);GO:0006511(ubiquitin-dependent protein catabolic process)	[R] General function prediction only	SINAT5	3.5	726-746	Y	4814.53	737	331	82.75	0	0.0243971
gma-MIR482c-p5_2ss12GA20CT	TTCCCAATTCCACCCATTCT	XM_016087368.1	-	-	[L] Replication, recombination and repair	-	4	430-449	Y	29.0908	440	1	0.5	4	0.999392
gma-MIR482c-p5_2ss12GA20CT	TTCCCAATTCCACCCATTCT	XM_016315607.1	E3 ubiquitin-protein ligase SIAH1	GO:0005737(cytoplasm);GO:0005634(nucleus);GO:0004842(ubiquitin-protein ligase activity);GO:0008270(zinc ion binding);GO:0007275(multicellular organismal development);GO:0006511(ubiquitin-dependent protein catabolic process)	[R] General function prediction only	SINAT5	3.5	726-746	Y	4814.53	737	331	82.75	0	0.0243971
gma-MIR482c-p5_2ss12GA20CT	TTCCCAATTCCACCCATTCT	XM_016315606.1	E3 ubiquitin-protein ligase SIAH1	GO:0005737(cytoplasm);GO:0005634(nucleus);GO:0004842(ubiquitin-protein ligase activity);GO:0008270(zinc ion binding);GO:0007275(multicellular organismal development);GO:0006511(ubiquitin-dependent protein catabolic process)	[R] General function prediction only	SINAT5	3.5	726-746	Y	4814.53	737	331	82.75	0	0.0243971
gma-MIR482c-p5_2ss12GA20CT	TTCCCAATTCCACCCATTCT	XM_016324958.1	-	-	[L] Replication, recombination and repair	-	4	430-449	Y	29.0908	440	1	0.5	4	0.999392
gma-MIR5037d-p5	ACCCTCAAAGGCTTCCACT	XM_016102003.1	light-harvesting complex II chlorophyll a/b binding protein 1	GO:0009535(chloroplast thylakoid membrane);GO:0016021(integral to membrane);GO:0009522(photosystem I);GO:0009523(photosystem II);GO:0016168(chlorophyll binding);GO:0046872(metal ion binding);GO:0009765(photosynthesis, light harvesting);GO:0018298(protein-chromophore linkage)	-	CAB3	4	498-516	Y	58.1816	507	2	1	2	0.999652
gma-MIR5037d-p5	ACCCTCAAAGGCTTCCACT	XM_016335051.1	light-harvesting complex II chlorophyll a/b binding protein 1	GO:0009535(chloroplast thylakoid membrane);GO:0016021(integral to membrane);GO:0009522(photosystem I);GO:0009523(photosystem II);GO:0016168(chlorophyll binding);GO:0046872(metal ion binding);GO:0009765(photosynthesis, light harvesting);GO:0018298(protein-chromophore linkage)	-	CAB3	4	498-516	Y	58.1816	507	2	1	2	0.999652
gma-MIR5368-p3	GCTAGAATTCTAACCTTGT	XM_016077311.1	glyceraldehyde-3-phosphate dehydrogenase (NADP)	GO:0005737(cytoplasm);GO:0008886(glyceraldehyde-3-phosphate dehydrogenase (NADP+) (non-phosphorylating) activity)	[C] Energy production and conversion	GAPN	3	380-398	Y	19.3939	389	1	0.333333	4	0.626523
gma-MIR5368-p3	GCTAGAATTCTAACCTTGT	XM_016111348.1	-	GO:0005887(integral to plasma membrane);GO:0004888(transmembrane signaling receptor activity);GO:0008283(cell proliferation);GO:0031589(cell-substrate adhesion);GO:0006909(phagocytosis);GO:0033299(secretion of lysosomal enzymes);GO:0030587(sorocarp development)	[U] Intracellular trafficking, secretion, and vesicular transport	phg1b	4	266-283	Y	29.0908	274	1	0.5	4	0.89955
gma-MIR5368-p3	GCTAGAATTCTAACCTTGT	XM_016314566.1	homeobox-leucine zipper protein	GO:0005634(nucleus);GO:0043565(sequence-specific DNA binding);GO:0003700(sequence-specific DNA binding transcription factor activity);GO:0030154(cell differentiation);GO:0048263(determination of dorsal identity);GO:0009965(leaf morphogenesis);GO:0010014(meristem initiation);GO:0010087(phloem or xylem histogenesis);GO:0010075(regulation of meristem growth)	-	ATHB-15	4	1259-1277	Y	29.0908	1268	1	0.5	4	0.89955
gma-MIR5368-p3	GCTAGAATTCTAACCTTGT	XM_016344654.1	glyceraldehyde-3-phosphate dehydrogenase (NADP)	GO:0005737(cytoplasm);GO:0008886(glyceraldehyde-3-phosphate dehydrogenase (NADP+) (non-phosphorylating) activity)	[C] Energy production and conversion	GAPN	3	380-398	Y	19.3939	389	1	0.333333	4	0.626523
gma-MIR5368-p3	GCTAGAATTCTAACCTTGT	XM_016344648.1	glyceraldehyde-3-phosphate dehydrogenase (NADP)	GO:0005737(cytoplasm);GO:0008886(glyceraldehyde-3-phosphate dehydrogenase (NADP+) (non-phosphorylating) activity)	[C] Energy production and conversion	GAPN	3	380-398	Y	19.3939	389	1	0.333333	4	0.626523
gma-MIR5368-p3	GCTAGAATTCTAACCTTGT	XM_016344582.1	-	GO:0005887(integral to plasma membrane);GO:0004888(transmembrane signaling receptor activity);GO:0008283(cell proliferation);GO:0031589(cell-substrate adhesion);GO:0006909(phagocytosis);GO:0033299(secretion of lysosomal enzymes);GO:0030587(sorocarp development)	[U] Intracellular trafficking, secretion, and vesicular transport	phg1b	4	254-271	Y	29.0908	262	1	0.5	4	0.89955
gma-miR6300	GTCGTTGTAGTATAGTGG	XM_016086089.1	homeobox-leucine zipper protein	GO:0005634(nucleus);GO:0043565(sequence-specific DNA binding);GO:0003700(sequence-specific DNA binding transcription factor activity);GO:0048825(cotyledon development);GO:0009913(epidermal cell differentiation)	-	PDF2	4	1814-1831	Y	29.0908	1822	1	0.5	4	0.999921
gma-miR6300	GTCGTTGTAGTATAGTGG	XM_016321007.1	homeobox-leucine zipper protein	GO:0005634(nucleus);GO:0043565(sequence-specific DNA binding);GO:0003700(sequence-specific DNA binding transcription factor activity);GO:0048825(cotyledon development);GO:0009913(epidermal cell differentiation)	-	PDF2	4	1820-1837	Y	29.0908	1828	1	0.5	4	0.999921
gma-MIR6300-p3_1ss6AG	GTGGTGAGTATTCCCGCC	XM_016084920.1	methionine-gamma-lyase	-	[E] Amino acid transport and metabolism	MGL	4	452-468	Y	29.0908	460	1	0.5	4	0.999963
gma-miR6300_R+2_2	GTCGTTGTAGTATAGTGGTG	XM_016086089.1	homeobox-leucine zipper protein	GO:0005634(nucleus);GO:0043565(sequence-specific DNA binding);GO:0003700(sequence-specific DNA binding transcription factor activity);GO:0048825(cotyledon development);GO:0009913(epidermal cell differentiation)	-	PDF2	4	1812-1831	Y	29.0908	1822	1	0.5	4	0.89955
gma-miR6300_R+2_2	GTCGTTGTAGTATAGTGGTG	XM_016321007.1	homeobox-leucine zipper protein	GO:0005634(nucleus);GO:0043565(sequence-specific DNA binding);GO:0003700(sequence-specific DNA binding transcription factor activity);GO:0048825(cotyledon development);GO:0009913(epidermal cell differentiation)	-	PDF2	4	1818-1837	Y	29.0908	1828	1	0.5	4	0.89955
gma-miR6300_R+3	GTCGTTGTAGTATAGTGGTGG	XM_016086089.1	homeobox-leucine zipper protein	GO:0005634(nucleus);GO:0043565(sequence-specific DNA binding);GO:0003700(sequence-specific DNA binding transcription factor activity);GO:0048825(cotyledon development);GO:0009913(epidermal cell differentiation)	-	PDF2	4	1811-1831	Y	29.0908	1822	1	0.5	4	0.783911
gma-miR6300_R+3	GTCGTTGTAGTATAGTGGTGG	XM_016321007.1	homeobox-leucine zipper protein	GO:0005634(nucleus);GO:0043565(sequence-specific DNA binding);GO:0003700(sequence-specific DNA binding transcription factor activity);GO:0048825(cotyledon development);GO:0009913(epidermal cell differentiation)	-	PDF2	4	1817-1837	Y	29.0908	1828	1	0.5	4	0.783911
gma-miR828a_1ss11AG	TCTTGCTCAAGTGAGTATTCCA	XM_016113466.1	myb proto-oncogene protein, plant	GO:0005634(nucleus);GO:0003677(DNA binding);GO:0009813(flavonoid biosynthetic process);GO:0045893(positive regulation of transcription, DNA-dependent);GO:0009733(response to auxin stimulus);GO:0009723(response to ethylene stimulus);GO:0006351(transcription, DNA-dependent)	[K] Transcription	MYB12	3	322-343	Y	38.7877	334	2	0.666667	2	0.669381
gma-miR828a_1ss11AG	TCTTGCTCAAGTGAGTATTCCA	XM_016350278.1	myb proto-oncogene protein, plant	GO:0005634(nucleus);GO:0003677(DNA binding);GO:0009813(flavonoid biosynthetic process);GO:0045893(positive regulation of transcription, DNA-dependent);GO:0009733(response to auxin stimulus);GO:0009723(response to ethylene stimulus);GO:0006351(transcription, DNA-dependent)	[K] Transcription	MYB12	3	322-343	Y	38.7877	334	2	0.666667	2	0.669381
gma-miR828a_1ss11AG	TCTTGCTCAAGTGAGTATTCCA	XM_016350279.1	myb proto-oncogene protein, plant	GO:0005634(nucleus);GO:0003677(DNA binding);GO:0009813(flavonoid biosynthetic process);GO:0045893(positive regulation of transcription, DNA-dependent);GO:0009733(response to auxin stimulus);GO:0009723(response to ethylene stimulus);GO:0006351(transcription, DNA-dependent)	[K] Transcription	MYB12	3	322-343	Y	38.7877	334	2	0.666667	2	0.669381
gra-MIR8762c-p3_1ss13TC	TTGTTAACTTTGCTGATTTAA	XM_016108434.1	myb proto-oncogene protein, plant	GO:0005634(nucleus);GO:0003677(DNA binding);GO:0009738(abscisic acid mediated signaling pathway);GO:0006355(regulation of transcription, DNA-dependent);GO:0009733(response to auxin stimulus);GO:0046686(response to cadmium ion);GO:0010200(response to chitin);GO:0009723(response to ethylene stimulus);GO:0009739(response to gibberellin stimulus);GO:0009753(response to jasmonic acid stimulus);GO:0009…	[K] Transcription	MYB44	3.5	838-857	Y	436.362	849	15	7.5	2	0.860211
gra-MIR8762c-p3_1ss13TC	TTGTTAACTTTGCTGATTTAA	XM_016346203.1	myb proto-oncogene protein, plant	GO:0005634(nucleus);GO:0003677(DNA binding);GO:0009738(abscisic acid mediated signaling pathway);GO:0006355(regulation of transcription, DNA-dependent);GO:0009733(response to auxin stimulus);GO:0046686(response to cadmium ion);GO:0010200(response to chitin);GO:0009723(response to ethylene stimulus);GO:0009739(response to gibberellin stimulus);GO:0009753(response to jasmonic acid stimulus);GO:0009…	[K] Transcription	MYB44	3.5	746-765	Y	436.362	757	15	7.5	2	0.860211
gra-MIR8762c-p5_1ss13TC	TTGTTAACTTTGCTGATTTAA	XM_016108434.1	myb proto-oncogene protein, plant	GO:0005634(nucleus);GO:0003677(DNA binding);GO:0009738(abscisic acid mediated signaling pathway);GO:0006355(regulation of transcription, DNA-dependent);GO:0009733(response to auxin stimulus);GO:0046686(response to cadmium ion);GO:0010200(response to chitin);GO:0009723(response to ethylene stimulus);GO:0009739(response to gibberellin stimulus);GO:0009753(response to jasmonic acid stimulus);GO:0009…	[K] Transcription	MYB44	3.5	838-857	Y	436.362	849	15	7.5	2	0.860211
gra-MIR8762c-p5_1ss13TC	TTGTTAACTTTGCTGATTTAA	XM_016346203.1	myb proto-oncogene protein, plant	GO:0005634(nucleus);GO:0003677(DNA binding);GO:0009738(abscisic acid mediated signaling pathway);GO:0006355(regulation of transcription, DNA-dependent);GO:0009733(response to auxin stimulus);GO:0046686(response to cadmium ion);GO:0010200(response to chitin);GO:0009723(response to ethylene stimulus);GO:0009739(response to gibberellin stimulus);GO:0009753(response to jasmonic acid stimulus);GO:0009…	[K] Transcription	MYB44	3.5	746-765	Y	436.362	757	15	7.5	2	0.860211
lja-miR171d-5p	TTGAGCCGCGCCAATATCACT	XM_016095115.1	-	GO:0005634(nucleus);GO:0005515(protein binding);GO:0051301(cell division);GO:0007623(circadian rhythm);GO:0006355(regulation of transcription, DNA-dependent);GO:0048768(root hair cell tip growth);GO:0006351(transcription, DNA-dependent)	-	SCL6	1	1179-1199	Y	436.362	1190	15	7.5	0	0.0226743
lja-miR171d-5p	TTGAGCCGCGCCAATATCACT	XM_016095114.1	-	GO:0005634(nucleus);GO:0005515(protein binding);GO:0051301(cell division);GO:0007623(circadian rhythm);GO:0006355(regulation of transcription, DNA-dependent);GO:0048768(root hair cell tip growth);GO:0006351(transcription, DNA-dependent)	-	SCL6	1	1191-1211	Y	591.513	1202	21	10.1667	0	0.0226743
lja-miR171d-5p	TTGAGCCGCGCCAATATCACT	XM_016308136.1	-	GO:0005783(endoplasmic reticulum);GO:0031965(nuclear membrane);GO:0009877(nodulation);GO:0006355(regulation of transcription, DNA-dependent);GO:0006351(transcription, DNA-dependent)	-	NSP2	3	372-392	Y	116.363	383	2	2	0	0.0157529
lja-miR171d-5p	TTGAGCCGCGCCAATATCACT	XM_016328632.1	-	GO:0005634(nucleus);GO:0005515(protein binding);GO:0051301(cell division);GO:0007623(circadian rhythm);GO:0006355(regulation of transcription, DNA-dependent);GO:0048768(root hair cell tip growth);GO:0006351(transcription, DNA-dependent)	-	SCL6	1	1185-1205	Y	475.15	1196	17	8.16667	0	0.0226743
lja-miR171d-5p	TTGAGCCGCGCCAATATCACT	XM_016328631.1	-	GO:0005634(nucleus);GO:0005515(protein binding);GO:0051301(cell division);GO:0007623(circadian rhythm);GO:0006355(regulation of transcription, DNA-dependent);GO:0048768(root hair cell tip growth);GO:0006351(transcription, DNA-dependent)	-	SCL6	1	1194-1214	Y	591.513	1205	21	10.1667	0	0.0226743
lja-miR396	TTCCACAGCTTTCTTGAACTG	XM_016075969.1	-	-	-	GRF1	3	351-372	Y	1113.76	362	134	19.1429	0	0.129716
lja-miR396	TTCCACAGCTTTCTTGAACTG	XM_016075961.1	-	-	-	GRF1	3	438-459	Y	1113.76	449	134	19.1429	0	0.129716
lja-miR396	TTCCACAGCTTTCTTGAACTG	XM_016075952.1	-	-	-	GRF1	3	438-459	Y	1113.76	449	134	19.1429	0	0.129716
lja-miR396	TTCCACAGCTTTCTTGAACTG	XM_016075945.1	-	-	-	GRF1	3	438-459	Y	1113.76	449	134	19.1429	0	0.129716
lja-miR396	TTCCACAGCTTTCTTGAACTG	XM_016079687.1	-	-	-	GRF6	3.5	693-714	Y	1192.72	704	41	20.5	0	0.0515515
lja-miR396	TTCCACAGCTTTCTTGAACTG	XM_016083770.1	-	-	-	GRF5	3	363-384	Y	87.2724	374	3	1.5	2	0.999938
lja-miR396	TTCCACAGCTTTCTTGAACTG	XM_016095230.1	-	-	-	GRF12	3	585-606	Y	101.818	596	7	1.75	2	0.999938
lja-miR396	TTCCACAGCTTTCTTGAACTG	XM_016093829.1	-	-	-	GRF1	3.5	894-915	Y	349.09	905	18	6	2	0.97501
lja-miR396	TTCCACAGCTTTCTTGAACTG	XM_016099283.1	-	-	-	GRF5	3	285-306	Y	29.0908	296	4	0.5	2	0.999938
lja-miR396	TTCCACAGCTTTCTTGAACTG	XM_016099281.1	-	-	-	GRF1	3	360-381	Y	29.0908	371	4	0.5	2	0.999938
lja-miR396	TTCCACAGCTTTCTTGAACTG	XM_016099280.1	-	-	-	GRF1	3	360-381	Y	29.0908	371	4	0.5	2	0.999938
lja-miR396	TTCCACAGCTTTCTTGAACTG	XM_016099282.1	-	-	-	GRF1	3	360-381	Y	29.0908	371	4	0.5	2	0.999938
lja-miR396	TTCCACAGCTTTCTTGAACTG	XM_016107716.1	-	-	-	GRF3	3	251-272	Y	261.817	262	9	4.5	2	0.999938
lja-miR396	TTCCACAGCTTTCTTGAACTG	XM_016109236.1	-	-	-	GRF5	3	438-459	Y	2676.35	449	92	46	0	0.129716
lja-miR396	TTCCACAGCTTTCTTGAACTG	XM_016110625.1	-	-	-	-	3.5	244-264	Y	6.46462	255	1	0.111111	4	0.987441
lja-miR396	TTCCACAGCTTTCTTGAACTG	XM_016110624.1	-	-	-	-	3.5	256-276	Y	6.46462	267	1	0.111111	4	0.987441
lja-miR396	TTCCACAGCTTTCTTGAACTG	XM_016110623.1	-	-	-	-	3.5	370-390	Y	6.46462	381	1	0.111111	4	0.987441
lja-miR396	TTCCACAGCTTTCTTGAACTG	XM_016114925.1	-	-	-	GRF3	3	558-579	Y	1599.99	569	55	27.5	0	0.129716
lja-miR396	TTCCACAGCTTTCTTGAACTG	XM_016308399.1	-	-	-	GRF1	3.5	726-747	Y	1192.72	737	41	20.5	0	0.0515515
lja-miR396	TTCCACAGCTTTCTTGAACTG	XM_016116927.1	-	-	-	GRF1	3.5	882-903	Y	349.09	893	18	6	2	0.97501
lja-miR396	TTCCACAGCTTTCTTGAACTG	XM_016307492.1	-	-	-	GRF1	3.5	915-936	Y	349.09	926	18	6	2	0.97501
lja-miR396	TTCCACAGCTTTCTTGAACTG	XM_016322049.1	-	-	-	GRF5	3	363-384	Y	87.2724	374	3	1.5	2	0.999938
lja-miR396	TTCCACAGCTTTCTTGAACTG	XM_016328746.1	-	-	-	GRF12	3	576-597	Y	101.818	587	7	1.75	1	0.118127
lja-miR396	TTCCACAGCTTTCTTGAACTG	XM_016328745.1	-	-	-	GRF12	3	612-633	Y	101.818	623	7	1.75	1	0.118127
lja-miR396	TTCCACAGCTTTCTTGAACTG	XM_016330659.1	-	-	-	GRF12	3	609-630	Y	101.818	620	7	1.75	1	0.118127
lja-miR396	TTCCACAGCTTTCTTGAACTG	XM_016333615.1	-	-	-	GRF4	3	279-300	Y	29.0908	290	4	0.5	2	0.999938
lja-miR396	TTCCACAGCTTTCTTGAACTG	XM_016333614.1	-	-	-	GRF1	3	354-375	Y	29.0908	365	4	0.5	2	0.999938
lja-miR396	TTCCACAGCTTTCTTGAACTG	XM_016333613.1	-	-	-	GRF1	3	354-375	Y	29.0908	365	4	0.5	2	0.999938
lja-miR396	TTCCACAGCTTTCTTGAACTG	XM_016333612.1	-	-	-	GRF1	3	354-375	Y	29.0908	365	4	0.5	2	0.999938
lja-miR396	TTCCACAGCTTTCTTGAACTG	XM_016346796.1	-	-	-	GRF5	3	318-339	Y	2676.35	329	92	46	0	0.129716
lja-miR396	TTCCACAGCTTTCTTGAACTG	XM_016345730.1	-	-	-	GRF3	3	261-282	Y	261.817	272	9	4.5	1	0.118127
lja-miR396	TTCCACAGCTTTCTTGAACTG	XM_016347284.1	-	-	-	GRF1	3	351-372	Y	1113.76	362	134	19.1429	0	0.129716
lja-miR396	TTCCACAGCTTTCTTGAACTG	XM_016347270.1	-	-	-	GRF1	3	351-372	Y	1113.76	362	134	19.1429	0	0.129716
lja-miR396	TTCCACAGCTTTCTTGAACTG	XM_016347276.1	-	-	-	GRF1	3	351-372	Y	1113.76	362	134	19.1429	0	0.129716
lja-miR396	TTCCACAGCTTTCTTGAACTG	XM_016348560.1	-	-	-	-	3.5	256-276	Y	6.46462	267	1	0.111111	4	0.987441
lja-miR396	TTCCACAGCTTTCTTGAACTG	XM_016348559.1	-	-	-	-	3.5	277-297	Y	6.46462	288	1	0.111111	4	0.987441
lja-miR396	TTCCACAGCTTTCTTGAACTG	XM_016348558.1	-	-	-	-	3.5	370-390	Y	6.46462	381	1	0.111111	4	0.987441
lja-miR396	TTCCACAGCTTTCTTGAACTG	XM_016348557.1	-	-	-	-	3.5	391-411	Y	6.46462	402	1	0.111111	4	0.987441
lja-miR396	TTCCACAGCTTTCTTGAACTG	XM_016348556.1	-	-	-	-	3.5	463-483	Y	6.46462	474	1	0.111111	4	0.987441
lja-miR396	TTCCACAGCTTTCTTGAACTG	XM_016348555.1	-	-	-	-	3.5	484-504	Y	6.46462	495	1	0.111111	4	0.987441
lja-miR396	TTCCACAGCTTTCTTGAACTG	XM_016351908.1	-	-	-	GRF4	3	246-267	Y	203.636	257	7	3.5	0	0.129716
lja-miR396	TTCCACAGCTTTCTTGAACTG	XM_016351907.1	-	-	-	GRF4	3	426-447	Y	203.636	437	7	3.5	0	0.129716
lja-miR396	TTCCACAGCTTTCTTGAACTG	XM_016352635.1	-	-	-	GRF3	3	561-582	Y	1599.99	572	55	27.5	0	0.129716
lja-MIR7539-p3_1ss7TA	ATTTCAAAATACCTCTCT	XM_016086651.1	-	GO:0016021(integral to membrane);GO:0005886(plasma membrane);GO:0005524(ATP binding);GO:0004674(protein serine/threonine kinase activity);GO:0004872(receptor activity)	-	PERK2	4	370-386	Y	29.0908	377	1	0.5	4	1
lja-MIR7539-p3_1ss7TA	ATTTCAAAATACCTCTCT	XM_016091423.1	-	-	-	-	4	796-812	Y	5.81816	803	1	0.1	4	1
lja-MIR7539-p3_1ss7TA	ATTTCAAAATACCTCTCT	XM_016091422.1	-	-	-	-	4	874-890	Y	11.6363	881	2	0.2	3	0.73813
lja-MIR7539-p3_1ss7TA	ATTTCAAAATACCTCTCT	XM_016091421.1	-	-	-	-	4	883-899	Y	5.81816	890	1	0.1	4	1
lja-MIR7539-p3_1ss7TA	ATTTCAAAATACCTCTCT	XM_016096112.1	glucose-6-phosphate 1-dehydrogenase	GO:0005737(cytoplasm);GO:0004345(glucose-6-phosphate dehydrogenase activity);GO:0050661(NADP binding);GO:0006006(glucose metabolic process)	[G] Carbohydrate transport and metabolism	-	4	748-764	Y	58.1816	755	2	1	2	1
lja-MIR7539-p3_1ss7TA	ATTTCAAAATACCTCTCT	XM_016099342.1	-	-	-	-	4	114-130	Y	14.5454	122	1	0.25	4	1
lja-MIR7539-p3_1ss7TA	ATTTCAAAATACCTCTCT	XM_016099343.1	-	-	-	-	4	114-130	Y	14.5454	122	1	0.25	4	1
lja-MIR7539-p3_1ss7TA	ATTTCAAAATACCTCTCT	XM_016101767.1	-	GO:0005789(endoplasmic reticulum membrane);GO:0016021(integral to membrane)	[R] General function prediction only	ERLIN2	4	1025-1041	Y	87.2724	1032	3	1.5	2	1
lja-MIR7539-p3_1ss7TA	ATTTCAAAATACCTCTCT	XM_016115732.1	-	GO:0005730(nucleolus);GO:0005654(nucleoplasm);GO:0006364(rRNA processing)	-	AGAP007128	4	563-580	Y	19.3939	571	1	0.333333	4	1
lja-MIR7539-p3_1ss7TA	ATTTCAAAATACCTCTCT	XM_016306537.1	-	GO:0033150(cytoskeletal calyx);GO:0030154(cell differentiation);GO:0007275(multicellular organismal development);GO:0007283(spermatogenesis)	[A] RNA processing and modification	CYLC2	4	530-547	Y	19.3939	538	1	0.333333	4	1
lja-MIR7539-p3_1ss7TA	ATTTCAAAATACCTCTCT	XM_016306536.1	-	-	-	-	4	530-547	Y	19.3939	538	1	0.333333	4	1
lja-MIR7539-p3_1ss7TA	ATTTCAAAATACCTCTCT	XM_016321684.1	-	GO:0016021(integral to membrane);GO:0005886(plasma membrane);GO:0005524(ATP binding);GO:0004674(protein serine/threonine kinase activity);GO:0004872(receptor activity)	-	PERK2	4	370-386	Y	29.0908	377	1	0.5	4	1
lja-MIR7539-p3_1ss7TA	ATTTCAAAATACCTCTCT	XM_016327048.1	-	-	-	-	4	874-890	Y	5.81816	881	1	0.1	4	1
lja-MIR7539-p3_1ss7TA	ATTTCAAAATACCTCTCT	XM_016324337.1	-	-	-	-	4	874-890	Y	11.6363	881	2	0.2	3	0.73813
lja-MIR7539-p3_1ss7TA	ATTTCAAAATACCTCTCT	XM_016326856.1	-	-	-	-	4	877-893	Y	11.6363	884	2	0.2	3	0.73813
lja-MIR7539-p3_1ss7TA	ATTTCAAAATACCTCTCT	XM_016338853.1	-	-	-	BAG1	3.5	1165-1181	Y	87.2724	1173	2	1.5	2	0.999201
lja-MIR7539-p3_1ss7TA	ATTTCAAAATACCTCTCT	XM_016335398.1	-	GO:0005789(endoplasmic reticulum membrane);GO:0016021(integral to membrane)	[R] General function prediction only	erlin2-b	4	1025-1041	Y	87.2724	1032	3	1.5	2	1
lja-MIR7539-p3_1ss7TA	ATTTCAAAATACCTCTCT	XM_016334756.1	glucose-6-phosphate 1-dehydrogenase	GO:0005737(cytoplasm);GO:0004345(glucose-6-phosphate dehydrogenase activity);GO:0050661(NADP binding);GO:0006006(glucose metabolic process)	[G] Carbohydrate transport and metabolism	-	4	754-770	Y	58.1816	761	2	1	2	1
lus-miR159b_R+2_1ss21CT	TTTGGATTGAAGGGAGCTCTTTT	XM_016077826.1	-	-	-	-	3.5	510-532	Y	46.5453	523	4	0.8	2	0.771385
lus-miR159b_R+2_1ss21CT	TTTGGATTGAAGGGAGCTCTTTT	XM_016092906.1	-	-	-	-	3	597-619	Y	581.816	610	50	10	0	0.0312577
lus-miR159b_R+2_1ss21CT	TTTGGATTGAAGGGAGCTCTTTT	XM_016092905.1	-	-	-	-	3	597-619	Y	581.816	610	50	10	0	0.0312577
lus-miR159b_R+2_1ss21CT	TTTGGATTGAAGGGAGCTCTTTT	XM_016093211.1	-	GO:0003677(DNA binding);GO:0046983(protein dimerization activity);GO:0006310(DNA recombination);GO:0032196(transposition)	[L] Replication, recombination and repair	-	4	450-472	Y	14.5454	463	2	0.25	2	0.659058
lus-miR159b_R+2_1ss21CT	TTTGGATTGAAGGGAGCTCTTTT	XM_016313806.1	-	-	-	-	3.5	546-568	Y	46.5453	559	4	0.8	2	0.771385
lus-miR159b_R+2_1ss21CT	TTTGGATTGAAGGGAGCTCTTTT	XM_016313805.1	-	-	-	-	3.5	546-568	Y	46.5453	559	4	0.8	2	0.771385
lus-miR159b_R+2_1ss21CT	TTTGGATTGAAGGGAGCTCTTTT	XM_016313803.1	-	-	-	-	3.5	546-568	Y	46.5453	559	4	0.8	2	0.771385
lus-miR159b_R+2_1ss21CT	TTTGGATTGAAGGGAGCTCTTTT	XM_016313802.1	-	-	-	-	3.5	546-568	Y	46.5453	559	4	0.8	2	0.771385
lus-miR159b_R+2_1ss21CT	TTTGGATTGAAGGGAGCTCTTTT	XM_016327466.1	-	-	-	-	3	594-616	Y	581.816	607	50	10	0	0.0312577
lus-miR159b_R+2_1ss21CT	TTTGGATTGAAGGGAGCTCTTTT	XM_016327465.1	-	-	-	-	3	594-616	Y	581.816	607	50	10	0	0.0312577
lus-miR159b_R+2_1ss21CT	TTTGGATTGAAGGGAGCTCTTTT	XM_016327464.1	-	-	-	-	3	594-616	Y	581.816	607	50	10	0	0.0312577
lus-miR159c_1ss1TC	CTTGGATTGAAGGGAGCTCTT	XM_016344163.1	-	GO:0003677(DNA binding);GO:0046983(protein dimerization activity);GO:0006310(DNA recombination);GO:0032196(transposition)	[L] Replication, recombination and repair	-	4	89-109	Y	14.5454	100	2	0.25	2	0.999336
lus-miR159c_1ss6AT	TTTGGTTTGAAGGGAGCTCTT	XM_016077826.1	-	-	-	-	1.5	512-532	Y	46.5453	523	4	0.8	2	0.841919
lus-miR159c_1ss6AT	TTTGGTTTGAAGGGAGCTCTT	XM_016092906.1	-	-	-	-	1	599-619	Y	581.816	610	50	10	0	0.0282621
lus-miR159c_1ss6AT	TTTGGTTTGAAGGGAGCTCTT	XM_016092905.1	-	-	-	-	1	599-619	Y	581.816	610	50	10	0	0.0282621
lus-miR159c_1ss6AT	TTTGGTTTGAAGGGAGCTCTT	XM_016313806.1	-	-	-	-	1.5	548-568	Y	46.5453	559	4	0.8	2	0.841919
lus-miR159c_1ss6AT	TTTGGTTTGAAGGGAGCTCTT	XM_016313805.1	-	-	-	-	1.5	548-568	Y	46.5453	559	4	0.8	2	0.841919
lus-miR159c_1ss6AT	TTTGGTTTGAAGGGAGCTCTT	XM_016313803.1	-	-	-	-	1.5	548-568	Y	46.5453	559	4	0.8	2	0.841919
lus-miR159c_1ss6AT	TTTGGTTTGAAGGGAGCTCTT	XM_016313802.1	-	-	-	-	1.5	548-568	Y	46.5453	559	4	0.8	2	0.841919
lus-miR159c_1ss6AT	TTTGGTTTGAAGGGAGCTCTT	XM_016327466.1	-	-	-	-	1	596-616	Y	581.816	607	50	10	0	0.0282621
lus-miR159c_1ss6AT	TTTGGTTTGAAGGGAGCTCTT	XM_016327464.1	-	-	-	-	1	596-616	Y	581.816	607	50	10	0	0.0282621
lus-miR159c_1ss6AT	TTTGGTTTGAAGGGAGCTCTT	XM_016327465.1	-	-	-	-	1	596-616	Y	581.816	607	50	10	0	0.0282621
lus-MIR172a-p5	TAGCATCATCAAGATTCACATT	XM_016078063.1	small nuclear ribonucleoprotein E	GO:0071013(catalytic step 2 spliceosome);GO:0071011(precatalytic spliceosome);GO:0030532(small nuclear ribonucleoprotein complex);GO:0003723(RNA binding);GO:0000398(nuclear mRNA splicing, via spliceosome)	[A] RNA processing and modification	SmE	3	151-172	Y	29.0908	163	1	0.5	4	0.947905
lus-MIR172a-p5	TAGCATCATCAAGATTCACATT	XM_016109681.1	-	GO:0005634(nucleus);GO:0005515(protein binding);GO:0043565(sequence-specific DNA binding);GO:0003700(sequence-specific DNA binding transcription factor activity);GO:0008270(zinc ion binding);GO:0006952(defense response);GO:0045893(positive regulation of transcription, DNA-dependent);GO:0009733(response to auxin stimulus)	[R] General function prediction only	PRH	1.5	160-181	Y	7.2727	172	1	0.125	4	0.969859
lus-MIR172a-p5	TAGCATCATCAAGATTCACATT	XM_016109680.1	-	GO:0005634(nucleus);GO:0005515(protein binding);GO:0043565(sequence-specific DNA binding);GO:0003700(sequence-specific DNA binding transcription factor activity);GO:0008270(zinc ion binding);GO:0006952(defense response);GO:0045893(positive regulation of transcription, DNA-dependent);GO:0009733(response to auxin stimulus)	[R] General function prediction only	PRH	1.5	424-445	Y	7.2727	436	1	0.125	4	0.969859
lus-MIR172a-p5	TAGCATCATCAAGATTCACATT	XM_016109679.1	-	GO:0005634(nucleus);GO:0005515(protein binding);GO:0043565(sequence-specific DNA binding);GO:0003700(sequence-specific DNA binding transcription factor activity);GO:0008270(zinc ion binding);GO:0006952(defense response);GO:0045893(positive regulation of transcription, DNA-dependent);GO:0009733(response to auxin stimulus)	[R] General function prediction only	PRH	1.5	424-445	Y	7.2727	436	1	0.125	4	0.969859
lus-MIR172a-p5	TAGCATCATCAAGATTCACATT	XM_016109678.1	-	GO:0005634(nucleus);GO:0005515(protein binding);GO:0043565(sequence-specific DNA binding);GO:0003700(sequence-specific DNA binding transcription factor activity);GO:0008270(zinc ion binding);GO:0006952(defense response);GO:0045893(positive regulation of transcription, DNA-dependent);GO:0009733(response to auxin stimulus)	[R] General function prediction only	PRH	1.5	424-445	Y	7.2727	436	1	0.125	4	0.969859
lus-MIR172a-p5	TAGCATCATCAAGATTCACATT	XM_016347190.1	-	GO:0005634(nucleus);GO:0005515(protein binding);GO:0043565(sequence-specific DNA binding);GO:0003700(sequence-specific DNA binding transcription factor activity);GO:0008270(zinc ion binding);GO:0006952(defense response);GO:0045893(positive regulation of transcription, DNA-dependent);GO:0009733(response to auxin stimulus)	[R] General function prediction only	PRH	1.5	160-181	Y	7.2727	172	1	0.125	4	0.969859
lus-MIR172a-p5	TAGCATCATCAAGATTCACATT	XM_016347188.1	-	GO:0005634(nucleus);GO:0005515(protein binding);GO:0043565(sequence-specific DNA binding);GO:0003700(sequence-specific DNA binding transcription factor activity);GO:0008270(zinc ion binding);GO:0006952(defense response);GO:0045893(positive regulation of transcription, DNA-dependent);GO:0009733(response to auxin stimulus)	[R] General function prediction only	PRH	1.5	424-445	Y	7.2727	436	1	0.125	4	0.969859
lus-MIR172a-p5	TAGCATCATCAAGATTCACATT	XM_016347186.1	-	GO:0005634(nucleus);GO:0005515(protein binding);GO:0043565(sequence-specific DNA binding);GO:0003700(sequence-specific DNA binding transcription factor activity);GO:0008270(zinc ion binding);GO:0006952(defense response);GO:0045893(positive regulation of transcription, DNA-dependent);GO:0009733(response to auxin stimulus)	[R] General function prediction only	PRH	1.5	424-445	Y	7.2727	436	1	0.125	4	0.969859
lus-MIR172a-p5	TAGCATCATCAAGATTCACATT	XM_016347187.1	-	GO:0005634(nucleus);GO:0005515(protein binding);GO:0043565(sequence-specific DNA binding);GO:0003700(sequence-specific DNA binding transcription factor activity);GO:0008270(zinc ion binding);GO:0006952(defense response);GO:0045893(positive regulation of transcription, DNA-dependent);GO:0009733(response to auxin stimulus)	[R] General function prediction only	PRH	1.5	424-445	Y	7.2727	436	1	0.125	4	0.969859
lus-MIR172a-p5	TAGCATCATCAAGATTCACATT	XM_016345319.1	small nuclear ribonucleoprotein E	GO:0005681(spliceosomal complex);GO:0005683(U7 snRNP);GO:0003723(RNA binding);GO:0006397(mRNA processing);GO:0008380(RNA splicing)	[A] RNA processing and modification	SNRPE	3	151-172	Y	29.0908	163	1	0.5	4	0.947905
mdm-miR156a_1ss11GA	TGACAGAAGAAAGTGAGCAC	XM_016088253.1	-	GO:0005634(nucleus);GO:0003677(DNA binding);GO:0046872(metal ion binding);GO:0006355(regulation of transcription, DNA-dependent);GO:0006351(transcription, DNA-dependent)	-	SPL6	3	1061-1080	Y	38.7877	1071	4	0.666667	2	0.999857
mdm-miR156a_1ss11GA	TGACAGAAGAAAGTGAGCAC	XM_016088245.1	-	GO:0005634(nucleus);GO:0003677(DNA binding);GO:0046872(metal ion binding);GO:0006355(regulation of transcription, DNA-dependent);GO:0006351(transcription, DNA-dependent)	-	SPL6	3	1103-1122	Y	38.7877	1113	4	0.666667	2	0.999857
mdm-miR156a_1ss11GA	TGACAGAAGAAAGTGAGCAC	XM_016088237.1	-	GO:0005634(nucleus);GO:0003677(DNA binding);GO:0046872(metal ion binding);GO:0006355(regulation of transcription, DNA-dependent);GO:0006351(transcription, DNA-dependent)	-	SPL6	3	1109-1128	Y	38.7877	1119	4	0.666667	2	0.999857
mdm-miR156a_1ss11GA	TGACAGAAGAAAGTGAGCAC	XM_016090387.1	-	GO:0005634(nucleus);GO:0003677(DNA binding);GO:0046872(metal ion binding);GO:0006355(regulation of transcription, DNA-dependent);GO:0006351(transcription, DNA-dependent)	-	SPL6	3	1199-1218	Y	174.545	1209	6	3	2	0.999857
mdm-miR156a_1ss11GA	TGACAGAAGAAAGTGAGCAC	XM_016100122.1	-	-	-	SPL13A	3	953-972	Y	58.1816	963	5	1	2	0.999857
mdm-miR156a_1ss11GA	TGACAGAAGAAAGTGAGCAC	XM_016100123.1	-	-	-	SPL13A	3	953-972	Y	58.1816	963	5	1	2	0.999857
mdm-miR156a_1ss11GA	TGACAGAAGAAAGTGAGCAC	XM_016102908.1	-	GO:0005634(nucleus);GO:0003677(DNA binding);GO:0046872(metal ion binding);GO:0006355(regulation of transcription, DNA-dependent);GO:0006351(transcription, DNA-dependent)	-	SPL3	3	929-948	Y	34.909	939	3	0.6	2	0.999857
mdm-miR156a_1ss11GA	TGACAGAAGAAAGTGAGCAC	XM_016102905.1	-	GO:0005634(nucleus);GO:0003677(DNA binding);GO:0046872(metal ion binding);GO:0006355(regulation of transcription, DNA-dependent);GO:0006351(transcription, DNA-dependent)	-	SPL3	3	1058-1077	Y	34.909	1068	3	0.6	2	0.999857
mdm-miR156a_1ss11GA	TGACAGAAGAAAGTGAGCAC	XM_016102906.1	-	GO:0005634(nucleus);GO:0003677(DNA binding);GO:0046872(metal ion binding);GO:0006355(regulation of transcription, DNA-dependent);GO:0006351(transcription, DNA-dependent)	-	SPL3	3	1058-1077	Y	34.909	1068	3	0.6	2	0.999857
mdm-miR156a_1ss11GA	TGACAGAAGAAAGTGAGCAC	XM_016107415.1	-	GO:0005488(binding)	[R] General function prediction only	PCMP-E4	4	492-511	Y	29.0908	502	1	0.5	4	0.99782
mdm-miR156a_1ss11GA	TGACAGAAGAAAGTGAGCAC	XM_016113869.1	-	GO:0005737(cytoplasm);GO:0005634(nucleus);GO:0003677(DNA binding);GO:0046872(metal ion binding);GO:0048366(leaf development);GO:2000025(regulation of leaf formation);GO:0006355(regulation of transcription, DNA-dependent);GO:0006351(transcription, DNA-dependent);GO:0010228(vegetative to reproductive phase transition of meristem)	-	SPL9	3	635-654	Y	145.454	645	5	2.5	0	0.11929
mdm-miR156a_1ss11GA	TGACAGAAGAAAGTGAGCAC	XM_016115819.1	-	GO:0005634(nucleus);GO:0003677(DNA binding);GO:0046872(metal ion binding);GO:0006355(regulation of transcription, DNA-dependent);GO:0006351(transcription, DNA-dependent)	-	SPL18	3	824-843	Y	87.2724	834	3	1.5	2	0.999857
mdm-miR156a_1ss11GA	TGACAGAAGAAAGTGAGCAC	XM_016306738.1	-	GO:0005634(nucleus);GO:0003677(DNA binding);GO:0046872(metal ion binding);GO:0006355(regulation of transcription, DNA-dependent);GO:0006351(transcription, DNA-dependent)	-	SPL18	3	824-843	Y	87.2724	834	3	1.5	2	0.999857
mdm-miR156a_1ss11GA	TGACAGAAGAAAGTGAGCAC	XM_016324670.1	-	GO:0005634(nucleus);GO:0003677(DNA binding);GO:0046872(metal ion binding);GO:0006355(regulation of transcription, DNA-dependent);GO:0006351(transcription, DNA-dependent)	-	SPL6	3	1199-1218	Y	174.545	1209	6	3	2	0.999857
mdm-miR156a_1ss11GA	TGACAGAAGAAAGTGAGCAC	XM_016334079.1	-	-	-	SPL13A	3	953-972	Y	58.1816	963	5	1	2	0.999857
mdm-miR156a_1ss11GA	TGACAGAAGAAAGTGAGCAC	XM_016334080.1	-	-	-	SPL13A	3	953-972	Y	58.1816	963	5	1	2	0.999857
mdm-miR156a_1ss11GA	TGACAGAAGAAAGTGAGCAC	XM_016334078.1	-	-	-	SPL13A	3	953-972	Y	58.1816	963	5	1	2	0.999857
mdm-miR156a_1ss11GA	TGACAGAAGAAAGTGAGCAC	XM_016338293.1	-	GO:0005634(nucleus);GO:0003677(DNA binding);GO:0046872(metal ion binding);GO:0006355(regulation of transcription, DNA-dependent);GO:0006351(transcription, DNA-dependent)	-	SPL6	3	1076-1095	Y	38.7877	1086	4	0.666667	2	0.999857
mdm-miR156a_1ss11GA	TGACAGAAGAAAGTGAGCAC	XM_016338284.1	-	GO:0005634(nucleus);GO:0003677(DNA binding);GO:0046872(metal ion binding);GO:0006355(regulation of transcription, DNA-dependent);GO:0006351(transcription, DNA-dependent)	-	SPL6	3	1118-1137	Y	38.7877	1128	4	0.666667	2	0.999857
mdm-miR156a_1ss11GA	TGACAGAAGAAAGTGAGCAC	XM_016338275.1	-	GO:0005634(nucleus);GO:0003677(DNA binding);GO:0046872(metal ion binding);GO:0006355(regulation of transcription, DNA-dependent);GO:0006351(transcription, DNA-dependent)	-	SPL6	3	1124-1143	Y	38.7877	1134	4	0.666667	2	0.999857
mdm-miR156a_1ss11GA	TGACAGAAGAAAGTGAGCAC	XM_016341476.1	-	GO:0005634(nucleus);GO:0003677(DNA binding);GO:0046872(metal ion binding);GO:0006355(regulation of transcription, DNA-dependent);GO:0006351(transcription, DNA-dependent)	-	SPL3	3	929-948	Y	34.909	939	3	0.6	2	0.999857
mdm-miR156a_1ss11GA	TGACAGAAGAAAGTGAGCAC	XM_016341475.1	-	GO:0005634(nucleus);GO:0003677(DNA binding);GO:0046872(metal ion binding);GO:0006355(regulation of transcription, DNA-dependent);GO:0006351(transcription, DNA-dependent)	-	SPL3	3	1058-1077	Y	34.909	1068	3	0.6	2	0.999857
mdm-miR156a_1ss11GA	TGACAGAAGAAAGTGAGCAC	XM_016339339.1	-	GO:0005488(binding)	[R] General function prediction only	PCMP-E4	4	486-505	Y	29.0908	496	1	0.5	4	0.99782
mdm-miR156a_1ss11GA	TGACAGAAGAAAGTGAGCAC	XM_016347433.1	-	GO:0005634(nucleus);GO:0003677(DNA binding);GO:0046872(metal ion binding);GO:0006355(regulation of transcription, DNA-dependent);GO:0006351(transcription, DNA-dependent)	-	SPL6	3	986-1005	Y	87.2724	996	3	1.5	0	0.11929
mdm-miR156a_1ss11GA	TGACAGAAGAAAGTGAGCAC	XM_016347432.1	-	GO:0005634(nucleus);GO:0003677(DNA binding);GO:0046872(metal ion binding);GO:0006355(regulation of transcription, DNA-dependent);GO:0006351(transcription, DNA-dependent)	-	SPL6	3	986-1005	Y	87.2724	996	3	1.5	0	0.11929
mdm-miR156a_1ss11GA	TGACAGAAGAAAGTGAGCAC	XM_016351960.1	-	GO:0005737(cytoplasm);GO:0005634(nucleus);GO:0003677(DNA binding);GO:0046872(metal ion binding);GO:0048366(leaf development);GO:2000025(regulation of leaf formation);GO:0006355(regulation of transcription, DNA-dependent);GO:0006351(transcription, DNA-dependent);GO:0010228(vegetative to reproductive phase transition of meristem)	-	SPL9	3	752-771	Y	145.454	762	5	2.5	0	0.11929
mdm-miR156ad_R-1	TGACAGAAGAAAGTGAGCA	XM_016088253.1	-	GO:0005634(nucleus);GO:0003677(DNA binding);GO:0046872(metal ion binding);GO:0006355(regulation of transcription, DNA-dependent);GO:0006351(transcription, DNA-dependent)	-	SPL6	3	1062-1080	Y	38.7877	1071	4	0.666667	2	0.999997
mdm-miR156ad_R-1	TGACAGAAGAAAGTGAGCA	XM_016088245.1	-	GO:0005634(nucleus);GO:0003677(DNA binding);GO:0046872(metal ion binding);GO:0006355(regulation of transcription, DNA-dependent);GO:0006351(transcription, DNA-dependent)	-	SPL6	3	1104-1122	Y	38.7877	1113	4	0.666667	2	0.999997
mdm-miR156ad_R-1	TGACAGAAGAAAGTGAGCA	XM_016088237.1	-	GO:0005634(nucleus);GO:0003677(DNA binding);GO:0046872(metal ion binding);GO:0006355(regulation of transcription, DNA-dependent);GO:0006351(transcription, DNA-dependent)	-	SPL6	3	1110-1128	Y	38.7877	1119	4	0.666667	2	0.999997
mdm-miR156ad_R-1	TGACAGAAGAAAGTGAGCA	XM_016090387.1	-	GO:0005634(nucleus);GO:0003677(DNA binding);GO:0046872(metal ion binding);GO:0006355(regulation of transcription, DNA-dependent);GO:0006351(transcription, DNA-dependent)	-	SPL6	3	1200-1218	Y	174.545	1209	6	3	2	0.999997
mdm-miR156ad_R-1	TGACAGAAGAAAGTGAGCA	XM_016100123.1	-	-	-	SPL13A	3	954-972	Y	58.1816	963	5	1	2	0.999997
mdm-miR156ad_R-1	TGACAGAAGAAAGTGAGCA	XM_016100122.1	-	-	-	SPL13A	3	954-972	Y	58.1816	963	5	1	2	0.999997
mdm-miR156ad_R-1	TGACAGAAGAAAGTGAGCA	XM_016102908.1	-	GO:0005634(nucleus);GO:0003677(DNA binding);GO:0046872(metal ion binding);GO:0006355(regulation of transcription, DNA-dependent);GO:0006351(transcription, DNA-dependent)	-	SPL3	3	930-948	Y	34.909	939	3	0.6	2	0.999997
mdm-miR156ad_R-1	TGACAGAAGAAAGTGAGCA	XM_016102905.1	-	GO:0005634(nucleus);GO:0003677(DNA binding);GO:0046872(metal ion binding);GO:0006355(regulation of transcription, DNA-dependent);GO:0006351(transcription, DNA-dependent)	-	SPL3	3	1059-1077	Y	34.909	1068	3	0.6	2	0.999997
mdm-miR156ad_R-1	TGACAGAAGAAAGTGAGCA	XM_016102906.1	-	GO:0005634(nucleus);GO:0003677(DNA binding);GO:0046872(metal ion binding);GO:0006355(regulation of transcription, DNA-dependent);GO:0006351(transcription, DNA-dependent)	-	SPL3	3	1059-1077	Y	34.909	1068	3	0.6	2	0.999997
mdm-miR156ad_R-1	TGACAGAAGAAAGTGAGCA	XM_016101764.1	-	GO:0004066(asparagine synthase (glutamine-hydrolyzing) activity);GO:0006529(asparagine biosynthetic process);GO:0006541(glutamine metabolic process)	[E] Amino acid transport and metabolism	Asnsd1	4	643-661	Y	19.3939	652	1	0.333333	4	0.999999
mdm-miR156ad_R-1	TGACAGAAGAAAGTGAGCA	XM_016107415.1	-	GO:0005488(binding)	[R] General function prediction only	PCMP-E4	3	493-511	Y	29.0908	502	1	0.5	4	1
mdm-miR156ad_R-1	TGACAGAAGAAAGTGAGCA	XM_016113869.1	-	GO:0005737(cytoplasm);GO:0005634(nucleus);GO:0003677(DNA binding);GO:0046872(metal ion binding);GO:0048366(leaf development);GO:2000025(regulation of leaf formation);GO:0006355(regulation of transcription, DNA-dependent);GO:0006351(transcription, DNA-dependent);GO:0010228(vegetative to reproductive phase transition of meristem)	-	SPL9	3	636-654	Y	145.454	645	5	2.5	0	0.166899
mdm-miR156ad_R-1	TGACAGAAGAAAGTGAGCA	XM_016115819.1	-	GO:0005634(nucleus);GO:0003677(DNA binding);GO:0046872(metal ion binding);GO:0006355(regulation of transcription, DNA-dependent);GO:0006351(transcription, DNA-dependent)	-	SPL18	3	825-843	Y	87.2724	834	3	1.5	2	0.999997
mdm-miR156ad_R-1	TGACAGAAGAAAGTGAGCA	XM_016306738.1	-	GO:0005634(nucleus);GO:0003677(DNA binding);GO:0046872(metal ion binding);GO:0006355(regulation of transcription, DNA-dependent);GO:0006351(transcription, DNA-dependent)	-	SPL18	3	825-843	Y	87.2724	834	3	1.5	2	0.999997
mdm-miR156ad_R-1	TGACAGAAGAAAGTGAGCA	XM_016307308.1	-	-	-	-	3.5	233-251	Y	58.1816	242	1	1	4	0.99062
mdm-miR156ad_R-1	TGACAGAAGAAAGTGAGCA	XM_016324670.1	-	GO:0005634(nucleus);GO:0003677(DNA binding);GO:0046872(metal ion binding);GO:0006355(regulation of transcription, DNA-dependent);GO:0006351(transcription, DNA-dependent)	-	SPL6	3	1200-1218	Y	174.545	1209	6	3	2	0.999997
mdm-miR156ad_R-1	TGACAGAAGAAAGTGAGCA	XM_016334080.1	-	-	-	SPL13A	3	954-972	Y	58.1816	963	5	1	2	0.999997
mdm-miR156ad_R-1	TGACAGAAGAAAGTGAGCA	XM_016334078.1	-	-	-	SPL13A	3	954-972	Y	58.1816	963	5	1	2	0.999997
mdm-miR156ad_R-1	TGACAGAAGAAAGTGAGCA	XM_016334079.1	-	-	-	SPL13A	3	954-972	Y	58.1816	963	5	1	2	0.999997
mdm-miR156ad_R-1	TGACAGAAGAAAGTGAGCA	XM_016338293.1	-	GO:0005634(nucleus);GO:0003677(DNA binding);GO:0046872(metal ion binding);GO:0006355(regulation of transcription, DNA-dependent);GO:0006351(transcription, DNA-dependent)	-	SPL6	3	1077-1095	Y	38.7877	1086	4	0.666667	2	0.999997
mdm-miR156ad_R-1	TGACAGAAGAAAGTGAGCA	XM_016338284.1	-	GO:0005634(nucleus);GO:0003677(DNA binding);GO:0046872(metal ion binding);GO:0006355(regulation of transcription, DNA-dependent);GO:0006351(transcription, DNA-dependent)	-	SPL6	3	1119-1137	Y	38.7877	1128	4	0.666667	2	0.999997
mdm-miR156ad_R-1	TGACAGAAGAAAGTGAGCA	XM_016338275.1	-	GO:0005634(nucleus);GO:0003677(DNA binding);GO:0046872(metal ion binding);GO:0006355(regulation of transcription, DNA-dependent);GO:0006351(transcription, DNA-dependent)	-	SPL6	3	1125-1143	Y	38.7877	1134	4	0.666667	2	0.999997
mdm-miR156ad_R-1	TGACAGAAGAAAGTGAGCA	XM_016335395.1	-	GO:0004066(asparagine synthase (glutamine-hydrolyzing) activity);GO:0006529(asparagine biosynthetic process);GO:0006541(glutamine metabolic process)	[E] Amino acid transport and metabolism	Asnsd1	4	643-661	Y	19.3939	652	1	0.333333	4	0.999999
mdm-miR156ad_R-1	TGACAGAAGAAAGTGAGCA	XM_016335394.1	-	GO:0004066(asparagine synthase (glutamine-hydrolyzing) activity);GO:0006529(asparagine biosynthetic process);GO:0006541(glutamine metabolic process)	[E] Amino acid transport and metabolism	Asnsd1	4	643-661	Y	19.3939	652	1	0.333333	4	0.999999
mdm-miR156ad_R-1	TGACAGAAGAAAGTGAGCA	XM_016341476.1	-	GO:0005634(nucleus);GO:0003677(DNA binding);GO:0046872(metal ion binding);GO:0006355(regulation of transcription, DNA-dependent);GO:0006351(transcription, DNA-dependent)	-	SPL3	3	930-948	Y	34.909	939	3	0.6	2	0.999997
mdm-miR156ad_R-1	TGACAGAAGAAAGTGAGCA	XM_016341475.1	-	GO:0005634(nucleus);GO:0003677(DNA binding);GO:0046872(metal ion binding);GO:0006355(regulation of transcription, DNA-dependent);GO:0006351(transcription, DNA-dependent)	-	SPL3	3	1059-1077	Y	34.909	1068	3	0.6	2	0.999997
mdm-miR156ad_R-1	TGACAGAAGAAAGTGAGCA	XM_016339339.1	-	GO:0005488(binding)	[R] General function prediction only	PCMP-E4	3	487-505	Y	29.0908	496	1	0.5	4	1
mdm-miR156ad_R-1	TGACAGAAGAAAGTGAGCA	XM_016347433.1	-	GO:0005634(nucleus);GO:0003677(DNA binding);GO:0046872(metal ion binding);GO:0006355(regulation of transcription, DNA-dependent);GO:0006351(transcription, DNA-dependent)	-	SPL6	3	987-1005	Y	87.2724	996	3	1.5	0	0.166899
mdm-miR156ad_R-1	TGACAGAAGAAAGTGAGCA	XM_016347432.1	-	GO:0005634(nucleus);GO:0003677(DNA binding);GO:0046872(metal ion binding);GO:0006355(regulation of transcription, DNA-dependent);GO:0006351(transcription, DNA-dependent)	-	SPL6	3	987-1005	Y	87.2724	996	3	1.5	0	0.166899
mdm-miR156ad_R-1	TGACAGAAGAAAGTGAGCA	XM_016346957.1	protein-serine/threonine kinase	GO:0016021(integral to membrane);GO:0005886(plasma membrane);GO:0005524(ATP binding);GO:0004674(protein serine/threonine kinase activity);GO:0004872(receptor activity);GO:0006952(defense response);GO:0044419(interspecies interaction between organisms)	-	NIK3	4	34-51	Y	14.5454	42	1	0.25	4	0.999999
mdm-miR156ad_R-1	TGACAGAAGAAAGTGAGCA	XM_016346956.1	protein-serine/threonine kinase	GO:0016021(integral to membrane);GO:0005886(plasma membrane);GO:0005524(ATP binding);GO:0004674(protein serine/threonine kinase activity);GO:0004872(receptor activity);GO:0006952(defense response);GO:0044419(interspecies interaction between organisms)	-	NIK3	4	34-51	Y	14.5454	42	1	0.25	4	0.999999
mdm-miR156ad_R-1	TGACAGAAGAAAGTGAGCA	XM_016351960.1	-	GO:0005737(cytoplasm);GO:0005634(nucleus);GO:0003677(DNA binding);GO:0046872(metal ion binding);GO:0048366(leaf development);GO:2000025(regulation of leaf formation);GO:0006355(regulation of transcription, DNA-dependent);GO:0006351(transcription, DNA-dependent);GO:0010228(vegetative to reproductive phase transition of meristem)	-	SPL9	3	753-771	Y	145.454	762	5	2.5	0	0.166899
mdm-miR166a_L+2R-2	TCTCGGACCAGGCTTCATTCC	XM_016077193.1	homeobox-leucine zipper protein	GO:0005634(nucleus);GO:0043565(sequence-specific DNA binding);GO:0003700(sequence-specific DNA binding transcription factor activity);GO:0030154(cell differentiation);GO:0048263(determination of dorsal identity);GO:0009965(leaf morphogenesis);GO:0010014(meristem initiation);GO:0010087(phloem or xylem histogenesis);GO:0010075(regulation of meristem growth)	-	ATHB-15	4	550-570	Y	69.8179	561	6	1.2	2	0.475666
mdm-miR166a_L+2R-2	TCTCGGACCAGGCTTCATTCC	XM_016314566.1	homeobox-leucine zipper protein	GO:0005634(nucleus);GO:0043565(sequence-specific DNA binding);GO:0003700(sequence-specific DNA binding transcription factor activity);GO:0030154(cell differentiation);GO:0048263(determination of dorsal identity);GO:0009965(leaf morphogenesis);GO:0010014(meristem initiation);GO:0010087(phloem or xylem histogenesis);GO:0010075(regulation of meristem growth)	-	ATHB-15	4	550-570	Y	69.8179	561	6	1.2	2	0.475666
mdm-miR167b	TGAAGCTGCCAGCATGATCTA	XM_016310730.1	-	GO:0005634(nucleus);GO:0003677(DNA binding);GO:0046983(protein dimerization activity);GO:0003700(sequence-specific DNA binding transcription factor activity);GO:0009734(auxin mediated signaling pathway);GO:0009908(flower development)	-	ARF8	4	2227-2248	Y	13323.6	2238	229	229	0	0.0153187
mdm-MIR171f-p3	TGATTGAGCCGTGCCAATATC	XM_016095115.1	-	GO:0005634(nucleus);GO:0005515(protein binding);GO:0051301(cell division);GO:0007623(circadian rhythm);GO:0006355(regulation of transcription, DNA-dependent);GO:0048768(root hair cell tip growth);GO:0006351(transcription, DNA-dependent)	-	SCL6	1	1182-1202	Y	290.908	1193	10	5	2	0.797839
mdm-MIR171f-p3	TGATTGAGCCGTGCCAATATC	XM_016095114.1	-	GO:0005634(nucleus);GO:0005515(protein binding);GO:0051301(cell division);GO:0007623(circadian rhythm);GO:0006355(regulation of transcription, DNA-dependent);GO:0048768(root hair cell tip growth);GO:0006351(transcription, DNA-dependent)	-	SCL6	1	1194-1214	Y	465.453	1205	16	8	2	0.797839
mdm-MIR171f-p3	TGATTGAGCCGTGCCAATATC	XM_016328632.1	-	GO:0005634(nucleus);GO:0005515(protein binding);GO:0051301(cell division);GO:0007623(circadian rhythm);GO:0006355(regulation of transcription, DNA-dependent);GO:0048768(root hair cell tip growth);GO:0006351(transcription, DNA-dependent)	-	SCL6	1	1188-1208	Y	290.908	1199	10	5	2	0.797839
mdm-MIR171f-p3	TGATTGAGCCGTGCCAATATC	XM_016328631.1	-	GO:0005634(nucleus);GO:0005515(protein binding);GO:0051301(cell division);GO:0007623(circadian rhythm);GO:0006355(regulation of transcription, DNA-dependent);GO:0048768(root hair cell tip growth);GO:0006351(transcription, DNA-dependent)	-	SCL6	1	1197-1217	Y	465.453	1208	16	8	2	0.797839
mdm-miR399i_L-2R+2	CCAAAGGAGAGTTGCCCTGCA	XM_016095017.1	-	-	-	-	4	582-602	Y	29.0908	593	1	0.5	4	0.535146
mdm-MIR858-p3_2ss12GA18TA	ATGCATTTATTAGATAAA	XM_016099884.1	-	GO:0005524(ATP binding);GO:0004527(exonuclease activity);GO:0046872(metal ion binding);GO:0006281(DNA repair)	-	rad50	4	3390-3407	Y	11.6363	3398	1	0.2	4	1
mdm-MIR858-p3_2ss12GA18TA	ATGCATTTATTAGATAAA	XM_016099885.1	centromeric protein E	GO:0000777(condensed chromosome kinetochore);GO:0005829(cytosol);GO:0005874(microtubule);GO:0005634(nucleus);GO:0005819(spindle);GO:0005524(ATP binding);GO:0043515(kinetochore binding);GO:0003777(microtubule motor activity);GO:0005515(protein binding);GO:0007596(blood coagulation);GO:0051301(cell division);GO:0051382(kinetochore assembly);GO:0007018(microtubule-based movement);GO:0007079(mitotic …	-	CENPE	4	3390-3407	Y	11.6363	3398	1	0.2	4	1
mdm-MIR858-p3_2ss12GA18TA	ATGCATTTATTAGATAAA	XM_016099883.1	kinesin family member 15	GO:0000777(condensed chromosome kinetochore);GO:0005829(cytosol);GO:0005874(microtubule);GO:0005634(nucleus);GO:0005819(spindle);GO:0005524(ATP binding);GO:0043515(kinetochore binding);GO:0003777(microtubule motor activity);GO:0005515(protein binding);GO:0007596(blood coagulation);GO:0051301(cell division);GO:0051382(kinetochore assembly);GO:0007018(microtubule-based movement);GO:0007079(mitotic …	-	CENPE	4	3390-3407	Y	11.6363	3398	1	0.2	4	1
mdm-MIR858-p3_2ss12GA18TA	ATGCATTTATTAGATAAA	XM_016100543.1	-	-	[A] RNA processing and modification	-	4	383-399	Y	43.6362	391	3	0.75	2	1
mdm-MIR858-p3_2ss12GA18TA	ATGCATTTATTAGATAAA	XM_016100544.1	-	-	[A] RNA processing and modification	-	4	383-399	Y	43.6362	391	3	0.75	2	1
mdm-MIR858-p3_2ss12GA18TA	ATGCATTTATTAGATAAA	XM_016106712.1	COP9 signalosome complex subunit 7	GO:0005829(cytosol);GO:0008180(signalosome);GO:0005515(protein binding);GO:0010388(cullin deneddylation);GO:0007275(multicellular organismal development);GO:0009585(red, far-red light phototransduction);GO:0010387(signalosome assembly)	[O] Posttranslational modification, protein turnover, chaperones ;[T] Signal transduction mechanisms	CSN7	4	392-409	Y	29.0908	400	2	0.5	3	0.742707
mdm-MIR858-p3_2ss12GA18TA	ATGCATTTATTAGATAAA	XM_016334457.1	-	-	[A] RNA processing and modification	-	4	383-399	Y	43.6362	391	3	0.75	2	1
mdm-MIR858-p3_2ss12GA18TA	ATGCATTTATTAGATAAA	XM_016334456.1	-	-	[A] RNA processing and modification	-	4	383-399	Y	43.6362	391	3	0.75	2	1
mdm-MIR858-p3_2ss12GA18TA	ATGCATTTATTAGATAAA	XM_016338683.1	COP9 signalosome complex subunit 7	GO:0005829(cytosol);GO:0008180(signalosome);GO:0005515(protein binding);GO:0010388(cullin deneddylation);GO:0007275(multicellular organismal development);GO:0009585(red, far-red light phototransduction);GO:0010387(signalosome assembly)	[O] Posttranslational modification, protein turnover, chaperones ;[T] Signal transduction mechanisms	CSN7	4	392-409	Y	29.0908	400	2	0.5	2	1
mdm-MIR858-p3_2ss12GA18TA	ATGCATTTATTAGATAAA	XM_016338682.1	COP9 signalosome complex subunit 7	GO:0005829(cytosol);GO:0008180(signalosome);GO:0005515(protein binding);GO:0010388(cullin deneddylation);GO:0007275(multicellular organismal development);GO:0009585(red, far-red light phototransduction);GO:0010387(signalosome assembly)	[O] Posttranslational modification, protein turnover, chaperones ;[T] Signal transduction mechanisms	CSN7	4	392-409	Y	29.0908	400	2	0.5	2	1
mdm-MIR858-p3_2ss12GA18TA	ATGCATTTATTAGATAAA	XM_016338680.1	COP9 signalosome complex subunit 7	GO:0005829(cytosol);GO:0008180(signalosome);GO:0005515(protein binding);GO:0010388(cullin deneddylation);GO:0007275(multicellular organismal development);GO:0009585(red, far-red light phototransduction);GO:0010387(signalosome assembly)	[O] Posttranslational modification, protein turnover, chaperones ;[T] Signal transduction mechanisms	CSN7	4	392-409	Y	29.0908	400	2	0.5	3	0.742707
mdm-MIR858-p3_2ss12GA18TA	ATGCATTTATTAGATAAA	XM_016349571.1	-	-	[R] General function prediction only	-	4	1198-1216	Y	23.2726	1207	2	0.4	2	1
mdm-MIR858-p5_2ss12GA18TA	ATGCATTTATTAGATAAA	XM_016099883.1	kinesin family member 15	GO:0000777(condensed chromosome kinetochore);GO:0005829(cytosol);GO:0005874(microtubule);GO:0005634(nucleus);GO:0005819(spindle);GO:0005524(ATP binding);GO:0043515(kinetochore binding);GO:0003777(microtubule motor activity);GO:0005515(protein binding);GO:0007596(blood coagulation);GO:0051301(cell division);GO:0051382(kinetochore assembly);GO:0007018(microtubule-based movement);GO:0007079(mitotic …	-	CENPE	4	3390-3407	Y	11.6363	3398	1	0.2	4	1
mdm-MIR858-p5_2ss12GA18TA	ATGCATTTATTAGATAAA	XM_016099885.1	centromeric protein E	GO:0000777(condensed chromosome kinetochore);GO:0005829(cytosol);GO:0005874(microtubule);GO:0005634(nucleus);GO:0005819(spindle);GO:0005524(ATP binding);GO:0043515(kinetochore binding);GO:0003777(microtubule motor activity);GO:0005515(protein binding);GO:0007596(blood coagulation);GO:0051301(cell division);GO:0051382(kinetochore assembly);GO:0007018(microtubule-based movement);GO:0007079(mitotic …	-	CENPE	4	3390-3407	Y	11.6363	3398	1	0.2	4	1
mdm-MIR858-p5_2ss12GA18TA	ATGCATTTATTAGATAAA	XM_016099884.1	-	GO:0005524(ATP binding);GO:0004527(exonuclease activity);GO:0046872(metal ion binding);GO:0006281(DNA repair)	-	rad50	4	3390-3407	Y	11.6363	3398	1	0.2	4	1
mdm-MIR858-p5_2ss12GA18TA	ATGCATTTATTAGATAAA	XM_016100543.1	-	-	[A] RNA processing and modification	-	4	383-399	Y	43.6362	391	3	0.75	2	1
mdm-MIR858-p5_2ss12GA18TA	ATGCATTTATTAGATAAA	XM_016100544.1	-	-	[A] RNA processing and modification	-	4	383-399	Y	43.6362	391	3	0.75	2	1
mdm-MIR858-p5_2ss12GA18TA	ATGCATTTATTAGATAAA	XM_016106712.1	COP9 signalosome complex subunit 7	GO:0005829(cytosol);GO:0008180(signalosome);GO:0005515(protein binding);GO:0010388(cullin deneddylation);GO:0007275(multicellular organismal development);GO:0009585(red, far-red light phototransduction);GO:0010387(signalosome assembly)	[O] Posttranslational modification, protein turnover, chaperones ;[T] Signal transduction mechanisms	CSN7	4	392-409	Y	29.0908	400	2	0.5	3	0.742707
mdm-MIR858-p5_2ss12GA18TA	ATGCATTTATTAGATAAA	XM_016334456.1	-	-	[A] RNA processing and modification	-	4	383-399	Y	43.6362	391	3	0.75	2	1
mdm-MIR858-p5_2ss12GA18TA	ATGCATTTATTAGATAAA	XM_016334457.1	-	-	[A] RNA processing and modification	-	4	383-399	Y	43.6362	391	3	0.75	2	1
mdm-MIR858-p5_2ss12GA18TA	ATGCATTTATTAGATAAA	XM_016338683.1	COP9 signalosome complex subunit 7	GO:0005829(cytosol);GO:0008180(signalosome);GO:0005515(protein binding);GO:0010388(cullin deneddylation);GO:0007275(multicellular organismal development);GO:0009585(red, far-red light phototransduction);GO:0010387(signalosome assembly)	[O] Posttranslational modification, protein turnover, chaperones ;[T] Signal transduction mechanisms	CSN7	4	392-409	Y	29.0908	400	2	0.5	2	1
mdm-MIR858-p5_2ss12GA18TA	ATGCATTTATTAGATAAA	XM_016338682.1	COP9 signalosome complex subunit 7	GO:0005829(cytosol);GO:0008180(signalosome);GO:0005515(protein binding);GO:0010388(cullin deneddylation);GO:0007275(multicellular organismal development);GO:0009585(red, far-red light phototransduction);GO:0010387(signalosome assembly)	[O] Posttranslational modification, protein turnover, chaperones ;[T] Signal transduction mechanisms	CSN7	4	392-409	Y	29.0908	400	2	0.5	2	1
mdm-MIR858-p5_2ss12GA18TA	ATGCATTTATTAGATAAA	XM_016338680.1	COP9 signalosome complex subunit 7	GO:0005829(cytosol);GO:0008180(signalosome);GO:0005515(protein binding);GO:0010388(cullin deneddylation);GO:0007275(multicellular organismal development);GO:0009585(red, far-red light phototransduction);GO:0010387(signalosome assembly)	[O] Posttranslational modification, protein turnover, chaperones ;[T] Signal transduction mechanisms	CSN7	4	392-409	Y	29.0908	400	2	0.5	3	0.742707
mdm-MIR858-p5_2ss12GA18TA	ATGCATTTATTAGATAAA	XM_016349571.1	-	-	[R] General function prediction only	-	4	1198-1216	Y	23.2726	1207	2	0.4	2	1
mtr-miR1507-3p_L+1R-1	CCCTCGTTCCATACATCATCTA	XM_016330770.1	-	GO:0005524(ATP binding);GO:0005515(protein binding);GO:0006915(apoptosis);GO:0006952(defense response)	[T] Signal transduction mechanisms	RPPL1	1.5	692-713	Y	290.908	704	5	5	2	0.308526
mtr-miR1507-3p_R-1_1ss21AT	CCTCGTTCCATACATCATCTT	XM_016311155.1	alpha-L-fucosidase	-	-	-	3.5	44-63	Y	1352.72	55	93	23.25	0	0.0243971
mtr-miR1507-3p_R-1_1ss21AT	CCTCGTTCCATACATCATCTT	XM_016315995.1	alpha-L-fucosidase	GO:0048046(apoplast);GO:0005773(vacuole);GO:0004560(alpha-L-fucosidase activity);GO:0043169(cation binding);GO:0005975(carbohydrate metabolic process);GO:0006516(glycoprotein catabolic process)	[G] Carbohydrate transport and metabolism	FUC1	3	1310-1329	Y	1352.72	1321	93	23.25	0	0.00790773
mtr-miR1507-3p_R-1_1ss21AT	CCTCGTTCCATACATCATCTT	XM_016323721.1	-	GO:0005634(nucleus);GO:0003677(DNA binding);GO:0003700(sequence-specific DNA binding transcription factor activity);GO:0009873(ethylene mediated signaling pathway)	-	ERF003	3.5	94-114	Y	29.0908	105	1	0.5	4	0.870329
mtr-miR1507-3p_R-1_1ss21AT	CCTCGTTCCATACATCATCTT	XM_016330770.1	-	GO:0005524(ATP binding);GO:0005515(protein binding);GO:0006915(apoptosis);GO:0006952(defense response)	[T] Signal transduction mechanisms	RPPL1	1.5	692-712	Y	4130.89	703	71	71	0	0.00527879
mtr-miR1507-3p_R-3	CCTCGTTCCATACATCATC	XM_016080395.1	alpha-L-fucosidase	GO:0048046(apoplast);GO:0005773(vacuole);GO:0004560(alpha-L-fucosidase activity);GO:0043169(cation binding);GO:0005975(carbohydrate metabolic process);GO:0006516(glycoprotein catabolic process)	[G] Carbohydrate transport and metabolism	FUC1	3.5	1303-1320	Y	1352.72	1312	93	23.25	0	0.0278334
mtr-miR1507-3p_R-3	CCTCGTTCCATACATCATC	XM_016080396.1	alpha-L-fucosidase	GO:0048046(apoplast);GO:0005773(vacuole);GO:0004560(alpha-L-fucosidase activity);GO:0043169(cation binding);GO:0005975(carbohydrate metabolic process);GO:0006516(glycoprotein catabolic process)	[G] Carbohydrate transport and metabolism	FUC1	3.5	1303-1320	Y	1352.72	1312	93	23.25	0	0.0278334
mtr-miR1507-3p_R-3	CCTCGTTCCATACATCATC	XM_016095646.1	-	GO:0005524(ATP binding);GO:0005515(protein binding);GO:0006915(apoptosis);GO:0006952(defense response)	[T] Signal transduction mechanisms	RPPL1	4	724-741	Y	7.2727	733	1	0.125	4	1
mtr-miR1507-3p_R-3	CCTCGTTCCATACATCATC	XM_016095698.1	-	GO:0005524(ATP binding);GO:0005515(protein binding);GO:0006915(apoptosis);GO:0006952(defense response)	[T] Signal transduction mechanisms	RPPL1	4	811-828	Y	19.3939	820	2	0.333333	2	1
mtr-miR1507-3p_R-3	CCTCGTTCCATACATCATC	XM_016107693.1	-	GO:0005524(ATP binding);GO:0006915(apoptosis);GO:0006952(defense response)	[T] Signal transduction mechanisms	RGA3	4	763-781	Y	465.453	772	8	8	0	0.249588
mtr-miR1507-3p_R-3	CCTCGTTCCATACATCATC	XM_016311155.1	alpha-L-fucosidase	-	-	-	3.5	46-63	Y	1352.72	55	93	23.25	0	0.0278334
mtr-miR1507-3p_R-3	CCTCGTTCCATACATCATC	XM_016315995.1	alpha-L-fucosidase	GO:0048046(apoplast);GO:0005773(vacuole);GO:0004560(alpha-L-fucosidase activity);GO:0043169(cation binding);GO:0005975(carbohydrate metabolic process);GO:0006516(glycoprotein catabolic process)	[G] Carbohydrate transport and metabolism	FUC1	3	1312-1329	Y	1352.72	1321	93	23.25	0	0.0427258
mtr-miR1507-3p_R-3	CCTCGTTCCATACATCATC	XM_016316274.1	-	GO:0005524(ATP binding);GO:0006915(apoptosis);GO:0006952(defense response)	[T] Signal transduction mechanisms	RGA3	4	871-889	Y	95.03	880	9	1.63333	0	0.249588
mtr-miR1507-3p_R-3	CCTCGTTCCATACATCATC	XM_016316273.1	-	GO:0005524(ATP binding);GO:0006915(apoptosis);GO:0006952(defense response)	[T] Signal transduction mechanisms	RGA3	4	871-889	Y	95.03	880	9	1.63333	0	0.249588
mtr-miR1507-3p_R-3	CCTCGTTCCATACATCATC	XM_016323721.1	-	GO:0005634(nucleus);GO:0003677(DNA binding);GO:0003700(sequence-specific DNA binding transcription factor activity);GO:0009873(ethylene mediated signaling pathway)	-	ERF003	3	96-114	Y	29.0908	105	1	0.5	4	0.972983
mtr-miR1507-3p_R-3	CCTCGTTCCATACATCATC	XM_016329012.1	-	GO:0005524(ATP binding);GO:0005515(protein binding);GO:0006915(apoptosis);GO:0006952(defense response)	[T] Signal transduction mechanisms	RPPL1	4	811-828	Y	26.6666	820	3	0.458333	2	1
mtr-miR1507-3p_R-3	CCTCGTTCCATACATCATC	XM_016329013.1	-	GO:0005524(ATP binding);GO:0005515(protein binding);GO:0006915(apoptosis);GO:0006952(defense response)	[T] Signal transduction mechanisms	RPPL1	4	811-828	Y	26.6666	820	3	0.458333	2	1
mtr-miR1507-3p_R-3	CCTCGTTCCATACATCATC	XM_016329011.1	-	GO:0005524(ATP binding);GO:0005515(protein binding);GO:0006915(apoptosis);GO:0006952(defense response)	[T] Signal transduction mechanisms	RPPL1	4	811-828	Y	26.6666	820	3	0.458333	2	1
mtr-miR1507-3p_R-3	CCTCGTTCCATACATCATC	XM_016330770.1	-	GO:0005524(ATP binding);GO:0005515(protein binding);GO:0006915(apoptosis);GO:0006952(defense response)	[T] Signal transduction mechanisms	RPPL1	0	694-712	Y	4130.89	703	71	71	0	0.00659413
mtr-miR1507-3p_R-3	CCTCGTTCCATACATCATC	XM_016330756.1	-	GO:0005524(ATP binding);GO:0005515(protein binding);GO:0006915(apoptosis);GO:0006952(defense response)	[T] Signal transduction mechanisms	RPPL1	4	751-768	Y	7.2727	760	1	0.125	4	1
mtr-miR1507-3p_R-3	CCTCGTTCCATACATCATC	XM_016330741.1	-	GO:0005524(ATP binding);GO:0005515(protein binding);GO:0006915(apoptosis);GO:0006952(defense response)	[T] Signal transduction mechanisms	RPPL1	4	811-828	Y	19.3939	820	2	0.333333	2	1
mtr-miR1507-3p_R-3	CCTCGTTCCATACATCATC	XM_016349506.1	-	GO:0005524(ATP binding);GO:0006915(apoptosis);GO:0006952(defense response)	[T] Signal transduction mechanisms	RGA2	4	880-898	Y	58.1816	889	4	1	0	0.249588
mtr-miR1507-3p_R-3	CCTCGTTCCATACATCATC	XM_016349505.1	-	GO:0005524(ATP binding);GO:0006915(apoptosis);GO:0006952(defense response)	[T] Signal transduction mechanisms	RGA2	4	877-895	Y	58.1816	886	4	1	0	0.249588
mtr-miR1507-3p_R-3	CCTCGTTCCATACATCATC	XM_016349507.1	-	GO:0005524(ATP binding);GO:0006915(apoptosis);GO:0006952(defense response)	[T] Signal transduction mechanisms	RGA2	4	877-895	Y	58.1816	886	4	1	2	1
mtr-miR1507-3p_R-3	CCTCGTTCCATACATCATC	XM_016349508.1	-	GO:0005524(ATP binding);GO:0006915(apoptosis);GO:0006952(defense response)	[T] Signal transduction mechanisms	RGA2	4	877-895	Y	58.1816	886	4	1	2	1
mtr-miR1507-3p_R-3	CCTCGTTCCATACATCATC	XM_016349510.1	protein-serine/threonine kinase	GO:0005524(ATP binding);GO:0006915(apoptosis);GO:0006952(defense response)	[T] Signal transduction mechanisms	RGA3	4	796-814	Y	95.03	805	9	1.63333	0	0.249588
mtr-miR1507-3p_R-3	CCTCGTTCCATACATCATC	XM_016349509.1	protein-serine/threonine kinase	GO:0005524(ATP binding);GO:0006915(apoptosis);GO:0006952(defense response)	[T] Signal transduction mechanisms	RGA3	4	871-889	Y	95.03	880	9	1.63333	0	0.249588
mtr-miR1507-3p_R-3	CCTCGTTCCATACATCATC	XM_016349504.1	-	GO:0005524(ATP binding);GO:0006915(apoptosis);GO:0006952(defense response)	[T] Signal transduction mechanisms	RGA3	4	874-892	Y	95.03	883	9	1.63333	0	0.249588
mtr-miR1507-5p_R-1_2ss5TA18AG	AGAGATGTATGGAACGAGAGA	XM_016095178.1	-	GO:0016021(integral to membrane);GO:0016746(transferase activity, transferring acyl groups);GO:0008270(zinc ion binding)	[R] General function prediction only	At3g60800	3	516-536	Y	58.1816	527	2	1	2	0.425005
mtr-miR1507-5p_R-1_2ss5TA18AG	AGAGATGTATGGAACGAGAGA	XM_016328703.1	-	GO:0016021(integral to membrane);GO:0016746(transferase activity, transferring acyl groups);GO:0008270(zinc ion binding)	[R] General function prediction only	At3g60800	3	516-536	Y	58.1816	527	2	1	2	0.425005
mtr-MIR1510b-p3_2ss15GA20CG	ATCCCTACCATGTGAACTCGATCA	XM_016110599.1	-	GO:0005737(cytoplasm);GO:0031224(intrinsic to membrane);GO:0005524(ATP binding);GO:0005515(protein binding);GO:0004888(transmembrane signaling receptor activity);GO:0006915(apoptosis);GO:0009626(plant-type hypersensitive response)	-	N	2	1194-1217	Y	11.6363	1208	1	0.2	4	0.699938
mtr-MIR1510b-p3_2ss15GA20CG	ATCCCTACCATGTGAACTCGATCA	XM_016348524.1	-	GO:0005737(cytoplasm);GO:0031224(intrinsic to membrane);GO:0005524(ATP binding);GO:0005515(protein binding);GO:0004888(transmembrane signaling receptor activity);GO:0006915(apoptosis);GO:0009626(plant-type hypersensitive response)	-	N	2	790-813	Y	11.6363	804	1	0.2	4	0.699938
mtr-MIR1510b-p3_2ss15GA20CG	ATCCCTACCATGTGAACTCGATCA	XM_016344913.1	-	GO:0005737(cytoplasm);GO:0031224(intrinsic to membrane);GO:0005524(ATP binding);GO:0005515(protein binding);GO:0004888(transmembrane signaling receptor activity);GO:0006915(apoptosis);GO:0009626(plant-type hypersensitive response)	-	N	2.5	1062-1085	Y	11.6363	1076	1	0.2	4	0.305649
mtr-MIR1510b-p5_2ss15GA20CG	ATCCCTACCATGTGAACTCGATCA	XM_016110599.1	-	GO:0005737(cytoplasm);GO:0031224(intrinsic to membrane);GO:0005524(ATP binding);GO:0005515(protein binding);GO:0004888(transmembrane signaling receptor activity);GO:0006915(apoptosis);GO:0009626(plant-type hypersensitive response)	-	N	2	1194-1217	Y	11.6363	1208	1	0.2	4	0.699938
mtr-MIR1510b-p5_2ss15GA20CG	ATCCCTACCATGTGAACTCGATCA	XM_016348524.1	-	GO:0005737(cytoplasm);GO:0031224(intrinsic to membrane);GO:0005524(ATP binding);GO:0005515(protein binding);GO:0004888(transmembrane signaling receptor activity);GO:0006915(apoptosis);GO:0009626(plant-type hypersensitive response)	-	N	2	790-813	Y	11.6363	804	1	0.2	4	0.699938
mtr-MIR1510b-p5_2ss15GA20CG	ATCCCTACCATGTGAACTCGATCA	XM_016344913.1	-	GO:0005737(cytoplasm);GO:0031224(intrinsic to membrane);GO:0005524(ATP binding);GO:0005515(protein binding);GO:0004888(transmembrane signaling receptor activity);GO:0006915(apoptosis);GO:0009626(plant-type hypersensitive response)	-	N	2.5	1062-1085	Y	11.6363	1076	1	0.2	4	0.305649
mtr-miR156b-5p	TGACAGAAGAGAGTGAGCAC	XM_016088253.1	-	GO:0005634(nucleus);GO:0003677(DNA binding);GO:0046872(metal ion binding);GO:0006355(regulation of transcription, DNA-dependent);GO:0006351(transcription, DNA-dependent)	-	SPL6	1	1061-1080	Y	38.7877	1071	4	0.666667	2	0.999979
mtr-miR156b-5p	TGACAGAAGAGAGTGAGCAC	XM_016088245.1	-	GO:0005634(nucleus);GO:0003677(DNA binding);GO:0046872(metal ion binding);GO:0006355(regulation of transcription, DNA-dependent);GO:0006351(transcription, DNA-dependent)	-	SPL6	1	1103-1122	Y	38.7877	1113	4	0.666667	2	0.999979
mtr-miR156b-5p	TGACAGAAGAGAGTGAGCAC	XM_016088237.1	-	GO:0005634(nucleus);GO:0003677(DNA binding);GO:0046872(metal ion binding);GO:0006355(regulation of transcription, DNA-dependent);GO:0006351(transcription, DNA-dependent)	-	SPL6	1	1109-1128	Y	38.7877	1119	4	0.666667	2	0.999979
mtr-miR156b-5p	TGACAGAAGAGAGTGAGCAC	XM_016090387.1	-	GO:0005634(nucleus);GO:0003677(DNA binding);GO:0046872(metal ion binding);GO:0006355(regulation of transcription, DNA-dependent);GO:0006351(transcription, DNA-dependent)	-	SPL6	1	1199-1218	Y	174.545	1209	6	3	2	0.999979
mtr-miR156b-5p	TGACAGAAGAGAGTGAGCAC	XM_016100123.1	-	-	-	SPL13A	1	953-972	Y	58.1816	963	5	1	2	0.999979
mtr-miR156b-5p	TGACAGAAGAGAGTGAGCAC	XM_016100122.1	-	-	-	SPL13A	1	953-972	Y	58.1816	963	5	1	2	0.999979
mtr-miR156b-5p	TGACAGAAGAGAGTGAGCAC	XM_016102908.1	-	GO:0005634(nucleus);GO:0003677(DNA binding);GO:0046872(metal ion binding);GO:0006355(regulation of transcription, DNA-dependent);GO:0006351(transcription, DNA-dependent)	-	SPL3	1	929-948	Y	34.909	939	3	0.6	2	0.999979
mtr-miR156b-5p	TGACAGAAGAGAGTGAGCAC	XM_016102905.1	-	GO:0005634(nucleus);GO:0003677(DNA binding);GO:0046872(metal ion binding);GO:0006355(regulation of transcription, DNA-dependent);GO:0006351(transcription, DNA-dependent)	-	SPL3	1	1058-1077	Y	34.909	1068	3	0.6	2	0.999979
mtr-miR156b-5p	TGACAGAAGAGAGTGAGCAC	XM_016102906.1	-	GO:0005634(nucleus);GO:0003677(DNA binding);GO:0046872(metal ion binding);GO:0006355(regulation of transcription, DNA-dependent);GO:0006351(transcription, DNA-dependent)	-	SPL3	1	1058-1077	Y	34.909	1068	3	0.6	2	0.999979
mtr-miR156b-5p	TGACAGAAGAGAGTGAGCAC	XM_016113869.1	-	GO:0005737(cytoplasm);GO:0005634(nucleus);GO:0003677(DNA binding);GO:0046872(metal ion binding);GO:0048366(leaf development);GO:2000025(regulation of leaf formation);GO:0006355(regulation of transcription, DNA-dependent);GO:0006351(transcription, DNA-dependent);GO:0010228(vegetative to reproductive phase transition of meristem)	-	SPL9	1	635-654	Y	145.454	645	5	2.5	0	0.143425
mtr-miR156b-5p	TGACAGAAGAGAGTGAGCAC	XM_016115819.1	-	GO:0005634(nucleus);GO:0003677(DNA binding);GO:0046872(metal ion binding);GO:0006355(regulation of transcription, DNA-dependent);GO:0006351(transcription, DNA-dependent)	-	SPL18	3	824-843	Y	87.2724	834	3	1.5	2	0.425005
mtr-miR156b-5p	TGACAGAAGAGAGTGAGCAC	XM_016306738.1	-	GO:0005634(nucleus);GO:0003677(DNA binding);GO:0046872(metal ion binding);GO:0006355(regulation of transcription, DNA-dependent);GO:0006351(transcription, DNA-dependent)	-	SPL18	3	824-843	Y	87.2724	834	3	1.5	2	0.425005
mtr-miR156b-5p	TGACAGAAGAGAGTGAGCAC	XM_016324670.1	-	GO:0005634(nucleus);GO:0003677(DNA binding);GO:0046872(metal ion binding);GO:0006355(regulation of transcription, DNA-dependent);GO:0006351(transcription, DNA-dependent)	-	SPL6	1	1199-1218	Y	174.545	1209	6	3	2	0.999979
mtr-miR156b-5p	TGACAGAAGAGAGTGAGCAC	XM_016334079.1	-	-	-	SPL13A	1	953-972	Y	58.1816	963	5	1	2	0.999979
mtr-miR156b-5p	TGACAGAAGAGAGTGAGCAC	XM_016334080.1	-	-	-	SPL13A	1	953-972	Y	58.1816	963	5	1	2	0.999979
mtr-miR156b-5p	TGACAGAAGAGAGTGAGCAC	XM_016334078.1	-	-	-	SPL13A	1	953-972	Y	58.1816	963	5	1	2	0.999979
mtr-miR156b-5p	TGACAGAAGAGAGTGAGCAC	XM_016338293.1	-	GO:0005634(nucleus);GO:0003677(DNA binding);GO:0046872(metal ion binding);GO:0006355(regulation of transcription, DNA-dependent);GO:0006351(transcription, DNA-dependent)	-	SPL6	1	1076-1095	Y	38.7877	1086	4	0.666667	2	0.999979
mtr-miR156b-5p	TGACAGAAGAGAGTGAGCAC	XM_016338284.1	-	GO:0005634(nucleus);GO:0003677(DNA binding);GO:0046872(metal ion binding);GO:0006355(regulation of transcription, DNA-dependent);GO:0006351(transcription, DNA-dependent)	-	SPL6	1	1118-1137	Y	38.7877	1128	4	0.666667	2	0.999979
mtr-miR156b-5p	TGACAGAAGAGAGTGAGCAC	XM_016338275.1	-	GO:0005634(nucleus);GO:0003677(DNA binding);GO:0046872(metal ion binding);GO:0006355(regulation of transcription, DNA-dependent);GO:0006351(transcription, DNA-dependent)	-	SPL6	1	1124-1143	Y	38.7877	1134	4	0.666667	2	0.999979
mtr-miR156b-5p	TGACAGAAGAGAGTGAGCAC	XM_016341476.1	-	GO:0005634(nucleus);GO:0003677(DNA binding);GO:0046872(metal ion binding);GO:0006355(regulation of transcription, DNA-dependent);GO:0006351(transcription, DNA-dependent)	-	SPL3	1	929-948	Y	34.909	939	3	0.6	2	0.999979
mtr-miR156b-5p	TGACAGAAGAGAGTGAGCAC	XM_016341475.1	-	GO:0005634(nucleus);GO:0003677(DNA binding);GO:0046872(metal ion binding);GO:0006355(regulation of transcription, DNA-dependent);GO:0006351(transcription, DNA-dependent)	-	SPL3	1	1058-1077	Y	34.909	1068	3	0.6	2	0.999979
mtr-miR156b-5p	TGACAGAAGAGAGTGAGCAC	XM_016347433.1	-	GO:0005634(nucleus);GO:0003677(DNA binding);GO:0046872(metal ion binding);GO:0006355(regulation of transcription, DNA-dependent);GO:0006351(transcription, DNA-dependent)	-	SPL6	1	986-1005	Y	87.2724	996	3	1.5	0	0.143425
mtr-miR156b-5p	TGACAGAAGAGAGTGAGCAC	XM_016347432.1	-	GO:0005634(nucleus);GO:0003677(DNA binding);GO:0046872(metal ion binding);GO:0006355(regulation of transcription, DNA-dependent);GO:0006351(transcription, DNA-dependent)	-	SPL6	1	986-1005	Y	87.2724	996	3	1.5	0	0.143425
mtr-miR156b-5p	TGACAGAAGAGAGTGAGCAC	XM_016351960.1	-	GO:0005737(cytoplasm);GO:0005634(nucleus);GO:0003677(DNA binding);GO:0046872(metal ion binding);GO:0048366(leaf development);GO:2000025(regulation of leaf formation);GO:0006355(regulation of transcription, DNA-dependent);GO:0006351(transcription, DNA-dependent);GO:0010228(vegetative to reproductive phase transition of meristem)	-	SPL9	1	752-771	Y	145.454	762	5	2.5	0	0.143425
mtr-miR156b-5p_R-1_1ss11GA	TGACAGAAGAAAGTGAGCA	XM_016088253.1	-	GO:0005634(nucleus);GO:0003677(DNA binding);GO:0046872(metal ion binding);GO:0006355(regulation of transcription, DNA-dependent);GO:0006351(transcription, DNA-dependent)	-	SPL6	3	1062-1080	Y	38.7877	1071	4	0.666667	2	0.999997
mtr-miR156b-5p_R-1_1ss11GA	TGACAGAAGAAAGTGAGCA	XM_016088245.1	-	GO:0005634(nucleus);GO:0003677(DNA binding);GO:0046872(metal ion binding);GO:0006355(regulation of transcription, DNA-dependent);GO:0006351(transcription, DNA-dependent)	-	SPL6	3	1104-1122	Y	38.7877	1113	4	0.666667	2	0.999997
mtr-miR156b-5p_R-1_1ss11GA	TGACAGAAGAAAGTGAGCA	XM_016088237.1	-	GO:0005634(nucleus);GO:0003677(DNA binding);GO:0046872(metal ion binding);GO:0006355(regulation of transcription, DNA-dependent);GO:0006351(transcription, DNA-dependent)	-	SPL6	3	1110-1128	Y	38.7877	1119	4	0.666667	2	0.999997
mtr-miR156b-5p_R-1_1ss11GA	TGACAGAAGAAAGTGAGCA	XM_016090387.1	-	GO:0005634(nucleus);GO:0003677(DNA binding);GO:0046872(metal ion binding);GO:0006355(regulation of transcription, DNA-dependent);GO:0006351(transcription, DNA-dependent)	-	SPL6	3	1200-1218	Y	174.545	1209	6	3	2	0.999997
mtr-miR156b-5p_R-1_1ss11GA	TGACAGAAGAAAGTGAGCA	XM_016100122.1	-	-	-	SPL13A	3	954-972	Y	58.1816	963	5	1	2	0.999997
mtr-miR156b-5p_R-1_1ss11GA	TGACAGAAGAAAGTGAGCA	XM_016100123.1	-	-	-	SPL13A	3	954-972	Y	58.1816	963	5	1	2	0.999997
mtr-miR156b-5p_R-1_1ss11GA	TGACAGAAGAAAGTGAGCA	XM_016102908.1	-	GO:0005634(nucleus);GO:0003677(DNA binding);GO:0046872(metal ion binding);GO:0006355(regulation of transcription, DNA-dependent);GO:0006351(transcription, DNA-dependent)	-	SPL3	3	930-948	Y	34.909	939	3	0.6	2	0.999997
mtr-miR156b-5p_R-1_1ss11GA	TGACAGAAGAAAGTGAGCA	XM_016102906.1	-	GO:0005634(nucleus);GO:0003677(DNA binding);GO:0046872(metal ion binding);GO:0006355(regulation of transcription, DNA-dependent);GO:0006351(transcription, DNA-dependent)	-	SPL3	3	1059-1077	Y	34.909	1068	3	0.6	2	0.999997
mtr-miR156b-5p_R-1_1ss11GA	TGACAGAAGAAAGTGAGCA	XM_016102905.1	-	GO:0005634(nucleus);GO:0003677(DNA binding);GO:0046872(metal ion binding);GO:0006355(regulation of transcription, DNA-dependent);GO:0006351(transcription, DNA-dependent)	-	SPL3	3	1059-1077	Y	34.909	1068	3	0.6	2	0.999997
mtr-miR156b-5p_R-1_1ss11GA	TGACAGAAGAAAGTGAGCA	XM_016101764.1	-	GO:0004066(asparagine synthase (glutamine-hydrolyzing) activity);GO:0006529(asparagine biosynthetic process);GO:0006541(glutamine metabolic process)	[E] Amino acid transport and metabolism	Asnsd1	4	643-661	Y	19.3939	652	1	0.333333	4	0.999999
mtr-miR156b-5p_R-1_1ss11GA	TGACAGAAGAAAGTGAGCA	XM_016107415.1	-	GO:0005488(binding)	[R] General function prediction only	PCMP-E4	3	493-511	Y	29.0908	502	1	0.5	4	1
mtr-miR156b-5p_R-1_1ss11GA	TGACAGAAGAAAGTGAGCA	XM_016113869.1	-	GO:0005737(cytoplasm);GO:0005634(nucleus);GO:0003677(DNA binding);GO:0046872(metal ion binding);GO:0048366(leaf development);GO:2000025(regulation of leaf formation);GO:0006355(regulation of transcription, DNA-dependent);GO:0006351(transcription, DNA-dependent);GO:0010228(vegetative to reproductive phase transition of meristem)	-	SPL9	3	636-654	Y	145.454	645	5	2.5	0	0.166899
mtr-miR156b-5p_R-1_1ss11GA	TGACAGAAGAAAGTGAGCA	XM_016115819.1	-	GO:0005634(nucleus);GO:0003677(DNA binding);GO:0046872(metal ion binding);GO:0006355(regulation of transcription, DNA-dependent);GO:0006351(transcription, DNA-dependent)	-	SPL18	3	825-843	Y	87.2724	834	3	1.5	2	0.999997
mtr-miR156b-5p_R-1_1ss11GA	TGACAGAAGAAAGTGAGCA	XM_016306738.1	-	GO:0005634(nucleus);GO:0003677(DNA binding);GO:0046872(metal ion binding);GO:0006355(regulation of transcription, DNA-dependent);GO:0006351(transcription, DNA-dependent)	-	SPL18	3	825-843	Y	87.2724	834	3	1.5	2	0.999997
mtr-miR156b-5p_R-1_1ss11GA	TGACAGAAGAAAGTGAGCA	XM_016307308.1	-	-	-	-	3.5	233-251	Y	58.1816	242	1	1	4	0.99062
mtr-miR156b-5p_R-1_1ss11GA	TGACAGAAGAAAGTGAGCA	XM_016324670.1	-	GO:0005634(nucleus);GO:0003677(DNA binding);GO:0046872(metal ion binding);GO:0006355(regulation of transcription, DNA-dependent);GO:0006351(transcription, DNA-dependent)	-	SPL6	3	1200-1218	Y	174.545	1209	6	3	2	0.999997
mtr-miR156b-5p_R-1_1ss11GA	TGACAGAAGAAAGTGAGCA	XM_016334078.1	-	-	-	SPL13A	3	954-972	Y	58.1816	963	5	1	2	0.999997
mtr-miR156b-5p_R-1_1ss11GA	TGACAGAAGAAAGTGAGCA	XM_016334079.1	-	-	-	SPL13A	3	954-972	Y	58.1816	963	5	1	2	0.999997
mtr-miR156b-5p_R-1_1ss11GA	TGACAGAAGAAAGTGAGCA	XM_016334080.1	-	-	-	SPL13A	3	954-972	Y	58.1816	963	5	1	2	0.999997
mtr-miR156b-5p_R-1_1ss11GA	TGACAGAAGAAAGTGAGCA	XM_016338293.1	-	GO:0005634(nucleus);GO:0003677(DNA binding);GO:0046872(metal ion binding);GO:0006355(regulation of transcription, DNA-dependent);GO:0006351(transcription, DNA-dependent)	-	SPL6	3	1077-1095	Y	38.7877	1086	4	0.666667	2	0.999997
mtr-miR156b-5p_R-1_1ss11GA	TGACAGAAGAAAGTGAGCA	XM_016338284.1	-	GO:0005634(nucleus);GO:0003677(DNA binding);GO:0046872(metal ion binding);GO:0006355(regulation of transcription, DNA-dependent);GO:0006351(transcription, DNA-dependent)	-	SPL6	3	1119-1137	Y	38.7877	1128	4	0.666667	2	0.999997
mtr-miR156b-5p_R-1_1ss11GA	TGACAGAAGAAAGTGAGCA	XM_016338275.1	-	GO:0005634(nucleus);GO:0003677(DNA binding);GO:0046872(metal ion binding);GO:0006355(regulation of transcription, DNA-dependent);GO:0006351(transcription, DNA-dependent)	-	SPL6	3	1125-1143	Y	38.7877	1134	4	0.666667	2	0.999997
mtr-miR156b-5p_R-1_1ss11GA	TGACAGAAGAAAGTGAGCA	XM_016335395.1	-	GO:0004066(asparagine synthase (glutamine-hydrolyzing) activity);GO:0006529(asparagine biosynthetic process);GO:0006541(glutamine metabolic process)	[E] Amino acid transport and metabolism	Asnsd1	4	643-661	Y	19.3939	652	1	0.333333	4	0.999999
mtr-miR156b-5p_R-1_1ss11GA	TGACAGAAGAAAGTGAGCA	XM_016335394.1	-	GO:0004066(asparagine synthase (glutamine-hydrolyzing) activity);GO:0006529(asparagine biosynthetic process);GO:0006541(glutamine metabolic process)	[E] Amino acid transport and metabolism	Asnsd1	4	643-661	Y	19.3939	652	1	0.333333	4	0.999999
mtr-miR156b-5p_R-1_1ss11GA	TGACAGAAGAAAGTGAGCA	XM_016341476.1	-	GO:0005634(nucleus);GO:0003677(DNA binding);GO:0046872(metal ion binding);GO:0006355(regulation of transcription, DNA-dependent);GO:0006351(transcription, DNA-dependent)	-	SPL3	3	930-948	Y	34.909	939	3	0.6	2	0.999997
mtr-miR156b-5p_R-1_1ss11GA	TGACAGAAGAAAGTGAGCA	XM_016341475.1	-	GO:0005634(nucleus);GO:0003677(DNA binding);GO:0046872(metal ion binding);GO:0006355(regulation of transcription, DNA-dependent);GO:0006351(transcription, DNA-dependent)	-	SPL3	3	1059-1077	Y	34.909	1068	3	0.6	2	0.999997
mtr-miR156b-5p_R-1_1ss11GA	TGACAGAAGAAAGTGAGCA	XM_016339339.1	-	GO:0005488(binding)	[R] General function prediction only	PCMP-E4	3	487-505	Y	29.0908	496	1	0.5	4	1
mtr-miR156b-5p_R-1_1ss11GA	TGACAGAAGAAAGTGAGCA	XM_016347433.1	-	GO:0005634(nucleus);GO:0003677(DNA binding);GO:0046872(metal ion binding);GO:0006355(regulation of transcription, DNA-dependent);GO:0006351(transcription, DNA-dependent)	-	SPL6	3	987-1005	Y	87.2724	996	3	1.5	0	0.166899
mtr-miR156b-5p_R-1_1ss11GA	TGACAGAAGAAAGTGAGCA	XM_016347432.1	-	GO:0005634(nucleus);GO:0003677(DNA binding);GO:0046872(metal ion binding);GO:0006355(regulation of transcription, DNA-dependent);GO:0006351(transcription, DNA-dependent)	-	SPL6	3	987-1005	Y	87.2724	996	3	1.5	0	0.166899
mtr-miR156b-5p_R-1_1ss11GA	TGACAGAAGAAAGTGAGCA	XM_016346957.1	protein-serine/threonine kinase	GO:0016021(integral to membrane);GO:0005886(plasma membrane);GO:0005524(ATP binding);GO:0004674(protein serine/threonine kinase activity);GO:0004872(receptor activity);GO:0006952(defense response);GO:0044419(interspecies interaction between organisms)	-	NIK3	4	34-51	Y	14.5454	42	1	0.25	4	0.999999
mtr-miR156b-5p_R-1_1ss11GA	TGACAGAAGAAAGTGAGCA	XM_016346956.1	protein-serine/threonine kinase	GO:0016021(integral to membrane);GO:0005886(plasma membrane);GO:0005524(ATP binding);GO:0004674(protein serine/threonine kinase activity);GO:0004872(receptor activity);GO:0006952(defense response);GO:0044419(interspecies interaction between organisms)	-	NIK3	4	34-51	Y	14.5454	42	1	0.25	4	0.999999
mtr-miR156b-5p_R-1_1ss11GA	TGACAGAAGAAAGTGAGCA	XM_016351960.1	-	GO:0005737(cytoplasm);GO:0005634(nucleus);GO:0003677(DNA binding);GO:0046872(metal ion binding);GO:0048366(leaf development);GO:2000025(regulation of leaf formation);GO:0006355(regulation of transcription, DNA-dependent);GO:0006351(transcription, DNA-dependent);GO:0010228(vegetative to reproductive phase transition of meristem)	-	SPL9	3	753-771	Y	145.454	762	5	2.5	0	0.166899
mtr-miR156e	TTGACAGAAGATAGAGAGCAC	XM_016088253.1	-	GO:0005634(nucleus);GO:0003677(DNA binding);GO:0046872(metal ion binding);GO:0006355(regulation of transcription, DNA-dependent);GO:0006351(transcription, DNA-dependent)	-	SPL6	3	1061-1081	Y	48.4847	1072	5	0.833333	0	0.0502957
mtr-miR156e	TTGACAGAAGATAGAGAGCAC	XM_016088245.1	-	GO:0005634(nucleus);GO:0003677(DNA binding);GO:0046872(metal ion binding);GO:0006355(regulation of transcription, DNA-dependent);GO:0006351(transcription, DNA-dependent)	-	SPL6	3	1103-1123	Y	48.4847	1114	5	0.833333	0	0.0502957
mtr-miR156e	TTGACAGAAGATAGAGAGCAC	XM_016088237.1	-	GO:0005634(nucleus);GO:0003677(DNA binding);GO:0046872(metal ion binding);GO:0006355(regulation of transcription, DNA-dependent);GO:0006351(transcription, DNA-dependent)	-	SPL6	3	1109-1129	Y	48.4847	1120	5	0.833333	0	0.0502957
mtr-miR156e	TTGACAGAAGATAGAGAGCAC	XM_016090387.1	-	GO:0005634(nucleus);GO:0003677(DNA binding);GO:0046872(metal ion binding);GO:0006355(regulation of transcription, DNA-dependent);GO:0006351(transcription, DNA-dependent)	-	SPL6	3	1199-1219	Y	87.2724	1210	3	1.5	2	0.972596
mtr-miR156e	TTGACAGAAGATAGAGAGCAC	XM_016100123.1	-	-	-	SPL13A	3	953-973	Y	93.0906	964	8	1.6	0	0.0502957
mtr-miR156e	TTGACAGAAGATAGAGAGCAC	XM_016100122.1	-	-	-	SPL13A	3	953-973	Y	93.0906	964	8	1.6	0	0.0502957
mtr-miR156e	TTGACAGAAGATAGAGAGCAC	XM_016102908.1	-	GO:0005634(nucleus);GO:0003677(DNA binding);GO:0046872(metal ion binding);GO:0006355(regulation of transcription, DNA-dependent);GO:0006351(transcription, DNA-dependent)	-	SPL3	2	929-949	Y	11.6363	940	1	0.2	4	0.987891
mtr-miR156e	TTGACAGAAGATAGAGAGCAC	XM_016102906.1	-	GO:0005634(nucleus);GO:0003677(DNA binding);GO:0046872(metal ion binding);GO:0006355(regulation of transcription, DNA-dependent);GO:0006351(transcription, DNA-dependent)	-	SPL3	2	1058-1078	Y	11.6363	1069	1	0.2	4	0.987891
mtr-miR156e	TTGACAGAAGATAGAGAGCAC	XM_016102905.1	-	GO:0005634(nucleus);GO:0003677(DNA binding);GO:0046872(metal ion binding);GO:0006355(regulation of transcription, DNA-dependent);GO:0006351(transcription, DNA-dependent)	-	SPL3	2	1058-1078	Y	11.6363	1069	1	0.2	4	0.987891
mtr-miR156e	TTGACAGAAGATAGAGAGCAC	XM_016115819.1	-	GO:0005634(nucleus);GO:0003677(DNA binding);GO:0046872(metal ion binding);GO:0006355(regulation of transcription, DNA-dependent);GO:0006351(transcription, DNA-dependent)	-	SPL18	0	824-844	Y	349.09	835	12	6	0	0.0131448
mtr-miR156e	TTGACAGAAGATAGAGAGCAC	XM_016306738.1	-	GO:0005634(nucleus);GO:0003677(DNA binding);GO:0046872(metal ion binding);GO:0006355(regulation of transcription, DNA-dependent);GO:0006351(transcription, DNA-dependent)	-	SPL18	0	824-844	Y	349.09	835	12	6	0	0.0131448
mtr-miR156e	TTGACAGAAGATAGAGAGCAC	XM_016324670.1	-	GO:0005634(nucleus);GO:0003677(DNA binding);GO:0046872(metal ion binding);GO:0006355(regulation of transcription, DNA-dependent);GO:0006351(transcription, DNA-dependent)	-	SPL6	3	1199-1219	Y	87.2724	1210	3	1.5	2	0.972596
mtr-miR156e	TTGACAGAAGATAGAGAGCAC	XM_016334078.1	-	-	-	SPL13A	3	953-973	Y	93.0906	964	8	1.6	0	0.0502957
mtr-miR156e	TTGACAGAAGATAGAGAGCAC	XM_016334079.1	-	-	-	SPL13A	3	953-973	Y	93.0906	964	8	1.6	0	0.0502957
mtr-miR156e	TTGACAGAAGATAGAGAGCAC	XM_016334080.1	-	-	-	SPL13A	3	953-973	Y	93.0906	964	8	1.6	0	0.0502957
mtr-miR156e	TTGACAGAAGATAGAGAGCAC	XM_016338293.1	-	GO:0005634(nucleus);GO:0003677(DNA binding);GO:0046872(metal ion binding);GO:0006355(regulation of transcription, DNA-dependent);GO:0006351(transcription, DNA-dependent)	-	SPL6	3	1076-1096	Y	48.4847	1087	5	0.833333	2	0.972596
mtr-miR156e	TTGACAGAAGATAGAGAGCAC	XM_016338284.1	-	GO:0005634(nucleus);GO:0003677(DNA binding);GO:0046872(metal ion binding);GO:0006355(regulation of transcription, DNA-dependent);GO:0006351(transcription, DNA-dependent)	-	SPL6	3	1118-1138	Y	48.4847	1129	5	0.833333	0	0.0502957
mtr-miR156e	TTGACAGAAGATAGAGAGCAC	XM_016338275.1	-	GO:0005634(nucleus);GO:0003677(DNA binding);GO:0046872(metal ion binding);GO:0006355(regulation of transcription, DNA-dependent);GO:0006351(transcription, DNA-dependent)	-	SPL6	3	1124-1144	Y	48.4847	1135	5	0.833333	0	0.0502957
mtr-miR156e	TTGACAGAAGATAGAGAGCAC	XM_016341476.1	-	GO:0005634(nucleus);GO:0003677(DNA binding);GO:0046872(metal ion binding);GO:0006355(regulation of transcription, DNA-dependent);GO:0006351(transcription, DNA-dependent)	-	SPL3	2	929-949	Y	11.6363	940	1	0.2	4	0.987891
mtr-miR156e	TTGACAGAAGATAGAGAGCAC	XM_016341475.1	-	GO:0005634(nucleus);GO:0003677(DNA binding);GO:0046872(metal ion binding);GO:0006355(regulation of transcription, DNA-dependent);GO:0006351(transcription, DNA-dependent)	-	SPL3	2	1058-1078	Y	11.6363	1069	1	0.2	4	0.987891
mtr-miR156e_R+2	TTGACAGAAGATAGAGAGCACTT	XM_016102908.1	-	GO:0005634(nucleus);GO:0003677(DNA binding);GO:0046872(metal ion binding);GO:0006355(regulation of transcription, DNA-dependent);GO:0006351(transcription, DNA-dependent)	-	SPL3	4	927-949	Y	11.6363	940	1	0.2	4	0.832606
mtr-miR156e_R+2	TTGACAGAAGATAGAGAGCACTT	XM_016102906.1	-	GO:0005634(nucleus);GO:0003677(DNA binding);GO:0046872(metal ion binding);GO:0006355(regulation of transcription, DNA-dependent);GO:0006351(transcription, DNA-dependent)	-	SPL3	4	1056-1078	Y	11.6363	1069	1	0.2	4	0.832606
mtr-miR156e_R+2	TTGACAGAAGATAGAGAGCACTT	XM_016102905.1	-	GO:0005634(nucleus);GO:0003677(DNA binding);GO:0046872(metal ion binding);GO:0006355(regulation of transcription, DNA-dependent);GO:0006351(transcription, DNA-dependent)	-	SPL3	4	1056-1078	Y	11.6363	1069	1	0.2	4	0.832606
mtr-miR156e_R+2	TTGACAGAAGATAGAGAGCACTT	XM_016115819.1	-	GO:0005634(nucleus);GO:0003677(DNA binding);GO:0046872(metal ion binding);GO:0006355(regulation of transcription, DNA-dependent);GO:0006351(transcription, DNA-dependent)	-	SPL18	2	822-844	Y	349.09	835	12	6	0	0.0096565
mtr-miR156e_R+2	TTGACAGAAGATAGAGAGCACTT	XM_016306738.1	-	GO:0005634(nucleus);GO:0003677(DNA binding);GO:0046872(metal ion binding);GO:0006355(regulation of transcription, DNA-dependent);GO:0006351(transcription, DNA-dependent)	-	SPL18	2	822-844	Y	349.09	835	12	6	0	0.0096565
mtr-miR156e_R+2	TTGACAGAAGATAGAGAGCACTT	XM_016341476.1	-	GO:0005634(nucleus);GO:0003677(DNA binding);GO:0046872(metal ion binding);GO:0006355(regulation of transcription, DNA-dependent);GO:0006351(transcription, DNA-dependent)	-	SPL3	4	927-949	Y	11.6363	940	1	0.2	4	0.832606
mtr-miR156e_R+2	TTGACAGAAGATAGAGAGCACTT	XM_016341475.1	-	GO:0005634(nucleus);GO:0003677(DNA binding);GO:0046872(metal ion binding);GO:0006355(regulation of transcription, DNA-dependent);GO:0006351(transcription, DNA-dependent)	-	SPL3	4	1056-1078	Y	11.6363	1069	1	0.2	4	0.832606
mtr-miR159a_1ss21AC	TTTGGATTGAAGGGAGCTCTC	XM_016077826.1	-	-	-	-	3	512-532	Y	46.5453	523	4	0.8	2	0.855847
mtr-miR159a_1ss21AC	TTTGGATTGAAGGGAGCTCTC	XM_016090083.1	-	-	[L] Replication, recombination and repair	-	4	461-481	Y	14.5454	472	2	0.25	2	0.992915
mtr-miR159a_1ss21AC	TTTGGATTGAAGGGAGCTCTC	XM_016092906.1	-	-	-	-	4	599-619	Y	581.816	610	50	10	0	0.0685487
mtr-miR159a_1ss21AC	TTTGGATTGAAGGGAGCTCTC	XM_016092905.1	-	-	-	-	4	599-619	Y	581.816	610	50	10	0	0.0685487
mtr-miR159a_1ss21AC	TTTGGATTGAAGGGAGCTCTC	XM_016313806.1	-	-	-	-	3	548-568	Y	46.5453	559	4	0.8	2	0.855847
mtr-miR159a_1ss21AC	TTTGGATTGAAGGGAGCTCTC	XM_016313805.1	-	-	-	-	3	548-568	Y	46.5453	559	4	0.8	2	0.855847
mtr-miR159a_1ss21AC	TTTGGATTGAAGGGAGCTCTC	XM_016313803.1	-	-	-	-	3	548-568	Y	46.5453	559	4	0.8	2	0.855847
mtr-miR159a_1ss21AC	TTTGGATTGAAGGGAGCTCTC	XM_016313802.1	-	-	-	-	3	548-568	Y	46.5453	559	4	0.8	2	0.855847
mtr-miR159a_1ss21AC	TTTGGATTGAAGGGAGCTCTC	XM_016327466.1	-	-	-	-	4	596-616	Y	581.816	607	50	10	0	0.0685487
mtr-miR159a_1ss21AC	TTTGGATTGAAGGGAGCTCTC	XM_016327464.1	-	-	-	-	4	596-616	Y	581.816	607	50	10	0	0.0685487
mtr-miR159a_1ss21AC	TTTGGATTGAAGGGAGCTCTC	XM_016327465.1	-	-	-	-	4	596-616	Y	581.816	607	50	10	0	0.0685487
mtr-miR159a_1ss21AC	TTTGGATTGAAGGGAGCTCTC	XM_016344163.1	-	GO:0003677(DNA binding);GO:0046983(protein dimerization activity);GO:0006310(DNA recombination);GO:0032196(transposition)	[L] Replication, recombination and repair	-	4	89-109	Y	14.5454	100	2	0.25	2	0.992915
mtr-miR159a_1ss21AT	TTTGGATTGAAGGGAGCTCTT	XM_016077826.1	-	-	-	-	3.5	512-532	Y	46.5453	523	4	0.8	2	0.860211
mtr-miR159a_1ss21AT	TTTGGATTGAAGGGAGCTCTT	XM_016092906.1	-	-	-	-	3	599-619	Y	581.816	610	50	10	0	0.0652563
mtr-miR159a_1ss21AT	TTTGGATTGAAGGGAGCTCTT	XM_016092905.1	-	-	-	-	3	599-619	Y	581.816	610	50	10	0	0.0652563
mtr-miR159a_1ss21AT	TTTGGATTGAAGGGAGCTCTT	XM_016093211.1	-	GO:0003677(DNA binding);GO:0046983(protein dimerization activity);GO:0006310(DNA recombination);GO:0032196(transposition)	[L] Replication, recombination and repair	-	4	452-472	Y	14.5454	463	2	0.25	2	0.983243
mtr-miR159a_1ss21AT	TTTGGATTGAAGGGAGCTCTT	XM_016111298.1	-	GO:0003677(DNA binding);GO:0046983(protein dimerization activity);GO:0006310(DNA recombination);GO:0032196(transposition)	[L] Replication, recombination and repair	-	4	753-772	Y	14.5454	763	2	0.25	2	0.983243
mtr-miR159a_1ss21AT	TTTGGATTGAAGGGAGCTCTT	XM_016313806.1	-	-	-	-	3.5	548-568	Y	46.5453	559	4	0.8	2	0.860211
mtr-miR159a_1ss21AT	TTTGGATTGAAGGGAGCTCTT	XM_016313805.1	-	-	-	-	3.5	548-568	Y	46.5453	559	4	0.8	2	0.860211
mtr-miR159a_1ss21AT	TTTGGATTGAAGGGAGCTCTT	XM_016313803.1	-	-	-	-	3.5	548-568	Y	46.5453	559	4	0.8	2	0.860211
mtr-miR159a_1ss21AT	TTTGGATTGAAGGGAGCTCTT	XM_016313802.1	-	-	-	-	3.5	548-568	Y	46.5453	559	4	0.8	2	0.860211
mtr-miR159a_1ss21AT	TTTGGATTGAAGGGAGCTCTT	XM_016327466.1	-	-	-	-	3	596-616	Y	581.816	607	50	10	0	0.0652563
mtr-miR159a_1ss21AT	TTTGGATTGAAGGGAGCTCTT	XM_016327465.1	-	-	-	-	3	596-616	Y	581.816	607	50	10	0	0.0652563
mtr-miR159a_1ss21AT	TTTGGATTGAAGGGAGCTCTT	XM_016327464.1	-	-	-	-	3	596-616	Y	581.816	607	50	10	0	0.0652563
mtr-miR159b	ATTGGAGTGAAGGGAGCTCCA	XM_016081515.1	myb proto-oncogene protein, plant	GO:0005634(nucleus);GO:0003677(DNA binding);GO:0030154(cell differentiation);GO:0009908(flower development);GO:0006355(regulation of transcription, DNA-dependent);GO:0006351(transcription, DNA-dependent)	[K] Transcription	GAM1	1	935-955	Y	1590.3	946	82	27.3333	0	0.0170544
mtr-miR159b	ATTGGAGTGAAGGGAGCTCCA	XM_016102802.1	myb proto-oncogene protein, plant	GO:0005634(nucleus);GO:0003677(DNA binding);GO:0030154(cell differentiation);GO:0009908(flower development);GO:0006355(regulation of transcription, DNA-dependent);GO:0006351(transcription, DNA-dependent)	[K] Transcription	GAM1	0	830-850	Y	174.545	841	6	3	1	0.0352789
mtr-miR159b	ATTGGAGTGAAGGGAGCTCCA	XM_016102995.1	myb proto-oncogene protein, plant	GO:0005634(nucleus);GO:0003677(DNA binding);GO:0030154(cell differentiation);GO:0009908(flower development);GO:0006355(regulation of transcription, DNA-dependent);GO:0006351(transcription, DNA-dependent)	[K] Transcription	GAM1	0	962-982	Y	538.18	973	37	9.25	0	0.0389183
mtr-miR159b	ATTGGAGTGAAGGGAGCTCCA	XM_016102996.1	myb proto-oncogene protein, plant	GO:0005634(nucleus);GO:0003677(DNA binding);GO:0030154(cell differentiation);GO:0009908(flower development);GO:0006355(regulation of transcription, DNA-dependent);GO:0006351(transcription, DNA-dependent)	[K] Transcription	GAM1	0	962-982	Y	538.18	973	37	9.25	0	0.0389183
mtr-miR159b	ATTGGAGTGAAGGGAGCTCCA	XM_016316220.1	myb proto-oncogene protein, plant	GO:0005634(nucleus);GO:0003677(DNA binding);GO:0030154(cell differentiation);GO:0009908(flower development);GO:0006355(regulation of transcription, DNA-dependent);GO:0006351(transcription, DNA-dependent)	[K] Transcription	GAM1	1	935-955	Y	1590.3	946	82	27.3333	0	0.0170544
mtr-miR159b	ATTGGAGTGAAGGGAGCTCCA	XM_016316222.1	myb proto-oncogene protein, plant	GO:0005634(nucleus);GO:0003677(DNA binding);GO:0030154(cell differentiation);GO:0009908(flower development);GO:0006355(regulation of transcription, DNA-dependent);GO:0006351(transcription, DNA-dependent)	[K] Transcription	GAM1	1	935-955	Y	1590.3	946	82	27.3333	0	0.0170544
mtr-miR159b	ATTGGAGTGAAGGGAGCTCCA	XM_016339386.1	myb proto-oncogene protein, plant	GO:0005634(nucleus);GO:0003677(DNA binding);GO:0030154(cell differentiation);GO:0009908(flower development);GO:0006355(regulation of transcription, DNA-dependent);GO:0006351(transcription, DNA-dependent)	[K] Transcription	GAM1	0	845-865	Y	174.545	856	6	3	0	0.0389183
mtr-miR159b	ATTGGAGTGAAGGGAGCTCCA	XM_016341577.1	myb proto-oncogene protein, plant	GO:0005634(nucleus);GO:0003677(DNA binding);GO:0030154(cell differentiation);GO:0009908(flower development);GO:0006355(regulation of transcription, DNA-dependent);GO:0006351(transcription, DNA-dependent)	[K] Transcription	GAM1	0	959-979	Y	538.18	970	37	9.25	0	0.0389183
mtr-miR159b	ATTGGAGTGAAGGGAGCTCCA	XM_016341576.1	myb proto-oncogene protein, plant	GO:0005634(nucleus);GO:0003677(DNA binding);GO:0030154(cell differentiation);GO:0009908(flower development);GO:0006355(regulation of transcription, DNA-dependent);GO:0006351(transcription, DNA-dependent)	[K] Transcription	GAM1	0	959-979	Y	538.18	970	37	9.25	0	0.0389183
mtr-miR159b_R-1_1ss7GT	ATTGGATTGAAGGGAGCTCC	XM_016081515.1	myb proto-oncogene protein, plant	GO:0005634(nucleus);GO:0003677(DNA binding);GO:0030154(cell differentiation);GO:0009908(flower development);GO:0006355(regulation of transcription, DNA-dependent);GO:0006351(transcription, DNA-dependent)	[K] Transcription	GAM1	3	936-955	Y	1590.3	946	82	27.3333	0	0.0312577
mtr-miR159b_R-1_1ss7GT	ATTGGATTGAAGGGAGCTCC	XM_016102802.1	myb proto-oncogene protein, plant	GO:0005634(nucleus);GO:0003677(DNA binding);GO:0030154(cell differentiation);GO:0009908(flower development);GO:0006355(regulation of transcription, DNA-dependent);GO:0006351(transcription, DNA-dependent)	[K] Transcription	GAM1	2	831-850	Y	174.545	841	6	3	1	0.0345086
mtr-miR159b_R-1_1ss7GT	ATTGGATTGAAGGGAGCTCC	XM_016102996.1	myb proto-oncogene protein, plant	GO:0005634(nucleus);GO:0003677(DNA binding);GO:0030154(cell differentiation);GO:0009908(flower development);GO:0006355(regulation of transcription, DNA-dependent);GO:0006351(transcription, DNA-dependent)	[K] Transcription	GAM1	2	963-982	Y	538.18	973	37	9.25	0	0.0380701
mtr-miR159b_R-1_1ss7GT	ATTGGATTGAAGGGAGCTCC	XM_016102995.1	myb proto-oncogene protein, plant	GO:0005634(nucleus);GO:0003677(DNA binding);GO:0030154(cell differentiation);GO:0009908(flower development);GO:0006355(regulation of transcription, DNA-dependent);GO:0006351(transcription, DNA-dependent)	[K] Transcription	GAM1	2	963-982	Y	538.18	973	37	9.25	0	0.0380701
mtr-miR159b_R-1_1ss7GT	ATTGGATTGAAGGGAGCTCC	XM_016316220.1	myb proto-oncogene protein, plant	GO:0005634(nucleus);GO:0003677(DNA binding);GO:0030154(cell differentiation);GO:0009908(flower development);GO:0006355(regulation of transcription, DNA-dependent);GO:0006351(transcription, DNA-dependent)	[K] Transcription	GAM1	3	936-955	Y	1590.3	946	82	27.3333	0	0.0312577
mtr-miR159b_R-1_1ss7GT	ATTGGATTGAAGGGAGCTCC	XM_016316222.1	myb proto-oncogene protein, plant	GO:0005634(nucleus);GO:0003677(DNA binding);GO:0030154(cell differentiation);GO:0009908(flower development);GO:0006355(regulation of transcription, DNA-dependent);GO:0006351(transcription, DNA-dependent)	[K] Transcription	GAM1	3	936-955	Y	1590.3	946	82	27.3333	0	0.0312577
mtr-miR159b_R-1_1ss7GT	ATTGGATTGAAGGGAGCTCC	XM_016339386.1	myb proto-oncogene protein, plant	GO:0005634(nucleus);GO:0003677(DNA binding);GO:0030154(cell differentiation);GO:0009908(flower development);GO:0006355(regulation of transcription, DNA-dependent);GO:0006351(transcription, DNA-dependent)	[K] Transcription	GAM1	2	846-865	Y	174.545	856	6	3	0	0.0380701
mtr-miR159b_R-1_1ss7GT	ATTGGATTGAAGGGAGCTCC	XM_016341576.1	myb proto-oncogene protein, plant	GO:0005634(nucleus);GO:0003677(DNA binding);GO:0030154(cell differentiation);GO:0009908(flower development);GO:0006355(regulation of transcription, DNA-dependent);GO:0006351(transcription, DNA-dependent)	[K] Transcription	GAM1	2	960-979	Y	538.18	970	37	9.25	0	0.0380701
mtr-miR159b_R-1_1ss7GT	ATTGGATTGAAGGGAGCTCC	XM_016341577.1	myb proto-oncogene protein, plant	GO:0005634(nucleus);GO:0003677(DNA binding);GO:0030154(cell differentiation);GO:0009908(flower development);GO:0006355(regulation of transcription, DNA-dependent);GO:0006351(transcription, DNA-dependent)	[K] Transcription	GAM1	2	960-979	Y	538.18	970	37	9.25	0	0.0380701
mtr-miR160a	TGCCTGGCTCCCTGTATGCCA	XM_016080277.1	-	GO:0005634(nucleus);GO:0003677(DNA binding);GO:0046983(protein dimerization activity);GO:0009734(auxin mediated signaling pathway);GO:0006355(regulation of transcription, DNA-dependent);GO:0006351(transcription, DNA-dependent)	-	ARF18	1	1344-1364	Y	6661.79	1355	458	114.5	0	0.0502957
mtr-miR160a	TGCCTGGCTCCCTGTATGCCA	XM_016080276.1	-	GO:0005634(nucleus);GO:0003677(DNA binding);GO:0046983(protein dimerization activity);GO:0009734(auxin mediated signaling pathway);GO:0006355(regulation of transcription, DNA-dependent);GO:0006351(transcription, DNA-dependent)	-	ARF18	1	1344-1364	Y	6661.79	1355	458	114.5	0	0.0502957
mtr-miR160a	TGCCTGGCTCCCTGTATGCCA	XM_016079133.1	-	GO:0005634(nucleus);GO:0003677(DNA binding);GO:0048830(adventitious root development);GO:0009653(anatomical structure morphogenesis);GO:0009734(auxin mediated signaling pathway);GO:0006355(regulation of transcription, DNA-dependent);GO:0006351(transcription, DNA-dependent)	-	ARF17	1.5	1335-1355	Y	58.1816	1346	2	1	1	0.018973
mtr-miR160a	TGCCTGGCTCCCTGTATGCCA	XM_016089130.1	-	GO:0005634(nucleus);GO:0003677(DNA binding);GO:0048830(adventitious root development);GO:0009653(anatomical structure morphogenesis);GO:0009734(auxin mediated signaling pathway);GO:0006355(regulation of transcription, DNA-dependent);GO:0006351(transcription, DNA-dependent)	-	ARF17	0.5	1194-1214	Y	1949.08	1205	67	33.5	0	0.0304028
mtr-miR160a	TGCCTGGCTCCCTGTATGCCA	XM_016087143.1	-	GO:0005634(nucleus);GO:0003677(DNA binding);GO:0046983(protein dimerization activity);GO:0009734(auxin mediated signaling pathway);GO:0051301(cell division);GO:0007389(pattern specification process);GO:0006355(regulation of transcription, DNA-dependent);GO:0048829(root cap development);GO:0006351(transcription, DNA-dependent)	-	ARF16	1	1203-1223	Y	11888.4	1214	613	204.333	0	0.0502957
mtr-miR160a	TGCCTGGCTCCCTGTATGCCA	XM_016096917.1	RAV-like factor	GO:0005634(nucleus);GO:0003677(DNA binding);GO:0046983(protein dimerization activity);GO:0009738(abscisic acid mediated signaling pathway);GO:0009734(auxin mediated signaling pathway);GO:0051301(cell division);GO:0048589(developmental growth);GO:0010154(fruit development);GO:0048366(leaf development);GO:0007389(pattern specification process);GO:0048441(petal development);GO:0031540(regulation of …	-	ARF10	4	1344-1364	Y	8843.6	1355	304	152	0	0.0122739
mtr-miR160a	TGCCTGGCTCCCTGTATGCCA	XM_016112419.1	-	GO:0005634(nucleus);GO:0003677(DNA binding);GO:0046983(protein dimerization activity);GO:0009734(auxin mediated signaling pathway);GO:0006355(regulation of transcription, DNA-dependent);GO:0006351(transcription, DNA-dependent)	-	ARF18	1	1257-1277	Y	959.997	1268	33	16.5	0	0.0502957
mtr-miR160a	TGCCTGGCTCCCTGTATGCCA	XM_016309746.1	-	GO:0005634(nucleus);GO:0003677(DNA binding);GO:0048830(adventitious root development);GO:0009653(anatomical structure morphogenesis);GO:0009734(auxin mediated signaling pathway);GO:0006355(regulation of transcription, DNA-dependent);GO:0006351(transcription, DNA-dependent)	-	ARF17	1.5	1368-1388	Y	58.1816	1379	2	1	1	0.018973
mtr-miR160a	TGCCTGGCTCCCTGTATGCCA	XM_016314219.1	-	GO:0005634(nucleus);GO:0003677(DNA binding);GO:0046983(protein dimerization activity);GO:0009734(auxin mediated signaling pathway);GO:0006355(regulation of transcription, DNA-dependent);GO:0006351(transcription, DNA-dependent)	-	ARF18	1	1338-1358	Y	6661.79	1349	458	114.5	0	0.0502957
mtr-miR160a	TGCCTGGCTCCCTGTATGCCA	XM_016314220.1	-	GO:0005634(nucleus);GO:0003677(DNA binding);GO:0046983(protein dimerization activity);GO:0009734(auxin mediated signaling pathway);GO:0006355(regulation of transcription, DNA-dependent);GO:0006351(transcription, DNA-dependent)	-	ARF18	1	1338-1358	Y	6661.79	1349	458	114.5	0	0.0502957
mtr-miR160a	TGCCTGGCTCCCTGTATGCCA	XM_016321742.1	-	GO:0005634(nucleus);GO:0003677(DNA binding);GO:0046983(protein dimerization activity);GO:0009734(auxin mediated signaling pathway);GO:0051301(cell division);GO:0007389(pattern specification process);GO:0006355(regulation of transcription, DNA-dependent);GO:0048829(root cap development);GO:0006351(transcription, DNA-dependent)	-	ARF16	1	1239-1259	Y	11917.5	1250	614	204.833	0	0.0502957
mtr-miR160a	TGCCTGGCTCCCTGTATGCCA	XM_016321741.1	-	GO:0005634(nucleus);GO:0003677(DNA binding);GO:0046983(protein dimerization activity);GO:0009734(auxin mediated signaling pathway);GO:0006355(regulation of transcription, DNA-dependent);GO:0006351(transcription, DNA-dependent)	-	ARF8	1	1269-1289	Y	11917.5	1280	614	204.833	0	0.0502957
mtr-miR160a	TGCCTGGCTCCCTGTATGCCA	XM_016326466.1	-	GO:0005634(nucleus);GO:0003677(DNA binding);GO:0048830(adventitious root development);GO:0009653(anatomical structure morphogenesis);GO:0009734(auxin mediated signaling pathway);GO:0006355(regulation of transcription, DNA-dependent);GO:0006351(transcription, DNA-dependent)	-	ARF17	0.5	1311-1331	Y	1949.08	1322	67	33.5	0	0.0304028
mtr-miR160a	TGCCTGGCTCCCTGTATGCCA	XM_016331954.1	-	GO:0005634(nucleus);GO:0003677(DNA binding);GO:0046983(protein dimerization activity);GO:0009738(abscisic acid mediated signaling pathway);GO:0009734(auxin mediated signaling pathway);GO:0051301(cell division);GO:0048589(developmental growth);GO:0010154(fruit development);GO:0048366(leaf development);GO:0007389(pattern specification process);GO:0048441(petal development);GO:0031540(regulation of …	-	ARF10	4	1353-1373	Y	8843.6	1364	304	152	0	0.0122739
mtr-miR160a	TGCCTGGCTCCCTGTATGCCA	XM_016349019.1	-	GO:0005634(nucleus);GO:0003677(DNA binding);GO:0046983(protein dimerization activity);GO:0009734(auxin mediated signaling pathway);GO:0006355(regulation of transcription, DNA-dependent);GO:0006351(transcription, DNA-dependent)	-	ARF18	1	1257-1277	Y	959.997	1268	33	16.5	0	0.0502957
mtr-miR160a_L+2	CCTGCCTGGCTCCCTGTATGCCA	XM_016087143.1	-	GO:0005634(nucleus);GO:0003677(DNA binding);GO:0046983(protein dimerization activity);GO:0009734(auxin mediated signaling pathway);GO:0051301(cell division);GO:0007389(pattern specification process);GO:0006355(regulation of transcription, DNA-dependent);GO:0048829(root cap development);GO:0006351(transcription, DNA-dependent)	-	ARF16	3	1203-1225	Y	19.3939	1216	1	0.333333	4	0.947905
mtr-miR160a_L+2	CCTGCCTGGCTCCCTGTATGCCA	XM_016321742.1	-	GO:0005634(nucleus);GO:0003677(DNA binding);GO:0046983(protein dimerization activity);GO:0009734(auxin mediated signaling pathway);GO:0051301(cell division);GO:0007389(pattern specification process);GO:0006355(regulation of transcription, DNA-dependent);GO:0048829(root cap development);GO:0006351(transcription, DNA-dependent)	-	ARF16	3	1239-1261	Y	19.3939	1252	1	0.333333	4	0.947905
mtr-miR160a_L+2	CCTGCCTGGCTCCCTGTATGCCA	XM_016321741.1	-	GO:0005634(nucleus);GO:0003677(DNA binding);GO:0046983(protein dimerization activity);GO:0009734(auxin mediated signaling pathway);GO:0006355(regulation of transcription, DNA-dependent);GO:0006351(transcription, DNA-dependent)	-	ARF8	3	1269-1291	Y	19.3939	1282	1	0.333333	4	0.947905
mtr-miR164a	TGGAGAAGCAGGGCACGTGCA	XM_016076787.1	-	GO:0005634(nucleus);GO:0003677(DNA binding);GO:0003700(sequence-specific DNA binding transcription factor activity);GO:0009734(auxin mediated signaling pathway);GO:0048527(lateral root development);GO:0010072(primary shoot apical meristem specification)	-	NAC021	2	620-640	Y	795.149	631	41	13.6667	0	0.0144497
mtr-miR164a	TGGAGAAGCAGGGCACGTGCA	XM_016082443.1	-	GO:0005634(nucleus);GO:0003677(DNA binding);GO:0006355(regulation of transcription, DNA-dependent);GO:0006351(transcription, DNA-dependent)	-	NAC100	2.5	602-622	Y	1076.36	613	37	18.5	0	0.0174879
mtr-miR164a	TGGAGAAGCAGGGCACGTGCA	XM_016087372.1	-	GO:0005634(nucleus);GO:0003677(DNA binding);GO:0006355(regulation of transcription, DNA-dependent);GO:0006351(transcription, DNA-dependent)	-	NAC100	2.5	635-655	Y	1658.18	646	57	28.5	0	0.0174879
mtr-miR164a	TGGAGAAGCAGGGCACGTGCA	XM_016313734.1	-	-	-	-	2	302-322	Y	795.149	313	41	13.6667	0	0.0144497
mtr-miR164a	TGGAGAAGCAGGGCACGTGCA	XM_016315748.1	-	GO:0005634(nucleus);GO:0003677(DNA binding);GO:0003700(sequence-specific DNA binding transcription factor activity);GO:0009734(auxin mediated signaling pathway);GO:0048527(lateral root development);GO:0010072(primary shoot apical meristem specification)	-	NAC021	2	617-637	Y	795.149	628	41	13.6667	0	0.0144497
mtr-miR164a	TGGAGAAGCAGGGCACGTGCA	XM_016332293.1	-	GO:0005634(nucleus);GO:0003677(DNA binding);GO:0006355(regulation of transcription, DNA-dependent);GO:0006351(transcription, DNA-dependent)	-	NAC100	2.5	602-622	Y	1076.36	613	37	18.5	0	0.0174879
mtr-miR164a	TGGAGAAGCAGGGCACGTGCA	XM_016336639.1	-	GO:0005634(nucleus);GO:0003677(DNA binding);GO:0006355(regulation of transcription, DNA-dependent);GO:0006351(transcription, DNA-dependent)	-	NAC100	2.5	635-655	Y	1658.18	646	57	28.5	0	0.0174879
mtr-miR164a_1ss21AG	TGGAGAAGCAGGGCACGTGCG	XM_016076787.1	-	GO:0005634(nucleus);GO:0003677(DNA binding);GO:0003700(sequence-specific DNA binding transcription factor activity);GO:0009734(auxin mediated signaling pathway);GO:0048527(lateral root development);GO:0010072(primary shoot apical meristem specification)	-	NAC021	2	620-640	Y	795.149	631	41	13.6667	0	0.0144497
mtr-miR164a_1ss21AG	TGGAGAAGCAGGGCACGTGCG	XM_016082443.1	-	GO:0005634(nucleus);GO:0003677(DNA binding);GO:0006355(regulation of transcription, DNA-dependent);GO:0006351(transcription, DNA-dependent)	-	NAC100	1.5	602-622	Y	1076.36	613	37	18.5	0	0.0209486
mtr-miR164a_1ss21AG	TGGAGAAGCAGGGCACGTGCG	XM_016087372.1	-	GO:0005634(nucleus);GO:0003677(DNA binding);GO:0006355(regulation of transcription, DNA-dependent);GO:0006351(transcription, DNA-dependent)	-	NAC100	1.5	635-655	Y	1658.18	646	57	28.5	0	0.0209486
mtr-miR164a_1ss21AG	TGGAGAAGCAGGGCACGTGCG	XM_016096789.1	dTDP-glucose 4,6-dehydratase	-	[G] Carbohydrate transport and metabolism ;[M] Cell wall/membrane/envelope biogenesis	UXS6	3.5	298-318	Y	11.6363	309	1	0.2	4	0.767557
mtr-miR164a_1ss21AG	TGGAGAAGCAGGGCACGTGCG	XM_016096790.1	dTDP-glucose 4,6-dehydratase	-	[G] Carbohydrate transport and metabolism ;[M] Cell wall/membrane/envelope biogenesis	UXS6	3.5	298-318	Y	11.6363	309	1	0.2	4	0.767557
mtr-miR164a_1ss21AG	TGGAGAAGCAGGGCACGTGCG	XM_016096791.1	dTDP-glucose 4,6-dehydratase	-	[G] Carbohydrate transport and metabolism ;[M] Cell wall/membrane/envelope biogenesis	UXS6	3.5	298-318	Y	11.6363	309	1	0.2	4	0.767557
mtr-miR164a_1ss21AG	TGGAGAAGCAGGGCACGTGCG	XM_016096788.1	dTDP-glucose 4,6-dehydratase	-	[G] Carbohydrate transport and metabolism ;[M] Cell wall/membrane/envelope biogenesis	UXS6	3.5	298-318	Y	11.6363	309	1	0.2	4	0.767557
mtr-miR164a_1ss21AG	TGGAGAAGCAGGGCACGTGCG	XM_016313734.1	-	-	-	-	2	302-322	Y	795.149	313	41	13.6667	0	0.0144497
mtr-miR164a_1ss21AG	TGGAGAAGCAGGGCACGTGCG	XM_016315748.1	-	GO:0005634(nucleus);GO:0003677(DNA binding);GO:0003700(sequence-specific DNA binding transcription factor activity);GO:0009734(auxin mediated signaling pathway);GO:0048527(lateral root development);GO:0010072(primary shoot apical meristem specification)	-	NAC021	2	617-637	Y	795.149	628	41	13.6667	0	0.0144497
mtr-miR164a_1ss21AG	TGGAGAAGCAGGGCACGTGCG	XM_016332293.1	-	GO:0005634(nucleus);GO:0003677(DNA binding);GO:0006355(regulation of transcription, DNA-dependent);GO:0006351(transcription, DNA-dependent)	-	NAC100	1.5	602-622	Y	1076.36	613	37	18.5	0	0.0209486
mtr-miR164a_1ss21AG	TGGAGAAGCAGGGCACGTGCG	XM_016331821.1	dTDP-glucose 4,6-dehydratase	-	[G] Carbohydrate transport and metabolism ;[M] Cell wall/membrane/envelope biogenesis	UXS6	3.5	298-318	Y	11.6363	309	1	0.2	4	0.767557
mtr-miR164a_1ss21AG	TGGAGAAGCAGGGCACGTGCG	XM_016336639.1	-	GO:0005634(nucleus);GO:0003677(DNA binding);GO:0006355(regulation of transcription, DNA-dependent);GO:0006351(transcription, DNA-dependent)	-	NAC100	1.5	635-655	Y	1658.18	646	57	28.5	0	0.0209486
mtr-miR164a_1ss21AT	TGGAGAAGCAGGGCACGTGCT	XM_016076787.1	-	GO:0005634(nucleus);GO:0003677(DNA binding);GO:0003700(sequence-specific DNA binding transcription factor activity);GO:0009734(auxin mediated signaling pathway);GO:0048527(lateral root development);GO:0010072(primary shoot apical meristem specification)	-	NAC021	1	620-640	Y	795.149	631	41	13.6667	0	0.0170544
mtr-miR164a_1ss21AT	TGGAGAAGCAGGGCACGTGCT	XM_016079002.1	-	-	-	-	3.5	268-288	Y	58.1816	279	2	1	2	0.38854
mtr-miR164a_1ss21AT	TGGAGAAGCAGGGCACGTGCT	XM_016082443.1	-	GO:0005634(nucleus);GO:0003677(DNA binding);GO:0006355(regulation of transcription, DNA-dependent);GO:0006351(transcription, DNA-dependent)	-	NAC100	2.5	602-622	Y	1076.36	613	37	18.5	0	0.0174879
mtr-miR164a_1ss21AT	TGGAGAAGCAGGGCACGTGCT	XM_016087372.1	-	GO:0005634(nucleus);GO:0003677(DNA binding);GO:0006355(regulation of transcription, DNA-dependent);GO:0006351(transcription, DNA-dependent)	-	NAC100	2.5	635-655	Y	1658.18	646	57	28.5	0	0.0174879
mtr-miR164a_1ss21AT	TGGAGAAGCAGGGCACGTGCT	XM_016307947.1	-	-	-	-	3.5	181-201	Y	58.1816	192	2	1	2	0.38854
mtr-miR164a_1ss21AT	TGGAGAAGCAGGGCACGTGCT	XM_016313734.1	-	-	-	-	1	302-322	Y	795.149	313	41	13.6667	0	0.0170544
mtr-miR164a_1ss21AT	TGGAGAAGCAGGGCACGTGCT	XM_016315748.1	-	GO:0005634(nucleus);GO:0003677(DNA binding);GO:0003700(sequence-specific DNA binding transcription factor activity);GO:0009734(auxin mediated signaling pathway);GO:0048527(lateral root development);GO:0010072(primary shoot apical meristem specification)	-	NAC021	1	617-637	Y	795.149	628	41	13.6667	0	0.0170544
mtr-miR164a_1ss21AT	TGGAGAAGCAGGGCACGTGCT	XM_016332293.1	-	GO:0005634(nucleus);GO:0003677(DNA binding);GO:0006355(regulation of transcription, DNA-dependent);GO:0006351(transcription, DNA-dependent)	-	NAC100	2.5	602-622	Y	1076.36	613	37	18.5	0	0.0174879
mtr-miR164a_1ss21AT	TGGAGAAGCAGGGCACGTGCT	XM_016336639.1	-	GO:0005634(nucleus);GO:0003677(DNA binding);GO:0006355(regulation of transcription, DNA-dependent);GO:0006351(transcription, DNA-dependent)	-	NAC100	2.5	635-655	Y	1658.18	646	57	28.5	0	0.0174879
mtr-miR164a_L+1	CTGGAGAAGCAGGGCACGTGCA	XM_016076787.1	-	GO:0005634(nucleus);GO:0003677(DNA binding);GO:0003700(sequence-specific DNA binding transcription factor activity);GO:0009734(auxin mediated signaling pathway);GO:0048527(lateral root development);GO:0010072(primary shoot apical meristem specification)	-	NAC021	3	620-641	Y	38.7877	632	2	0.666667	2	0.56399
mtr-miR164a_L+1	CTGGAGAAGCAGGGCACGTGCA	XM_016082443.1	-	GO:0005634(nucleus);GO:0003677(DNA binding);GO:0006355(regulation of transcription, DNA-dependent);GO:0006351(transcription, DNA-dependent)	-	NAC100	3.5	602-623	Y	29.0908	614	1	0.5	4	0.826388
mtr-miR164a_L+1	CTGGAGAAGCAGGGCACGTGCA	XM_016087372.1	-	GO:0005634(nucleus);GO:0003677(DNA binding);GO:0006355(regulation of transcription, DNA-dependent);GO:0006351(transcription, DNA-dependent)	-	NAC100	3.5	635-656	Y	29.0908	647	1	0.5	4	0.826388
mtr-miR164a_L+1	CTGGAGAAGCAGGGCACGTGCA	XM_016313734.1	-	-	-	-	3	302-323	Y	38.7877	314	2	0.666667	2	0.56399
mtr-miR164a_L+1	CTGGAGAAGCAGGGCACGTGCA	XM_016315748.1	-	GO:0005634(nucleus);GO:0003677(DNA binding);GO:0003700(sequence-specific DNA binding transcription factor activity);GO:0009734(auxin mediated signaling pathway);GO:0048527(lateral root development);GO:0010072(primary shoot apical meristem specification)	-	NAC021	3	617-638	Y	38.7877	629	2	0.666667	2	0.56399
mtr-miR164a_L+1	CTGGAGAAGCAGGGCACGTGCA	XM_016332293.1	-	GO:0005634(nucleus);GO:0003677(DNA binding);GO:0006355(regulation of transcription, DNA-dependent);GO:0006351(transcription, DNA-dependent)	-	NAC100	3.5	602-623	Y	29.0908	614	1	0.5	4	0.826388
mtr-miR164a_L+1	CTGGAGAAGCAGGGCACGTGCA	XM_016336639.1	-	GO:0005634(nucleus);GO:0003677(DNA binding);GO:0006355(regulation of transcription, DNA-dependent);GO:0006351(transcription, DNA-dependent)	-	NAC100	3.5	635-656	Y	29.0908	647	1	0.5	4	0.826388
mtr-miR164a_R+1	TGGAGAAGCAGGGCACGTGCAA	XM_016076787.1	-	GO:0005634(nucleus);GO:0003677(DNA binding);GO:0003700(sequence-specific DNA binding transcription factor activity);GO:0009734(auxin mediated signaling pathway);GO:0048527(lateral root development);GO:0010072(primary shoot apical meristem specification)	-	NAC021	3	619-640	Y	795.149	631	41	13.6667	0	0.0118381
mtr-miR164a_R+1	TGGAGAAGCAGGGCACGTGCAA	XM_016082443.1	-	GO:0005634(nucleus);GO:0003677(DNA binding);GO:0006355(regulation of transcription, DNA-dependent);GO:0006351(transcription, DNA-dependent)	-	NAC100	3.5	601-622	Y	1076.36	613	37	18.5	0	0.0140149
mtr-miR164a_R+1	TGGAGAAGCAGGGCACGTGCAA	XM_016087372.1	-	GO:0005634(nucleus);GO:0003677(DNA binding);GO:0006355(regulation of transcription, DNA-dependent);GO:0006351(transcription, DNA-dependent)	-	NAC100	3.5	634-655	Y	1658.18	646	57	28.5	0	0.0140149
mtr-miR164a_R+1	TGGAGAAGCAGGGCACGTGCAA	XM_016313734.1	-	-	-	-	3	301-322	Y	795.149	313	41	13.6667	0	0.0118381
mtr-miR164a_R+1	TGGAGAAGCAGGGCACGTGCAA	XM_016315748.1	-	GO:0005634(nucleus);GO:0003677(DNA binding);GO:0003700(sequence-specific DNA binding transcription factor activity);GO:0009734(auxin mediated signaling pathway);GO:0048527(lateral root development);GO:0010072(primary shoot apical meristem specification)	-	NAC021	3	616-637	Y	795.149	628	41	13.6667	0	0.0118381
mtr-miR164a_R+1	TGGAGAAGCAGGGCACGTGCAA	XM_016332293.1	-	GO:0005634(nucleus);GO:0003677(DNA binding);GO:0006355(regulation of transcription, DNA-dependent);GO:0006351(transcription, DNA-dependent)	-	NAC100	3.5	601-622	Y	1076.36	613	37	18.5	0	0.0140149
mtr-miR164a_R+1	TGGAGAAGCAGGGCACGTGCAA	XM_016336639.1	-	GO:0005634(nucleus);GO:0003677(DNA binding);GO:0006355(regulation of transcription, DNA-dependent);GO:0006351(transcription, DNA-dependent)	-	NAC100	3.5	634-655	Y	1658.18	646	57	28.5	0	0.0140149
mtr-miR164a_R-3	TGGAGAAGCAGGGCACGT	XM_016076787.1	-	GO:0005634(nucleus);GO:0003677(DNA binding);GO:0003700(sequence-specific DNA binding transcription factor activity);GO:0009734(auxin mediated signaling pathway);GO:0048527(lateral root development);GO:0010072(primary shoot apical meristem specification)	-	NAC021	1	623-640	Y	795.149	631	41	13.6667	0	0.0170544
mtr-miR164a_R-3	TGGAGAAGCAGGGCACGT	XM_016079002.1	-	-	-	-	3.5	271-288	Y	58.1816	279	2	1	2	0.999984
mtr-miR164a_R-3	TGGAGAAGCAGGGCACGT	XM_016082443.1	-	GO:0005634(nucleus);GO:0003677(DNA binding);GO:0006355(regulation of transcription, DNA-dependent);GO:0006351(transcription, DNA-dependent)	-	NAC100	0	605-622	Y	1076.36	613	37	18.5	0	0.0261168
mtr-miR164a_R-3	TGGAGAAGCAGGGCACGT	XM_016087372.1	-	GO:0005634(nucleus);GO:0003677(DNA binding);GO:0006355(regulation of transcription, DNA-dependent);GO:0006351(transcription, DNA-dependent)	-	NAC100	0	638-655	Y	1658.18	646	57	28.5	0	0.0261168
mtr-miR164a_R-3	TGGAGAAGCAGGGCACGT	XM_016096790.1	dTDP-glucose 4,6-dehydratase	-	[G] Carbohydrate transport and metabolism ;[M] Cell wall/membrane/envelope biogenesis	UXS6	2	301-318	Y	11.6363	309	1	0.2	4	0.939722
mtr-miR164a_R-3	TGGAGAAGCAGGGCACGT	XM_016096791.1	dTDP-glucose 4,6-dehydratase	-	[G] Carbohydrate transport and metabolism ;[M] Cell wall/membrane/envelope biogenesis	UXS6	2	301-318	Y	11.6363	309	1	0.2	4	0.939722
mtr-miR164a_R-3	TGGAGAAGCAGGGCACGT	XM_016096788.1	dTDP-glucose 4,6-dehydratase	-	[G] Carbohydrate transport and metabolism ;[M] Cell wall/membrane/envelope biogenesis	UXS6	2	301-318	Y	11.6363	309	1	0.2	4	0.939722
mtr-miR164a_R-3	TGGAGAAGCAGGGCACGT	XM_016096789.1	dTDP-glucose 4,6-dehydratase	-	[G] Carbohydrate transport and metabolism ;[M] Cell wall/membrane/envelope biogenesis	UXS6	2	301-318	Y	11.6363	309	1	0.2	4	0.939722
mtr-miR164a_R-3	TGGAGAAGCAGGGCACGT	XM_016113720.1	strictosidine synthase	-	[R] General function prediction only	-	3.5	641-657	Y	29.0908	648	1	0.5	4	0.999998
mtr-miR164a_R-3	TGGAGAAGCAGGGCACGT	XM_016307947.1	-	-	-	-	3.5	184-201	Y	58.1816	192	2	1	2	0.999984
mtr-miR164a_R-3	TGGAGAAGCAGGGCACGT	XM_016313734.1	-	-	-	-	1	305-322	Y	795.149	313	41	13.6667	0	0.0170544
mtr-miR164a_R-3	TGGAGAAGCAGGGCACGT	XM_016315748.1	-	GO:0005634(nucleus);GO:0003677(DNA binding);GO:0003700(sequence-specific DNA binding transcription factor activity);GO:0009734(auxin mediated signaling pathway);GO:0048527(lateral root development);GO:0010072(primary shoot apical meristem specification)	-	NAC021	1	620-637	Y	795.149	628	41	13.6667	0	0.0170544
mtr-miR164a_R-3	TGGAGAAGCAGGGCACGT	XM_016332293.1	-	GO:0005634(nucleus);GO:0003677(DNA binding);GO:0006355(regulation of transcription, DNA-dependent);GO:0006351(transcription, DNA-dependent)	-	NAC100	0	605-622	Y	1076.36	613	37	18.5	0	0.0261168
mtr-miR164a_R-3	TGGAGAAGCAGGGCACGT	XM_016331821.1	dTDP-glucose 4,6-dehydratase	-	[G] Carbohydrate transport and metabolism ;[M] Cell wall/membrane/envelope biogenesis	UXS6	2	301-318	Y	11.6363	309	1	0.2	4	0.939722
mtr-miR164a_R-3	TGGAGAAGCAGGGCACGT	XM_016336639.1	-	GO:0005634(nucleus);GO:0003677(DNA binding);GO:0006355(regulation of transcription, DNA-dependent);GO:0006351(transcription, DNA-dependent)	-	NAC100	0	638-655	Y	1658.18	646	57	28.5	0	0.0261168
mtr-miR164a_R-3	TGGAGAAGCAGGGCACGT	XM_016341506.1	subtilisin	GO:0048046(apoplast);GO:0009505(plant-type cell wall);GO:0042802(identical protein binding);GO:0004252(serine-type endopeptidase activity);GO:0080001(mucilage extrusion from seed coat);GO:0048359(mucilage metabolic process involved seed coat development);GO:0043086(negative regulation of catalytic activity);GO:0006508(proteolysis)	-	ARA12	4	875-891	Y	43.6362	882	3	0.75	3	0.728732
mtr-miR164a_R-3	TGGAGAAGCAGGGCACGT	XM_016341505.1	subtilisin	GO:0048046(apoplast);GO:0009505(plant-type cell wall);GO:0042802(identical protein binding);GO:0004252(serine-type endopeptidase activity);GO:0080001(mucilage extrusion from seed coat);GO:0048359(mucilage metabolic process involved seed coat development);GO:0043086(negative regulation of catalytic activity);GO:0006508(proteolysis)	-	ARA12	4	878-894	Y	43.6362	885	3	0.75	3	0.728732
mtr-miR164a_R-3	TGGAGAAGCAGGGCACGT	XM_016349585.1	strictosidine synthase	-	[R] General function prediction only	-	3.5	641-657	Y	29.0908	648	1	0.5	4	0.999998
mtr-MIR164b-p5	TGTGCCCCTCTTCCCCATC	XM_016093927.1	-	-	-	-	4	595-612	Y	9.69693	603	1	0.166667	4	0.996367
mtr-MIR164b-p5	TGTGCCCCTCTTCCCCATC	XM_016093925.1	-	-	-	-	4	595-612	Y	9.69693	603	1	0.166667	4	0.996367
mtr-MIR164b-p5	TGTGCCCCTCTTCCCCATC	XM_016093926.1	chromodomain-helicase-DNA-binding protein 1	GO:0005634(nucleus);GO:0005524(ATP binding);GO:0003677(DNA binding);GO:0004386(helicase activity);GO:0006281(DNA repair);GO:0009792(embryo development ending in birth or egg hatching);GO:0008406(gonad development);GO:0040035(hermaphrodite genitalia development);GO:0002009(morphogenesis of an epithelium);GO:0040025(vulval development)	-	xnp-1	4	595-612	Y	9.69693	603	1	0.166667	4	0.996367
mtr-MIR164b-p5	TGTGCCCCTCTTCCCCATC	XM_016328019.1	-	GO:0005681(spliceosomal complex);GO:0003723(RNA binding);GO:0006397(mRNA processing);GO:0006911(phagocytosis, engulfment);GO:0008380(RNA splicing)	-	ncm	4	595-612	Y	9.69693	603	1	0.166667	4	0.996367
mtr-MIR164b-p5	TGTGCCCCTCTTCCCCATC	XM_016328017.1	-	GO:0016363(nuclear matrix);GO:0016607(nuclear speck);GO:0003755(peptidyl-prolyl cis-trans isomerase activity);GO:0006457(protein folding)	-	Ppig	4	595-612	Y	9.69693	603	1	0.166667	4	0.996367
mtr-MIR164b-p5	TGTGCCCCTCTTCCCCATC	XM_016328018.1	-	-	-	-	4	595-612	Y	9.69693	603	1	0.166667	4	0.996367
mtr-miR166a	TCGGACCAGGCTTCATTCCCC	XM_016077193.1	homeobox-leucine zipper protein	GO:0005634(nucleus);GO:0043565(sequence-specific DNA binding);GO:0003700(sequence-specific DNA binding transcription factor activity);GO:0030154(cell differentiation);GO:0048263(determination of dorsal identity);GO:0009965(leaf morphogenesis);GO:0010014(meristem initiation);GO:0010087(phloem or xylem histogenesis);GO:0010075(regulation of meristem growth)	-	ATHB-15	2.5	548-568	Y	791.27	559	68	13.6	2	0.459295
mtr-miR166a	TCGGACCAGGCTTCATTCCCC	XM_016080272.1	homeobox-leucine zipper protein	GO:0005634(nucleus);GO:0043565(sequence-specific DNA binding);GO:0003700(sequence-specific DNA binding transcription factor activity);GO:0030154(cell differentiation);GO:0009855(determination of bilateral symmetry);GO:0010014(meristem initiation);GO:0009944(polarity specification of adaxial/abaxial axis);GO:0009956(radial pattern formation);GO:0010051(xylem and phloem pattern formation)	-	REV	3	275-295	Y	6259.37	286	644	107.583	0	0.0427258
mtr-miR166a	TCGGACCAGGCTTCATTCCCC	XM_016080271.1	homeobox-leucine zipper protein	GO:0005634(nucleus);GO:0043565(sequence-specific DNA binding);GO:0003700(sequence-specific DNA binding transcription factor activity);GO:0030154(cell differentiation);GO:0009855(determination of bilateral symmetry);GO:0010014(meristem initiation);GO:0009944(polarity specification of adaxial/abaxial axis);GO:0009956(radial pattern formation);GO:0010051(xylem and phloem pattern formation)	-	REV	3	569-589	Y	6259.37	580	644	107.583	0	0.0427258
mtr-miR166a	TCGGACCAGGCTTCATTCCCC	XM_016090186.1	homeobox-leucine zipper protein	GO:0005634(nucleus);GO:0043565(sequence-specific DNA binding);GO:0003700(sequence-specific DNA binding transcription factor activity);GO:0030154(cell differentiation);GO:0045597(positive regulation of cell differentiation);GO:0008284(positive regulation of cell proliferation);GO:0010072(primary shoot apical meristem specification);GO:0010067(procambium histogenesis);GO:0009733(response to auxin s…	-	ATHB-8	3	572-592	Y	791.27	583	68	13.6	2	0.95234
mtr-miR166a	TCGGACCAGGCTTCATTCCCC	XM_016090187.1	homeobox-leucine zipper protein	GO:0005634(nucleus);GO:0043565(sequence-specific DNA binding);GO:0003700(sequence-specific DNA binding transcription factor activity);GO:0030154(cell differentiation);GO:0045597(positive regulation of cell differentiation);GO:0008284(positive regulation of cell proliferation);GO:0010072(primary shoot apical meristem specification);GO:0010067(procambium histogenesis);GO:0009733(response to auxin s…	-	ATHB-8	3	572-592	Y	791.27	583	68	13.6	2	0.95234
mtr-miR166a	TCGGACCAGGCTTCATTCCCC	XM_016096913.1	homeobox-leucine zipper protein	GO:0005634(nucleus);GO:0043565(sequence-specific DNA binding);GO:0003700(sequence-specific DNA binding transcription factor activity);GO:0030154(cell differentiation);GO:0009855(determination of bilateral symmetry);GO:0010014(meristem initiation);GO:0009944(polarity specification of adaxial/abaxial axis);GO:0009956(radial pattern formation);GO:0010051(xylem and phloem pattern formation)	-	REV	3	560-580	Y	6419.37	571	648	110.333	0	0.0427258
mtr-miR166a	TCGGACCAGGCTTCATTCCCC	XM_016103805.1	homeobox-leucine zipper protein	GO:0005634(nucleus);GO:0043565(sequence-specific DNA binding);GO:0003700(sequence-specific DNA binding transcription factor activity);GO:0030154(cell differentiation);GO:0009855(determination of bilateral symmetry);GO:0009944(polarity specification of adaxial/abaxial axis);GO:0010072(primary shoot apical meristem specification)	-	ATHB-14	3	569-589	Y	11112.7	580	382	191	0	0.0427258
mtr-miR166a	TCGGACCAGGCTTCATTCCCC	XM_016107361.1	-	GO:0009706(chloroplast inner membrane);GO:0016021(integral to membrane);GO:0022891(substrate-specific transmembrane transporter activity);GO:0008643(carbohydrate transport)	[R] General function prediction only	At5g16150	4	29-49	Y	19.3939	40	1	0.333333	4	0.535146
mtr-miR166a	TCGGACCAGGCTTCATTCCCC	XM_016314566.1	homeobox-leucine zipper protein	GO:0005634(nucleus);GO:0043565(sequence-specific DNA binding);GO:0003700(sequence-specific DNA binding transcription factor activity);GO:0030154(cell differentiation);GO:0048263(determination of dorsal identity);GO:0009965(leaf morphogenesis);GO:0010014(meristem initiation);GO:0010087(phloem or xylem histogenesis);GO:0010075(regulation of meristem growth)	-	ATHB-15	2.5	548-568	Y	791.27	559	68	13.6	2	0.459295
mtr-miR166a	TCGGACCAGGCTTCATTCCCC	XM_016315000.1	homeobox-leucine zipper protein	GO:0005634(nucleus);GO:0043565(sequence-specific DNA binding);GO:0003700(sequence-specific DNA binding transcription factor activity);GO:0030154(cell differentiation);GO:0009855(determination of bilateral symmetry);GO:0010014(meristem initiation);GO:0009944(polarity specification of adaxial/abaxial axis);GO:0009956(radial pattern formation);GO:0010051(xylem and phloem pattern formation)	-	REV	3	275-295	Y	6259.37	286	644	107.583	0	0.0427258
mtr-miR166a	TCGGACCAGGCTTCATTCCCC	XM_016314999.1	homeobox-leucine zipper protein	GO:0005634(nucleus);GO:0043565(sequence-specific DNA binding);GO:0003700(sequence-specific DNA binding transcription factor activity);GO:0030154(cell differentiation);GO:0009855(determination of bilateral symmetry);GO:0010014(meristem initiation);GO:0009944(polarity specification of adaxial/abaxial axis);GO:0009956(radial pattern formation);GO:0010051(xylem and phloem pattern formation)	-	REV	3	569-589	Y	6259.37	580	644	107.583	0	0.0427258
mtr-miR166a	TCGGACCAGGCTTCATTCCCC	XM_016324782.1	homeobox-leucine zipper protein	GO:0005634(nucleus);GO:0043565(sequence-specific DNA binding);GO:0003700(sequence-specific DNA binding transcription factor activity);GO:0030154(cell differentiation);GO:0045597(positive regulation of cell differentiation);GO:0008284(positive regulation of cell proliferation);GO:0010072(primary shoot apical meristem specification);GO:0010067(procambium histogenesis);GO:0009733(response to auxin s…	-	ATHB-8	3	572-592	Y	791.27	583	68	13.6	2	0.95234
mtr-miR166a	TCGGACCAGGCTTCATTCCCC	XM_016331944.1	homeobox-leucine zipper protein	GO:0005634(nucleus);GO:0043565(sequence-specific DNA binding);GO:0003700(sequence-specific DNA binding transcription factor activity);GO:0030154(cell differentiation);GO:0009855(determination of bilateral symmetry);GO:0010014(meristem initiation);GO:0009944(polarity specification of adaxial/abaxial axis);GO:0009956(radial pattern formation);GO:0010051(xylem and phloem pattern formation)	-	REV	3	560-580	Y	6419.37	571	648	110.333	0	0.0427258
mtr-miR166a	TCGGACCAGGCTTCATTCCCC	XM_016342238.1	homeobox-leucine zipper protein	GO:0005634(nucleus);GO:0043565(sequence-specific DNA binding);GO:0003700(sequence-specific DNA binding transcription factor activity);GO:0030154(cell differentiation);GO:0009855(determination of bilateral symmetry);GO:0009944(polarity specification of adaxial/abaxial axis);GO:0010072(primary shoot apical meristem specification)	-	ATHB-14	3	569-589	Y	11170.9	580	383	192	0	0.0427258
mtr-miR166a	TCGGACCAGGCTTCATTCCCC	XM_016339269.1	-	GO:0009706(chloroplast inner membrane);GO:0016021(integral to membrane);GO:0022891(substrate-specific transmembrane transporter activity);GO:0008643(carbohydrate transport)	[R] General function prediction only	At5g16150	4	29-49	Y	19.3939	40	1	0.333333	4	0.535146
mtr-miR166a	TCGGACCAGGCTTCATTCCCC	XM_016339270.1	-	GO:0009706(chloroplast inner membrane);GO:0016021(integral to membrane);GO:0022891(substrate-specific transmembrane transporter activity);GO:0008643(carbohydrate transport)	[R] General function prediction only	At5g16150	4	29-49	Y	19.3939	40	1	0.333333	4	0.535146
mtr-miR166a_1ss20CT	TCGGACCAGGCTTCATTCCTC	XM_016077193.1	homeobox-leucine zipper protein	GO:0005634(nucleus);GO:0043565(sequence-specific DNA binding);GO:0003700(sequence-specific DNA binding transcription factor activity);GO:0030154(cell differentiation);GO:0048263(determination of dorsal identity);GO:0009965(leaf morphogenesis);GO:0010014(meristem initiation);GO:0010087(phloem or xylem histogenesis);GO:0010075(regulation of meristem growth)	-	ATHB-15	2.5	548-568	Y	791.27	559	68	13.6	2	0.459295
mtr-miR166a_1ss20CT	TCGGACCAGGCTTCATTCCTC	XM_016080272.1	homeobox-leucine zipper protein	GO:0005634(nucleus);GO:0043565(sequence-specific DNA binding);GO:0003700(sequence-specific DNA binding transcription factor activity);GO:0030154(cell differentiation);GO:0009855(determination of bilateral symmetry);GO:0010014(meristem initiation);GO:0009944(polarity specification of adaxial/abaxial axis);GO:0009956(radial pattern formation);GO:0010051(xylem and phloem pattern formation)	-	REV	3	275-295	Y	6259.37	286	644	107.583	0	0.0427258
mtr-miR166a_1ss20CT	TCGGACCAGGCTTCATTCCTC	XM_016080271.1	homeobox-leucine zipper protein	GO:0005634(nucleus);GO:0043565(sequence-specific DNA binding);GO:0003700(sequence-specific DNA binding transcription factor activity);GO:0030154(cell differentiation);GO:0009855(determination of bilateral symmetry);GO:0010014(meristem initiation);GO:0009944(polarity specification of adaxial/abaxial axis);GO:0009956(radial pattern formation);GO:0010051(xylem and phloem pattern formation)	-	REV	3	569-589	Y	6259.37	580	644	107.583	0	0.0427258
mtr-miR166a_1ss20CT	TCGGACCAGGCTTCATTCCTC	XM_016090186.1	homeobox-leucine zipper protein	GO:0005634(nucleus);GO:0043565(sequence-specific DNA binding);GO:0003700(sequence-specific DNA binding transcription factor activity);GO:0030154(cell differentiation);GO:0045597(positive regulation of cell differentiation);GO:0008284(positive regulation of cell proliferation);GO:0010072(primary shoot apical meristem specification);GO:0010067(procambium histogenesis);GO:0009733(response to auxin s…	-	ATHB-8	3	572-592	Y	791.27	583	68	13.6	2	0.95234
mtr-miR166a_1ss20CT	TCGGACCAGGCTTCATTCCTC	XM_016090187.1	homeobox-leucine zipper protein	GO:0005634(nucleus);GO:0043565(sequence-specific DNA binding);GO:0003700(sequence-specific DNA binding transcription factor activity);GO:0030154(cell differentiation);GO:0045597(positive regulation of cell differentiation);GO:0008284(positive regulation of cell proliferation);GO:0010072(primary shoot apical meristem specification);GO:0010067(procambium histogenesis);GO:0009733(response to auxin s…	-	ATHB-8	3	572-592	Y	791.27	583	68	13.6	2	0.95234
mtr-miR166a_1ss20CT	TCGGACCAGGCTTCATTCCTC	XM_016096913.1	homeobox-leucine zipper protein	GO:0005634(nucleus);GO:0043565(sequence-specific DNA binding);GO:0003700(sequence-specific DNA binding transcription factor activity);GO:0030154(cell differentiation);GO:0009855(determination of bilateral symmetry);GO:0010014(meristem initiation);GO:0009944(polarity specification of adaxial/abaxial axis);GO:0009956(radial pattern formation);GO:0010051(xylem and phloem pattern formation)	-	REV	3	560-580	Y	6419.37	571	648	110.333	0	0.0427258
mtr-miR166a_1ss20CT	TCGGACCAGGCTTCATTCCTC	XM_016103805.1	homeobox-leucine zipper protein	GO:0005634(nucleus);GO:0043565(sequence-specific DNA binding);GO:0003700(sequence-specific DNA binding transcription factor activity);GO:0030154(cell differentiation);GO:0009855(determination of bilateral symmetry);GO:0009944(polarity specification of adaxial/abaxial axis);GO:0010072(primary shoot apical meristem specification)	-	ATHB-14	3	569-589	Y	11112.7	580	382	191	0	0.0427258
mtr-miR166a_1ss20CT	TCGGACCAGGCTTCATTCCTC	XM_016314566.1	homeobox-leucine zipper protein	GO:0005634(nucleus);GO:0043565(sequence-specific DNA binding);GO:0003700(sequence-specific DNA binding transcription factor activity);GO:0030154(cell differentiation);GO:0048263(determination of dorsal identity);GO:0009965(leaf morphogenesis);GO:0010014(meristem initiation);GO:0010087(phloem or xylem histogenesis);GO:0010075(regulation of meristem growth)	-	ATHB-15	2.5	548-568	Y	791.27	559	68	13.6	2	0.459295
mtr-miR166a_1ss20CT	TCGGACCAGGCTTCATTCCTC	XM_016315000.1	homeobox-leucine zipper protein	GO:0005634(nucleus);GO:0043565(sequence-specific DNA binding);GO:0003700(sequence-specific DNA binding transcription factor activity);GO:0030154(cell differentiation);GO:0009855(determination of bilateral symmetry);GO:0010014(meristem initiation);GO:0009944(polarity specification of adaxial/abaxial axis);GO:0009956(radial pattern formation);GO:0010051(xylem and phloem pattern formation)	-	REV	3	275-295	Y	6259.37	286	644	107.583	0	0.0427258
mtr-miR166a_1ss20CT	TCGGACCAGGCTTCATTCCTC	XM_016314999.1	homeobox-leucine zipper protein	GO:0005634(nucleus);GO:0043565(sequence-specific DNA binding);GO:0003700(sequence-specific DNA binding transcription factor activity);GO:0030154(cell differentiation);GO:0009855(determination of bilateral symmetry);GO:0010014(meristem initiation);GO:0009944(polarity specification of adaxial/abaxial axis);GO:0009956(radial pattern formation);GO:0010051(xylem and phloem pattern formation)	-	REV	3	569-589	Y	6259.37	580	644	107.583	0	0.0427258
mtr-miR166a_1ss20CT	TCGGACCAGGCTTCATTCCTC	XM_016324782.1	homeobox-leucine zipper protein	GO:0005634(nucleus);GO:0043565(sequence-specific DNA binding);GO:0003700(sequence-specific DNA binding transcription factor activity);GO:0030154(cell differentiation);GO:0045597(positive regulation of cell differentiation);GO:0008284(positive regulation of cell proliferation);GO:0010072(primary shoot apical meristem specification);GO:0010067(procambium histogenesis);GO:0009733(response to auxin s…	-	ATHB-8	3	572-592	Y	791.27	583	68	13.6	2	0.95234
mtr-miR166a_1ss20CT	TCGGACCAGGCTTCATTCCTC	XM_016331944.1	homeobox-leucine zipper protein	GO:0005634(nucleus);GO:0043565(sequence-specific DNA binding);GO:0003700(sequence-specific DNA binding transcription factor activity);GO:0030154(cell differentiation);GO:0009855(determination of bilateral symmetry);GO:0010014(meristem initiation);GO:0009944(polarity specification of adaxial/abaxial axis);GO:0009956(radial pattern formation);GO:0010051(xylem and phloem pattern formation)	-	REV	3	560-580	Y	6419.37	571	648	110.333	0	0.0427258
mtr-miR166a_1ss20CT	TCGGACCAGGCTTCATTCCTC	XM_016342238.1	homeobox-leucine zipper protein	GO:0005634(nucleus);GO:0043565(sequence-specific DNA binding);GO:0003700(sequence-specific DNA binding transcription factor activity);GO:0030154(cell differentiation);GO:0009855(determination of bilateral symmetry);GO:0009944(polarity specification of adaxial/abaxial axis);GO:0010072(primary shoot apical meristem specification)	-	ATHB-14	3	569-589	Y	11170.9	580	383	192	0	0.0427258
mtr-miR166a_1ss5AN	TCGGNCCAGGCTTCATTCCCC	XM_016080272.1	homeobox-leucine zipper protein	GO:0005634(nucleus);GO:0043565(sequence-specific DNA binding);GO:0003700(sequence-specific DNA binding transcription factor activity);GO:0030154(cell differentiation);GO:0009855(determination of bilateral symmetry);GO:0010014(meristem initiation);GO:0009944(polarity specification of adaxial/abaxial axis);GO:0009956(radial pattern formation);GO:0010051(xylem and phloem pattern formation)	-	REV	3	275-295	Y	53.3331	285	4	0.916667	2	0.95234
mtr-miR166a_1ss5AN	TCGGNCCAGGCTTCATTCCCC	XM_016080271.1	homeobox-leucine zipper protein	GO:0005634(nucleus);GO:0043565(sequence-specific DNA binding);GO:0003700(sequence-specific DNA binding transcription factor activity);GO:0030154(cell differentiation);GO:0009855(determination of bilateral symmetry);GO:0010014(meristem initiation);GO:0009944(polarity specification of adaxial/abaxial axis);GO:0009956(radial pattern formation);GO:0010051(xylem and phloem pattern formation)	-	REV	3	569-589	Y	53.3331	579	4	0.916667	2	0.95234
mtr-miR166a_1ss5AN	TCGGNCCAGGCTTCATTCCCC	XM_016096913.1	homeobox-leucine zipper protein	GO:0005634(nucleus);GO:0043565(sequence-specific DNA binding);GO:0003700(sequence-specific DNA binding transcription factor activity);GO:0030154(cell differentiation);GO:0009855(determination of bilateral symmetry);GO:0010014(meristem initiation);GO:0009944(polarity specification of adaxial/abaxial axis);GO:0009956(radial pattern formation);GO:0010051(xylem and phloem pattern formation)	-	REV	3	560-580	Y	9.69693	570	1	0.166667	4	0.972983
mtr-miR166a_1ss5AN	TCGGNCCAGGCTTCATTCCCC	XM_016315000.1	homeobox-leucine zipper protein	GO:0005634(nucleus);GO:0043565(sequence-specific DNA binding);GO:0003700(sequence-specific DNA binding transcription factor activity);GO:0030154(cell differentiation);GO:0009855(determination of bilateral symmetry);GO:0010014(meristem initiation);GO:0009944(polarity specification of adaxial/abaxial axis);GO:0009956(radial pattern formation);GO:0010051(xylem and phloem pattern formation)	-	REV	3	275-295	Y	53.3331	285	4	0.916667	2	0.95234
mtr-miR166a_1ss5AN	TCGGNCCAGGCTTCATTCCCC	XM_016314999.1	homeobox-leucine zipper protein	GO:0005634(nucleus);GO:0043565(sequence-specific DNA binding);GO:0003700(sequence-specific DNA binding transcription factor activity);GO:0030154(cell differentiation);GO:0009855(determination of bilateral symmetry);GO:0010014(meristem initiation);GO:0009944(polarity specification of adaxial/abaxial axis);GO:0009956(radial pattern formation);GO:0010051(xylem and phloem pattern formation)	-	REV	3	569-589	Y	53.3331	579	4	0.916667	2	0.95234
mtr-miR166a_1ss5AN	TCGGNCCAGGCTTCATTCCCC	XM_016331944.1	homeobox-leucine zipper protein	GO:0005634(nucleus);GO:0043565(sequence-specific DNA binding);GO:0003700(sequence-specific DNA binding transcription factor activity);GO:0030154(cell differentiation);GO:0009855(determination of bilateral symmetry);GO:0010014(meristem initiation);GO:0009944(polarity specification of adaxial/abaxial axis);GO:0009956(radial pattern formation);GO:0010051(xylem and phloem pattern formation)	-	REV	3	560-580	Y	9.69693	570	1	0.166667	4	0.972983
mtr-miR166a_L-1	CGGACCAGGCTTCATTCCCC	XM_016080272.1	homeobox-leucine zipper protein	GO:0005634(nucleus);GO:0043565(sequence-specific DNA binding);GO:0003700(sequence-specific DNA binding transcription factor activity);GO:0030154(cell differentiation);GO:0009855(determination of bilateral symmetry);GO:0010014(meristem initiation);GO:0009944(polarity specification of adaxial/abaxial axis);GO:0009956(radial pattern formation);GO:0010051(xylem and phloem pattern formation)	-	REV	2.5	275-294	Y	53.3331	285	4	0.916667	2	0.966015
mtr-miR166a_L-1	CGGACCAGGCTTCATTCCCC	XM_016080271.1	homeobox-leucine zipper protein	GO:0005634(nucleus);GO:0043565(sequence-specific DNA binding);GO:0003700(sequence-specific DNA binding transcription factor activity);GO:0030154(cell differentiation);GO:0009855(determination of bilateral symmetry);GO:0010014(meristem initiation);GO:0009944(polarity specification of adaxial/abaxial axis);GO:0009956(radial pattern formation);GO:0010051(xylem and phloem pattern formation)	-	REV	2.5	569-588	Y	53.3331	579	4	0.916667	2	0.966015
mtr-miR166a_L-1	CGGACCAGGCTTCATTCCCC	XM_016096913.1	homeobox-leucine zipper protein	GO:0005634(nucleus);GO:0043565(sequence-specific DNA binding);GO:0003700(sequence-specific DNA binding transcription factor activity);GO:0030154(cell differentiation);GO:0009855(determination of bilateral symmetry);GO:0010014(meristem initiation);GO:0009944(polarity specification of adaxial/abaxial axis);GO:0009956(radial pattern formation);GO:0010051(xylem and phloem pattern formation)	-	REV	2.5	560-579	Y	9.69693	570	1	0.166667	4	0.981913
mtr-miR166a_L-1	CGGACCAGGCTTCATTCCCC	XM_016315000.1	homeobox-leucine zipper protein	GO:0005634(nucleus);GO:0043565(sequence-specific DNA binding);GO:0003700(sequence-specific DNA binding transcription factor activity);GO:0030154(cell differentiation);GO:0009855(determination of bilateral symmetry);GO:0010014(meristem initiation);GO:0009944(polarity specification of adaxial/abaxial axis);GO:0009956(radial pattern formation);GO:0010051(xylem and phloem pattern formation)	-	REV	2.5	275-294	Y	53.3331	285	4	0.916667	2	0.966015
mtr-miR166a_L-1	CGGACCAGGCTTCATTCCCC	XM_016314999.1	homeobox-leucine zipper protein	GO:0005634(nucleus);GO:0043565(sequence-specific DNA binding);GO:0003700(sequence-specific DNA binding transcription factor activity);GO:0030154(cell differentiation);GO:0009855(determination of bilateral symmetry);GO:0010014(meristem initiation);GO:0009944(polarity specification of adaxial/abaxial axis);GO:0009956(radial pattern formation);GO:0010051(xylem and phloem pattern formation)	-	REV	2.5	569-588	Y	53.3331	579	4	0.916667	2	0.966015
mtr-miR166a_L-1	CGGACCAGGCTTCATTCCCC	XM_016331944.1	homeobox-leucine zipper protein	GO:0005634(nucleus);GO:0043565(sequence-specific DNA binding);GO:0003700(sequence-specific DNA binding transcription factor activity);GO:0030154(cell differentiation);GO:0009855(determination of bilateral symmetry);GO:0010014(meristem initiation);GO:0009944(polarity specification of adaxial/abaxial axis);GO:0009956(radial pattern formation);GO:0010051(xylem and phloem pattern formation)	-	REV	2.5	560-579	Y	9.69693	570	1	0.166667	4	0.981913
mtr-miR166a_L+1	ATCGGACCAGGCTTCATTCCCC	XM_016077193.1	homeobox-leucine zipper protein	GO:0005634(nucleus);GO:0043565(sequence-specific DNA binding);GO:0003700(sequence-specific DNA binding transcription factor activity);GO:0030154(cell differentiation);GO:0048263(determination of dorsal identity);GO:0009965(leaf morphogenesis);GO:0010014(meristem initiation);GO:0010087(phloem or xylem histogenesis);GO:0010075(regulation of meristem growth)	-	ATHB-15	4	548-569	Y	34.909	560	3	0.6	2	0.349762
mtr-miR166a_L+1	ATCGGACCAGGCTTCATTCCCC	XM_016314566.1	homeobox-leucine zipper protein	GO:0005634(nucleus);GO:0043565(sequence-specific DNA binding);GO:0003700(sequence-specific DNA binding transcription factor activity);GO:0030154(cell differentiation);GO:0048263(determination of dorsal identity);GO:0009965(leaf morphogenesis);GO:0010014(meristem initiation);GO:0010087(phloem or xylem histogenesis);GO:0010075(regulation of meristem growth)	-	ATHB-15	4	548-569	Y	34.909	560	3	0.6	2	0.349762
mtr-miR166a_L+1R-1_1	CTCGGACCAGGCTTCATTCCC	XM_016077193.1	homeobox-leucine zipper protein	GO:0005634(nucleus);GO:0043565(sequence-specific DNA binding);GO:0003700(sequence-specific DNA binding transcription factor activity);GO:0030154(cell differentiation);GO:0048263(determination of dorsal identity);GO:0009965(leaf morphogenesis);GO:0010014(meristem initiation);GO:0010087(phloem or xylem histogenesis);GO:0010075(regulation of meristem growth)	-	ATHB-15	3	549-569	Y	34.909	560	3	0.6	2	0.425005
mtr-miR166a_L+1R-1_1	CTCGGACCAGGCTTCATTCCC	XM_016080272.1	homeobox-leucine zipper protein	GO:0005634(nucleus);GO:0043565(sequence-specific DNA binding);GO:0003700(sequence-specific DNA binding transcription factor activity);GO:0030154(cell differentiation);GO:0009855(determination of bilateral symmetry);GO:0010014(meristem initiation);GO:0009944(polarity specification of adaxial/abaxial axis);GO:0009956(radial pattern formation);GO:0010051(xylem and phloem pattern formation)	-	REV	3.5	276-296	Y	659.392	287	68	11.3333	2	0.933162
mtr-miR166a_L+1R-1_1	CTCGGACCAGGCTTCATTCCC	XM_016080271.1	homeobox-leucine zipper protein	GO:0005634(nucleus);GO:0043565(sequence-specific DNA binding);GO:0003700(sequence-specific DNA binding transcription factor activity);GO:0030154(cell differentiation);GO:0009855(determination of bilateral symmetry);GO:0010014(meristem initiation);GO:0009944(polarity specification of adaxial/abaxial axis);GO:0009956(radial pattern formation);GO:0010051(xylem and phloem pattern formation)	-	REV	3.5	570-590	Y	659.392	581	68	11.3333	2	0.933162
mtr-miR166a_L+1R-1_1	CTCGGACCAGGCTTCATTCCC	XM_016090186.1	homeobox-leucine zipper protein	GO:0005634(nucleus);GO:0043565(sequence-specific DNA binding);GO:0003700(sequence-specific DNA binding transcription factor activity);GO:0030154(cell differentiation);GO:0045597(positive regulation of cell differentiation);GO:0008284(positive regulation of cell proliferation);GO:0010072(primary shoot apical meristem specification);GO:0010067(procambium histogenesis);GO:0009733(response to auxin s…	-	ATHB-8	3.5	573-593	Y	34.909	584	3	0.6	3	0.198795
mtr-miR166a_L+1R-1_1	CTCGGACCAGGCTTCATTCCC	XM_016090187.1	homeobox-leucine zipper protein	GO:0005634(nucleus);GO:0043565(sequence-specific DNA binding);GO:0003700(sequence-specific DNA binding transcription factor activity);GO:0030154(cell differentiation);GO:0045597(positive regulation of cell differentiation);GO:0008284(positive regulation of cell proliferation);GO:0010072(primary shoot apical meristem specification);GO:0010067(procambium histogenesis);GO:0009733(response to auxin s…	-	ATHB-8	3.5	573-593	Y	34.909	584	3	0.6	3	0.198795
mtr-miR166a_L+1R-1_1	CTCGGACCAGGCTTCATTCCC	XM_016096913.1	homeobox-leucine zipper protein	GO:0005634(nucleus);GO:0043565(sequence-specific DNA binding);GO:0003700(sequence-specific DNA binding transcription factor activity);GO:0030154(cell differentiation);GO:0009855(determination of bilateral symmetry);GO:0010014(meristem initiation);GO:0009944(polarity specification of adaxial/abaxial axis);GO:0009956(radial pattern formation);GO:0010051(xylem and phloem pattern formation)	-	REV	3.5	561-581	Y	659.392	572	68	11.3333	2	0.933162
mtr-miR166a_L+1R-1_1	CTCGGACCAGGCTTCATTCCC	XM_016103805.1	homeobox-leucine zipper protein	GO:0005634(nucleus);GO:0043565(sequence-specific DNA binding);GO:0003700(sequence-specific DNA binding transcription factor activity);GO:0030154(cell differentiation);GO:0009855(determination of bilateral symmetry);GO:0009944(polarity specification of adaxial/abaxial axis);GO:0010072(primary shoot apical meristem specification)	-	ATHB-14	3.5	570-590	Y	669.088	581	23	11.5	2	0.933162
mtr-miR166a_L+1R-1_1	CTCGGACCAGGCTTCATTCCC	XM_016314566.1	homeobox-leucine zipper protein	GO:0005634(nucleus);GO:0043565(sequence-specific DNA binding);GO:0003700(sequence-specific DNA binding transcription factor activity);GO:0030154(cell differentiation);GO:0048263(determination of dorsal identity);GO:0009965(leaf morphogenesis);GO:0010014(meristem initiation);GO:0010087(phloem or xylem histogenesis);GO:0010075(regulation of meristem growth)	-	ATHB-15	3	549-569	Y	34.909	560	3	0.6	2	0.425005
mtr-miR166a_L+1R-1_1	CTCGGACCAGGCTTCATTCCC	XM_016315000.1	homeobox-leucine zipper protein	GO:0005634(nucleus);GO:0043565(sequence-specific DNA binding);GO:0003700(sequence-specific DNA binding transcription factor activity);GO:0030154(cell differentiation);GO:0009855(determination of bilateral symmetry);GO:0010014(meristem initiation);GO:0009944(polarity specification of adaxial/abaxial axis);GO:0009956(radial pattern formation);GO:0010051(xylem and phloem pattern formation)	-	REV	3.5	276-296	Y	659.392	287	68	11.3333	2	0.933162
mtr-miR166a_L+1R-1_1	CTCGGACCAGGCTTCATTCCC	XM_016314999.1	homeobox-leucine zipper protein	GO:0005634(nucleus);GO:0043565(sequence-specific DNA binding);GO:0003700(sequence-specific DNA binding transcription factor activity);GO:0030154(cell differentiation);GO:0009855(determination of bilateral symmetry);GO:0010014(meristem initiation);GO:0009944(polarity specification of adaxial/abaxial axis);GO:0009956(radial pattern formation);GO:0010051(xylem and phloem pattern formation)	-	REV	3.5	570-590	Y	659.392	581	68	11.3333	2	0.933162
mtr-miR166a_L+1R-1_1	CTCGGACCAGGCTTCATTCCC	XM_016324782.1	homeobox-leucine zipper protein	GO:0005634(nucleus);GO:0043565(sequence-specific DNA binding);GO:0003700(sequence-specific DNA binding transcription factor activity);GO:0030154(cell differentiation);GO:0045597(positive regulation of cell differentiation);GO:0008284(positive regulation of cell proliferation);GO:0010072(primary shoot apical meristem specification);GO:0010067(procambium histogenesis);GO:0009733(response to auxin s…	-	ATHB-8	3.5	573-593	Y	34.909	584	3	0.6	3	0.198795
mtr-miR166a_L+1R-1_1	CTCGGACCAGGCTTCATTCCC	XM_016331944.1	homeobox-leucine zipper protein	GO:0005634(nucleus);GO:0043565(sequence-specific DNA binding);GO:0003700(sequence-specific DNA binding transcription factor activity);GO:0030154(cell differentiation);GO:0009855(determination of bilateral symmetry);GO:0010014(meristem initiation);GO:0009944(polarity specification of adaxial/abaxial axis);GO:0009956(radial pattern formation);GO:0010051(xylem and phloem pattern formation)	-	REV	3.5	561-581	Y	659.392	572	68	11.3333	2	0.933162
mtr-miR166a_L+1R-1_1	CTCGGACCAGGCTTCATTCCC	XM_016342238.1	homeobox-leucine zipper protein	GO:0005634(nucleus);GO:0043565(sequence-specific DNA binding);GO:0003700(sequence-specific DNA binding transcription factor activity);GO:0030154(cell differentiation);GO:0009855(determination of bilateral symmetry);GO:0009944(polarity specification of adaxial/abaxial axis);GO:0010072(primary shoot apical meristem specification)	-	ATHB-14	3.5	570-590	Y	669.088	581	23	11.5	2	0.933162
mtr-miR166a_L+1R-1_2	GTCGGACCAGGCTTCATTCCC	XM_016077193.1	homeobox-leucine zipper protein	GO:0005634(nucleus);GO:0043565(sequence-specific DNA binding);GO:0003700(sequence-specific DNA binding transcription factor activity);GO:0030154(cell differentiation);GO:0048263(determination of dorsal identity);GO:0009965(leaf morphogenesis);GO:0010014(meristem initiation);GO:0010087(phloem or xylem histogenesis);GO:0010075(regulation of meristem growth)	-	ATHB-15	3	549-569	Y	34.909	560	3	0.6	2	0.425005
mtr-miR166a_L+1R-1_2	GTCGGACCAGGCTTCATTCCC	XM_016080272.1	homeobox-leucine zipper protein	GO:0005634(nucleus);GO:0043565(sequence-specific DNA binding);GO:0003700(sequence-specific DNA binding transcription factor activity);GO:0030154(cell differentiation);GO:0009855(determination of bilateral symmetry);GO:0010014(meristem initiation);GO:0009944(polarity specification of adaxial/abaxial axis);GO:0009956(radial pattern formation);GO:0010051(xylem and phloem pattern formation)	-	REV	3.5	276-296	Y	659.392	287	68	11.3333	2	0.947735
mtr-miR166a_L+1R-1_2	GTCGGACCAGGCTTCATTCCC	XM_016080271.1	homeobox-leucine zipper protein	GO:0005634(nucleus);GO:0043565(sequence-specific DNA binding);GO:0003700(sequence-specific DNA binding transcription factor activity);GO:0030154(cell differentiation);GO:0009855(determination of bilateral symmetry);GO:0010014(meristem initiation);GO:0009944(polarity specification of adaxial/abaxial axis);GO:0009956(radial pattern formation);GO:0010051(xylem and phloem pattern formation)	-	REV	3.5	570-590	Y	659.392	581	68	11.3333	2	0.947735
mtr-miR166a_L+1R-1_2	GTCGGACCAGGCTTCATTCCC	XM_016090186.1	homeobox-leucine zipper protein	GO:0005634(nucleus);GO:0043565(sequence-specific DNA binding);GO:0003700(sequence-specific DNA binding transcription factor activity);GO:0030154(cell differentiation);GO:0045597(positive regulation of cell differentiation);GO:0008284(positive regulation of cell proliferation);GO:0010072(primary shoot apical meristem specification);GO:0010067(procambium histogenesis);GO:0009733(response to auxin s…	-	ATHB-8	3.5	573-593	Y	34.909	584	3	0.6	3	0.214777
mtr-miR166a_L+1R-1_2	GTCGGACCAGGCTTCATTCCC	XM_016090187.1	homeobox-leucine zipper protein	GO:0005634(nucleus);GO:0043565(sequence-specific DNA binding);GO:0003700(sequence-specific DNA binding transcription factor activity);GO:0030154(cell differentiation);GO:0045597(positive regulation of cell differentiation);GO:0008284(positive regulation of cell proliferation);GO:0010072(primary shoot apical meristem specification);GO:0010067(procambium histogenesis);GO:0009733(response to auxin s…	-	ATHB-8	3.5	573-593	Y	34.909	584	3	0.6	3	0.214777
mtr-miR166a_L+1R-1_2	GTCGGACCAGGCTTCATTCCC	XM_016096913.1	homeobox-leucine zipper protein	GO:0005634(nucleus);GO:0043565(sequence-specific DNA binding);GO:0003700(sequence-specific DNA binding transcription factor activity);GO:0030154(cell differentiation);GO:0009855(determination of bilateral symmetry);GO:0010014(meristem initiation);GO:0009944(polarity specification of adaxial/abaxial axis);GO:0009956(radial pattern formation);GO:0010051(xylem and phloem pattern formation)	-	REV	3.5	561-581	Y	659.392	572	68	11.3333	2	0.947735
mtr-miR166a_L+1R-1_2	GTCGGACCAGGCTTCATTCCC	XM_016103805.1	homeobox-leucine zipper protein	GO:0005634(nucleus);GO:0043565(sequence-specific DNA binding);GO:0003700(sequence-specific DNA binding transcription factor activity);GO:0030154(cell differentiation);GO:0009855(determination of bilateral symmetry);GO:0009944(polarity specification of adaxial/abaxial axis);GO:0010072(primary shoot apical meristem specification)	-	ATHB-14	3.5	570-590	Y	669.088	581	23	11.5	2	0.947735
mtr-miR166a_L+1R-1_2	GTCGGACCAGGCTTCATTCCC	XM_016314566.1	homeobox-leucine zipper protein	GO:0005634(nucleus);GO:0043565(sequence-specific DNA binding);GO:0003700(sequence-specific DNA binding transcription factor activity);GO:0030154(cell differentiation);GO:0048263(determination of dorsal identity);GO:0009965(leaf morphogenesis);GO:0010014(meristem initiation);GO:0010087(phloem or xylem histogenesis);GO:0010075(regulation of meristem growth)	-	ATHB-15	3	549-569	Y	34.909	560	3	0.6	2	0.425005
mtr-miR166a_L+1R-1_2	GTCGGACCAGGCTTCATTCCC	XM_016315000.1	homeobox-leucine zipper protein	GO:0005634(nucleus);GO:0043565(sequence-specific DNA binding);GO:0003700(sequence-specific DNA binding transcription factor activity);GO:0030154(cell differentiation);GO:0009855(determination of bilateral symmetry);GO:0010014(meristem initiation);GO:0009944(polarity specification of adaxial/abaxial axis);GO:0009956(radial pattern formation);GO:0010051(xylem and phloem pattern formation)	-	REV	3.5	276-296	Y	659.392	287	68	11.3333	2	0.947735
mtr-miR166a_L+1R-1_2	GTCGGACCAGGCTTCATTCCC	XM_016314999.1	homeobox-leucine zipper protein	GO:0005634(nucleus);GO:0043565(sequence-specific DNA binding);GO:0003700(sequence-specific DNA binding transcription factor activity);GO:0030154(cell differentiation);GO:0009855(determination of bilateral symmetry);GO:0010014(meristem initiation);GO:0009944(polarity specification of adaxial/abaxial axis);GO:0009956(radial pattern formation);GO:0010051(xylem and phloem pattern formation)	-	REV	3.5	570-590	Y	659.392	581	68	11.3333	2	0.947735
mtr-miR166a_L+1R-1_2	GTCGGACCAGGCTTCATTCCC	XM_016324782.1	homeobox-leucine zipper protein	GO:0005634(nucleus);GO:0043565(sequence-specific DNA binding);GO:0003700(sequence-specific DNA binding transcription factor activity);GO:0030154(cell differentiation);GO:0045597(positive regulation of cell differentiation);GO:0008284(positive regulation of cell proliferation);GO:0010072(primary shoot apical meristem specification);GO:0010067(procambium histogenesis);GO:0009733(response to auxin s…	-	ATHB-8	3.5	573-593	Y	34.909	584	3	0.6	3	0.214777
mtr-miR166a_L+1R-1_2	GTCGGACCAGGCTTCATTCCC	XM_016331944.1	homeobox-leucine zipper protein	GO:0005634(nucleus);GO:0043565(sequence-specific DNA binding);GO:0003700(sequence-specific DNA binding transcription factor activity);GO:0030154(cell differentiation);GO:0009855(determination of bilateral symmetry);GO:0010014(meristem initiation);GO:0009944(polarity specification of adaxial/abaxial axis);GO:0009956(radial pattern formation);GO:0010051(xylem and phloem pattern formation)	-	REV	3.5	561-581	Y	659.392	572	68	11.3333	2	0.947735
mtr-miR166a_L+1R-1_2	GTCGGACCAGGCTTCATTCCC	XM_016342238.1	homeobox-leucine zipper protein	GO:0005634(nucleus);GO:0043565(sequence-specific DNA binding);GO:0003700(sequence-specific DNA binding transcription factor activity);GO:0030154(cell differentiation);GO:0009855(determination of bilateral symmetry);GO:0009944(polarity specification of adaxial/abaxial axis);GO:0010072(primary shoot apical meristem specification)	-	ATHB-14	3.5	570-590	Y	669.088	581	23	11.5	2	0.947735
mtr-miR166b_2ss20TC21AT	TCGGACCAGGCTTCATTCCCT	XM_016077193.1	homeobox-leucine zipper protein	GO:0005634(nucleus);GO:0043565(sequence-specific DNA binding);GO:0003700(sequence-specific DNA binding transcription factor activity);GO:0030154(cell differentiation);GO:0048263(determination of dorsal identity);GO:0009965(leaf morphogenesis);GO:0010014(meristem initiation);GO:0010087(phloem or xylem histogenesis);GO:0010075(regulation of meristem growth)	-	ATHB-15	2.5	548-568	Y	791.27	559	68	13.6	2	0.459295
mtr-miR166b_2ss20TC21AT	TCGGACCAGGCTTCATTCCCT	XM_016080272.1	homeobox-leucine zipper protein	GO:0005634(nucleus);GO:0043565(sequence-specific DNA binding);GO:0003700(sequence-specific DNA binding transcription factor activity);GO:0030154(cell differentiation);GO:0009855(determination of bilateral symmetry);GO:0010014(meristem initiation);GO:0009944(polarity specification of adaxial/abaxial axis);GO:0009956(radial pattern formation);GO:0010051(xylem and phloem pattern formation)	-	REV	3	275-295	Y	6259.37	286	644	107.583	0	0.0427258
mtr-miR166b_2ss20TC21AT	TCGGACCAGGCTTCATTCCCT	XM_016080271.1	homeobox-leucine zipper protein	GO:0005634(nucleus);GO:0043565(sequence-specific DNA binding);GO:0003700(sequence-specific DNA binding transcription factor activity);GO:0030154(cell differentiation);GO:0009855(determination of bilateral symmetry);GO:0010014(meristem initiation);GO:0009944(polarity specification of adaxial/abaxial axis);GO:0009956(radial pattern formation);GO:0010051(xylem and phloem pattern formation)	-	REV	3	569-589	Y	6259.37	580	644	107.583	0	0.0427258
mtr-miR166b_2ss20TC21AT	TCGGACCAGGCTTCATTCCCT	XM_016090186.1	homeobox-leucine zipper protein	GO:0005634(nucleus);GO:0043565(sequence-specific DNA binding);GO:0003700(sequence-specific DNA binding transcription factor activity);GO:0030154(cell differentiation);GO:0045597(positive regulation of cell differentiation);GO:0008284(positive regulation of cell proliferation);GO:0010072(primary shoot apical meristem specification);GO:0010067(procambium histogenesis);GO:0009733(response to auxin s…	-	ATHB-8	3	572-592	Y	791.27	583	68	13.6	2	0.95234
mtr-miR166b_2ss20TC21AT	TCGGACCAGGCTTCATTCCCT	XM_016090187.1	homeobox-leucine zipper protein	GO:0005634(nucleus);GO:0043565(sequence-specific DNA binding);GO:0003700(sequence-specific DNA binding transcription factor activity);GO:0030154(cell differentiation);GO:0045597(positive regulation of cell differentiation);GO:0008284(positive regulation of cell proliferation);GO:0010072(primary shoot apical meristem specification);GO:0010067(procambium histogenesis);GO:0009733(response to auxin s…	-	ATHB-8	3	572-592	Y	791.27	583	68	13.6	2	0.95234
mtr-miR166b_2ss20TC21AT	TCGGACCAGGCTTCATTCCCT	XM_016096913.1	homeobox-leucine zipper protein	GO:0005634(nucleus);GO:0043565(sequence-specific DNA binding);GO:0003700(sequence-specific DNA binding transcription factor activity);GO:0030154(cell differentiation);GO:0009855(determination of bilateral symmetry);GO:0010014(meristem initiation);GO:0009944(polarity specification of adaxial/abaxial axis);GO:0009956(radial pattern formation);GO:0010051(xylem and phloem pattern formation)	-	REV	3	560-580	Y	6419.37	571	648	110.333	0	0.0427258
mtr-miR166b_2ss20TC21AT	TCGGACCAGGCTTCATTCCCT	XM_016103805.1	homeobox-leucine zipper protein	GO:0005634(nucleus);GO:0043565(sequence-specific DNA binding);GO:0003700(sequence-specific DNA binding transcription factor activity);GO:0030154(cell differentiation);GO:0009855(determination of bilateral symmetry);GO:0009944(polarity specification of adaxial/abaxial axis);GO:0010072(primary shoot apical meristem specification)	-	ATHB-14	3	569-589	Y	11112.7	580	382	191	0	0.0427258
mtr-miR166b_2ss20TC21AT	TCGGACCAGGCTTCATTCCCT	XM_016314566.1	homeobox-leucine zipper protein	GO:0005634(nucleus);GO:0043565(sequence-specific DNA binding);GO:0003700(sequence-specific DNA binding transcription factor activity);GO:0030154(cell differentiation);GO:0048263(determination of dorsal identity);GO:0009965(leaf morphogenesis);GO:0010014(meristem initiation);GO:0010087(phloem or xylem histogenesis);GO:0010075(regulation of meristem growth)	-	ATHB-15	2.5	548-568	Y	791.27	559	68	13.6	2	0.459295
mtr-miR166b_2ss20TC21AT	TCGGACCAGGCTTCATTCCCT	XM_016315000.1	homeobox-leucine zipper protein	GO:0005634(nucleus);GO:0043565(sequence-specific DNA binding);GO:0003700(sequence-specific DNA binding transcription factor activity);GO:0030154(cell differentiation);GO:0009855(determination of bilateral symmetry);GO:0010014(meristem initiation);GO:0009944(polarity specification of adaxial/abaxial axis);GO:0009956(radial pattern formation);GO:0010051(xylem and phloem pattern formation)	-	REV	3	275-295	Y	6259.37	286	644	107.583	0	0.0427258
mtr-miR166b_2ss20TC21AT	TCGGACCAGGCTTCATTCCCT	XM_016314999.1	homeobox-leucine zipper protein	GO:0005634(nucleus);GO:0043565(sequence-specific DNA binding);GO:0003700(sequence-specific DNA binding transcription factor activity);GO:0030154(cell differentiation);GO:0009855(determination of bilateral symmetry);GO:0010014(meristem initiation);GO:0009944(polarity specification of adaxial/abaxial axis);GO:0009956(radial pattern formation);GO:0010051(xylem and phloem pattern formation)	-	REV	3	569-589	Y	6259.37	580	644	107.583	0	0.0427258
mtr-miR166b_2ss20TC21AT	TCGGACCAGGCTTCATTCCCT	XM_016324782.1	homeobox-leucine zipper protein	GO:0005634(nucleus);GO:0043565(sequence-specific DNA binding);GO:0003700(sequence-specific DNA binding transcription factor activity);GO:0030154(cell differentiation);GO:0045597(positive regulation of cell differentiation);GO:0008284(positive regulation of cell proliferation);GO:0010072(primary shoot apical meristem specification);GO:0010067(procambium histogenesis);GO:0009733(response to auxin s…	-	ATHB-8	3	572-592	Y	791.27	583	68	13.6	2	0.95234
mtr-miR166b_2ss20TC21AT	TCGGACCAGGCTTCATTCCCT	XM_016331944.1	homeobox-leucine zipper protein	GO:0005634(nucleus);GO:0043565(sequence-specific DNA binding);GO:0003700(sequence-specific DNA binding transcription factor activity);GO:0030154(cell differentiation);GO:0009855(determination of bilateral symmetry);GO:0010014(meristem initiation);GO:0009944(polarity specification of adaxial/abaxial axis);GO:0009956(radial pattern formation);GO:0010051(xylem and phloem pattern formation)	-	REV	3	560-580	Y	6419.37	571	648	110.333	0	0.0427258
mtr-miR166b_2ss20TC21AT	TCGGACCAGGCTTCATTCCCT	XM_016342238.1	homeobox-leucine zipper protein	GO:0005634(nucleus);GO:0043565(sequence-specific DNA binding);GO:0003700(sequence-specific DNA binding transcription factor activity);GO:0030154(cell differentiation);GO:0009855(determination of bilateral symmetry);GO:0009944(polarity specification of adaxial/abaxial axis);GO:0010072(primary shoot apical meristem specification)	-	ATHB-14	3	569-589	Y	11170.9	580	383	192	0	0.0427258
mtr-miR166b_L+1_1ss22AC	CTCGGACCAGGCTTCATTCCTC	XM_016077193.1	homeobox-leucine zipper protein	GO:0005634(nucleus);GO:0043565(sequence-specific DNA binding);GO:0003700(sequence-specific DNA binding transcription factor activity);GO:0030154(cell differentiation);GO:0048263(determination of dorsal identity);GO:0009965(leaf morphogenesis);GO:0010014(meristem initiation);GO:0010087(phloem or xylem histogenesis);GO:0010075(regulation of meristem growth)	-	ATHB-15	4	548-569	Y	34.909	560	3	0.6	2	0.349762
mtr-miR166b_L+1_1ss22AC	CTCGGACCAGGCTTCATTCCTC	XM_016314566.1	homeobox-leucine zipper protein	GO:0005634(nucleus);GO:0043565(sequence-specific DNA binding);GO:0003700(sequence-specific DNA binding transcription factor activity);GO:0030154(cell differentiation);GO:0048263(determination of dorsal identity);GO:0009965(leaf morphogenesis);GO:0010014(meristem initiation);GO:0010087(phloem or xylem histogenesis);GO:0010075(regulation of meristem growth)	-	ATHB-15	4	548-569	Y	34.909	560	3	0.6	2	0.349762
mtr-MIR166g-p5_1ss8TC	GGAATGTCGTCTGGCTCG	XM_016089677.1	4-alpha-glucanotransferase	GO:0009501(amyloplast);GO:0009507(chloroplast);GO:0004134(4-alpha-glucanotransferase activity);GO:0043169(cation binding)	-	DPEP	2.5	1369-1386	Y	19.3939	1377	1	0.333333	4	0.665237
mtr-MIR166g-p5_1ss8TC	GGAATGTCGTCTGGCTCG	XM_016094773.1	DnaJ homolog, subfamily B, member 4	GO:0005737(cytoplasm);GO:0005730(nucleolus);GO:0031072(heat shock protein binding);GO:0051082(unfolded protein binding);GO:0070389(chaperone cofactor-dependent protein refolding);GO:0006986(response to unfolded protein)	[O] Posttranslational modification, protein turnover, chaperones	DNAJB1	4	273-289	Y	87.2724	280	3	1.5	2	0.999719
mtr-MIR166g-p5_1ss8TC	GGAATGTCGTCTGGCTCG	XM_016098207.1	DnaJ homolog, subfamily B, member 4	GO:0005737(cytoplasm);GO:0005730(nucleolus);GO:0031072(heat shock protein binding);GO:0051082(unfolded protein binding);GO:0070389(chaperone cofactor-dependent protein refolding);GO:0006986(response to unfolded protein)	[O] Posttranslational modification, protein turnover, chaperones	DNAJB1	4	329-347	Y	29.0908	338	1	0.5	4	0.999939
mtr-MIR166g-p5_1ss8TC	GGAATGTCGTCTGGCTCG	XM_016306519.1	4-alpha-glucanotransferase	GO:0009501(amyloplast);GO:0009507(chloroplast);GO:0004134(4-alpha-glucanotransferase activity);GO:0043169(cation binding)	-	DPEP	2.5	1494-1511	Y	19.3939	1502	1	0.333333	4	0.665237
mtr-MIR166g-p5_1ss8TC	GGAATGTCGTCTGGCTCG	XM_016306276.1	-	-	-	-	4	1185-1202	Y	77.5755	1193	4	1.33333	2	0.999719
mtr-MIR166g-p5_1ss8TC	GGAATGTCGTCTGGCTCG	XM_016323095.1	4-alpha-glucanotransferase	GO:0009501(amyloplast);GO:0009507(chloroplast);GO:0004134(4-alpha-glucanotransferase activity);GO:0043169(cation binding)	-	DPEP	2.5	1464-1481	Y	19.3939	1472	1	0.333333	4	0.665237
mtr-MIR166g-p5_1ss8TC	GGAATGTCGTCTGGCTCG	XM_016325938.1	-	-	-	-	4	1185-1202	Y	77.5755	1193	4	1.33333	2	0.999719
mtr-MIR166g-p5_1ss8TC	GGAATGTCGTCTGGCTCG	XM_016328458.1	DnaJ homolog, subfamily B, member 4	GO:0005737(cytoplasm);GO:0005730(nucleolus);GO:0031072(heat shock protein binding);GO:0051082(unfolded protein binding);GO:0070389(chaperone cofactor-dependent protein refolding);GO:0006986(response to unfolded protein)	[O] Posttranslational modification, protein turnover, chaperones	DNAJB1	4	273-289	Y	87.2724	280	3	1.5	2	0.999719
mtr-MIR166g-p5_1ss8TC	GGAATGTCGTCTGGCTCG	XM_016332719.1	DnaJ homolog, subfamily B, member 4	GO:0005737(cytoplasm);GO:0005730(nucleolus);GO:0031072(heat shock protein binding);GO:0051082(unfolded protein binding);GO:0070389(chaperone cofactor-dependent protein refolding);GO:0006986(response to unfolded protein)	[O] Posttranslational modification, protein turnover, chaperones	DNAJB1	4	329-347	Y	29.0908	338	1	0.5	4	0.999939
mtr-miR167a_1ss21AC	TGAAGCTGCCAGCATGATCTC	XM_016087380.1	-	GO:0005634(nucleus);GO:0003677(DNA binding);GO:0046983(protein dimerization activity);GO:0009734(auxin mediated signaling pathway);GO:0006355(regulation of transcription, DNA-dependent);GO:0006351(transcription, DNA-dependent)	-	ARF12	4	2217-2238	Y	6123.61	2228	842	105.25	0	0.0511331
mtr-miR167a_1ss21AC	TGAAGCTGCCAGCATGATCTC	XM_016087379.1	-	GO:0005634(nucleus);GO:0003677(DNA binding);GO:0046983(protein dimerization activity);GO:0009734(auxin mediated signaling pathway);GO:0006355(regulation of transcription, DNA-dependent);GO:0006351(transcription, DNA-dependent)	-	ARF12	4	2307-2328	Y	6123.61	2318	842	105.25	0	0.0511331
mtr-miR167a_1ss21AC	TGAAGCTGCCAGCATGATCTC	XM_016087378.1	-	GO:0005634(nucleus);GO:0003677(DNA binding);GO:0046983(protein dimerization activity);GO:0009734(auxin mediated signaling pathway);GO:0006355(regulation of transcription, DNA-dependent);GO:0006351(transcription, DNA-dependent)	-	ARF12	4	2310-2331	Y	6123.61	2321	842	105.25	0	0.0511331
mtr-miR167a_1ss21AC	TGAAGCTGCCAGCATGATCTC	XM_016087377.1	-	GO:0005634(nucleus);GO:0003677(DNA binding);GO:0046983(protein dimerization activity);GO:0009734(auxin mediated signaling pathway);GO:0006355(regulation of transcription, DNA-dependent);GO:0006351(transcription, DNA-dependent)	-	ARF12	4	2310-2331	Y	6123.61	2321	842	105.25	0	0.0511331
mtr-miR167a_1ss21AC	TGAAGCTGCCAGCATGATCTC	XM_016091934.1	-	-	[K] Transcription	MED12	3.5	8-28	Y	87.2724	19	3	1.5	2	0.890691
mtr-miR167a_1ss21AC	TGAAGCTGCCAGCATGATCTC	XM_016102363.1	-	GO:0005634(nucleus);GO:0003677(DNA binding);GO:0046983(protein dimerization activity);GO:0009734(auxin mediated signaling pathway);GO:0006355(regulation of transcription, DNA-dependent);GO:0006351(transcription, DNA-dependent)	-	ARF6	4	2460-2481	Y	3258.17	2471	112	56	0	0.0511331
mtr-miR167a_1ss21AC	TGAAGCTGCCAGCATGATCTC	XM_016117749.1	-	GO:0005634(nucleus);GO:0003677(DNA binding);GO:0046983(protein dimerization activity);GO:0009734(auxin mediated signaling pathway);GO:0006355(regulation of transcription, DNA-dependent);GO:0006351(transcription, DNA-dependent)	-	ARF6	4	2421-2442	Y	2656.96	2432	137	45.6667	0	0.0511331
mtr-miR167a_1ss21AC	TGAAGCTGCCAGCATGATCTC	XM_016310550.1	RAV-like factor	GO:0005634(nucleus);GO:0003677(DNA binding);GO:0046983(protein dimerization activity);GO:0009734(auxin mediated signaling pathway);GO:0006355(regulation of transcription, DNA-dependent);GO:0006351(transcription, DNA-dependent)	-	ARF6	4	2130-2151	Y	2656.96	2141	137	45.6667	0	0.0511331
mtr-miR167a_1ss21AC	TGAAGCTGCCAGCATGATCTC	XM_016310549.1	-	GO:0005634(nucleus);GO:0003677(DNA binding);GO:0046983(protein dimerization activity);GO:0009734(auxin mediated signaling pathway);GO:0006355(regulation of transcription, DNA-dependent);GO:0006351(transcription, DNA-dependent)	-	ARF6	4	2421-2442	Y	2656.96	2432	137	45.6667	0	0.0511331
mtr-miR167a_1ss21AC	TGAAGCTGCCAGCATGATCTC	XM_016323439.1	-	-	[K] Transcription	MED12	3.5	8-28	Y	87.2724	19	3	1.5	1	0.0283241
mtr-miR167a_1ss21AC	TGAAGCTGCCAGCATGATCTC	XM_016324177.1	-	GO:0005634(nucleus);GO:0003677(DNA binding);GO:0046983(protein dimerization activity);GO:0009734(auxin mediated signaling pathway);GO:0006355(regulation of transcription, DNA-dependent);GO:0006351(transcription, DNA-dependent)	-	ARF12	4	2217-2238	Y	6210.89	2228	848	106.75	0	0.0511331
mtr-miR167a_1ss21AC	TGAAGCTGCCAGCATGATCTC	XM_016324176.1	-	GO:0005634(nucleus);GO:0003677(DNA binding);GO:0046983(protein dimerization activity);GO:0009734(auxin mediated signaling pathway);GO:0006355(regulation of transcription, DNA-dependent);GO:0006351(transcription, DNA-dependent)	-	ARF12	4	2307-2328	Y	6210.89	2318	848	106.75	0	0.0511331
mtr-miR167a_1ss21AC	TGAAGCTGCCAGCATGATCTC	XM_016324175.1	-	GO:0005634(nucleus);GO:0003677(DNA binding);GO:0046983(protein dimerization activity);GO:0009734(auxin mediated signaling pathway);GO:0006355(regulation of transcription, DNA-dependent);GO:0006351(transcription, DNA-dependent)	-	ARF12	4	2310-2331	Y	6210.89	2321	848	106.75	0	0.0511331
mtr-miR167a_1ss21AC	TGAAGCTGCCAGCATGATCTC	XM_016324173.1	-	GO:0005634(nucleus);GO:0003677(DNA binding);GO:0046983(protein dimerization activity);GO:0009734(auxin mediated signaling pathway);GO:0006355(regulation of transcription, DNA-dependent);GO:0006351(transcription, DNA-dependent)	-	ARF12	4	2310-2331	Y	6210.89	2321	848	106.75	0	0.0511331
mtr-miR167a_1ss21AC	TGAAGCTGCCAGCATGATCTC	XM_016335662.1	-	GO:0005634(nucleus);GO:0003677(DNA binding);GO:0046983(protein dimerization activity);GO:0009734(auxin mediated signaling pathway);GO:0006355(regulation of transcription, DNA-dependent);GO:0006351(transcription, DNA-dependent)	-	ARF6	4	2445-2466	Y	3258.17	2456	112	56	0	0.0511331
mtr-miR167a_L+1R-2	CTGAAGCTGCCAGCATGATC	XM_016102363.1	-	GO:0005634(nucleus);GO:0003677(DNA binding);GO:0046983(protein dimerization activity);GO:0009734(auxin mediated signaling pathway);GO:0006355(regulation of transcription, DNA-dependent);GO:0006351(transcription, DNA-dependent)	-	ARF6	4	2462-2482	Y	116.363	2472	4	2	2	0.989104
mtr-miR167a_L+1R-2	CTGAAGCTGCCAGCATGATC	XM_016335662.1	-	GO:0005634(nucleus);GO:0003677(DNA binding);GO:0046983(protein dimerization activity);GO:0009734(auxin mediated signaling pathway);GO:0006355(regulation of transcription, DNA-dependent);GO:0006351(transcription, DNA-dependent)	-	ARF6	4	2447-2467	Y	116.363	2457	4	2	2	0.989104
mtr-miR172b_R+1	AGAATCTTGATGATGCTGCATT	XM_016080177.1	AP2-like factor, euAP2 lineage	GO:0005634(nucleus);GO:0003677(DNA binding);GO:0003700(sequence-specific DNA binding transcription factor activity);GO:0009873(ethylene mediated signaling pathway);GO:0010228(vegetative to reproductive phase transition of meristem)	-	RAP2-7	2	1237-1258	Y	14.5454	1249	1	0.25	4	0.799114
mtr-miR172b_R+1	AGAATCTTGATGATGCTGCATT	XM_016080176.1	AP2-like factor, euAP2 lineage	GO:0005634(nucleus);GO:0003677(DNA binding);GO:0003700(sequence-specific DNA binding transcription factor activity);GO:0009873(ethylene mediated signaling pathway);GO:0010228(vegetative to reproductive phase transition of meristem)	-	RAP2-7	2	1282-1303	Y	14.5454	1294	1	0.25	4	0.799114
mtr-miR172b_R+1	AGAATCTTGATGATGCTGCATT	XM_016096852.1	AP2-like factor, euAP2 lineage	GO:0005634(nucleus);GO:0003677(DNA binding);GO:0003700(sequence-specific DNA binding transcription factor activity);GO:0009873(ethylene mediated signaling pathway);GO:0010228(vegetative to reproductive phase transition of meristem)	-	RAP2-7	2.5	1243-1264	Y	126.06	1255	13	2.16667	0	0.0261168
mtr-miR172b_R+1	AGAATCTTGATGATGCTGCATT	XM_016096851.1	AP2-like factor, euAP2 lineage	GO:0005634(nucleus);GO:0003677(DNA binding);GO:0003700(sequence-specific DNA binding transcription factor activity);GO:0009873(ethylene mediated signaling pathway);GO:0010228(vegetative to reproductive phase transition of meristem)	-	RAP2-7	2.5	1288-1309	Y	126.06	1300	13	2.16667	0	0.0261168
mtr-miR172b_R+1	AGAATCTTGATGATGCTGCATT	XM_016099781.1	AP2-like factor, euAP2 lineage	GO:0005634(nucleus);GO:0003677(DNA binding);GO:0003700(sequence-specific DNA binding transcription factor activity);GO:0030154(cell differentiation);GO:0010073(meristem maintenance);GO:0048316(seed development);GO:0010093(specification of floral organ identity)	-	AP2	3.5	1339-1360	Y	58.1816	1351	2	1	2	0.890691
mtr-miR172b_R+1	AGAATCTTGATGATGCTGCATT	XM_016313010.1	-	GO:0005829(cytosol);GO:0008289(lipid binding);GO:0006869(lipid transport)	[I] Lipid transport and metabolism	ORP3C	2.5	631-652	Y	126.06	643	13	2.16667	0	0.0261168
mtr-miR172b_R+1	AGAATCTTGATGATGCTGCATT	XM_016314828.1	AP2-like factor, euAP2 lineage	GO:0005634(nucleus);GO:0003677(DNA binding);GO:0003700(sequence-specific DNA binding transcription factor activity);GO:0009873(ethylene mediated signaling pathway);GO:0010228(vegetative to reproductive phase transition of meristem)	-	RAP2-7	2	1420-1441	Y	14.5454	1432	1	0.25	4	0.799114
mtr-miR172b_R+1	AGAATCTTGATGATGCTGCATT	XM_016314827.1	AP2-like factor, euAP2 lineage	GO:0005634(nucleus);GO:0003677(DNA binding);GO:0003700(sequence-specific DNA binding transcription factor activity);GO:0030154(cell differentiation);GO:0010073(meristem maintenance);GO:0048316(seed development);GO:0010093(specification of floral organ identity)	-	AP2	2	1465-1486	Y	14.5454	1477	1	0.25	4	0.799114
mtr-miR172b_R+1	AGAATCTTGATGATGCTGCATT	XM_016331877.1	AP2-like factor, euAP2 lineage	GO:0005634(nucleus);GO:0003677(DNA binding);GO:0003700(sequence-specific DNA binding transcription factor activity);GO:0009873(ethylene mediated signaling pathway);GO:0010228(vegetative to reproductive phase transition of meristem)	-	RAP2-7	2.5	1243-1264	Y	126.06	1255	13	2.16667	0	0.0261168
mtr-miR172b_R+1	AGAATCTTGATGATGCTGCATT	XM_016331876.1	AP2-like factor, euAP2 lineage	GO:0005634(nucleus);GO:0003677(DNA binding);GO:0003700(sequence-specific DNA binding transcription factor activity);GO:0009873(ethylene mediated signaling pathway);GO:0010228(vegetative to reproductive phase transition of meristem)	-	RAP2-7	2.5	1288-1309	Y	126.06	1300	13	2.16667	0	0.0261168
mtr-miR172b_R+1	AGAATCTTGATGATGCTGCATT	XM_016329889.1	AP2-like factor, euAP2 lineage	GO:0005634(nucleus);GO:0003677(DNA binding);GO:0003700(sequence-specific DNA binding transcription factor activity);GO:0030154(cell differentiation);GO:0010073(meristem maintenance);GO:0048316(seed development);GO:0010093(specification of floral organ identity)	-	AP2	3.5	1220-1241	Y	58.1816	1232	2	1	2	0.890691
mtr-miR172b_R+1	AGAATCTTGATGATGCTGCATT	XM_016350790.1	-	GO:0005829(cytosol);GO:0008289(lipid binding);GO:0006869(lipid transport)	[I] Lipid transport and metabolism	ORP3C	2.5	631-652	Y	126.06	643	13	2.16667	0	0.0261168
mtr-miR172c-5p	GTAGCATCATCAAGATTCACA	XM_016109681.1	-	GO:0005634(nucleus);GO:0005515(protein binding);GO:0043565(sequence-specific DNA binding);GO:0003700(sequence-specific DNA binding transcription factor activity);GO:0008270(zinc ion binding);GO:0006952(defense response);GO:0045893(positive regulation of transcription, DNA-dependent);GO:0009733(response to auxin stimulus)	[R] General function prediction only	PRH	3	162-182	Y	14.5454	173	2	0.25	2	0.972596
mtr-miR172c-5p	GTAGCATCATCAAGATTCACA	XM_016109680.1	-	GO:0005634(nucleus);GO:0005515(protein binding);GO:0043565(sequence-specific DNA binding);GO:0003700(sequence-specific DNA binding transcription factor activity);GO:0008270(zinc ion binding);GO:0006952(defense response);GO:0045893(positive regulation of transcription, DNA-dependent);GO:0009733(response to auxin stimulus)	[R] General function prediction only	PRH	3	426-446	Y	14.5454	437	2	0.25	2	0.972596
mtr-miR172c-5p	GTAGCATCATCAAGATTCACA	XM_016109679.1	-	GO:0005634(nucleus);GO:0005515(protein binding);GO:0043565(sequence-specific DNA binding);GO:0003700(sequence-specific DNA binding transcription factor activity);GO:0008270(zinc ion binding);GO:0006952(defense response);GO:0045893(positive regulation of transcription, DNA-dependent);GO:0009733(response to auxin stimulus)	[R] General function prediction only	PRH	3	426-446	Y	14.5454	437	2	0.25	2	0.972596
mtr-miR172c-5p	GTAGCATCATCAAGATTCACA	XM_016109678.1	-	GO:0005634(nucleus);GO:0005515(protein binding);GO:0043565(sequence-specific DNA binding);GO:0003700(sequence-specific DNA binding transcription factor activity);GO:0008270(zinc ion binding);GO:0006952(defense response);GO:0045893(positive regulation of transcription, DNA-dependent);GO:0009733(response to auxin stimulus)	[R] General function prediction only	PRH	3	426-446	Y	14.5454	437	2	0.25	2	0.972596
mtr-miR172c-5p	GTAGCATCATCAAGATTCACA	XM_016112338.1	-	GO:0005634(nucleus);GO:0000166(nucleotide binding);GO:0003723(RNA binding);GO:0006397(mRNA processing);GO:0008380(RNA splicing)	[A] RNA processing and modification	U2AF65B	3.5	1662-1682	Y	21.8181	1673	3	0.375	2	0.968042
mtr-miR172c-5p	GTAGCATCATCAAGATTCACA	XM_016347190.1	-	GO:0005634(nucleus);GO:0005515(protein binding);GO:0043565(sequence-specific DNA binding);GO:0003700(sequence-specific DNA binding transcription factor activity);GO:0008270(zinc ion binding);GO:0006952(defense response);GO:0045893(positive regulation of transcription, DNA-dependent);GO:0009733(response to auxin stimulus)	[R] General function prediction only	PRH	3	162-182	Y	14.5454	173	2	0.25	2	0.972596
mtr-miR172c-5p	GTAGCATCATCAAGATTCACA	XM_016347188.1	-	GO:0005634(nucleus);GO:0005515(protein binding);GO:0043565(sequence-specific DNA binding);GO:0003700(sequence-specific DNA binding transcription factor activity);GO:0008270(zinc ion binding);GO:0006952(defense response);GO:0045893(positive regulation of transcription, DNA-dependent);GO:0009733(response to auxin stimulus)	[R] General function prediction only	PRH	3	426-446	Y	14.5454	437	2	0.25	2	0.972596
mtr-miR172c-5p	GTAGCATCATCAAGATTCACA	XM_016347186.1	-	GO:0005634(nucleus);GO:0005515(protein binding);GO:0043565(sequence-specific DNA binding);GO:0003700(sequence-specific DNA binding transcription factor activity);GO:0008270(zinc ion binding);GO:0006952(defense response);GO:0045893(positive regulation of transcription, DNA-dependent);GO:0009733(response to auxin stimulus)	[R] General function prediction only	PRH	3	426-446	Y	14.5454	437	2	0.25	2	0.972596
mtr-miR172c-5p	GTAGCATCATCAAGATTCACA	XM_016347187.1	-	GO:0005634(nucleus);GO:0005515(protein binding);GO:0043565(sequence-specific DNA binding);GO:0003700(sequence-specific DNA binding transcription factor activity);GO:0008270(zinc ion binding);GO:0006952(defense response);GO:0045893(positive regulation of transcription, DNA-dependent);GO:0009733(response to auxin stimulus)	[R] General function prediction only	PRH	3	426-446	Y	14.5454	437	2	0.25	2	0.972596
mtr-miR172c-5p	GTAGCATCATCAAGATTCACA	XM_016349100.1	-	GO:0005634(nucleus);GO:0000166(nucleotide binding);GO:0003723(RNA binding);GO:0006397(mRNA processing);GO:0008380(RNA splicing)	[A] RNA processing and modification	U2AF65B	3.5	990-1010	Y	21.8181	1001	3	0.375	2	0.968042
mtr-miR172c-5p	GTAGCATCATCAAGATTCACA	XM_016349101.1	-	GO:0005634(nucleus);GO:0000166(nucleotide binding);GO:0003723(RNA binding);GO:0006397(mRNA processing);GO:0008380(RNA splicing)	[A] RNA processing and modification	U2AF65B	3.5	990-1010	Y	21.8181	1001	3	0.375	2	0.968042
mtr-miR172c-5p	GTAGCATCATCAAGATTCACA	XM_016349099.1	-	GO:0005634(nucleus);GO:0000166(nucleotide binding);GO:0003723(RNA binding);GO:0006397(mRNA processing);GO:0008380(RNA splicing)	[A] RNA processing and modification	U2AF65B	3.5	996-1016	Y	21.8181	1007	3	0.375	2	0.968042
mtr-miR172c-5p	GTAGCATCATCAAGATTCACA	XM_016349097.1	-	GO:0005634(nucleus);GO:0000166(nucleotide binding);GO:0003723(RNA binding);GO:0006397(mRNA processing);GO:0008380(RNA splicing)	[A] RNA processing and modification	U2AF65B	3.5	1134-1154	Y	21.8181	1145	3	0.375	2	0.968042
mtr-miR172c-5p	GTAGCATCATCAAGATTCACA	XM_016349098.1	-	GO:0005634(nucleus);GO:0000166(nucleotide binding);GO:0003723(RNA binding);GO:0006397(mRNA processing);GO:0008380(RNA splicing)	[A] RNA processing and modification	U2AF65B	3.5	1134-1154	Y	21.8181	1145	3	0.375	2	0.968042
mtr-miR172c-5p	GTAGCATCATCAAGATTCACA	XM_016349095.1	nucleolin	GO:0005634(nucleus);GO:0000166(nucleotide binding);GO:0003723(RNA binding);GO:0006397(mRNA processing);GO:0008380(RNA splicing)	[A] RNA processing and modification	U2AF65B	3.5	1629-1649	Y	21.8181	1640	3	0.375	2	0.968042
mtr-miR172c-5p	GTAGCATCATCAAGATTCACA	XM_016349094.1	-	GO:0005634(nucleus);GO:0000166(nucleotide binding);GO:0003723(RNA binding);GO:0006397(mRNA processing);GO:0008380(RNA splicing)	[A] RNA processing and modification	U2AF65B	3.5	1635-1655	Y	21.8181	1646	3	0.375	2	0.968042
mtr-miR172d-3p_R+1	AGAATCTTGATGATGCTGCAG	XM_016080177.1	AP2-like factor, euAP2 lineage	GO:0005634(nucleus);GO:0003677(DNA binding);GO:0003700(sequence-specific DNA binding transcription factor activity);GO:0009873(ethylene mediated signaling pathway);GO:0010228(vegetative to reproductive phase transition of meristem)	-	RAP2-7	1	1238-1258	Y	14.5454	1249	1	0.25	4	0.849958
mtr-miR172d-3p_R+1	AGAATCTTGATGATGCTGCAG	XM_016080176.1	AP2-like factor, euAP2 lineage	GO:0005634(nucleus);GO:0003677(DNA binding);GO:0003700(sequence-specific DNA binding transcription factor activity);GO:0009873(ethylene mediated signaling pathway);GO:0010228(vegetative to reproductive phase transition of meristem)	-	RAP2-7	1	1283-1303	Y	14.5454	1294	1	0.25	4	0.849958
mtr-miR172d-3p_R+1	AGAATCTTGATGATGCTGCAG	XM_016096852.1	AP2-like factor, euAP2 lineage	GO:0005634(nucleus);GO:0003677(DNA binding);GO:0003700(sequence-specific DNA binding transcription factor activity);GO:0009873(ethylene mediated signaling pathway);GO:0010228(vegetative to reproductive phase transition of meristem)	-	RAP2-7	1.5	1244-1264	Y	126.06	1255	13	2.16667	0	0.0312577
mtr-miR172d-3p_R+1	AGAATCTTGATGATGCTGCAG	XM_016096851.1	AP2-like factor, euAP2 lineage	GO:0005634(nucleus);GO:0003677(DNA binding);GO:0003700(sequence-specific DNA binding transcription factor activity);GO:0009873(ethylene mediated signaling pathway);GO:0010228(vegetative to reproductive phase transition of meristem)	-	RAP2-7	1.5	1289-1309	Y	126.06	1300	13	2.16667	0	0.0312577
mtr-miR172d-3p_R+1	AGAATCTTGATGATGCTGCAG	XM_016099781.1	AP2-like factor, euAP2 lineage	GO:0005634(nucleus);GO:0003677(DNA binding);GO:0003700(sequence-specific DNA binding transcription factor activity);GO:0030154(cell differentiation);GO:0010073(meristem maintenance);GO:0048316(seed development);GO:0010093(specification of floral organ identity)	-	AP2	2	1340-1360	Y	58.1816	1351	2	1	2	0.868548
mtr-miR172d-3p_R+1	AGAATCTTGATGATGCTGCAG	XM_016313010.1	-	GO:0005829(cytosol);GO:0008289(lipid binding);GO:0006869(lipid transport)	[I] Lipid transport and metabolism	ORP3C	1.5	632-652	Y	126.06	643	13	2.16667	0	0.0312577
mtr-miR172d-3p_R+1	AGAATCTTGATGATGCTGCAG	XM_016314828.1	AP2-like factor, euAP2 lineage	GO:0005634(nucleus);GO:0003677(DNA binding);GO:0003700(sequence-specific DNA binding transcription factor activity);GO:0009873(ethylene mediated signaling pathway);GO:0010228(vegetative to reproductive phase transition of meristem)	-	RAP2-7	1	1421-1441	Y	14.5454	1432	1	0.25	4	0.849958
mtr-miR172d-3p_R+1	AGAATCTTGATGATGCTGCAG	XM_016314827.1	AP2-like factor, euAP2 lineage	GO:0005634(nucleus);GO:0003677(DNA binding);GO:0003700(sequence-specific DNA binding transcription factor activity);GO:0030154(cell differentiation);GO:0010073(meristem maintenance);GO:0048316(seed development);GO:0010093(specification of floral organ identity)	-	AP2	1	1466-1486	Y	14.5454	1477	1	0.25	4	0.849958
mtr-miR172d-3p_R+1	AGAATCTTGATGATGCTGCAG	XM_016331877.1	AP2-like factor, euAP2 lineage	GO:0005634(nucleus);GO:0003677(DNA binding);GO:0003700(sequence-specific DNA binding transcription factor activity);GO:0009873(ethylene mediated signaling pathway);GO:0010228(vegetative to reproductive phase transition of meristem)	-	RAP2-7	1.5	1244-1264	Y	126.06	1255	13	2.16667	0	0.0312577
mtr-miR172d-3p_R+1	AGAATCTTGATGATGCTGCAG	XM_016331876.1	AP2-like factor, euAP2 lineage	GO:0005634(nucleus);GO:0003677(DNA binding);GO:0003700(sequence-specific DNA binding transcription factor activity);GO:0009873(ethylene mediated signaling pathway);GO:0010228(vegetative to reproductive phase transition of meristem)	-	RAP2-7	1.5	1289-1309	Y	126.06	1300	13	2.16667	0	0.0312577
mtr-miR172d-3p_R+1	AGAATCTTGATGATGCTGCAG	XM_016329889.1	AP2-like factor, euAP2 lineage	GO:0005634(nucleus);GO:0003677(DNA binding);GO:0003700(sequence-specific DNA binding transcription factor activity);GO:0030154(cell differentiation);GO:0010073(meristem maintenance);GO:0048316(seed development);GO:0010093(specification of floral organ identity)	-	AP2	2	1221-1241	Y	58.1816	1232	2	1	2	0.868548
mtr-miR172d-3p_R+1	AGAATCTTGATGATGCTGCAG	XM_016350790.1	-	GO:0005829(cytosol);GO:0008289(lipid binding);GO:0006869(lipid transport)	[I] Lipid transport and metabolism	ORP3C	1.5	632-652	Y	126.06	643	13	2.16667	0	0.0312577
mtr-miR172d-3p_R+2_1	AGAATCTTGATGATGCTGCAGA	XM_016080177.1	AP2-like factor, euAP2 lineage	GO:0005634(nucleus);GO:0003677(DNA binding);GO:0003700(sequence-specific DNA binding transcription factor activity);GO:0009873(ethylene mediated signaling pathway);GO:0010228(vegetative to reproductive phase transition of meristem)	-	RAP2-7	2	1237-1258	Y	14.5454	1249	1	0.25	4	0.799114
mtr-miR172d-3p_R+2_1	AGAATCTTGATGATGCTGCAGA	XM_016080176.1	AP2-like factor, euAP2 lineage	GO:0005634(nucleus);GO:0003677(DNA binding);GO:0003700(sequence-specific DNA binding transcription factor activity);GO:0009873(ethylene mediated signaling pathway);GO:0010228(vegetative to reproductive phase transition of meristem)	-	RAP2-7	2	1282-1303	Y	14.5454	1294	1	0.25	4	0.799114
mtr-miR172d-3p_R+2_1	AGAATCTTGATGATGCTGCAGA	XM_016096852.1	AP2-like factor, euAP2 lineage	GO:0005634(nucleus);GO:0003677(DNA binding);GO:0003700(sequence-specific DNA binding transcription factor activity);GO:0009873(ethylene mediated signaling pathway);GO:0010228(vegetative to reproductive phase transition of meristem)	-	RAP2-7	2.5	1243-1264	Y	126.06	1255	13	2.16667	0	0.0261168
mtr-miR172d-3p_R+2_1	AGAATCTTGATGATGCTGCAGA	XM_016096851.1	AP2-like factor, euAP2 lineage	GO:0005634(nucleus);GO:0003677(DNA binding);GO:0003700(sequence-specific DNA binding transcription factor activity);GO:0009873(ethylene mediated signaling pathway);GO:0010228(vegetative to reproductive phase transition of meristem)	-	RAP2-7	2.5	1288-1309	Y	126.06	1300	13	2.16667	0	0.0261168
mtr-miR172d-3p_R+2_1	AGAATCTTGATGATGCTGCAGA	XM_016099781.1	AP2-like factor, euAP2 lineage	GO:0005634(nucleus);GO:0003677(DNA binding);GO:0003700(sequence-specific DNA binding transcription factor activity);GO:0030154(cell differentiation);GO:0010073(meristem maintenance);GO:0048316(seed development);GO:0010093(specification of floral organ identity)	-	AP2	3	1339-1360	Y	58.1816	1351	2	1	2	0.809895
mtr-miR172d-3p_R+2_1	AGAATCTTGATGATGCTGCAGA	XM_016313010.1	-	GO:0005829(cytosol);GO:0008289(lipid binding);GO:0006869(lipid transport)	[I] Lipid transport and metabolism	ORP3C	2.5	631-652	Y	126.06	643	13	2.16667	0	0.0261168
mtr-miR172d-3p_R+2_1	AGAATCTTGATGATGCTGCAGA	XM_016314828.1	AP2-like factor, euAP2 lineage	GO:0005634(nucleus);GO:0003677(DNA binding);GO:0003700(sequence-specific DNA binding transcription factor activity);GO:0009873(ethylene mediated signaling pathway);GO:0010228(vegetative to reproductive phase transition of meristem)	-	RAP2-7	2	1420-1441	Y	14.5454	1432	1	0.25	4	0.799114
mtr-miR172d-3p_R+2_1	AGAATCTTGATGATGCTGCAGA	XM_016314827.1	AP2-like factor, euAP2 lineage	GO:0005634(nucleus);GO:0003677(DNA binding);GO:0003700(sequence-specific DNA binding transcription factor activity);GO:0030154(cell differentiation);GO:0010073(meristem maintenance);GO:0048316(seed development);GO:0010093(specification of floral organ identity)	-	AP2	2	1465-1486	Y	14.5454	1477	1	0.25	4	0.799114
mtr-miR172d-3p_R+2_1	AGAATCTTGATGATGCTGCAGA	XM_016331877.1	AP2-like factor, euAP2 lineage	GO:0005634(nucleus);GO:0003677(DNA binding);GO:0003700(sequence-specific DNA binding transcription factor activity);GO:0009873(ethylene mediated signaling pathway);GO:0010228(vegetative to reproductive phase transition of meristem)	-	RAP2-7	2.5	1243-1264	Y	126.06	1255	13	2.16667	0	0.0261168
mtr-miR172d-3p_R+2_1	AGAATCTTGATGATGCTGCAGA	XM_016331876.1	AP2-like factor, euAP2 lineage	GO:0005634(nucleus);GO:0003677(DNA binding);GO:0003700(sequence-specific DNA binding transcription factor activity);GO:0009873(ethylene mediated signaling pathway);GO:0010228(vegetative to reproductive phase transition of meristem)	-	RAP2-7	2.5	1288-1309	Y	126.06	1300	13	2.16667	0	0.0261168
mtr-miR172d-3p_R+2_1	AGAATCTTGATGATGCTGCAGA	XM_016329889.1	AP2-like factor, euAP2 lineage	GO:0005634(nucleus);GO:0003677(DNA binding);GO:0003700(sequence-specific DNA binding transcription factor activity);GO:0030154(cell differentiation);GO:0010073(meristem maintenance);GO:0048316(seed development);GO:0010093(specification of floral organ identity)	-	AP2	3	1220-1241	Y	58.1816	1232	2	1	2	0.809895
mtr-miR172d-3p_R+2_1	AGAATCTTGATGATGCTGCAGA	XM_016350790.1	-	GO:0005829(cytosol);GO:0008289(lipid binding);GO:0006869(lipid transport)	[I] Lipid transport and metabolism	ORP3C	2.5	631-652	Y	126.06	643	13	2.16667	0	0.0261168
mtr-miR172d-3p_R+2_2	AGAATCTTGATGATGCTGCAGT	XM_016080177.1	AP2-like factor, euAP2 lineage	GO:0005634(nucleus);GO:0003677(DNA binding);GO:0003700(sequence-specific DNA binding transcription factor activity);GO:0009873(ethylene mediated signaling pathway);GO:0010228(vegetative to reproductive phase transition of meristem)	-	RAP2-7	1	1237-1258	Y	14.5454	1249	1	0.25	4	0.849958
mtr-miR172d-3p_R+2_2	AGAATCTTGATGATGCTGCAGT	XM_016080176.1	AP2-like factor, euAP2 lineage	GO:0005634(nucleus);GO:0003677(DNA binding);GO:0003700(sequence-specific DNA binding transcription factor activity);GO:0009873(ethylene mediated signaling pathway);GO:0010228(vegetative to reproductive phase transition of meristem)	-	RAP2-7	1	1282-1303	Y	14.5454	1294	1	0.25	4	0.849958
mtr-miR172d-3p_R+2_2	AGAATCTTGATGATGCTGCAGT	XM_016096852.1	AP2-like factor, euAP2 lineage	GO:0005634(nucleus);GO:0003677(DNA binding);GO:0003700(sequence-specific DNA binding transcription factor activity);GO:0009873(ethylene mediated signaling pathway);GO:0010228(vegetative to reproductive phase transition of meristem)	-	RAP2-7	2	1243-1264	Y	126.06	1255	13	2.16667	0	0.0286906
mtr-miR172d-3p_R+2_2	AGAATCTTGATGATGCTGCAGT	XM_016096851.1	AP2-like factor, euAP2 lineage	GO:0005634(nucleus);GO:0003677(DNA binding);GO:0003700(sequence-specific DNA binding transcription factor activity);GO:0009873(ethylene mediated signaling pathway);GO:0010228(vegetative to reproductive phase transition of meristem)	-	RAP2-7	2	1288-1309	Y	126.06	1300	13	2.16667	0	0.0286906
mtr-miR172d-3p_R+2_2	AGAATCTTGATGATGCTGCAGT	XM_016099781.1	AP2-like factor, euAP2 lineage	GO:0005634(nucleus);GO:0003677(DNA binding);GO:0003700(sequence-specific DNA binding transcription factor activity);GO:0030154(cell differentiation);GO:0010073(meristem maintenance);GO:0048316(seed development);GO:0010093(specification of floral organ identity)	-	AP2	2.5	1339-1360	Y	58.1816	1351	2	1	2	0.841919
mtr-miR172d-3p_R+2_2	AGAATCTTGATGATGCTGCAGT	XM_016313010.1	-	GO:0005829(cytosol);GO:0008289(lipid binding);GO:0006869(lipid transport)	[I] Lipid transport and metabolism	ORP3C	2	631-652	Y	126.06	643	13	2.16667	0	0.0286906
mtr-miR172d-3p_R+2_2	AGAATCTTGATGATGCTGCAGT	XM_016314828.1	AP2-like factor, euAP2 lineage	GO:0005634(nucleus);GO:0003677(DNA binding);GO:0003700(sequence-specific DNA binding transcription factor activity);GO:0009873(ethylene mediated signaling pathway);GO:0010228(vegetative to reproductive phase transition of meristem)	-	RAP2-7	1	1420-1441	Y	14.5454	1432	1	0.25	4	0.849958
mtr-miR172d-3p_R+2_2	AGAATCTTGATGATGCTGCAGT	XM_016314827.1	AP2-like factor, euAP2 lineage	GO:0005634(nucleus);GO:0003677(DNA binding);GO:0003700(sequence-specific DNA binding transcription factor activity);GO:0030154(cell differentiation);GO:0010073(meristem maintenance);GO:0048316(seed development);GO:0010093(specification of floral organ identity)	-	AP2	1	1465-1486	Y	14.5454	1477	1	0.25	4	0.849958
mtr-miR172d-3p_R+2_2	AGAATCTTGATGATGCTGCAGT	XM_016331877.1	AP2-like factor, euAP2 lineage	GO:0005634(nucleus);GO:0003677(DNA binding);GO:0003700(sequence-specific DNA binding transcription factor activity);GO:0009873(ethylene mediated signaling pathway);GO:0010228(vegetative to reproductive phase transition of meristem)	-	RAP2-7	2	1243-1264	Y	126.06	1255	13	2.16667	0	0.0286906
mtr-miR172d-3p_R+2_2	AGAATCTTGATGATGCTGCAGT	XM_016331876.1	AP2-like factor, euAP2 lineage	GO:0005634(nucleus);GO:0003677(DNA binding);GO:0003700(sequence-specific DNA binding transcription factor activity);GO:0009873(ethylene mediated signaling pathway);GO:0010228(vegetative to reproductive phase transition of meristem)	-	RAP2-7	2	1288-1309	Y	126.06	1300	13	2.16667	0	0.0286906
mtr-miR172d-3p_R+2_2	AGAATCTTGATGATGCTGCAGT	XM_016329889.1	AP2-like factor, euAP2 lineage	GO:0005634(nucleus);GO:0003677(DNA binding);GO:0003700(sequence-specific DNA binding transcription factor activity);GO:0030154(cell differentiation);GO:0010073(meristem maintenance);GO:0048316(seed development);GO:0010093(specification of floral organ identity)	-	AP2	2.5	1220-1241	Y	58.1816	1232	2	1	2	0.841919
mtr-miR172d-3p_R+2_2	AGAATCTTGATGATGCTGCAGT	XM_016350790.1	-	GO:0005829(cytosol);GO:0008289(lipid binding);GO:0006869(lipid transport)	[I] Lipid transport and metabolism	ORP3C	2	631-652	Y	126.06	643	13	2.16667	0	0.0286906
mtr-miR172d-5p_L-3	GGAGCATCATCAAGATTCACA	XM_016109681.1	-	GO:0005634(nucleus);GO:0005515(protein binding);GO:0043565(sequence-specific DNA binding);GO:0003700(sequence-specific DNA binding transcription factor activity);GO:0008270(zinc ion binding);GO:0006952(defense response);GO:0045893(positive regulation of transcription, DNA-dependent);GO:0009733(response to auxin stimulus)	[R] General function prediction only	PRH	2	162-182	Y	14.5454	173	2	0.25	2	0.933162
mtr-miR172d-5p_L-3	GGAGCATCATCAAGATTCACA	XM_016109680.1	-	GO:0005634(nucleus);GO:0005515(protein binding);GO:0043565(sequence-specific DNA binding);GO:0003700(sequence-specific DNA binding transcription factor activity);GO:0008270(zinc ion binding);GO:0006952(defense response);GO:0045893(positive regulation of transcription, DNA-dependent);GO:0009733(response to auxin stimulus)	[R] General function prediction only	PRH	2	426-446	Y	14.5454	437	2	0.25	2	0.933162
mtr-miR172d-5p_L-3	GGAGCATCATCAAGATTCACA	XM_016109679.1	-	GO:0005634(nucleus);GO:0005515(protein binding);GO:0043565(sequence-specific DNA binding);GO:0003700(sequence-specific DNA binding transcription factor activity);GO:0008270(zinc ion binding);GO:0006952(defense response);GO:0045893(positive regulation of transcription, DNA-dependent);GO:0009733(response to auxin stimulus)	[R] General function prediction only	PRH	2	426-446	Y	14.5454	437	2	0.25	2	0.933162
mtr-miR172d-5p_L-3	GGAGCATCATCAAGATTCACA	XM_016109678.1	-	GO:0005634(nucleus);GO:0005515(protein binding);GO:0043565(sequence-specific DNA binding);GO:0003700(sequence-specific DNA binding transcription factor activity);GO:0008270(zinc ion binding);GO:0006952(defense response);GO:0045893(positive regulation of transcription, DNA-dependent);GO:0009733(response to auxin stimulus)	[R] General function prediction only	PRH	2	426-446	Y	14.5454	437	2	0.25	2	0.933162
mtr-miR172d-5p_L-3	GGAGCATCATCAAGATTCACA	XM_016312361.1	-	-	-	-	3	2-23	Y	19.3939	14	1	0.333333	4	0.731041
mtr-miR172d-5p_L-3	GGAGCATCATCAAGATTCACA	XM_016315027.1	interleukin-1 receptor-associated kinase 4	GO:0016021(integral to membrane);GO:0005886(plasma membrane);GO:0005524(ATP binding);GO:0004674(protein serine/threonine kinase activity);GO:0004714(transmembrane receptor protein tyrosine kinase activity)	-	At3g21340	3	1829-1850	Y	19.3939	1841	1	0.333333	4	0.731041
mtr-miR172d-5p_L-3	GGAGCATCATCAAGATTCACA	XM_016347190.1	-	GO:0005634(nucleus);GO:0005515(protein binding);GO:0043565(sequence-specific DNA binding);GO:0003700(sequence-specific DNA binding transcription factor activity);GO:0008270(zinc ion binding);GO:0006952(defense response);GO:0045893(positive regulation of transcription, DNA-dependent);GO:0009733(response to auxin stimulus)	[R] General function prediction only	PRH	2	162-182	Y	14.5454	173	2	0.25	2	0.933162
mtr-miR172d-5p_L-3	GGAGCATCATCAAGATTCACA	XM_016347188.1	-	GO:0005634(nucleus);GO:0005515(protein binding);GO:0043565(sequence-specific DNA binding);GO:0003700(sequence-specific DNA binding transcription factor activity);GO:0008270(zinc ion binding);GO:0006952(defense response);GO:0045893(positive regulation of transcription, DNA-dependent);GO:0009733(response to auxin stimulus)	[R] General function prediction only	PRH	2	426-446	Y	14.5454	437	2	0.25	2	0.933162
mtr-miR172d-5p_L-3	GGAGCATCATCAAGATTCACA	XM_016347186.1	-	GO:0005634(nucleus);GO:0005515(protein binding);GO:0043565(sequence-specific DNA binding);GO:0003700(sequence-specific DNA binding transcription factor activity);GO:0008270(zinc ion binding);GO:0006952(defense response);GO:0045893(positive regulation of transcription, DNA-dependent);GO:0009733(response to auxin stimulus)	[R] General function prediction only	PRH	2	426-446	Y	14.5454	437	2	0.25	2	0.933162
mtr-miR172d-5p_L-3	GGAGCATCATCAAGATTCACA	XM_016347187.1	-	GO:0005634(nucleus);GO:0005515(protein binding);GO:0043565(sequence-specific DNA binding);GO:0003700(sequence-specific DNA binding transcription factor activity);GO:0008270(zinc ion binding);GO:0006952(defense response);GO:0045893(positive regulation of transcription, DNA-dependent);GO:0009733(response to auxin stimulus)	[R] General function prediction only	PRH	2	426-446	Y	14.5454	437	2	0.25	2	0.933162
mtr-miR2111a-5p_R-1	TAATCTGCATCCTGAGGTTT	XM_016105833.1	-	-	-	Os04g0679100	4	144-163	Y	87.2724	154	2	1.5	2	0.97922
mtr-MIR2592ay-p5_2ss6AG17CG	GAGTCGGGTTGTTTGGGA	XM_016103818.1	-	GO:0031225(anchored to membrane);GO:0048046(apoplast);GO:0005829(cytosol);GO:0005739(mitochondrion);GO:0009505(plant-type cell wall);GO:0005886(plasma membrane);GO:0009506(plasmodesma);GO:0005773(vacuole);GO:0050660(flavin adenine dinucleotide binding);GO:0008762(UDP-N-acetylmuramate dehydrogenase activity);GO:0006979(response to oxidative stress)	-	At4g20830	3.5	358-374	Y	29.0908	365	1	0.5	4	0.99062
mtr-MIR2592ay-p5_2ss6AG17CG	GAGTCGGGTTGTTTGGGA	XM_016104554.1	-	-	[A] RNA processing and modification ;[R] General function prediction only	-	4	47-64	Y	58.1816	55	1	1	4	1
mtr-MIR2592ay-p5_2ss6AG17CG	GAGTCGGGTTGTTTGGGA	XM_016118127.1	-	GO:0005515(protein binding)	[Y] Nuclear structure	At4g15410	4	1197-1213	Y	29.0908	1205	2	0.5	2	0.999999
mtr-MIR2592ay-p5_2ss6AG17CG	GAGTCGGGTTGTTTGGGA	XM_016118125.1	-	GO:0005515(protein binding)	[Y] Nuclear structure	At4g15410	4	1200-1216	Y	29.0908	1208	2	0.5	2	0.999999
mtr-MIR2592ay-p5_2ss6AG17CG	GAGTCGGGTTGTTTGGGA	XM_016311402.1	-	GO:0005515(protein binding)	[Y] Nuclear structure	At4g15410	4	1200-1216	Y	29.0908	1208	2	0.5	2	0.999999
mtr-MIR2592ay-p5_2ss6AG17CG	GAGTCGGGTTGTTTGGGA	XM_016311401.1	-	GO:0005515(protein binding)	[Y] Nuclear structure	At4g15410	4	1203-1219	Y	29.0908	1211	2	0.5	2	0.999999
mtr-MIR2592ay-p5_2ss6AG17CG	GAGTCGGGTTGTTTGGGA	XM_016339575.1	-	GO:0031225(anchored to membrane);GO:0048046(apoplast);GO:0005829(cytosol);GO:0005739(mitochondrion);GO:0009505(plant-type cell wall);GO:0005886(plasma membrane);GO:0009506(plasmodesma);GO:0005773(vacuole);GO:0050660(flavin adenine dinucleotide binding);GO:0008762(UDP-N-acetylmuramate dehydrogenase activity);GO:0006979(response to oxidative stress)	-	At4g20830	3.5	358-374	Y	29.0908	365	1	0.5	4	0.99062
mtr-MIR2645-p3_2ss19GC20TC	TAACTCTCTTCAATTATTCC	XM_016098250.1	-	-	-	-	3.5	158-176	Y	9.69693	167	1	0.166667	4	0.999997
mtr-MIR2645-p3_2ss19GC20TC	TAACTCTCTTCAATTATTCC	XM_016098249.1	-	-	-	-	3.5	158-176	Y	9.69693	167	1	0.166667	4	0.999997
mtr-MIR2645-p3_2ss19GC20TC	TAACTCTCTTCAATTATTCC	XM_016101214.1	-	GO:0005622(intracellular);GO:0020037(heme binding);GO:0004842(ubiquitin-protein ligase activity);GO:0042787(protein ubiquitination involved in ubiquitin-dependent protein catabolic process)	-	HERC2	3.5	2684-2702	Y	9.69693	2693	1	0.166667	4	0.999997
mtr-MIR2645-p3_2ss19GC20TC	TAACTCTCTTCAATTATTCC	XM_016112021.1	L-iditol 2-dehydrogenase	-	[Q] Secondary metabolites biosynthesis, transport and catabolism	SDH	4	244-262	Y	19.3939	254	1	0.333333	4	0.999999
mtr-MIR2645-p3_2ss19GC20TC	TAACTCTCTTCAATTATTCC	XM_016311001.1	-	-	[G] Carbohydrate transport and metabolism	-	3.5	197-215	Y	9.69693	206	1	0.166667	4	0.999997
mtr-MIR2645-p3_2ss19GC20TC	TAACTCTCTTCAATTATTCC	XM_016334847.1	-	GO:0005622(intracellular);GO:0020037(heme binding);GO:0004842(ubiquitin-protein ligase activity);GO:0042787(protein ubiquitination involved in ubiquitin-dependent protein catabolic process)	-	HERC2	3.5	2681-2699	Y	9.69693	2690	1	0.166667	4	0.999997
mtr-MIR2645-p3_2ss19GC20TC	TAACTCTCTTCAATTATTCC	XM_016348690.1	L-iditol 2-dehydrogenase	-	[Q] Secondary metabolites biosynthesis, transport and catabolism	SDH	4	151-169	Y	19.3939	161	1	0.333333	4	0.999999
mtr-MIR2645-p3_2ss19GC20TC	TAACTCTCTTCAATTATTCC	XM_016348689.1	L-iditol 2-dehydrogenase	-	[Q] Secondary metabolites biosynthesis, transport and catabolism	SDH	4	244-262	Y	19.3939	254	1	0.333333	4	0.999999
mtr-miR2673a_L+2_1ss23AT	TTCCTCTTCCTCTTCCTCTTCCTC	XM_016077338.1	transcription initiation factor TFIID subunit D9	GO:0005669(transcription factor TFIID complex);GO:0003677(DNA binding);GO:0006355(regulation of transcription, DNA-dependent);GO:0006367(transcription initiation from RNA polymerase II promoter)	[K] Transcription	taf11	2	301-324	Y	29.0908	315	2	0.5	2	0.999997
mtr-miR2673a_L+2_1ss23AT	TTCCTCTTCCTCTTCCTCTTCCTC	XM_016079274.1	cellular nucleic acid-binding protein	GO:0005829(cytosol);GO:0005634(nucleus);GO:0003677(DNA binding);GO:0003723(RNA binding);GO:0008270(zinc ion binding);GO:0009790(embryo development);GO:0010154(fruit development);GO:0006355(regulation of transcription, DNA-dependent)	[J] Translation, ribosomal structure and biogenesis	CSP4	3	260-283	Y	29.0908	274	1	0.5	4	1
mtr-miR2673a_L+2_1ss23AT	TTCCTCTTCCTCTTCCTCTTCCTC	XM_016077518.1	E3 ubiquitin-protein ligase HUWE1	GO:0005829(cytosol);GO:0016020(membrane);GO:0005739(mitochondrion);GO:0009506(plasmodesma);GO:0005488(binding);GO:0004842(ubiquitin-protein ligase activity)	[O] Posttranslational modification, protein turnover, chaperones ;[K] Transcription	UPL1	3.5	6643-6666	Y	29.0908	6657	2	0.5	2	1
mtr-miR2673a_L+2_1ss23AT	TTCCTCTTCCTCTTCCTCTTCCTC	XM_016078402.1	extracellular signal-regulated kinase 1/2	GO:0005634(nucleus);GO:0046983(protein dimerization activity);GO:0043565(sequence-specific DNA binding);GO:0003700(sequence-specific DNA binding transcription factor activity)	-	OBF1	4	73-95	Y	29.0908	86	1	0.5	4	1
mtr-miR2673a_L+2_1ss23AT	TTCCTCTTCCTCTTCCTCTTCCTC	XM_016085672.1	-	GO:0005634(nucleus);GO:0003677(DNA binding);GO:0010088(phloem development);GO:0006355(regulation of transcription, DNA-dependent);GO:0006351(transcription, DNA-dependent);GO:0010089(xylem development)	-	APL	3	77-100	Y	14.5454	91	1	0.25	4	1
mtr-miR2673a_L+2_1ss23AT	TTCCTCTTCCTCTTCCTCTTCCTC	XM_016085671.1	-	GO:0005634(nucleus);GO:0003677(DNA binding);GO:0010088(phloem development);GO:0006355(regulation of transcription, DNA-dependent);GO:0006351(transcription, DNA-dependent);GO:0010089(xylem development)	-	APL	3	77-100	Y	14.5454	91	1	0.25	4	1
mtr-miR2673a_L+2_1ss23AT	TTCCTCTTCCTCTTCCTCTTCCTC	XM_016082920.1	-	-	-	-	4	337-360	Y	58.1816	351	3	1	2	1
mtr-miR2673a_L+2_1ss23AT	TTCCTCTTCCTCTTCCTCTTCCTC	XM_016082188.1	-	GO:0005524(ATP binding);GO:0008026(ATP-dependent helicase activity);GO:0003723(RNA binding)	[A] RNA processing and modification	RH31	4	604-627	Y	58.1816	618	1	1	4	1
mtr-miR2673a_L+2_1ss23AT	TTCCTCTTCCTCTTCCTCTTCCTC	XM_016083885.1	extracellular signal-regulated kinase 1/2	GO:0005634(nucleus);GO:0046983(protein dimerization activity);GO:0043565(sequence-specific DNA binding);GO:0003700(sequence-specific DNA binding transcription factor activity)	-	OBF1	4	57-80	Y	58.1816	71	2	1	2	1
mtr-miR2673a_L+2_1ss23AT	TTCCTCTTCCTCTTCCTCTTCCTC	XM_016081281.1	-	GO:0005524(ATP binding);GO:0008026(ATP-dependent helicase activity);GO:0003723(RNA binding)	-	RH42	4	892-915	Y	29.0908	906	1	0.5	4	1
mtr-miR2673a_L+2_1ss23AT	TTCCTCTTCCTCTTCCTCTTCCTC	XM_016089274.1	-	GO:0005634(nucleus);GO:0005524(ATP binding);GO:0003677(DNA binding);GO:0003910(DNA ligase (ATP) activity);GO:0046872(metal ion binding);GO:0007049(cell cycle);GO:0051301(cell division);GO:0051103(DNA ligation involved in DNA repair);GO:0006310(DNA recombination);GO:0006260(DNA replication)	-	lig1	4	790-813	Y	19.3939	804	1	0.333333	4	1
mtr-miR2673a_L+2_1ss23AT	TTCCTCTTCCTCTTCCTCTTCCTC	XM_016095469.1	transcription initiation factor TFIID subunit D9	GO:0005669(transcription factor TFIID complex);GO:0003677(DNA binding);GO:0006355(regulation of transcription, DNA-dependent);GO:0006367(transcription initiation from RNA polymerase II promoter)	[K] Transcription	taf11	1.5	301-324	Y	29.0908	315	2	0.5	2	1
mtr-miR2673a_L+2_1ss23AT	TTCCTCTTCCTCTTCCTCTTCCTC	XM_016092678.1	-	-	-	-	3.5	783-806	Y	29.0908	797	1	0.5	4	1
mtr-miR2673a_L+2_1ss23AT	TTCCTCTTCCTCTTCCTCTTCCTC	XM_016097341.1	transcription factor Dp-2	GO:0005737(cytoplasm);GO:0005667(transcription factor complex);GO:0003677(DNA binding);GO:0046982(protein heterodimerization activity);GO:0003700(sequence-specific DNA binding transcription factor activity);GO:0042023(DNA endoreduplication)	[K] Transcription	DPB	2	43-66	Y	29.0908	57	1	0.5	4	1
mtr-miR2673a_L+2_1ss23AT	TTCCTCTTCCTCTTCCTCTTCCTC	XM_016096632.1	calreticulin	GO:0005788(endoplasmic reticulum lumen);GO:0005789(endoplasmic reticulum membrane);GO:0005509(calcium ion binding);GO:0005529(sugar binding);GO:0051082(unfolded protein binding);GO:0046283(anthocyanin metabolic process);GO:0055074(calcium ion homeostasis);GO:0010204(defense response signaling pathway, resistance gene-independent);GO:0042742(defense response to bacterium);GO:0009626(plant-type hyp…	[O] Posttranslational modification, protein turnover, chaperones	CRT3	4	1072-1094	Y	19.3939	1085	1	0.333333	4	1
mtr-miR2673a_L+2_1ss23AT	TTCCTCTTCCTCTTCCTCTTCCTC	XM_016096631.1	calreticulin	GO:0005788(endoplasmic reticulum lumen);GO:0005789(endoplasmic reticulum membrane);GO:0005509(calcium ion binding);GO:0005529(sugar binding);GO:0051082(unfolded protein binding);GO:0046283(anthocyanin metabolic process);GO:0055074(calcium ion homeostasis);GO:0010204(defense response signaling pathway, resistance gene-independent);GO:0042742(defense response to bacterium);GO:0009626(plant-type hyp…	[O] Posttranslational modification, protein turnover, chaperones	CRT3	4	1177-1199	Y	19.3939	1190	1	0.333333	4	1
mtr-miR2673a_L+2_1ss23AT	TTCCTCTTCCTCTTCCTCTTCCTC	XM_016103483.1	-	GO:0003677(DNA binding);GO:0003700(sequence-specific DNA binding transcription factor activity);GO:0016987(sigma factor activity);GO:0006352(transcription initiation, DNA-dependent)	[P] Inorganic ion transport and metabolism	rpoD	4	12-36	Y	29.0908	27	1	0.5	4	1
mtr-miR2673a_L+2_1ss23AT	TTCCTCTTCCTCTTCCTCTTCCTC	XM_016108982.1	-	GO:0015030(Cajal body);GO:0001651(dense fibrillar component);GO:0030529(ribonucleoprotein complex);GO:0008168(methyltransferase activity);GO:0003723(RNA binding);GO:0006364(rRNA processing);GO:0008033(tRNA processing)	-	Fib	3	65-88	Y	43.6362	79	3	0.75	2	1
mtr-miR2673a_L+2_1ss23AT	TTCCTCTTCCTCTTCCTCTTCCTC	XM_016108548.1	SWI/SNF-related matrix-associated actin-dependent regulator of chromatin subfamily A member 5	-	[D] Cell cycle control, cell division, chromosome partitioning ;[R] General function prediction only	At3g50690	3.5	505-528	Y	67.8785	519	7	1.16667	2	1
mtr-miR2673a_L+2_1ss23AT	TTCCTCTTCCTCTTCCTCTTCCTC	XM_016108550.1	SWI/SNF-related matrix-associated actin-dependent regulator of chromatin subfamily A member 5	-	[D] Cell cycle control, cell division, chromosome partitioning ;[R] General function prediction only	At3g50690	3.5	505-528	Y	67.8785	519	7	1.16667	2	1
mtr-miR2673a_L+2_1ss23AT	TTCCTCTTCCTCTTCCTCTTCCTC	XM_016108549.1	-	-	[D] Cell cycle control, cell division, chromosome partitioning ;[R] General function prediction only	At3g50690	3.5	505-528	Y	67.8785	519	7	1.16667	2	1
mtr-miR2673a_L+2_1ss23AT	TTCCTCTTCCTCTTCCTCTTCCTC	XM_016107184.1	-	GO:0005634(nucleus);GO:0005515(protein binding);GO:0009737(response to abscisic acid stimulus);GO:0006950(response to stress)	-	AFP2	3.5	391-413	Y	19.3939	404	2	0.333333	3	0.909076
mtr-miR2673a_L+2_1ss23AT	TTCCTCTTCCTCTTCCTCTTCCTC	XM_016114330.1	replication factor C subunit 1	GO:0043186(P granule);GO:0016442(RNA-induced silencing complex);GO:0005524(ATP binding);GO:0004004(ATP-dependent RNA helicase activity);GO:0003723(RNA binding);GO:0030154(cell differentiation);GO:0007275(multicellular organismal development);GO:0048477(oogenesis);GO:0016246(RNA interference);GO:0007283(spermatogenesis)	[S] Function unknown	bel	2	557-580	Y	58.1816	571	2	1	2	0.999997
mtr-miR2673a_L+2_1ss23AT	TTCCTCTTCCTCTTCCTCTTCCTC	XM_016112242.1	-	-	[Z] Cytoskeleton	-	3	340-363	Y	29.0908	354	1	0.5	4	1
mtr-miR2673a_L+2_1ss23AT	TTCCTCTTCCTCTTCCTCTTCCTC	XM_016115697.1	-	-	-	-	3.5	340-362	Y	87.2724	353	3	1.5	3	0.909076
mtr-miR2673a_L+2_1ss23AT	TTCCTCTTCCTCTTCCTCTTCCTC	XM_016112564.1	-	-	-	-	4	508-531	Y	29.0908	522	1	0.5	4	1
mtr-miR2673a_L+2_1ss23AT	TTCCTCTTCCTCTTCCTCTTCCTC	XM_016112563.1	-	-	-	-	4	508-531	Y	29.0908	522	1	0.5	4	1
mtr-miR2673a_L+2_1ss23AT	TTCCTCTTCCTCTTCCTCTTCCTC	XM_016115028.1	-	GO:0005829(cytosol);GO:0000166(nucleotide binding);GO:0003723(RNA binding);GO:0009651(response to salt stress)	[A] RNA processing and modification	PAB2	4	196-219	Y	19.3939	210	1	0.333333	4	1
mtr-miR2673a_L+2_1ss23AT	TTCCTCTTCCTCTTCCTCTTCCTC	XM_016114255.1	-	-	-	-	4	1991-2013	Y	29.0908	2004	2	0.5	2	1
mtr-miR2673a_L+2_1ss23AT	TTCCTCTTCCTCTTCCTCTTCCTC	XM_016114254.1	-	-	-	-	4	2075-2097	Y	29.0908	2088	2	0.5	2	1
mtr-miR2673a_L+2_1ss23AT	TTCCTCTTCCTCTTCCTCTTCCTC	XM_016116058.1	histone-lysine N-methyltransferase SETD1	GO:0005634(nucleus);GO:0009506(plasmodesma);GO:0018024(histone-lysine N-methyltransferase activity);GO:0008270(zinc ion binding);GO:0009294(DNA mediated transformation)	[B] Chromatin structure and dynamics ;[K] Transcription	ATX5	4	700-723	Y	58.1816	714	1	1	4	1
mtr-miR2673a_L+2_1ss23AT	TTCCTCTTCCTCTTCCTCTTCCTC	XM_016308580.1	-	-	-	-	3.5	774-797	Y	29.0908	788	1	0.5	4	1
mtr-miR2673a_L+2_1ss23AT	TTCCTCTTCCTCTTCCTCTTCCTC	XM_016311561.1	transcription initiation factor TFIID subunit D9	GO:0005669(transcription factor TFIID complex);GO:0003677(DNA binding);GO:0006355(regulation of transcription, DNA-dependent);GO:0006367(transcription initiation from RNA polymerase II promoter)	[K] Transcription	taf11	2	307-330	Y	29.0908	321	2	0.5	2	0.999997
mtr-miR2673a_L+2_1ss23AT	TTCCTCTTCCTCTTCCTCTTCCTC	XM_016310694.1	-	GO:0005524(ATP binding);GO:0004674(protein serine/threonine kinase activity);GO:0006397(mRNA processing);GO:0008380(RNA splicing)	[A] RNA processing and modification	PRPF4B	2.5	1858-1881	Y	8.31166	1872	1	0.142857	4	1
mtr-miR2673a_L+2_1ss23AT	TTCCTCTTCCTCTTCCTCTTCCTC	XM_016310693.1	-	GO:0005524(ATP binding);GO:0004674(protein serine/threonine kinase activity);GO:0004871(signal transducer activity);GO:0006355(regulation of transcription, DNA-dependent)	[A] RNA processing and modification	DDB_G0280133	2.5	1906-1929	Y	8.31166	1920	1	0.142857	4	1
mtr-miR2673a_L+2_1ss23AT	TTCCTCTTCCTCTTCCTCTTCCTC	XM_016310692.1	-	GO:0005524(ATP binding);GO:0004674(protein serine/threonine kinase activity);GO:0009792(embryo development ending in birth or egg hatching);GO:0040010(positive regulation of growth rate);GO:0000003(reproduction);GO:0006974(response to DNA damage stimulus)	[A] RNA processing and modification	B0495.2	2.5	2077-2100	Y	8.31166	2091	1	0.142857	4	1
mtr-miR2673a_L+2_1ss23AT	TTCCTCTTCCTCTTCCTCTTCCTC	XM_016310200.1	cellular nucleic acid-binding protein	GO:0005829(cytosol);GO:0005634(nucleus);GO:0003677(DNA binding);GO:0003723(RNA binding);GO:0008270(zinc ion binding);GO:0009790(embryo development);GO:0010154(fruit development);GO:0006355(regulation of transcription, DNA-dependent)	[J] Translation, ribosomal structure and biogenesis	CSP4	3	260-283	Y	29.0908	274	1	0.5	4	1
mtr-miR2673a_L+2_1ss23AT	TTCCTCTTCCTCTTCCTCTTCCTC	XM_016309730.1	sinapoylglucose-choline O-sinapoyltransferase	GO:0005576(extracellular region);GO:0004185(serine-type carboxypeptidase activity);GO:0006508(proteolysis)	[O] Posttranslational modification, protein turnover, chaperones ;[E] Amino acid transport and metabolism	SCPL17	3.5	721-743	Y	19.3939	734	2	0.333333	2	1
mtr-miR2673a_L+2_1ss23AT	TTCCTCTTCCTCTTCCTCTTCCTC	XM_016310154.1	E3 ubiquitin-protein ligase HUWE1	GO:0005829(cytosol);GO:0016020(membrane);GO:0005739(mitochondrion);GO:0009506(plasmodesma);GO:0005488(binding);GO:0004842(ubiquitin-protein ligase activity)	[O] Posttranslational modification, protein turnover, chaperones ;[K] Transcription	UPL1	3.5	6643-6666	Y	29.0908	6657	2	0.5	2	1
mtr-miR2673a_L+2_1ss23AT	TTCCTCTTCCTCTTCCTCTTCCTC	XM_016310153.1	E3 ubiquitin-protein ligase HUWE1	GO:0005829(cytosol);GO:0016020(membrane);GO:0005739(mitochondrion);GO:0009506(plasmodesma);GO:0005488(binding);GO:0004842(ubiquitin-protein ligase activity)	[O] Posttranslational modification, protein turnover, chaperones ;[K] Transcription	UPL1	3.5	6673-6696	Y	29.0908	6687	2	0.5	2	1
mtr-miR2673a_L+2_1ss23AT	TTCCTCTTCCTCTTCCTCTTCCTC	XM_016310155.1	E3 ubiquitin-protein ligase HUWE1	GO:0005829(cytosol);GO:0016020(membrane);GO:0005739(mitochondrion);GO:0009506(plasmodesma);GO:0005488(binding);GO:0004842(ubiquitin-protein ligase activity)	[O] Posttranslational modification, protein turnover, chaperones ;[K] Transcription	UPL1	3.5	6673-6696	Y	29.0908	6687	2	0.5	2	1
mtr-miR2673a_L+2_1ss23AT	TTCCTCTTCCTCTTCCTCTTCCTC	XM_016312157.1	extracellular signal-regulated kinase 1/2	GO:0005634(nucleus);GO:0046983(protein dimerization activity);GO:0043565(sequence-specific DNA binding);GO:0003700(sequence-specific DNA binding transcription factor activity)	-	OBF1	4	73-95	Y	29.0908	86	1	0.5	4	1
mtr-miR2673a_L+2_1ss23AT	TTCCTCTTCCTCTTCCTCTTCCTC	XM_016319127.1	-	-	-	-	3	1972-1995	Y	29.0908	1986	2	0.5	2	1
mtr-miR2673a_L+2_1ss23AT	TTCCTCTTCCTCTTCCTCTTCCTC	XM_016319126.1	structural maintenance of chromosome 3 (chondroitin sulfate proteoglycan 6)	GO:0005604(basement membrane);GO:0000785(chromatin);GO:0005737(cytoplasm);GO:0030893(meiotic cohesin complex);GO:0016363(nuclear matrix);GO:0000922(spindle pole);GO:0005524(ATP binding);GO:0045502(dynein binding);GO:0051301(cell division);GO:0051276(chromosome organization);GO:0006281(DNA repair);GO:0007126(meiosis);GO:0007067(mitosis);GO:0007052(mitotic spindle organization);GO:0006275(regulatio…	-	Smc3	3	2143-2166	Y	29.0908	2157	2	0.5	2	1
mtr-miR2673a_L+2_1ss23AT	TTCCTCTTCCTCTTCCTCTTCCTC	XM_016315049.1	-	-	-	-	3.5	340-362	Y	87.2724	353	3	1.5	3	0.909076
mtr-miR2673a_L+2_1ss23AT	TTCCTCTTCCTCTTCCTCTTCCTC	XM_016315605.1	-	GO:0005829(cytosol);GO:0005798(Golgi-associated vesicle);GO:0005770(late endosome);GO:0005802(trans-Golgi network);GO:0005086(ARF guanyl-nucleotide exchange factor activity);GO:0005488(binding);GO:0000045(autophagic vacuole assembly);GO:0006888(ER to Golgi vesicle-mediated transport);GO:0006891(intra-Golgi vesicle-mediated transport);GO:0015031(protein transport);GO:0032012(regulation of ARF prot…	-	SEC7	4	892-915	Y	29.0908	906	1	0.5	4	1
mtr-miR2673a_L+2_1ss23AT	TTCCTCTTCCTCTTCCTCTTCCTC	XM_016320253.1	-	GO:0005576(extracellular region);GO:0009505(plant-type cell wall);GO:0009506(plasmodesma);GO:0005515(protein binding);GO:0007047(cellular cell wall organization)	[P] Inorganic ion transport and metabolism	LRX3	3	401-424	Y	58.1816	415	1	1	4	1
mtr-miR2673a_L+2_1ss23AT	TTCCTCTTCCTCTTCCTCTTCCTC	XM_016321025.1	-	-	-	-	4	337-360	Y	58.1816	351	3	1	2	1
mtr-miR2673a_L+2_1ss23AT	TTCCTCTTCCTCTTCCTCTTCCTC	XM_016321024.1	-	-	-	-	4	337-360	Y	58.1816	351	3	1	2	1
mtr-miR2673a_L+2_1ss23AT	TTCCTCTTCCTCTTCCTCTTCCTC	XM_016320777.1	extracellular signal-regulated kinase 1/2	GO:0005634(nucleus);GO:0046983(protein dimerization activity);GO:0043565(sequence-specific DNA binding);GO:0003700(sequence-specific DNA binding transcription factor activity)	-	OBF1	4	57-80	Y	58.1816	71	2	1	2	1
mtr-miR2673a_L+2_1ss23AT	TTCCTCTTCCTCTTCCTCTTCCTC	XM_016328858.1	transcription initiation factor TFIID subunit D9	GO:0005669(transcription factor TFIID complex);GO:0003677(DNA binding);GO:0006355(regulation of transcription, DNA-dependent);GO:0006367(transcription initiation from RNA polymerase II promoter)	[K] Transcription	taf11	2	301-324	Y	29.0908	315	2	0.5	2	0.999997
mtr-miR2673a_L+2_1ss23AT	TTCCTCTTCCTCTTCCTCTTCCTC	XM_016325121.1	-	GO:0005730(nucleolus);GO:0042254(ribosome biogenesis)	[W] Extracellular structures	bysl	3	181-204	Y	87.2724	195	3	1.5	2	1
mtr-miR2673a_L+2_1ss23AT	TTCCTCTTCCTCTTCCTCTTCCTC	XM_016325120.1	-	GO:0005730(nucleolus);GO:0042254(ribosome biogenesis)	[W] Extracellular structures	bysl	3	181-204	Y	87.2724	195	3	1.5	2	1
mtr-miR2673a_L+2_1ss23AT	TTCCTCTTCCTCTTCCTCTTCCTC	XM_016326819.1	-	GO:0005634(nucleus);GO:0005524(ATP binding);GO:0008026(ATP-dependent helicase activity);GO:0003677(DNA binding);GO:0016568(chromatin modification);GO:0006355(regulation of transcription, DNA-dependent);GO:0006351(transcription, DNA-dependent)	-	SWR1	4	790-813	Y	19.3939	804	1	0.333333	4	1
mtr-miR2673a_L+2_1ss23AT	TTCCTCTTCCTCTTCCTCTTCCTC	XM_016326820.1	-	GO:0005634(nucleus);GO:0005524(ATP binding);GO:0003677(DNA binding);GO:0003910(DNA ligase (ATP) activity);GO:0046872(metal ion binding);GO:0007049(cell cycle);GO:0051301(cell division);GO:0051103(DNA ligation involved in DNA repair);GO:0006310(DNA recombination);GO:0006260(DNA replication)	-	lig1	4	790-813	Y	19.3939	804	1	0.333333	4	1
mtr-miR2673a_L+2_1ss23AT	TTCCTCTTCCTCTTCCTCTTCCTC	XM_016332338.1	transcription factor Dp-2	GO:0005737(cytoplasm);GO:0005667(transcription factor complex);GO:0003677(DNA binding);GO:0046982(protein heterodimerization activity);GO:0003700(sequence-specific DNA binding transcription factor activity);GO:0042023(DNA endoreduplication)	[K] Transcription	DPB	3	40-63	Y	29.0908	54	1	0.5	4	1
mtr-miR2673a_L+2_1ss23AT	TTCCTCTTCCTCTTCCTCTTCCTC	XM_016334037.1	-	-	[K] Transcription	-	3.5	196-219	Y	29.0908	210	1	0.5	4	1
mtr-miR2673a_L+2_1ss23AT	TTCCTCTTCCTCTTCCTCTTCCTC	XM_016331622.1	calreticulin	GO:0005788(endoplasmic reticulum lumen);GO:0005789(endoplasmic reticulum membrane);GO:0005509(calcium ion binding);GO:0005529(sugar binding);GO:0051082(unfolded protein binding);GO:0046283(anthocyanin metabolic process);GO:0055074(calcium ion homeostasis);GO:0010204(defense response signaling pathway, resistance gene-independent);GO:0042742(defense response to bacterium);GO:0009626(plant-type hyp…	[O] Posttranslational modification, protein turnover, chaperones	CRT3	4	1177-1199	Y	19.3939	1190	1	0.333333	4	1
mtr-miR2673a_L+2_1ss23AT	TTCCTCTTCCTCTTCCTCTTCCTC	XM_016338886.1	-	GO:0005634(nucleus)	-	Os03g0214200	3.5	391-413	Y	19.3939	404	2	0.333333	3	0.909076
mtr-miR2673a_L+2_1ss23AT	TTCCTCTTCCTCTTCCTCTTCCTC	XM_016343517.1	-	GO:0005634(nucleus);GO:0005515(protein binding)	-	AFP3	3.5	394-416	Y	19.3939	407	2	0.333333	2	1
mtr-miR2673a_L+2_1ss23AT	TTCCTCTTCCTCTTCCTCTTCCTC	XM_016347713.1	-	-	[Z] Cytoskeleton	-	3	340-363	Y	29.0908	354	1	0.5	4	1
mtr-miR2673a_L+2_1ss23AT	TTCCTCTTCCTCTTCCTCTTCCTC	XM_016346357.1	SWI/SNF-related matrix-associated actin-dependent regulator of chromatin subfamily A member 5	-	[D] Cell cycle control, cell division, chromosome partitioning ;[R] General function prediction only	At3g50690	3.5	505-528	Y	67.8785	519	7	1.16667	2	1
mtr-miR2673a_L+2_1ss23AT	TTCCTCTTCCTCTTCCTCTTCCTC	XM_016346359.1	nucleolin	-	[D] Cell cycle control, cell division, chromosome partitioning ;[R] General function prediction only	At3g50690	3.5	505-528	Y	67.8785	519	7	1.16667	2	1
mtr-miR2673a_L+2_1ss23AT	TTCCTCTTCCTCTTCCTCTTCCTC	XM_016346358.1	-	-	[D] Cell cycle control, cell division, chromosome partitioning ;[R] General function prediction only	At3g50690	3.5	505-528	Y	67.8785	519	7	1.16667	2	1
mtr-miR2673a_L+2_1ss23AT	TTCCTCTTCCTCTTCCTCTTCCTC	XM_016349199.1	-	-	-	-	4	1982-2004	Y	29.0908	1995	2	0.5	2	1
mtr-miR2673a_L+2_1ss23AT	TTCCTCTTCCTCTTCCTCTTCCTC	XM_016349198.1	-	-	-	-	4	2066-2088	Y	29.0908	2079	2	0.5	2	1
mtr-miR2673a_L+2_1ss23AT	TTCCTCTTCCTCTTCCTCTTCCTC	XM_016349335.1	-	GO:0071013(catalytic step 2 spliceosome);GO:0005737(cytoplasm);GO:0030530(heterogeneous nuclear ribonucleoprotein complex);GO:0005730(nucleolus);GO:0005654(nucleoplasm);GO:0000166(nucleotide binding);GO:0003697(single-stranded DNA binding);GO:0003727(single-stranded RNA binding);GO:0044419(interspecies interaction between organisms);GO:0051028(mRNA transport);GO:0051170(nuclear import);GO:0000398…	[S] Function unknown	HNRNPA1	2	557-580	Y	58.1816	571	2	1	2	0.999997
mtr-miR2673a_L+2_1ss23AT	TTCCTCTTCCTCTTCCTCTTCCTC	XM_016350487.1	-	-	-	-	4	538-561	Y	29.0908	552	1	0.5	4	1
mtr-miR319a-3p_L+1_1ss21CT	TTTGGACTGAAGGGAGCTCCT	XM_016101175.1	-	GO:0005634(nucleus)	[A] RNA processing and modification ;[B] Chromatin structure and dynamics ;[O] Posttranslational modification, protein turnover, chaperones	wdr82-b	3.5	768-788	Y	116.363	779	7	2	2	0.914525
mtr-miR319a-3p_L+1_1ss21CT	TTTGGACTGAAGGGAGCTCCT	XM_016101176.1	-	GO:0005634(nucleus)	[A] RNA processing and modification ;[B] Chromatin structure and dynamics ;[O] Posttranslational modification, protein turnover, chaperones	wdr82-b	3.5	768-788	Y	116.363	779	7	2	2	0.914525
mtr-miR319a-3p_L+1_1ss21CT	TTTGGACTGAAGGGAGCTCCT	XM_016102802.1	myb proto-oncogene protein, plant	GO:0005634(nucleus);GO:0003677(DNA binding);GO:0030154(cell differentiation);GO:0009908(flower development);GO:0006355(regulation of transcription, DNA-dependent);GO:0006351(transcription, DNA-dependent)	[K] Transcription	GAM1	4	830-850	Y	174.545	841	6	3	1	0.0463792
mtr-miR319a-3p_L+1_1ss21CT	TTTGGACTGAAGGGAGCTCCT	XM_016102996.1	myb proto-oncogene protein, plant	GO:0005634(nucleus);GO:0003677(DNA binding);GO:0030154(cell differentiation);GO:0009908(flower development);GO:0006355(regulation of transcription, DNA-dependent);GO:0006351(transcription, DNA-dependent)	[K] Transcription	GAM1	4	962-982	Y	538.18	973	37	9.25	0	0.0511331
mtr-miR319a-3p_L+1_1ss21CT	TTTGGACTGAAGGGAGCTCCT	XM_016102995.1	myb proto-oncogene protein, plant	GO:0005634(nucleus);GO:0003677(DNA binding);GO:0030154(cell differentiation);GO:0009908(flower development);GO:0006355(regulation of transcription, DNA-dependent);GO:0006351(transcription, DNA-dependent)	[K] Transcription	GAM1	4	962-982	Y	538.18	973	37	9.25	0	0.0511331
mtr-miR319a-3p_L+1_1ss21CT	TTTGGACTGAAGGGAGCTCCT	XM_016325142.1	-	GO:0005634(nucleus)	[A] RNA processing and modification ;[B] Chromatin structure and dynamics ;[O] Posttranslational modification, protein turnover, chaperones	wdr82-b	3.5	768-788	Y	116.363	779	7	2	2	0.914525
mtr-miR319a-3p_L+1_1ss21CT	TTTGGACTGAAGGGAGCTCCT	XM_016334804.1	coatomer protein complex, subunit alpha (xenin)	GO:0005634(nucleus)	[A] RNA processing and modification ;[B] Chromatin structure and dynamics ;[O] Posttranslational modification, protein turnover, chaperones	wdr82-b	3.5	768-788	Y	58.1816	779	4	1	2	0.914525
mtr-miR319a-3p_L+1_1ss21CT	TTTGGACTGAAGGGAGCTCCT	XM_016339386.1	myb proto-oncogene protein, plant	GO:0005634(nucleus);GO:0003677(DNA binding);GO:0030154(cell differentiation);GO:0009908(flower development);GO:0006355(regulation of transcription, DNA-dependent);GO:0006351(transcription, DNA-dependent)	[K] Transcription	GAM1	4	845-865	Y	174.545	856	6	3	0	0.0511331
mtr-miR319a-3p_L+1_1ss21CT	TTTGGACTGAAGGGAGCTCCT	XM_016341577.1	myb proto-oncogene protein, plant	GO:0005634(nucleus);GO:0003677(DNA binding);GO:0030154(cell differentiation);GO:0009908(flower development);GO:0006355(regulation of transcription, DNA-dependent);GO:0006351(transcription, DNA-dependent)	[K] Transcription	GAM1	4	959-979	Y	538.18	970	37	9.25	0	0.0511331
mtr-miR319a-3p_L+1_1ss21CT	TTTGGACTGAAGGGAGCTCCT	XM_016341576.1	myb proto-oncogene protein, plant	GO:0005634(nucleus);GO:0003677(DNA binding);GO:0030154(cell differentiation);GO:0009908(flower development);GO:0006355(regulation of transcription, DNA-dependent);GO:0006351(transcription, DNA-dependent)	[K] Transcription	GAM1	4	959-979	Y	538.18	970	37	9.25	0	0.0511331
mtr-miR319a-3p_R+1_2	TTGGACTGAAGGGAGCTCCCT	XM_016080831.1	-	GO:0005634(nucleus);GO:0003677(DNA binding);GO:0048366(leaf development);GO:0006355(regulation of transcription, DNA-dependent);GO:0009733(response to auxin stimulus);GO:0006351(transcription, DNA-dependent)	-	TCP3	3.5	795-815	Y	58.1816	806	4	1	2	0.707638
mtr-miR319a-3p_R+1_2	TTGGACTGAAGGGAGCTCCCT	XM_016102388.1	-	GO:0005634(nucleus);GO:0003677(DNA binding);GO:0048366(leaf development);GO:0006355(regulation of transcription, DNA-dependent);GO:0006351(transcription, DNA-dependent)	-	TCP2	2.5	1138-1157	Y	116.363	1148	10	2	0	0.0218118
mtr-miR319a-3p_R+1_2	TTGGACTGAAGGGAGCTCCCT	XM_016102386.1	-	GO:0005634(nucleus);GO:0003677(DNA binding);GO:0048366(leaf development);GO:0006355(regulation of transcription, DNA-dependent);GO:0006351(transcription, DNA-dependent)	-	TCP2	2.5	1138-1157	Y	116.363	1148	10	2	0	0.0218118
mtr-miR319a-3p_R+1_2	TTGGACTGAAGGGAGCTCCCT	XM_016102385.1	-	GO:0005634(nucleus);GO:0003677(DNA binding);GO:0048366(leaf development);GO:0006355(regulation of transcription, DNA-dependent);GO:0006351(transcription, DNA-dependent)	-	TCP2	2.5	1138-1157	Y	116.363	1148	10	2	0	0.0218118
mtr-miR319a-3p_R+1_2	TTGGACTGAAGGGAGCTCCCT	XM_016102387.1	-	GO:0005634(nucleus);GO:0003677(DNA binding);GO:0048366(leaf development);GO:0006355(regulation of transcription, DNA-dependent);GO:0006351(transcription, DNA-dependent)	-	TCP2	2.5	1138-1157	Y	116.363	1148	10	2	0	0.0218118
mtr-miR319a-3p_R+1_2	TTGGACTGAAGGGAGCTCCCT	XM_016315845.1	-	GO:0005634(nucleus);GO:0003677(DNA binding);GO:0048366(leaf development);GO:0006355(regulation of transcription, DNA-dependent);GO:0009733(response to auxin stimulus);GO:0006351(transcription, DNA-dependent)	-	TCP3	3.5	795-815	Y	58.1816	806	4	1	2	0.707638
mtr-miR319a-3p_R+1_2	TTGGACTGAAGGGAGCTCCCT	XM_016315846.1	-	GO:0005634(nucleus);GO:0003677(DNA binding);GO:0048366(leaf development);GO:0006355(regulation of transcription, DNA-dependent);GO:0009733(response to auxin stimulus);GO:0006351(transcription, DNA-dependent)	-	TCP3	3.5	795-815	Y	58.1816	806	4	1	2	0.707638
mtr-miR319a-3p_R+1_2	TTGGACTGAAGGGAGCTCCCT	XM_016315847.1	-	GO:0005634(nucleus);GO:0003677(DNA binding);GO:0048366(leaf development);GO:0006355(regulation of transcription, DNA-dependent);GO:0009733(response to auxin stimulus);GO:0006351(transcription, DNA-dependent)	-	TCP3	3.5	795-815	Y	58.1816	806	4	1	2	0.707638
mtr-miR319a-3p_R+1_2	TTGGACTGAAGGGAGCTCCCT	XM_016333106.1	-	GO:0005634(nucleus);GO:0003677(DNA binding);GO:0009793(embryo development ending in seed dormancy);GO:0048366(leaf development);GO:0006355(regulation of transcription, DNA-dependent);GO:0006351(transcription, DNA-dependent)	-	TCP4	3	1144-1163	Y	203.636	1154	7	3.5	0	0.00790773
mtr-miR319a-3p_R+1_2	TTGGACTGAAGGGAGCTCCCT	XM_016333108.1	-	GO:0005634(nucleus);GO:0003677(DNA binding);GO:0009793(embryo development ending in seed dormancy);GO:0048366(leaf development);GO:0006355(regulation of transcription, DNA-dependent);GO:0006351(transcription, DNA-dependent)	-	TCP4	3	1144-1163	Y	203.636	1154	7	3.5	0	0.00790773
mtr-miR319a-3p_R+1_2	TTGGACTGAAGGGAGCTCCCT	XM_016335685.1	-	GO:0005634(nucleus);GO:0003677(DNA binding);GO:0048366(leaf development);GO:0006355(regulation of transcription, DNA-dependent);GO:0006351(transcription, DNA-dependent)	-	TCP2	2.5	1141-1160	Y	116.363	1151	10	2	2	0.785019
mtr-miR393a_R+1_1	TCCAAAGGGATCGCATTGATCC	XM_016095597.1	-	GO:0005634(nucleus);GO:0019005(SCF ubiquitin ligase complex);GO:0010011(auxin binding);GO:0000822(inositol hexakisphosphate binding);GO:0005515(protein binding);GO:0004842(ubiquitin-protein ligase activity);GO:0009734(auxin mediated signaling pathway);GO:0007049(cell cycle);GO:0016036(cellular response to phosphate starvation);GO:0006952(defense response);GO:0009873(ethylene mediated signaling pa…	[R] General function prediction only	TIR1	2	1512-1534	Y	858.179	1525	59	14.75	0	0.0286906
mtr-miR393a_R+1_1	TCCAAAGGGATCGCATTGATCC	XM_016095596.1	-	GO:0005634(nucleus);GO:0019005(SCF ubiquitin ligase complex);GO:0010011(auxin binding);GO:0000822(inositol hexakisphosphate binding);GO:0005515(protein binding);GO:0004842(ubiquitin-protein ligase activity);GO:0009734(auxin mediated signaling pathway);GO:0007049(cell cycle);GO:0016036(cellular response to phosphate starvation);GO:0006952(defense response);GO:0009873(ethylene mediated signaling pa…	[R] General function prediction only	TIR1	2	1512-1534	Y	858.179	1525	59	14.75	0	0.0286906
mtr-miR393a_R+1_1	TCCAAAGGGATCGCATTGATCC	XM_016115739.1	-	GO:0005634(nucleus);GO:0019005(SCF ubiquitin ligase complex);GO:0005774(vacuolar membrane);GO:0010011(auxin binding);GO:0000822(inositol hexakisphosphate binding);GO:0009734(auxin mediated signaling pathway);GO:0006952(defense response);GO:0007275(multicellular organismal development);GO:0002237(response to molecule of bacterial origin)	[R] General function prediction only	AFB2	2	1498-1519	Y	9279.97	1510	319	159.5	0	0.0286906
mtr-miR393a_R+1_1	TCCAAAGGGATCGCATTGATCC	XM_016306542.1	-	GO:0005634(nucleus);GO:0019005(SCF ubiquitin ligase complex);GO:0005774(vacuolar membrane);GO:0010011(auxin binding);GO:0000822(inositol hexakisphosphate binding);GO:0009734(auxin mediated signaling pathway);GO:0006952(defense response);GO:0007275(multicellular organismal development);GO:0002237(response to molecule of bacterial origin)	[R] General function prediction only	AFB2	2	1498-1519	Y	9279.97	1510	319	159.5	0	0.0286906
mtr-miR393a_R+1_1	TCCAAAGGGATCGCATTGATCC	XM_016328905.1	-	GO:0005634(nucleus);GO:0019005(SCF ubiquitin ligase complex);GO:0010011(auxin binding);GO:0000822(inositol hexakisphosphate binding);GO:0005515(protein binding);GO:0004842(ubiquitin-protein ligase activity);GO:0009734(auxin mediated signaling pathway);GO:0007049(cell cycle);GO:0016036(cellular response to phosphate starvation);GO:0006952(defense response);GO:0009873(ethylene mediated signaling pa…	[R] General function prediction only	TIR1	2	1512-1534	Y	858.179	1525	59	14.75	0	0.0286906
mtr-miR393a_R+1_1	TCCAAAGGGATCGCATTGATCC	XM_016328906.1	-	GO:0005634(nucleus);GO:0019005(SCF ubiquitin ligase complex);GO:0010011(auxin binding);GO:0000822(inositol hexakisphosphate binding);GO:0005515(protein binding);GO:0004842(ubiquitin-protein ligase activity);GO:0009734(auxin mediated signaling pathway);GO:0007049(cell cycle);GO:0016036(cellular response to phosphate starvation);GO:0006952(defense response);GO:0009873(ethylene mediated signaling pa…	[R] General function prediction only	TIR1	2	1512-1534	Y	858.179	1525	59	14.75	0	0.0286906
mtr-miR393a_R+1_2	TCCAAAGGGATCGCATTGATCT	XM_016095596.1	-	GO:0005634(nucleus);GO:0019005(SCF ubiquitin ligase complex);GO:0010011(auxin binding);GO:0000822(inositol hexakisphosphate binding);GO:0005515(protein binding);GO:0004842(ubiquitin-protein ligase activity);GO:0009734(auxin mediated signaling pathway);GO:0007049(cell cycle);GO:0016036(cellular response to phosphate starvation);GO:0006952(defense response);GO:0009873(ethylene mediated signaling pa…	[R] General function prediction only	TIR1	1	1514-1534	Y	858.179	1525	59	14.75	0	0.0226743
mtr-miR393a_R+1_2	TCCAAAGGGATCGCATTGATCT	XM_016095597.1	-	GO:0005634(nucleus);GO:0019005(SCF ubiquitin ligase complex);GO:0010011(auxin binding);GO:0000822(inositol hexakisphosphate binding);GO:0005515(protein binding);GO:0004842(ubiquitin-protein ligase activity);GO:0009734(auxin mediated signaling pathway);GO:0007049(cell cycle);GO:0016036(cellular response to phosphate starvation);GO:0006952(defense response);GO:0009873(ethylene mediated signaling pa…	[R] General function prediction only	TIR1	1	1514-1534	Y	858.179	1525	59	14.75	0	0.0226743
mtr-miR393a_R+1_2	TCCAAAGGGATCGCATTGATCT	XM_016115739.1	-	GO:0005634(nucleus);GO:0019005(SCF ubiquitin ligase complex);GO:0005774(vacuolar membrane);GO:0010011(auxin binding);GO:0000822(inositol hexakisphosphate binding);GO:0009734(auxin mediated signaling pathway);GO:0006952(defense response);GO:0007275(multicellular organismal development);GO:0002237(response to molecule of bacterial origin)	[R] General function prediction only	AFB2	2.5	1498-1519	Y	9279.97	1510	319	159.5	0	0.0087825
mtr-miR393a_R+1_2	TCCAAAGGGATCGCATTGATCT	XM_016306542.1	-	GO:0005634(nucleus);GO:0019005(SCF ubiquitin ligase complex);GO:0005774(vacuolar membrane);GO:0010011(auxin binding);GO:0000822(inositol hexakisphosphate binding);GO:0009734(auxin mediated signaling pathway);GO:0006952(defense response);GO:0007275(multicellular organismal development);GO:0002237(response to molecule of bacterial origin)	[R] General function prediction only	AFB2	2.5	1498-1519	Y	9279.97	1510	319	159.5	0	0.0087825
mtr-miR393a_R+1_2	TCCAAAGGGATCGCATTGATCT	XM_016328905.1	-	GO:0005634(nucleus);GO:0019005(SCF ubiquitin ligase complex);GO:0010011(auxin binding);GO:0000822(inositol hexakisphosphate binding);GO:0005515(protein binding);GO:0004842(ubiquitin-protein ligase activity);GO:0009734(auxin mediated signaling pathway);GO:0007049(cell cycle);GO:0016036(cellular response to phosphate starvation);GO:0006952(defense response);GO:0009873(ethylene mediated signaling pa…	[R] General function prediction only	TIR1	1	1514-1534	Y	858.179	1525	59	14.75	0	0.0226743
mtr-miR393a_R+1_2	TCCAAAGGGATCGCATTGATCT	XM_016328906.1	-	GO:0005634(nucleus);GO:0019005(SCF ubiquitin ligase complex);GO:0010011(auxin binding);GO:0000822(inositol hexakisphosphate binding);GO:0005515(protein binding);GO:0004842(ubiquitin-protein ligase activity);GO:0009734(auxin mediated signaling pathway);GO:0007049(cell cycle);GO:0016036(cellular response to phosphate starvation);GO:0006952(defense response);GO:0009873(ethylene mediated signaling pa…	[R] General function prediction only	TIR1	1	1514-1534	Y	858.179	1525	59	14.75	0	0.0226743
mtr-miR395a_L-1	TGAAGTGTTTGGGGGAACTC	XM_016086012.1	sulfate adenylyltransferase	GO:0009570(chloroplast stroma);GO:0005886(plasma membrane);GO:0005524(ATP binding);GO:0004781(sulfate adenylyltransferase (ATP) activity);GO:0046686(response to cadmium ion);GO:0000103(sulfate assimilation)	[P] Inorganic ion transport and metabolism	APS1	2	334-353	Y	407.271	344	14	7	0	0.0096565
mtr-miR395a_L-1	TGAAGTGTTTGGGGGAACTC	XM_016319750.1	sulfate adenylyltransferase	GO:0009570(chloroplast stroma);GO:0005886(plasma membrane);GO:0005524(ATP binding);GO:0004781(sulfate adenylyltransferase (ATP) activity);GO:0046686(response to cadmium ion);GO:0000103(sulfate assimilation)	[P] Inorganic ion transport and metabolism	APS1	2	334-353	Y	407.271	344	14	7	0	0.0096565
mtr-miR395a_L-1R+1_1ss21CT	TGAAGTGTTTGGGGGAACTTC	XM_016086012.1	sulfate adenylyltransferase	GO:0009570(chloroplast stroma);GO:0005886(plasma membrane);GO:0005524(ATP binding);GO:0004781(sulfate adenylyltransferase (ATP) activity);GO:0046686(response to cadmium ion);GO:0000103(sulfate assimilation)	[P] Inorganic ion transport and metabolism	APS1	3.5	333-353	Y	407.271	344	14	7	0	0.0243971
mtr-miR395a_L-1R+1_1ss21CT	TGAAGTGTTTGGGGGAACTTC	XM_016319750.1	sulfate adenylyltransferase	GO:0009570(chloroplast stroma);GO:0005886(plasma membrane);GO:0005524(ATP binding);GO:0004781(sulfate adenylyltransferase (ATP) activity);GO:0046686(response to cadmium ion);GO:0000103(sulfate assimilation)	[P] Inorganic ion transport and metabolism	APS1	3.5	333-353	Y	407.271	344	14	7	0	0.0243971
mtr-miR395a_L+1R-1_1ss21TC	TATGAAGTGTTTGGGGGAACC	XM_016086012.1	sulfate adenylyltransferase	GO:0009570(chloroplast stroma);GO:0005886(plasma membrane);GO:0005524(ATP binding);GO:0004781(sulfate adenylyltransferase (ATP) activity);GO:0046686(response to cadmium ion);GO:0000103(sulfate assimilation)	[P] Inorganic ion transport and metabolism	APS1	3.5	335-355	Y	349.09	346	12	6	2	0.38854
mtr-miR395a_L+1R-1_1ss21TC	TATGAAGTGTTTGGGGGAACC	XM_016319750.1	sulfate adenylyltransferase	GO:0009570(chloroplast stroma);GO:0005886(plasma membrane);GO:0005524(ATP binding);GO:0004781(sulfate adenylyltransferase (ATP) activity);GO:0046686(response to cadmium ion);GO:0000103(sulfate assimilation)	[P] Inorganic ion transport and metabolism	APS1	3.5	335-355	Y	349.09	346	12	6	2	0.38854
mtr-miR396a-5p	TTCCACAGCTTTCTTGAACTT	XM_016075969.1	-	-	-	GRF1	4	351-372	Y	1113.76	362	134	19.1429	0	0.218856
mtr-miR396a-5p	TTCCACAGCTTTCTTGAACTT	XM_016075945.1	-	-	-	GRF1	4	438-459	Y	1113.76	449	134	19.1429	0	0.218856
mtr-miR396a-5p	TTCCACAGCTTTCTTGAACTT	XM_016075952.1	-	-	-	GRF1	4	438-459	Y	1113.76	449	134	19.1429	0	0.218856
mtr-miR396a-5p	TTCCACAGCTTTCTTGAACTT	XM_016075961.1	-	-	-	GRF1	4	438-459	Y	1113.76	449	134	19.1429	0	0.218856
mtr-miR396a-5p	TTCCACAGCTTTCTTGAACTT	XM_016079687.1	-	-	-	GRF6	4	693-714	Y	1192.72	704	41	20.5	0	0.218856
mtr-miR396a-5p	TTCCACAGCTTTCTTGAACTT	XM_016083770.1	-	-	-	GRF5	4	363-384	Y	87.2724	374	3	1.5	2	1
mtr-miR396a-5p	TTCCACAGCTTTCTTGAACTT	XM_016095230.1	-	-	-	GRF12	4	585-606	Y	101.818	596	7	1.75	2	1
mtr-miR396a-5p	TTCCACAGCTTTCTTGAACTT	XM_016093829.1	-	-	-	GRF1	4	894-915	Y	349.09	905	18	6	2	1
mtr-miR396a-5p	TTCCACAGCTTTCTTGAACTT	XM_016099283.1	-	-	-	GRF5	4	285-306	Y	29.0908	296	4	0.5	2	1
mtr-miR396a-5p	TTCCACAGCTTTCTTGAACTT	XM_016099281.1	-	-	-	GRF1	4	360-381	Y	29.0908	371	4	0.5	2	1
mtr-miR396a-5p	TTCCACAGCTTTCTTGAACTT	XM_016099280.1	-	-	-	GRF1	4	360-381	Y	29.0908	371	4	0.5	2	1
mtr-miR396a-5p	TTCCACAGCTTTCTTGAACTT	XM_016099282.1	-	-	-	GRF1	4	360-381	Y	29.0908	371	4	0.5	2	1
mtr-miR396a-5p	TTCCACAGCTTTCTTGAACTT	XM_016107716.1	-	-	-	GRF3	4	251-272	Y	261.817	262	9	4.5	2	1
mtr-miR396a-5p	TTCCACAGCTTTCTTGAACTT	XM_016109236.1	-	-	-	GRF5	4	438-459	Y	2676.35	449	92	46	0	0.218856
mtr-miR396a-5p	TTCCACAGCTTTCTTGAACTT	XM_016114925.1	-	-	-	GRF3	4	558-579	Y	1599.99	569	55	27.5	0	0.218856
mtr-miR396a-5p	TTCCACAGCTTTCTTGAACTT	XM_016308399.1	-	-	-	GRF1	4	726-747	Y	1192.72	737	41	20.5	0	0.218856
mtr-miR396a-5p	TTCCACAGCTTTCTTGAACTT	XM_016116927.1	-	-	-	GRF1	4	882-903	Y	349.09	893	18	6	2	1
mtr-miR396a-5p	TTCCACAGCTTTCTTGAACTT	XM_016307492.1	-	-	-	GRF1	4	915-936	Y	349.09	926	18	6	2	1
mtr-miR396a-5p	TTCCACAGCTTTCTTGAACTT	XM_016322049.1	-	-	-	GRF5	4	363-384	Y	87.2724	374	3	1.5	2	1
mtr-miR396a-5p	TTCCACAGCTTTCTTGAACTT	XM_016328746.1	-	-	-	GRF12	4	576-597	Y	101.818	587	7	1.75	1	0.200268
mtr-miR396a-5p	TTCCACAGCTTTCTTGAACTT	XM_016328745.1	-	-	-	GRF12	4	612-633	Y	101.818	623	7	1.75	1	0.200268
mtr-miR396a-5p	TTCCACAGCTTTCTTGAACTT	XM_016330659.1	-	-	-	GRF12	4	609-630	Y	101.818	620	7	1.75	1	0.200268
mtr-miR396a-5p	TTCCACAGCTTTCTTGAACTT	XM_016333615.1	-	-	-	GRF4	4	279-300	Y	29.0908	290	4	0.5	2	1
mtr-miR396a-5p	TTCCACAGCTTTCTTGAACTT	XM_016333613.1	-	-	-	GRF1	4	354-375	Y	29.0908	365	4	0.5	2	1
mtr-miR396a-5p	TTCCACAGCTTTCTTGAACTT	XM_016333612.1	-	-	-	GRF1	4	354-375	Y	29.0908	365	4	0.5	2	1
mtr-miR396a-5p	TTCCACAGCTTTCTTGAACTT	XM_016333614.1	-	-	-	GRF1	4	354-375	Y	29.0908	365	4	0.5	2	1
mtr-miR396a-5p	TTCCACAGCTTTCTTGAACTT	XM_016346796.1	-	-	-	GRF5	4	318-339	Y	2676.35	329	92	46	0	0.218856
mtr-miR396a-5p	TTCCACAGCTTTCTTGAACTT	XM_016345730.1	-	-	-	GRF3	4	261-282	Y	261.817	272	9	4.5	1	0.200268
mtr-miR396a-5p	TTCCACAGCTTTCTTGAACTT	XM_016347284.1	-	-	-	GRF1	4	351-372	Y	1113.76	362	134	19.1429	0	0.218856
mtr-miR396a-5p	TTCCACAGCTTTCTTGAACTT	XM_016347270.1	-	-	-	GRF1	4	351-372	Y	1113.76	362	134	19.1429	0	0.218856
mtr-miR396a-5p	TTCCACAGCTTTCTTGAACTT	XM_016347276.1	-	-	-	GRF1	4	351-372	Y	1113.76	362	134	19.1429	0	0.218856
mtr-miR396a-5p	TTCCACAGCTTTCTTGAACTT	XM_016351908.1	-	-	-	GRF4	4	246-267	Y	203.636	257	7	3.5	0	0.218856
mtr-miR396a-5p	TTCCACAGCTTTCTTGAACTT	XM_016351907.1	-	-	-	GRF4	4	426-447	Y	203.636	437	7	3.5	0	0.218856
mtr-miR396a-5p	TTCCACAGCTTTCTTGAACTT	XM_016352635.1	-	-	-	GRF3	4	561-582	Y	1599.99	572	55	27.5	0	0.218856
mtr-miR397-5p	TCATTGAGTGCAGCGTTGATG	XM_016106146.1	orotidine-5'-phosphate decarboxylase	GO:0005829(cytosol);GO:0004588(orotate phosphoribosyltransferase activity);GO:0004590(orotidine-5'-phosphate decarboxylase activity);GO:0006207('de novo' pyrimidine base biosynthetic process);GO:0044205('de novo' UMP biosynthetic process);GO:0016036(cellular response to phosphate starvation);GO:0046686(response to cadmium ion)	[F] Nucleotide transport and metabolism	PYRE-F	3	495-514	Y	9.69693	505	1	0.166667	4	0.962484
mtr-miR397-5p	TCATTGAGTGCAGCGTTGATG	XM_016106145.1	orotidine-5'-phosphate decarboxylase	GO:0005829(cytosol);GO:0004588(orotate phosphoribosyltransferase activity);GO:0004590(orotidine-5'-phosphate decarboxylase activity);GO:0006207('de novo' pyrimidine base biosynthetic process);GO:0044205('de novo' UMP biosynthetic process);GO:0016036(cellular response to phosphate starvation);GO:0046686(response to cadmium ion)	[F] Nucleotide transport and metabolism	PYRE-F	3	495-514	Y	9.69693	505	1	0.166667	4	0.962484
mtr-miR397-5p	TCATTGAGTGCAGCGTTGATG	XM_016338281.1	orotidine-5'-phosphate decarboxylase	GO:0005829(cytosol);GO:0004588(orotate phosphoribosyltransferase activity);GO:0004590(orotidine-5'-phosphate decarboxylase activity);GO:0006207('de novo' pyrimidine base biosynthetic process);GO:0044205('de novo' UMP biosynthetic process);GO:0016036(cellular response to phosphate starvation);GO:0046686(response to cadmium ion)	[F] Nucleotide transport and metabolism	PYRE-F	4	495-514	Y	9.69693	505	1	0.166667	4	0.971979
mtr-miR397-5p	TCATTGAGTGCAGCGTTGATG	XM_016338279.1	orotidine-5'-phosphate decarboxylase	GO:0005829(cytosol);GO:0004588(orotate phosphoribosyltransferase activity);GO:0004590(orotidine-5'-phosphate decarboxylase activity);GO:0006207('de novo' pyrimidine base biosynthetic process);GO:0044205('de novo' UMP biosynthetic process);GO:0016036(cellular response to phosphate starvation);GO:0046686(response to cadmium ion)	[F] Nucleotide transport and metabolism	PYRE-F	4	495-514	Y	9.69693	505	1	0.166667	4	0.971979
mtr-miR397-5p	TCATTGAGTGCAGCGTTGATG	XM_016338280.1	orotidine-5'-phosphate decarboxylase	GO:0005829(cytosol);GO:0004588(orotate phosphoribosyltransferase activity);GO:0004590(orotidine-5'-phosphate decarboxylase activity);GO:0006207('de novo' pyrimidine base biosynthetic process);GO:0044205('de novo' UMP biosynthetic process);GO:0016036(cellular response to phosphate starvation);GO:0046686(response to cadmium ion)	[F] Nucleotide transport and metabolism	PYRE-F	4	495-514	Y	9.69693	505	1	0.166667	4	0.971979
mtr-miR397-5p	TCATTGAGTGCAGCGTTGATG	XM_016338278.1	orotidine-5'-phosphate decarboxylase	GO:0005829(cytosol);GO:0004588(orotate phosphoribosyltransferase activity);GO:0004590(orotidine-5'-phosphate decarboxylase activity);GO:0006207('de novo' pyrimidine base biosynthetic process);GO:0044205('de novo' UMP biosynthetic process);GO:0016036(cellular response to phosphate starvation);GO:0046686(response to cadmium ion)	[F] Nucleotide transport and metabolism	PYRE-F	4	621-640	Y	9.69693	631	1	0.166667	4	0.971979
mtr-miR398b	TGTGTTCTCAGGTCGCCCCTG	XM_016087347.1	-	GO:0005524(ATP binding);GO:0005515(protein binding);GO:0004674(protein serine/threonine kinase activity);GO:0009816(defense response to bacterium, incompatible interaction);GO:0046777(protein autophosphorylation)	[T] Signal transduction mechanisms	PBS1	4	316-336	Y	96.9693	327	5	1.66667	2	0.855847
mtr-miR398b	TGTGTTCTCAGGTCGCCCCTG	XM_016087346.1	-	GO:0005524(ATP binding);GO:0005515(protein binding);GO:0004674(protein serine/threonine kinase activity);GO:0009816(defense response to bacterium, incompatible interaction);GO:0046777(protein autophosphorylation)	[T] Signal transduction mechanisms	PBS1	4	316-336	Y	96.9693	327	5	1.66667	2	0.855847
mtr-miR398b	TGTGTTCTCAGGTCGCCCCTG	XM_016114308.1	prolyl oligopeptidase	GO:0005634(nucleus);GO:0004252(serine-type endopeptidase activity);GO:0070008(serine-type exopeptidase activity)	[O] Posttranslational modification, protein turnover, chaperones	Prep	3	1306-1325	Y	29.0908	1316	1	0.5	4	0.481388
mtr-miR398b	TGTGTTCTCAGGTCGCCCCTG	XM_016310712.1	-	GO:0005524(ATP binding);GO:0005515(protein binding);GO:0004674(protein serine/threonine kinase activity);GO:0009816(defense response to bacterium, incompatible interaction);GO:0046777(protein autophosphorylation)	[T] Signal transduction mechanisms	PBS1	4	316-336	Y	96.9693	327	5	1.66667	2	0.855847
mtr-miR398b	TGTGTTCTCAGGTCGCCCCTG	XM_016349348.1	prolyl oligopeptidase	GO:0005634(nucleus);GO:0004252(serine-type endopeptidase activity);GO:0070008(serine-type exopeptidase activity)	[O] Posttranslational modification, protein turnover, chaperones	Prep	3	1306-1325	Y	29.0908	1316	1	0.5	4	0.481388
mtr-MIR399h-p5_2ss2AG21AG	GGGCAAATCTCTATTGGCAGG	XM_016077618.1	-	GO:0005576(extracellular region)	-	SPAPB15E9.01c	4	1305-1324	Y	14.5454	1315	1	0.25	4	0.721049
mtr-MIR399h-p5_2ss2AG21AG	GGGCAAATCTCTATTGGCAGG	XM_016077624.1	-	-	-	-	4	1305-1324	Y	14.5454	1315	1	0.25	4	0.721049
mtr-MIR399h-p5_2ss2AG21AG	GGGCAAATCTCTATTGGCAGG	XM_016344903.1	-	-	-	-	4	1305-1324	Y	14.5454	1315	1	0.25	4	0.721049
mtr-MIR399h-p5_2ss2AG21AG	GGGCAAATCTCTATTGGCAGG	XM_016344910.1	-	-	-	-	4	1305-1324	Y	14.5454	1315	1	0.25	4	0.721049
mtr-miR399l_L-2R+2	CCAAAGGAGAGTTGCCCTGCA	XM_016095017.1	-	-	-	-	4	582-602	Y	29.0908	593	1	0.5	4	0.535146
mtr-MIR5206a-p5_2ss20GT21GC	AACCCTCAAAGGCTTCCATTC	XM_016102003.1	light-harvesting complex II chlorophyll a/b binding protein 1	GO:0009535(chloroplast thylakoid membrane);GO:0016021(integral to membrane);GO:0009522(photosystem I);GO:0009523(photosystem II);GO:0016168(chlorophyll binding);GO:0046872(metal ion binding);GO:0009765(photosynthesis, light harvesting);GO:0018298(protein-chromophore linkage)	-	CAB3	4	497-517	Y	145.454	508	5	2.5	2	0.883759
mtr-MIR5206a-p5_2ss20GT21GC	AACCCTCAAAGGCTTCCATTC	XM_016335051.1	light-harvesting complex II chlorophyll a/b binding protein 1	GO:0009535(chloroplast thylakoid membrane);GO:0016021(integral to membrane);GO:0009522(photosystem I);GO:0009523(photosystem II);GO:0016168(chlorophyll binding);GO:0046872(metal ion binding);GO:0009765(photosynthesis, light harvesting);GO:0018298(protein-chromophore linkage)	-	CAB3	4	497-517	Y	145.454	508	5	2.5	2	0.883759
mtr-MIR5206a-p5_2ss20GT21GT	AACCCTCAAAGGCTTCCATTT	XM_016102003.1	light-harvesting complex II chlorophyll a/b binding protein 1	GO:0009535(chloroplast thylakoid membrane);GO:0016021(integral to membrane);GO:0009522(photosystem I);GO:0009523(photosystem II);GO:0016168(chlorophyll binding);GO:0046872(metal ion binding);GO:0009765(photosynthesis, light harvesting);GO:0018298(protein-chromophore linkage)	-	CAB3	4	497-517	Y	145.454	508	5	2.5	2	0.821232
mtr-MIR5206a-p5_2ss20GT21GT	AACCCTCAAAGGCTTCCATTT	XM_016112513.1	-	-	[K] Transcription	PTL	4	1340-1359	Y	87.2724	1350	3	1.5	1	0.0221
mtr-MIR5206a-p5_2ss20GT21GT	AACCCTCAAAGGCTTCCATTT	XM_016335051.1	light-harvesting complex II chlorophyll a/b binding protein 1	GO:0009535(chloroplast thylakoid membrane);GO:0016021(integral to membrane);GO:0009522(photosystem I);GO:0009523(photosystem II);GO:0016168(chlorophyll binding);GO:0046872(metal ion binding);GO:0009765(photosynthesis, light harvesting);GO:0018298(protein-chromophore linkage)	-	CAB3	4	497-517	Y	145.454	508	5	2.5	2	0.821232
mtr-MIR5206a-p5_2ss20GT21GT	AACCCTCAAAGGCTTCCATTT	XM_016348902.1	-	GO:0005634(nucleus);GO:0003677(DNA binding);GO:0006355(regulation of transcription, DNA-dependent);GO:0006351(transcription, DNA-dependent)	[K] Transcription	GT-2	4	1401-1420	Y	87.2724	1411	3	1.5	1	0.0221
mtr-miR530_1ss21CA	TGCATTTGCACCTGCACTTTA	XM_016080671.1	-	GO:0005509(calcium ion binding);GO:0005515(protein binding);GO:0009733(response to auxin stimulus)	[Z] Cytoskeleton ;[D] Cell cycle control, cell division, chromosome partitioning	PBP1	1.5	9-30	Y	29.0908	21	1	0.5	4	0.994767
mtr-miR530_1ss21CA	TGCATTTGCACCTGCACTTTA	XM_016102828.1	U4/U6.U5 tri-snRNP-associated protein 1	GO:0006397(mRNA processing);GO:0008380(RNA splicing)	[A] RNA processing and modification	Sart1	3.5	1992-2013	Y	9.69693	2004	1	0.166667	4	0.969859
mtr-miR530_1ss21CA	TGCATTTGCACCTGCACTTTA	XM_016102826.1	U4/U6.U5 tri-snRNP-associated protein 1	GO:0006397(mRNA processing);GO:0008380(RNA splicing)	[A] RNA processing and modification	Sart1	3.5	1992-2013	Y	9.69693	2004	1	0.166667	4	0.969859
mtr-miR530_1ss21CA	TGCATTTGCACCTGCACTTTA	XM_016102827.1	U4/U6.U5 tri-snRNP-associated protein 1	GO:0006397(mRNA processing);GO:0008380(RNA splicing)	[A] RNA processing and modification	Sart1	3.5	1992-2013	Y	9.69693	2004	1	0.166667	4	0.969859
mtr-miR530_1ss21CA	TGCATTTGCACCTGCACTTTA	XM_016110278.1	-	GO:0005634(nucleus);GO:0005515(protein binding);GO:0009737(response to abscisic acid stimulus);GO:0006950(response to stress)	-	AFP2	4	556-576	Y	29.0908	567	1	0.5	4	0.783911
mtr-miR530_1ss21CA	TGCATTTGCACCTGCACTTTA	XM_016112873.1	phytochrome-interacting factor 3	GO:0005634(nucleus);GO:0003677(DNA binding);GO:0006355(regulation of transcription, DNA-dependent);GO:0006351(transcription, DNA-dependent)	-	BHLH13	2	1285-1304	Y	1599.99	1295	55	27.5	0	0.0096565
mtr-miR530_1ss21CA	TGCATTTGCACCTGCACTTTA	XM_016316721.1	-	GO:0005509(calcium ion binding);GO:0005515(protein binding);GO:0009733(response to auxin stimulus)	[Z] Cytoskeleton ;[D] Cell cycle control, cell division, chromosome partitioning	PBP1	1.5	9-30	Y	29.0908	21	1	0.5	4	0.994767
mtr-miR530_1ss21CA	TGCATTTGCACCTGCACTTTA	XM_016341417.1	U4/U6.U5 tri-snRNP-associated protein 1	GO:0005681(spliceosomal complex);GO:0006397(mRNA processing);GO:0008380(RNA splicing)	[A] RNA processing and modification	Sart1	3.5	1992-2013	Y	9.69693	2004	1	0.166667	4	0.969859
mtr-miR530_1ss21CA	TGCATTTGCACCTGCACTTTA	XM_016341416.1	U4/U6.U5 tri-snRNP-associated protein 1	GO:0005681(spliceosomal complex);GO:0006397(mRNA processing);GO:0008380(RNA splicing)	[A] RNA processing and modification	Sart1	3.5	1992-2013	Y	9.69693	2004	1	0.166667	4	0.969859
mtr-miR530_1ss21CA	TGCATTTGCACCTGCACTTTA	XM_016341418.1	U4/U6.U5 tri-snRNP-associated protein 1	GO:0005681(spliceosomal complex);GO:0006397(mRNA processing);GO:0008380(RNA splicing)	[A] RNA processing and modification	Sart1	3.5	1992-2013	Y	9.69693	2004	1	0.166667	4	0.969859
mtr-miR530_1ss21CA	TGCATTTGCACCTGCACTTTA	XM_016347334.1	-	GO:0005634(nucleus);GO:0005515(protein binding);GO:0009737(response to abscisic acid stimulus);GO:0006950(response to stress)	-	AFP2	4	556-576	Y	29.0908	567	1	0.5	4	0.783911
mtr-miR530_1ss21CA	TGCATTTGCACCTGCACTTTA	XM_016349763.1	-	GO:0005634(nucleus);GO:0003677(DNA binding);GO:0006355(regulation of transcription, DNA-dependent);GO:0006351(transcription, DNA-dependent)	-	BHLH13	2	1279-1298	Y	1599.99	1289	55	27.5	0	0.0096565
mtr-miR530_1ss21CT	TGCATTTGCACCTGCACTTTT	XM_016080671.1	-	GO:0005509(calcium ion binding);GO:0005515(protein binding);GO:0009733(response to auxin stimulus)	[Z] Cytoskeleton ;[D] Cell cycle control, cell division, chromosome partitioning	PBP1	1.5	10-30	Y	29.0908	21	1	0.5	4	0.583332
mtr-miR530_1ss21CT	TGCATTTGCACCTGCACTTTT	XM_016077367.1	limonoid glucosyltransferase	GO:0016758(transferase activity, transferring hexosyl groups)	[G] Carbohydrate transport and metabolism ;[C] Energy production and conversion	UGT85A2	3.5	334-354	Y	58.1816	345	1	1	4	0.870329
mtr-miR530_1ss21CT	TGCATTTGCACCTGCACTTTT	XM_016088358.1	-	GO:0005730(nucleolus);GO:0005488(binding);GO:0030154(cell differentiation);GO:0007506(gonadal mesoderm development);GO:0040007(growth);GO:0002119(nematode larval development);GO:0040010(positive regulation of growth rate);GO:0015031(protein transport);GO:0006898(receptor-mediated endocytosis);GO:0042254(ribosome biogenesis)	[D] Cell cycle control, cell division, chromosome partitioning ;[Z] Cytoskeleton	pro-3	4	1834-1855	Y	145.454	1845	5	2.5	2	0.906266
mtr-miR530_1ss21CT	TGCATTTGCACCTGCACTTTT	XM_016102827.1	U4/U6.U5 tri-snRNP-associated protein 1	GO:0006397(mRNA processing);GO:0008380(RNA splicing)	[A] RNA processing and modification	Sart1	4	1993-2013	Y	9.69693	2004	1	0.166667	4	0.939722
mtr-miR530_1ss21CT	TGCATTTGCACCTGCACTTTT	XM_016102826.1	U4/U6.U5 tri-snRNP-associated protein 1	GO:0006397(mRNA processing);GO:0008380(RNA splicing)	[A] RNA processing and modification	Sart1	4	1993-2013	Y	9.69693	2004	1	0.166667	4	0.939722
mtr-miR530_1ss21CT	TGCATTTGCACCTGCACTTTT	XM_016102828.1	U4/U6.U5 tri-snRNP-associated protein 1	GO:0006397(mRNA processing);GO:0008380(RNA splicing)	[A] RNA processing and modification	Sart1	4	1993-2013	Y	9.69693	2004	1	0.166667	4	0.939722
mtr-miR530_1ss21CT	TGCATTTGCACCTGCACTTTT	XM_016110278.1	-	GO:0005634(nucleus);GO:0005515(protein binding);GO:0009737(response to abscisic acid stimulus);GO:0006950(response to stress)	-	AFP2	3.5	556-576	Y	29.0908	567	1	0.5	4	0.870329
mtr-miR530_1ss21CT	TGCATTTGCACCTGCACTTTT	XM_016112873.1	phytochrome-interacting factor 3	GO:0005634(nucleus);GO:0003677(DNA binding);GO:0006355(regulation of transcription, DNA-dependent);GO:0006351(transcription, DNA-dependent)	-	BHLH13	2	1285-1304	Y	1599.99	1295	55	27.5	0	0.0144497
mtr-miR530_1ss21CT	TGCATTTGCACCTGCACTTTT	XM_016316721.1	-	GO:0005509(calcium ion binding);GO:0005515(protein binding);GO:0009733(response to auxin stimulus)	[Z] Cytoskeleton ;[D] Cell cycle control, cell division, chromosome partitioning	PBP1	1.5	10-30	Y	29.0908	21	1	0.5	4	0.583332
mtr-miR530_1ss21CT	TGCATTTGCACCTGCACTTTT	XM_016325010.1	-	GO:0005730(nucleolus);GO:0005488(binding);GO:0030154(cell differentiation);GO:0007506(gonadal mesoderm development);GO:0040007(growth);GO:0002119(nematode larval development);GO:0040010(positive regulation of growth rate);GO:0015031(protein transport);GO:0006898(receptor-mediated endocytosis);GO:0042254(ribosome biogenesis)	[D] Cell cycle control, cell division, chromosome partitioning ;[Z] Cytoskeleton	pro-3	4	1954-1975	Y	145.454	1965	5	2.5	2	0.906266
mtr-miR530_1ss21CT	TGCATTTGCACCTGCACTTTT	XM_016341418.1	U4/U6.U5 tri-snRNP-associated protein 1	GO:0005681(spliceosomal complex);GO:0006397(mRNA processing);GO:0008380(RNA splicing)	[A] RNA processing and modification	Sart1	4	1993-2013	Y	9.69693	2004	1	0.166667	4	0.939722
mtr-miR530_1ss21CT	TGCATTTGCACCTGCACTTTT	XM_016341416.1	U4/U6.U5 tri-snRNP-associated protein 1	GO:0005681(spliceosomal complex);GO:0006397(mRNA processing);GO:0008380(RNA splicing)	[A] RNA processing and modification	Sart1	4	1993-2013	Y	9.69693	2004	1	0.166667	4	0.939722
mtr-miR530_1ss21CT	TGCATTTGCACCTGCACTTTT	XM_016341417.1	U4/U6.U5 tri-snRNP-associated protein 1	GO:0005681(spliceosomal complex);GO:0006397(mRNA processing);GO:0008380(RNA splicing)	[A] RNA processing and modification	Sart1	4	1993-2013	Y	9.69693	2004	1	0.166667	4	0.939722
mtr-miR530_1ss21CT	TGCATTTGCACCTGCACTTTT	XM_016347334.1	-	GO:0005634(nucleus);GO:0005515(protein binding);GO:0009737(response to abscisic acid stimulus);GO:0006950(response to stress)	-	AFP2	3.5	556-576	Y	29.0908	567	1	0.5	4	0.870329
mtr-miR530_1ss21CT	TGCATTTGCACCTGCACTTTT	XM_016349763.1	-	GO:0005634(nucleus);GO:0003677(DNA binding);GO:0006355(regulation of transcription, DNA-dependent);GO:0006351(transcription, DNA-dependent)	-	BHLH13	2	1279-1298	Y	1599.99	1289	55	27.5	0	0.0144497
ppe-miR1511-3p_L+1R-4	AACCTGGCTCTGATACCA	XM_016078550.1	-	-	-	OLE9	3	812-829	Y	58.1816	820	2	1	2	0.984243
ppe-miR1511-3p_L+1R-4	AACCTGGCTCTGATACCA	XM_016079200.1	beta-glucosidase	GO:0048046(apoplast);GO:0009507(chloroplast);GO:0009505(plant-type cell wall);GO:0009506(plasmodesma);GO:0005578(proteinaceous extracellular matrix);GO:0004553(hydrolase activity, hydrolyzing O-glycosyl compounds);GO:0005975(carbohydrate metabolic process)	-	BXL7	4	1505-1521	Y	145.454	1512	5	2.5	2	0.999923
ppe-miR1511-3p_L+1R-4	AACCTGGCTCTGATACCA	XM_016095726.1	-	GO:0071013(catalytic step 2 spliceosome);GO:0005654(nucleoplasm);GO:0005682(U5 snRNP);GO:0005524(ATP binding);GO:0008026(ATP-dependent helicase activity);GO:0003676(nucleic acid binding);GO:0000354(cis assembly of pre-catalytic spliceosome)	[A] RNA processing and modification	SNRNP200	2	1547-1563	Y	8.31166	1554	1	0.142857	4	0.939722
ppe-miR1511-3p_L+1R-4	AACCTGGCTCTGATACCA	XM_016111034.1	-	-	-	-	4	1795-1813	Y	29.0908	1803	3	0.5	2	0.999923
ppe-miR1511-3p_L+1R-4	AACCTGGCTCTGATACCA	XM_016111033.1	-	-	-	-	4	1798-1816	Y	29.0908	1806	3	0.5	2	0.999923
ppe-miR1511-3p_L+1R-4	AACCTGGCTCTGATACCA	XM_016111031.1	-	GO:0005634(nucleus);GO:0005524(ATP binding);GO:0003677(DNA binding);GO:0004386(helicase activity);GO:0006281(DNA repair);GO:0009792(embryo development ending in birth or egg hatching);GO:0008406(gonad development);GO:0040035(hermaphrodite genitalia development);GO:0002009(morphogenesis of an epithelium);GO:0040025(vulval development)	-	xnp-1	4	1798-1816	Y	29.0908	1806	3	0.5	2	0.999923
ppe-miR1511-3p_L+1R-4	AACCTGGCTCTGATACCA	XM_016113845.1	-	GO:0071013(catalytic step 2 spliceosome);GO:0005654(nucleoplasm);GO:0005682(U5 snRNP);GO:0005524(ATP binding);GO:0008026(ATP-dependent helicase activity);GO:0003676(nucleic acid binding);GO:0000354(cis assembly of pre-catalytic spliceosome)	[A] RNA processing and modification	SNRNP200	2	497-513	Y	8.31166	504	1	0.142857	4	0.939722
ppe-miR1511-3p_L+1R-4	AACCTGGCTCTGATACCA	XM_016113988.1	-	GO:0071013(catalytic step 2 spliceosome);GO:0005654(nucleoplasm);GO:0005682(U5 snRNP);GO:0005524(ATP binding);GO:0008026(ATP-dependent helicase activity);GO:0003676(nucleic acid binding);GO:0000354(cis assembly of pre-catalytic spliceosome)	[A] RNA processing and modification	SNRNP200	2	1547-1563	Y	8.31166	1554	1	0.142857	4	0.939722
ppe-miR1511-3p_L+1R-4	AACCTGGCTCTGATACCA	XM_016113846.1	-	GO:0071013(catalytic step 2 spliceosome);GO:0005654(nucleoplasm);GO:0005682(U5 snRNP);GO:0005524(ATP binding);GO:0008026(ATP-dependent helicase activity);GO:0003676(nucleic acid binding);GO:0000354(cis assembly of pre-catalytic spliceosome)	[A] RNA processing and modification	SNRNP200	2	1703-1719	Y	8.31166	1710	1	0.142857	4	0.939722
ppe-miR1511-3p_L+1R-4	AACCTGGCTCTGATACCA	XM_016308116.1	beta-glucosidase	GO:0048046(apoplast);GO:0009507(chloroplast);GO:0009505(plant-type cell wall);GO:0009506(plasmodesma);GO:0005578(proteinaceous extracellular matrix);GO:0004553(hydrolase activity, hydrolyzing O-glycosyl compounds);GO:0005975(carbohydrate metabolic process)	-	BXL7	4	1505-1521	Y	145.454	1512	5	2.5	2	0.999923
ppe-miR1511-3p_L+1R-4	AACCTGGCTCTGATACCA	XM_016311618.1	-	-	-	OLE9	3	911-928	Y	58.1816	919	2	1	2	0.984243
ppe-miR1511-3p_L+1R-4	AACCTGGCTCTGATACCA	XM_016321277.1	-	-	-	-	4	743-760	Y	29.0908	751	1	0.5	4	0.999987
ppe-miR1511-3p_L+1R-4	AACCTGGCTCTGATACCA	XM_016329041.1	-	GO:0071013(catalytic step 2 spliceosome);GO:0005654(nucleoplasm);GO:0005682(U5 snRNP);GO:0005524(ATP binding);GO:0008026(ATP-dependent helicase activity);GO:0003676(nucleic acid binding);GO:0000354(cis assembly of pre-catalytic spliceosome)	[A] RNA processing and modification	SNRNP200	2	1547-1563	Y	8.31166	1554	1	0.142857	4	0.939722
ppe-miR1511-3p_L+1R-4	AACCTGGCTCTGATACCA	XM_016348223.1	-	-	-	-	4	1795-1813	Y	29.0908	1803	3	0.5	2	0.999923
ppe-miR1511-3p_L+1R-4	AACCTGGCTCTGATACCA	XM_016348221.1	-	-	-	-	4	1798-1816	Y	29.0908	1806	3	0.5	2	0.999923
ppe-miR1511-3p_L+1R-4	AACCTGGCTCTGATACCA	XM_016348222.1	-	-	-	-	4	1798-1816	Y	29.0908	1806	3	0.5	2	0.999923
ppe-miR1511-3p_L+1R-4	AACCTGGCTCTGATACCA	XM_016350468.1	-	GO:0071013(catalytic step 2 spliceosome);GO:0071011(precatalytic spliceosome);GO:0005524(ATP binding);GO:0008026(ATP-dependent helicase activity);GO:0003676(nucleic acid binding);GO:0007067(mitosis);GO:0000398(nuclear mRNA splicing, via spliceosome);GO:0000381(regulation of alternative nuclear mRNA splicing, via spliceosome)	[A] RNA processing and modification	CG5931	2	443-459	Y	8.31166	450	1	0.142857	4	0.939722
ppe-miR1511-3p_L+1R-4	AACCTGGCTCTGATACCA	XM_016349468.1	-	GO:0071013(catalytic step 2 spliceosome);GO:0005654(nucleoplasm);GO:0005682(U5 snRNP);GO:0005524(ATP binding);GO:0008026(ATP-dependent helicase activity);GO:0003676(nucleic acid binding);GO:0000354(cis assembly of pre-catalytic spliceosome)	[A] RNA processing and modification	SNRNP200	2	1553-1569	Y	8.31166	1560	1	0.142857	4	0.939722
ppe-miR156a_R+1_1ss5AG	TGACGGAAGAAAGAGAGCACA	XM_016088253.1	-	GO:0005634(nucleus);GO:0003677(DNA binding);GO:0046872(metal ion binding);GO:0006355(regulation of transcription, DNA-dependent);GO:0006351(transcription, DNA-dependent)	-	SPL6	3	1060-1080	Y	38.7877	1071	4	0.666667	2	0.99094
ppe-miR156a_R+1_1ss5AG	TGACGGAAGAAAGAGAGCACA	XM_016088245.1	-	GO:0005634(nucleus);GO:0003677(DNA binding);GO:0046872(metal ion binding);GO:0006355(regulation of transcription, DNA-dependent);GO:0006351(transcription, DNA-dependent)	-	SPL6	3	1102-1122	Y	38.7877	1113	4	0.666667	2	0.99094
ppe-miR156a_R+1_1ss5AG	TGACGGAAGAAAGAGAGCACA	XM_016088237.1	-	GO:0005634(nucleus);GO:0003677(DNA binding);GO:0046872(metal ion binding);GO:0006355(regulation of transcription, DNA-dependent);GO:0006351(transcription, DNA-dependent)	-	SPL6	3	1108-1128	Y	38.7877	1119	4	0.666667	2	0.99094
ppe-miR156a_R+1_1ss5AG	TGACGGAAGAAAGAGAGCACA	XM_016090387.1	-	GO:0005634(nucleus);GO:0003677(DNA binding);GO:0046872(metal ion binding);GO:0006355(regulation of transcription, DNA-dependent);GO:0006351(transcription, DNA-dependent)	-	SPL6	3	1198-1218	Y	174.545	1209	6	3	2	0.99094
ppe-miR156a_R+1_1ss5AG	TGACGGAAGAAAGAGAGCACA	XM_016100123.1	-	-	-	SPL13A	3	952-972	Y	58.1816	963	5	1	2	0.99094
ppe-miR156a_R+1_1ss5AG	TGACGGAAGAAAGAGAGCACA	XM_016100122.1	-	-	-	SPL13A	3	952-972	Y	58.1816	963	5	1	2	0.99094
ppe-miR156a_R+1_1ss5AG	TGACGGAAGAAAGAGAGCACA	XM_016102908.1	-	GO:0005634(nucleus);GO:0003677(DNA binding);GO:0046872(metal ion binding);GO:0006355(regulation of transcription, DNA-dependent);GO:0006351(transcription, DNA-dependent)	-	SPL3	4	928-948	Y	34.909	939	3	0.6	2	0.960368
ppe-miR156a_R+1_1ss5AG	TGACGGAAGAAAGAGAGCACA	XM_016102906.1	-	GO:0005634(nucleus);GO:0003677(DNA binding);GO:0046872(metal ion binding);GO:0006355(regulation of transcription, DNA-dependent);GO:0006351(transcription, DNA-dependent)	-	SPL3	4	1057-1077	Y	34.909	1068	3	0.6	2	0.960368
ppe-miR156a_R+1_1ss5AG	TGACGGAAGAAAGAGAGCACA	XM_016102905.1	-	GO:0005634(nucleus);GO:0003677(DNA binding);GO:0046872(metal ion binding);GO:0006355(regulation of transcription, DNA-dependent);GO:0006351(transcription, DNA-dependent)	-	SPL3	4	1057-1077	Y	34.909	1068	3	0.6	2	0.960368
ppe-miR156a_R+1_1ss5AG	TGACGGAAGAAAGAGAGCACA	XM_016113869.1	-	GO:0005737(cytoplasm);GO:0005634(nucleus);GO:0003677(DNA binding);GO:0046872(metal ion binding);GO:0048366(leaf development);GO:2000025(regulation of leaf formation);GO:0006355(regulation of transcription, DNA-dependent);GO:0006351(transcription, DNA-dependent);GO:0010228(vegetative to reproductive phase transition of meristem)	-	SPL9	3	634-654	Y	145.454	645	5	2.5	0	0.0652563
ppe-miR156a_R+1_1ss5AG	TGACGGAAGAAAGAGAGCACA	XM_016115819.1	-	GO:0005634(nucleus);GO:0003677(DNA binding);GO:0046872(metal ion binding);GO:0006355(regulation of transcription, DNA-dependent);GO:0006351(transcription, DNA-dependent)	-	SPL18	3	823-843	Y	87.2724	834	3	1.5	2	0.99094
ppe-miR156a_R+1_1ss5AG	TGACGGAAGAAAGAGAGCACA	XM_016306738.1	-	GO:0005634(nucleus);GO:0003677(DNA binding);GO:0046872(metal ion binding);GO:0006355(regulation of transcription, DNA-dependent);GO:0006351(transcription, DNA-dependent)	-	SPL18	3	823-843	Y	87.2724	834	3	1.5	2	0.99094
ppe-miR156a_R+1_1ss5AG	TGACGGAAGAAAGAGAGCACA	XM_016324670.1	-	GO:0005634(nucleus);GO:0003677(DNA binding);GO:0046872(metal ion binding);GO:0006355(regulation of transcription, DNA-dependent);GO:0006351(transcription, DNA-dependent)	-	SPL6	3	1198-1218	Y	174.545	1209	6	3	2	0.99094
ppe-miR156a_R+1_1ss5AG	TGACGGAAGAAAGAGAGCACA	XM_016334079.1	-	-	-	SPL13A	3	952-972	Y	58.1816	963	5	1	2	0.99094
ppe-miR156a_R+1_1ss5AG	TGACGGAAGAAAGAGAGCACA	XM_016334080.1	-	-	-	SPL13A	3	952-972	Y	58.1816	963	5	1	2	0.99094
ppe-miR156a_R+1_1ss5AG	TGACGGAAGAAAGAGAGCACA	XM_016334078.1	-	-	-	SPL13A	3	952-972	Y	58.1816	963	5	1	2	0.99094
ppe-miR156a_R+1_1ss5AG	TGACGGAAGAAAGAGAGCACA	XM_016338293.1	-	GO:0005634(nucleus);GO:0003677(DNA binding);GO:0046872(metal ion binding);GO:0006355(regulation of transcription, DNA-dependent);GO:0006351(transcription, DNA-dependent)	-	SPL6	3	1075-1095	Y	38.7877	1086	4	0.666667	2	0.99094
ppe-miR156a_R+1_1ss5AG	TGACGGAAGAAAGAGAGCACA	XM_016338284.1	-	GO:0005634(nucleus);GO:0003677(DNA binding);GO:0046872(metal ion binding);GO:0006355(regulation of transcription, DNA-dependent);GO:0006351(transcription, DNA-dependent)	-	SPL6	3	1117-1137	Y	38.7877	1128	4	0.666667	2	0.99094
ppe-miR156a_R+1_1ss5AG	TGACGGAAGAAAGAGAGCACA	XM_016338275.1	-	GO:0005634(nucleus);GO:0003677(DNA binding);GO:0046872(metal ion binding);GO:0006355(regulation of transcription, DNA-dependent);GO:0006351(transcription, DNA-dependent)	-	SPL6	3	1123-1143	Y	38.7877	1134	4	0.666667	2	0.99094
ppe-miR156a_R+1_1ss5AG	TGACGGAAGAAAGAGAGCACA	XM_016341476.1	-	GO:0005634(nucleus);GO:0003677(DNA binding);GO:0046872(metal ion binding);GO:0006355(regulation of transcription, DNA-dependent);GO:0006351(transcription, DNA-dependent)	-	SPL3	4	928-948	Y	34.909	939	3	0.6	2	0.960368
ppe-miR156a_R+1_1ss5AG	TGACGGAAGAAAGAGAGCACA	XM_016341475.1	-	GO:0005634(nucleus);GO:0003677(DNA binding);GO:0046872(metal ion binding);GO:0006355(regulation of transcription, DNA-dependent);GO:0006351(transcription, DNA-dependent)	-	SPL3	4	1057-1077	Y	34.909	1068	3	0.6	2	0.960368
ppe-miR156a_R+1_1ss5AG	TGACGGAAGAAAGAGAGCACA	XM_016347433.1	-	GO:0005634(nucleus);GO:0003677(DNA binding);GO:0046872(metal ion binding);GO:0006355(regulation of transcription, DNA-dependent);GO:0006351(transcription, DNA-dependent)	-	SPL6	4	985-1005	Y	87.2724	996	3	1.5	0	0.0452558
ppe-miR156a_R+1_1ss5AG	TGACGGAAGAAAGAGAGCACA	XM_016347432.1	-	GO:0005634(nucleus);GO:0003677(DNA binding);GO:0046872(metal ion binding);GO:0006355(regulation of transcription, DNA-dependent);GO:0006351(transcription, DNA-dependent)	-	SPL6	4	985-1005	Y	87.2724	996	3	1.5	0	0.0452558
ppe-miR156a_R+1_1ss5AG	TGACGGAAGAAAGAGAGCACA	XM_016351960.1	-	GO:0005737(cytoplasm);GO:0005634(nucleus);GO:0003677(DNA binding);GO:0046872(metal ion binding);GO:0048366(leaf development);GO:2000025(regulation of leaf formation);GO:0006355(regulation of transcription, DNA-dependent);GO:0006351(transcription, DNA-dependent);GO:0010228(vegetative to reproductive phase transition of meristem)	-	SPL9	3	751-771	Y	145.454	762	5	2.5	0	0.0652563
ppe-MIR169k-p3_2ss12AC20CA	TGTTCTTGGCTCTGTTGGGAT	XM_016081209.1	-	-	-	PPI1	4	1273-1294	Y	43.6362	1285	3	0.75	3	0.131548
ppe-MIR169k-p3_2ss12AC20CA	TGTTCTTGGCTCTGTTGGGAT	XM_016081208.1	-	-	-	PPI1	4	1273-1294	Y	43.6362	1285	3	0.75	3	0.131548
ppe-MIR169k-p3_2ss12AC20CA	TGTTCTTGGCTCTGTTGGGAT	XM_016314773.1	-	-	-	PPI1	4	1273-1294	Y	43.6362	1285	3	0.75	3	0.131548
ppe-MIR169k-p3_2ss12AC20CA	TGTTCTTGGCTCTGTTGGGAT	XM_016314772.1	centromeric protein E	-	-	PPI1	4	1273-1294	Y	43.6362	1285	3	0.75	3	0.131548
ppe-MIR169l-p3_2ss12AC20CA	TGTTCTTGGCTCTGTTGGGAT	XM_016081209.1	-	-	-	PPI1	4	1273-1294	Y	43.6362	1285	3	0.75	3	0.131548
ppe-MIR169l-p3_2ss12AC20CA	TGTTCTTGGCTCTGTTGGGAT	XM_016081208.1	-	-	-	PPI1	4	1273-1294	Y	43.6362	1285	3	0.75	3	0.131548
ppe-MIR169l-p3_2ss12AC20CA	TGTTCTTGGCTCTGTTGGGAT	XM_016314772.1	centromeric protein E	-	-	PPI1	4	1273-1294	Y	43.6362	1285	3	0.75	3	0.131548
ppe-MIR169l-p3_2ss12AC20CA	TGTTCTTGGCTCTGTTGGGAT	XM_016314773.1	-	-	-	PPI1	4	1273-1294	Y	43.6362	1285	3	0.75	3	0.131548
ppe-miR858_L+1R-3	TCTCGTTGTCTGTTCGACC	XM_016083700.1	myb proto-oncogene protein, plant	GO:0005634(nucleus);GO:0003677(DNA binding);GO:0006355(regulation of transcription, DNA-dependent);GO:0006351(transcription, DNA-dependent)	[K] Transcription	C1	4	289-307	Y	58.1816	298	1	1	4	0.999997
ppe-miR858_L+1R-3	TCTCGTTGTCTGTTCGACC	XM_016113466.1	myb proto-oncogene protein, plant	GO:0005634(nucleus);GO:0003677(DNA binding);GO:0009813(flavonoid biosynthetic process);GO:0045893(positive regulation of transcription, DNA-dependent);GO:0009733(response to auxin stimulus);GO:0009723(response to ethylene stimulus);GO:0006351(transcription, DNA-dependent)	[K] Transcription	MYB12	2	292-310	Y	892.118	301	46	15.3333	0	0.0656685
[truncated: 335 more rows]
