# Supplementary material for: Small RNA and Degradome Deep Sequencing Reveals the Roles of microRNAs in Seed Expansion in Peanut (Arachis hypogaea L.)
Source: Front Plant Sci. 2018 Mar 20;9:349. doi: 10.3389/fpls.2018.00349 (PMC5890158; doi:10.3389/fpls.2018.00349)
Supplement: TABLE S11 — 1401 differentially expressed target genes between the DS1 and DS2 libraries. [file Table_11.XLSX]

## Sheet: Sheet1
Table S11. 1401 differentially-expressed target genes between the DS1 and DS2 libraries
Small RNA	Small RNA_seq	Transcript	Symbol	AlignmentScore	AlignmentRange	DegradomeDetection	C1_T1_TPB	C2_T2_TPB	pvalue(chis_quare2x2)	pvalue(fisher_exact_test)	up/down
lja-miR396	TTCCACAGCTTTCTTGAACTG	XM_016075952.1	GRF1	3	438-459	Y	6468.68	1113.76	0	5.13965e-245	up
mtr-miR396a-5p	TTCCACAGCTTTCTTGAACTT	XM_016075945.1	GRF1	4	438-459	Y	6468.68	1113.76	0	5.13965e-245	up
ptc-miR160a_L+1	ATGCCTGGCTCCCTGTATGCCA	XM_016087143.1	ARF16	1	1203-1224	Y	0	232.726	0	2.96203e-118	down
gma-miR160a-5p	TGCCTGGCTCCCTGTATGCCA	XM_016087143.1	ARF16	1	1203-1223	Y	1860.27	11888.4	0	0	down
PC-5p-40313_200	TTAGATTTTTTACCGTTATT	XM_016350377.1	GY1	4	810-829	Y	95.1277	4276.35	0	0	down
mtr-miR164a	TGGAGAAGCAGGGCACGTGCA	XM_016082443.1	NAC100	2.5	602-622	Y	6976.03	1076.36	0	6e-308	up
mtr-miR156e_R+2	TTGACAGAAGATAGAGAGCACTT	XM_016306738.1	SPL18	2	822-844	Y	2346.48	349.09	0	2.06792e-109	up
gma-miR168a	TCGCTTGGTGCAGGTCGGGAA	XM_016111533.1	AGO1	3	374-394	Y	6246.72	4683.62	0	4.8684e-142	up
gma-miR156a_L+1	TTGACAGAAGAGAGTGAGCAC	XM_016306738.1	SPL18	3	824-844	Y	2346.48	349.09	0	2.06792e-109	up
mtr-miR164a_1ss21AT	TGGAGAAGCAGGGCACGTGCT	XM_016332293.1	NAC100	2.5	602-622	Y	6976.03	1076.36	0	6e-308	up
mtr-miR164a_1ss21AT	TGGAGAAGCAGGGCACGTGCT	XM_016079002.1	-	3.5	268-288	Y	1268.37	58.1816	0	3.24529e-134	up
gma-miR396a-5p_1ss21GA	TTCCACAGCTTTCTTGAACTA	XM_016346796.1	GRF5	4	318-339	Y	10147	2676.35	0	1.58224e-154	up
pvu-miR159a.2_2ss12GC13GA	CTTCCATATCTCAGGAGCTTC	XM_016350315.1	PDH-E1	3	832-852	Y	158.546	436.362	0	6.14697e-98	down
mtr-miR164a_1ss21AT	TGGAGAAGCAGGGCACGTGCT	XM_016082443.1	NAC100	2.5	602-622	Y	6976.03	1076.36	0	6e-308	up
vvi-miR396a	TTCCACAGCTTTCTTGAACTA	XM_016347284.1	GRF1	4	351-372	Y	6468.68	1113.76	0	5.13965e-245	up
mtr-miR167b-5p_R+1_1ss2GA	TAAAGCTGCCAGCATGATCTGA	XM_016102363.1	ARF6	4	2459-2481	Y	11764.1	3258.17	0	8.93457e-153	up
mtr-miR166a_1ss21CA	TCGGACCAGGCTTCATTCCCA	XM_016342238.1	ATHB-14	2	569-589	Y	12747.1	11170.9	0	0	up
gma-miR396a-5p_1ss21GA	TTCCACAGCTTTCTTGAACTA	XM_016109236.1	GRF5	4	438-459	Y	10147	2676.35	0	1.58224e-154	up
vvi-miR396a	TTCCACAGCTTTCTTGAACTA	XM_016347270.1	GRF1	4	351-372	Y	6468.68	1113.76	0	5.13965e-245	up
mtr-miR166a_1ss20CT	TCGGACCAGGCTTCATTCCTC	XM_016103805.1	ATHB-14	3	569-589	Y	12747.1	11112.7	0	0	up
mtr-miR396a-5p	TTCCACAGCTTTCTTGAACTT	XM_016347284.1	GRF1	4	351-372	Y	6468.68	1113.76	0	5.13965e-245	up
mtr-miR166b_2ss20TC21AG	TCGGACCAGGCTTCATTCCCG	XM_016103805.1	ATHB-14	2.5	569-589	Y	12747.1	11112.7	0	0	up
mtr-miR164a_R+1	TGGAGAAGCAGGGCACGTGCAA	XM_016332293.1	NAC100	3.5	601-622	Y	6976.03	1076.36	0	6e-308	up
gma-miR160a-5p	TGCCTGGCTCCCTGTATGCCA	XM_016321741.1	ARF8	1	1269-1289	Y	1860.27	11917.5	0	0	down
lja-miR396	TTCCACAGCTTTCTTGAACTG	XM_016075945.1	GRF1	3	438-459	Y	6468.68	1113.76	0	5.13965e-245	up
gma-miR396a-5p_1ss21GA	TTCCACAGCTTTCTTGAACTA	XM_016347270.1	GRF1	4	351-372	Y	6468.68	1113.76	0	5.13965e-245	up
ahy-miR3508	TAGAGGGTCCCCATGTTCTCA	XM_016334321.1	-	3.5	996-1016	Y	1395.21	2647.26	0	0	down
ahy-MIR3516-p5	ATATTGACAGAAGTGTTCTTC	XM_016095996.1	ROS1	0	2304-2324	Y	0	465.453	0	2.72555e-235	down
gma-MIR482c-p5_2ss12GA20CT	TTCCCAATTCCACCCATTCT	XM_016315607.1	SINAT5	3.5	726-746	Y	24717.3	4814.53	0	0	up
mtr-miR156e_R+2	TTGACAGAAGATAGAGAGCACTT	XM_016115819.1	SPL18	2	822-844	Y	2346.48	349.09	0	2.06792e-109	up
mtr-miR166a	TCGGACCAGGCTTCATTCCCC	XM_016103805.1	ATHB-14	3	569-589	Y	12747.1	11112.7	0	0	up
gma-miR396a-5p_1ss21GA	TTCCACAGCTTTCTTGAACTA	XM_016075961.1	GRF1	4	438-459	Y	6468.68	1113.76	0	5.13965e-245	up
mtr-miR164a_1ss21AG	TGGAGAAGCAGGGCACGTGCG	XM_016082443.1	NAC100	1.5	602-622	Y	6976.03	1076.36	0	6e-308	up
stu-miR160a-5p	TGCCTGGCTCCCTGTATGCCA	XM_016087143.1	ARF16	1	1203-1223	Y	1860.27	11888.4	0	0	down
mtr-miR160a	TGCCTGGCTCCCTGTATGCCA	XM_016087143.1	ARF16	1	1203-1223	Y	1860.27	11888.4	0	0	down
gma-MIR171c-p3	TGATTGAGCCGTGCCAATATC	XM_016328631.1	SCL6	1	1197-1217	Y	221.965	465.453	0	4.25402e-85	down
lja-miR396	TTCCACAGCTTTCTTGAACTG	XM_016347284.1	GRF1	3	351-372	Y	6468.68	1113.76	0	5.13965e-245	up
vvi-miR396a	TTCCACAGCTTTCTTGAACTA	XM_016109236.1	GRF5	4	438-459	Y	10147	2676.35	0	1.58224e-154	up
mtr-miR166a_1ss20CT	TCGGACCAGGCTTCATTCCTC	XM_016342238.1	ATHB-14	3	569-589	Y	12747.1	11170.9	0	0	up
mtr-miR396a-5p	TTCCACAGCTTTCTTGAACTT	XM_016346796.1	GRF5	4	318-339	Y	10147	2676.35	0	1.58224e-154	up
vvi-miR396a	TTCCACAGCTTTCTTGAACTA	XM_016075945.1	GRF1	4	438-459	Y	6468.68	1113.76	0	5.13965e-245	up
gma-MIR171c-p3	TGATTGAGCCGTGCCAATATC	XM_016095114.1	SCL6	1	1194-1214	Y	221.965	465.453	0	4.25402e-85	down
lja-miR396	TTCCACAGCTTTCTTGAACTG	XM_016347270.1	GRF1	3	351-372	Y	6468.68	1113.76	0	5.13965e-245	up
lja-miR396	TTCCACAGCTTTCTTGAACTG	XM_016109236.1	GRF5	3	438-459	Y	10147	2676.35	0	1.58224e-154	up
mtr-miR396a-5p	TTCCACAGCTTTCTTGAACTT	XM_016109236.1	GRF5	4	438-459	Y	10147	2676.35	0	1.58224e-154	up
mtr-miR396a-5p	TTCCACAGCTTTCTTGAACTT	XM_016075961.1	GRF1	4	438-459	Y	6468.68	1113.76	0	5.13965e-245	up
gma-miR168a	TCGCTTGGTGCAGGTCGGGAA	XM_016347839.1	AGO1	3	368-388	Y	6310.14	4799.98	0	6.16479e-153	up
gma-miR160a-5p	TGCCTGGCTCCCTGTATGCCA	XM_016321742.1	ARF16	1	1239-1259	Y	1860.27	11917.5	0	0	down
mtr-miR164a_1ss21AT	TGGAGAAGCAGGGCACGTGCT	XM_016307947.1	-	3.5	181-201	Y	1268.37	58.1816	0	3.24529e-134	up
mtr-miR171d	TGATTGAGCCGTGCCAATATC	XM_016328631.1	SCL6	1	1197-1217	Y	221.965	465.453	0	4.25402e-85	down
vvi-miR396a	TTCCACAGCTTTCTTGAACTA	XM_016347276.1	GRF1	4	351-372	Y	6468.68	1113.76	0	5.13965e-245	up
mtr-miR166b_2ss20TC21AT	TCGGACCAGGCTTCATTCCCT	XM_016103805.1	ATHB-14	3	569-589	Y	12747.1	11112.7	0	0	up
gma-miR396a-5p_1ss21GA	TTCCACAGCTTTCTTGAACTA	XM_016075945.1	GRF1	4	438-459	Y	6468.68	1113.76	0	5.13965e-245	up
ahy-miR156a_L+1	TTGACAGAAGAGAGAGAGCAC	XM_016306738.1	SPL18	2	824-844	Y	2346.48	349.09	0	2.06792e-109	up
mtr-miR166b_2ss20TC21AT	TCGGACCAGGCTTCATTCCCT	XM_016342238.1	ATHB-14	3	569-589	Y	12747.1	11170.9	0	0	up
mtr-miR156e	TTGACAGAAGATAGAGAGCAC	XM_016306738.1	SPL18	0	824-844	Y	2346.48	349.09	0	2.06792e-109	up
mtr-miR396a-5p	TTCCACAGCTTTCTTGAACTT	XM_016347270.1	GRF1	4	351-372	Y	6468.68	1113.76	0	5.13965e-245	up
stu-miR160a-5p	TGCCTGGCTCCCTGTATGCCA	XM_016321741.1	ARF8	1	1269-1289	Y	1860.27	11917.5	0	0	down
lja-miR396	TTCCACAGCTTTCTTGAACTG	XM_016347276.1	GRF1	3	351-372	Y	6468.68	1113.76	0	5.13965e-245	up
mtr-miR166b_2ss20TC21AG	TCGGACCAGGCTTCATTCCCG	XM_016342238.1	ATHB-14	2.5	569-589	Y	12747.1	11170.9	0	0	up
gma-miR396a-5p_1ss21GA	TTCCACAGCTTTCTTGAACTA	XM_016347276.1	GRF1	4	351-372	Y	6468.68	1113.76	0	5.13965e-245	up
mtr-miR164a	TGGAGAAGCAGGGCACGTGCA	XM_016332293.1	NAC100	2.5	602-622	Y	6976.03	1076.36	0	6e-308	up
mtr-miR156e	TTGACAGAAGATAGAGAGCAC	XM_016115819.1	SPL18	0	824-844	Y	2346.48	349.09	0	2.06792e-109	up
lja-miR396	TTCCACAGCTTTCTTGAACTG	XM_016075961.1	GRF1	3	438-459	Y	6468.68	1113.76	0	5.13965e-245	up
ahy-miR3508	TAGAGGGTCCCCATGTTCTCA	XM_016100832.1	-	3.5	996-1016	Y	1395.21	2647.26	0	0	down
ahy-miR160-5p	TGCCTGGCTCCCTGAATGCCA	XM_016321741.1	ARF8	2	1269-1289	Y	1860.27	11917.5	0	0	down
mtr-miR166a	TCGGACCAGGCTTCATTCCCC	XM_016342238.1	ATHB-14	3	569-589	Y	12747.1	11170.9	0	0	up
gma-miR396a-5p_1ss21GA	TTCCACAGCTTTCTTGAACTA	XM_016075952.1	GRF1	4	438-459	Y	6468.68	1113.76	0	5.13965e-245	up
vvi-miR396a	TTCCACAGCTTTCTTGAACTA	XM_016075961.1	GRF1	4	438-459	Y	6468.68	1113.76	0	5.13965e-245	up
ahy-miR156b-5p_R+1	TTGACAGAAGATAGAGAGCACT	XM_016115819.1	SPL18	1	823-844	Y	2346.48	349.09	0	2.06792e-109	up
mtr-miR396a-5p	TTCCACAGCTTTCTTGAACTT	XM_016075952.1	GRF1	4	438-459	Y	6468.68	1113.76	0	5.13965e-245	up
vvi-miR396a	TTCCACAGCTTTCTTGAACTA	XM_016075952.1	GRF1	4	438-459	Y	6468.68	1113.76	0	5.13965e-245	up
lja-miR396	TTCCACAGCTTTCTTGAACTG	XM_016075969.1	GRF1	3	351-372	Y	6468.68	1113.76	0	5.13965e-245	up
vvi-miR396a	TTCCACAGCTTTCTTGAACTA	XM_016075969.1	GRF1	4	351-372	Y	6468.68	1113.76	0	5.13965e-245	up
ahy-MIR3511-p5	TCGAGCCGCCAGGGCCATGAA	XM_016095996.1	ROS1	0	2020-2040	Y	412.22	8959.97	0	0	down
gma-miR482b-3p	TCTTCCCTACACCTCCCATACC	XM_016314292.1	-	3.5	190-211	Y	951.277	0	0	1.05881e-155	up
gma-miR396a-5p_1ss21GA	TTCCACAGCTTTCTTGAACTA	XM_016075969.1	GRF1	4	351-372	Y	6468.68	1113.76	0	5.13965e-245	up
ahy-miR160-5p	TGCCTGGCTCCCTGAATGCCA	XM_016321742.1	ARF16	2	1239-1259	Y	1860.27	11917.5	0	0	down
mtr-miR160a	TGCCTGGCTCCCTGTATGCCA	XM_016321741.1	ARF8	1	1269-1289	Y	1860.27	11917.5	0	0	down
mtr-miR167b-5p_R+1_1ss2GA	TAAAGCTGCCAGCATGATCTGA	XM_016335662.1	ARF6	4	2444-2466	Y	11764.1	3258.17	0	8.93457e-153	up
gma-MIR482c-p5_2ss12GA20CT	TTCCCAATTCCACCCATTCT	XM_016081382.1	SINAT5	3.5	726-746	Y	24622.2	4814.53	0	0	up
mtr-miR160a	TGCCTGGCTCCCTGTATGCCA	XM_016321742.1	ARF16	1	1239-1259	Y	1860.27	11917.5	0	0	down
PC-3p-8612_823	CTATTGAGCCGTGCCAATATC	XM_016328631.1	SCL6	4	1197-1217	Y	221.965	465.453	0	4.25402e-85	down
ahy-miR156b-5p_R+2	TTGACAGAAGATAGAGAGCACCA	XM_016306738.1	SPL18	1	822-844	Y	2346.48	349.09	0	2.06792e-109	up
ahy-miR156b-5p_R+2	TTGACAGAAGATAGAGAGCACCA	XM_016115819.1	SPL18	1	822-844	Y	2346.48	349.09	0	2.06792e-109	up
mtr-miR396a-5p	TTCCACAGCTTTCTTGAACTT	XM_016075969.1	GRF1	4	351-372	Y	6468.68	1113.76	0	5.13965e-245	up
mdm-MIR171f-p3	TGATTGAGCCGTGCCAATATC	XM_016328631.1	SCL6	1	1197-1217	Y	221.965	465.453	0	4.25402e-85	down
ahy-miR160-5p	TGCCTGGCTCCCTGAATGCCA	XM_016087143.1	ARF16	2	1203-1223	Y	1860.27	11888.4	0	0	down
ptc-miR160a_L+1	ATGCCTGGCTCCCTGTATGCCA	XM_016321742.1	ARF16	1	1239-1260	Y	0	232.726	0	2.96203e-118	down
gma-MIR482c-p5_2ss12GA20CT	TTCCCAATTCCACCCATTCT	XM_016081383.1	SINAT5	3.5	726-746	Y	24622.2	4814.53	0	0	up
pvu-miR159a.2_2ss12GC13GA	CTTCCATATCTCAGGAGCTTC	XM_016112824.1	PDH-E1	3	814-834	Y	158.546	436.362	0	6.14697e-98	down
lja-miR396	TTCCACAGCTTTCTTGAACTG	XM_016346796.1	GRF5	3	318-339	Y	10147	2676.35	0	1.58224e-154	up
gma-MIR482c-p5_2ss12GA20CT	TTCCCAATTCCACCCATTCT	XM_016315606.1	SINAT5	3.5	726-746	Y	24717.3	4814.53	0	0	up
ahy-miR156a_L+1	TTGACAGAAGAGAGAGAGCAC	XM_016115819.1	SPL18	2	824-844	Y	2346.48	349.09	0	2.06792e-109	up
mtr-miR164a_1ss21AG	TGGAGAAGCAGGGCACGTGCG	XM_016332293.1	NAC100	1.5	602-622	Y	6976.03	1076.36	0	6e-308	up
mtr-miR164a_R+1	TGGAGAAGCAGGGCACGTGCAA	XM_016082443.1	NAC100	3.5	601-622	Y	6976.03	1076.36	0	6e-308	up
mtr-miR171d	TGATTGAGCCGTGCCAATATC	XM_016095114.1	SCL6	1	1194-1214	Y	221.965	465.453	0	4.25402e-85	down
vvi-miR396a	TTCCACAGCTTTCTTGAACTA	XM_016346796.1	GRF5	4	318-339	Y	10147	2676.35	0	1.58224e-154	up
mdm-MIR171f-p3	TGATTGAGCCGTGCCAATATC	XM_016095114.1	SCL6	1	1194-1214	Y	221.965	465.453	0	4.25402e-85	down
ptc-miR160a_L+1	ATGCCTGGCTCCCTGTATGCCA	XM_016321741.1	ARF8	1	1269-1290	Y	0	232.726	0	2.96203e-118	down
ahy-MIR3511-p5	TCGAGCCGCCAGGGCCATGAA	XM_016329294.1	DML2	0	1120-1140	Y	412.22	9309.06	0	0	down
PC-3p-8612_823	CTATTGAGCCGTGCCAATATC	XM_016095114.1	SCL6	4	1194-1214	Y	221.965	465.453	0	4.25402e-85	down
ahy-miR156b-5p_R+1	TTGACAGAAGATAGAGAGCACT	XM_016306738.1	SPL18	1	823-844	Y	2346.48	349.09	0	2.06792e-109	up
gma-miR156a_L+1	TTGACAGAAGAGAGTGAGCAC	XM_016115819.1	SPL18	3	824-844	Y	2346.48	349.09	0	2.06792e-109	up
gma-miR396a-5p_1ss21GA	TTCCACAGCTTTCTTGAACTA	XM_016347284.1	GRF1	4	351-372	Y	6468.68	1113.76	0	5.13965e-245	up
stu-miR160a-5p	TGCCTGGCTCCCTGTATGCCA	XM_016321742.1	ARF16	1	1239-1259	Y	1860.27	11917.5	0	0	down
mtr-miR396a-5p	TTCCACAGCTTTCTTGAACTT	XM_016347276.1	GRF1	4	351-372	Y	6468.68	1113.76	0	5.13965e-245	up
mtr-miR166a_1ss21CA	TCGGACCAGGCTTCATTCCCA	XM_016103805.1	ATHB-14	2	569-589	Y	12747.1	11112.7	0	0	up
vvi-miR396a	TTCCACAGCTTTCTTGAACTA	XM_016351908.1	GRF4	4	246-267	Y	1712.3	203.636	7.3419e-85	6.6973e-102	up
gma-miR396a-5p_1ss21GA	TTCCACAGCTTTCTTGAACTA	XM_016351908.1	GRF4	4	246-267	Y	1712.3	203.636	7.3419e-85	6.6973e-102	up
lja-miR396	TTCCACAGCTTTCTTGAACTG	XM_016351908.1	GRF4	3	246-267	Y	1712.3	203.636	7.3419e-85	6.6973e-102	up
mtr-miR396a-5p	TTCCACAGCTTTCTTGAACTT	XM_016351907.1	GRF4	4	426-447	Y	1712.3	203.636	7.3419e-85	6.6973e-102	up
lja-miR396	TTCCACAGCTTTCTTGAACTG	XM_016351907.1	GRF4	3	426-447	Y	1712.3	203.636	7.3419e-85	6.6973e-102	up
mtr-miR396a-5p	TTCCACAGCTTTCTTGAACTT	XM_016351908.1	GRF4	4	246-267	Y	1712.3	203.636	7.3419e-85	6.6973e-102	up
gma-miR396a-5p_1ss21GA	TTCCACAGCTTTCTTGAACTA	XM_016351907.1	GRF4	4	426-447	Y	1712.3	203.636	7.3419e-85	6.6973e-102	up
vvi-miR396a	TTCCACAGCTTTCTTGAACTA	XM_016351907.1	GRF4	4	426-447	Y	1712.3	203.636	7.3419e-85	6.6973e-102	up
ahy-miR156a_L+1	TTGACAGAAGAGAGAGAGCAC	XM_016100122.1	SPL13A	1	953-973	Y	1268.37	93.0906	1.9333e-84	4.07522e-108	up
ahy-miR156b-5p_R+1	TTGACAGAAGATAGAGAGCACT	XM_016334078.1	SPL13A	4	952-973	Y	1268.37	93.0906	1.9333e-84	4.07522e-108	up
gma-miR156a_L+1	TTGACAGAAGAGAGTGAGCAC	XM_016334080.1	SPL13A	2	953-973	Y	1268.37	93.0906	1.9333e-84	4.07522e-108	up
ahy-miR156b-5p_R+1	TTGACAGAAGATAGAGAGCACT	XM_016100122.1	SPL13A	4	952-973	Y	1268.37	93.0906	1.9333e-84	4.07522e-108	up
ahy-miR156a_L+1	TTGACAGAAGAGAGAGAGCAC	XM_016100123.1	SPL13A	1	953-973	Y	1268.37	93.0906	1.9333e-84	4.07522e-108	up
gma-miR156a_L+1	TTGACAGAAGAGAGTGAGCAC	XM_016100122.1	SPL13A	2	953-973	Y	1268.37	93.0906	1.9333e-84	4.07522e-108	up
ahy-miR156b-5p_R+1	TTGACAGAAGATAGAGAGCACT	XM_016334080.1	SPL13A	4	952-973	Y	1268.37	93.0906	1.9333e-84	4.07522e-108	up
mtr-miR156e	TTGACAGAAGATAGAGAGCAC	XM_016334080.1	SPL13A	3	953-973	Y	1268.37	93.0906	1.9333e-84	4.07522e-108	up
gma-miR156a_L+1	TTGACAGAAGAGAGTGAGCAC	XM_016334079.1	SPL13A	2	953-973	Y	1268.37	93.0906	1.9333e-84	4.07522e-108	up
mtr-miR156e	TTGACAGAAGATAGAGAGCAC	XM_016100123.1	SPL13A	3	953-973	Y	1268.37	93.0906	1.9333e-84	4.07522e-108	up
mtr-miR156e	TTGACAGAAGATAGAGAGCAC	XM_016100122.1	SPL13A	3	953-973	Y	1268.37	93.0906	1.9333e-84	4.07522e-108	up
gma-miR156a_L+1	TTGACAGAAGAGAGTGAGCAC	XM_016100123.1	SPL13A	2	953-973	Y	1268.37	93.0906	1.9333e-84	4.07522e-108	up
mtr-miR156e	TTGACAGAAGATAGAGAGCAC	XM_016334078.1	SPL13A	3	953-973	Y	1268.37	93.0906	1.9333e-84	4.07522e-108	up
ahy-miR156b-5p_R+1	TTGACAGAAGATAGAGAGCACT	XM_016100123.1	SPL13A	4	952-973	Y	1268.37	93.0906	1.9333e-84	4.07522e-108	up
ahy-miR156a_L+1	TTGACAGAAGAGAGAGAGCAC	XM_016334079.1	SPL13A	1	953-973	Y	1268.37	93.0906	1.9333e-84	4.07522e-108	up
mtr-miR156e	TTGACAGAAGATAGAGAGCAC	XM_016334079.1	SPL13A	3	953-973	Y	1268.37	93.0906	1.9333e-84	4.07522e-108	up
gma-miR156a_L+1	TTGACAGAAGAGAGTGAGCAC	XM_016334078.1	SPL13A	2	953-973	Y	1268.37	93.0906	1.9333e-84	4.07522e-108	up
ahy-miR156b-5p_R+1	TTGACAGAAGATAGAGAGCACT	XM_016334079.1	SPL13A	4	952-973	Y	1268.37	93.0906	1.9333e-84	4.07522e-108	up
ahy-miR156a_L+1	TTGACAGAAGAGAGAGAGCAC	XM_016334080.1	SPL13A	1	953-973	Y	1268.37	93.0906	1.9333e-84	4.07522e-108	up
ahy-miR156a_L+1	TTGACAGAAGAGAGAGAGCAC	XM_016334078.1	SPL13A	1	953-973	Y	1268.37	93.0906	1.9333e-84	4.07522e-108	up
lja-miR171c_1ss5CT	TGAGTCGAATCAATATCACTC	XM_016308136.1	NSP2	2	371-391	Y	824.44	0	1.0343e-83	8.71264e-135	up
mtr-miR171g	CGAGCCGAATCAATATCACTC	XM_016308136.1	NSP2	2	371-391	Y	824.44	0	1.0343e-83	8.71264e-135	up
mtr-miR166a_L+1R-1_1	CTCGGACCAGGCTTCATTCCC	XM_016103805.1	ATHB-14	3.5	570-590	Y	507.348	669.088	8.6691e-80	6.13721e-73	down
mtr-miR166a_L+1R-1_2	GTCGGACCAGGCTTCATTCCC	XM_016103805.1	ATHB-14	3.5	570-590	Y	507.348	669.088	8.6691e-80	6.13721e-73	down
ahy-miR156a_L+1	TTGACAGAAGAGAGAGAGCAC	XM_016337583.1	SPL12	0	1016-1036	Y	761.021	0	2.0411e-77	1.27976e-124	up
ahy-miR156a_L+1	TTGACAGAAGAGAGAGAGCAC	XM_016102522.1	SPL12	0	1034-1054	Y	761.021	0	2.0411e-77	1.27976e-124	up
mtr-miR156e_R+2	TTGACAGAAGATAGAGAGCACTT	XM_016337583.1	SPL12	2.5	1014-1036	Y	761.021	0	2.0411e-77	1.27976e-124	up
gma-miR156a_L+1	TTGACAGAAGAGAGTGAGCAC	XM_016102522.1	SPL12	1	1034-1054	Y	761.021	0	2.0411e-77	1.27976e-124	up
mtr-miR156e	TTGACAGAAGATAGAGAGCAC	XM_016102524.1	SPL12	2	1019-1039	Y	761.021	0	2.0411e-77	1.27976e-124	up
ahy-miR156b-5p_R+2	TTGACAGAAGATAGAGAGCACCA	XM_016102522.1	SPL12	4	1032-1054	Y	761.021	0	2.0411e-77	1.27976e-124	up
gma-miR156a_L+1	TTGACAGAAGAGAGTGAGCAC	XM_016102523.1	SPL12	1	1031-1051	Y	761.021	0	2.0411e-77	1.27976e-124	up
mtr-miR156e	TTGACAGAAGATAGAGAGCAC	XM_016337583.1	SPL12	2	1016-1036	Y	761.021	0	2.0411e-77	1.27976e-124	up
ahy-miR156b-5p_R+1	TTGACAGAAGATAGAGAGCACT	XM_016102523.1	SPL12	2	1030-1051	Y	761.021	0	2.0411e-77	1.27976e-124	up
mtr-miR156e_R+2	TTGACAGAAGATAGAGAGCACTT	XM_016102523.1	SPL12	2.5	1029-1051	Y	761.021	0	2.0411e-77	1.27976e-124	up
mtr-miR156e	TTGACAGAAGATAGAGAGCAC	XM_016102523.1	SPL12	2	1031-1051	Y	761.021	0	2.0411e-77	1.27976e-124	up
ahy-miR156a_L+1	TTGACAGAAGAGAGAGAGCAC	XM_016102524.1	SPL12	0	1019-1039	Y	761.021	0	2.0411e-77	1.27976e-124	up
gma-miR156a_L+1	TTGACAGAAGAGAGTGAGCAC	XM_016337583.1	SPL12	1	1016-1036	Y	761.021	0	2.0411e-77	1.27976e-124	up
mtr-miR156e	TTGACAGAAGATAGAGAGCAC	XM_016102522.1	SPL12	2	1034-1054	Y	761.021	0	2.0411e-77	1.27976e-124	up
gma-miR156a_L+1	TTGACAGAAGAGAGTGAGCAC	XM_016102524.1	SPL12	1	1019-1039	Y	761.021	0	2.0411e-77	1.27976e-124	up
mtr-miR156e_R+2	TTGACAGAAGATAGAGAGCACTT	XM_016102522.1	SPL12	2.5	1032-1054	Y	761.021	0	2.0411e-77	1.27976e-124	up
ahy-miR156a_L+1	TTGACAGAAGAGAGAGAGCAC	XM_016102523.1	SPL12	0	1031-1051	Y	761.021	0	2.0411e-77	1.27976e-124	up
ahy-miR156b-5p_R+2	TTGACAGAAGATAGAGAGCACCA	XM_016337583.1	SPL12	4	1014-1036	Y	761.021	0	2.0411e-77	1.27976e-124	up
ahy-miR156b-5p_R+1	TTGACAGAAGATAGAGAGCACT	XM_016102522.1	SPL12	2	1033-1054	Y	761.021	0	2.0411e-77	1.27976e-124	up
mtr-miR156e_R+2	TTGACAGAAGATAGAGAGCACTT	XM_016102524.1	SPL12	2.5	1017-1039	Y	761.021	0	2.0411e-77	1.27976e-124	up
ahy-miR156b-5p_R+1	TTGACAGAAGATAGAGAGCACT	XM_016102524.1	SPL12	2	1018-1039	Y	761.021	0	2.0411e-77	1.27976e-124	up
ahy-miR156b-5p_R+2	TTGACAGAAGATAGAGAGCACCA	XM_016102523.1	SPL12	4	1029-1051	Y	761.021	0	2.0411e-77	1.27976e-124	up
ahy-miR156b-5p_R+1	TTGACAGAAGATAGAGAGCACT	XM_016337583.1	SPL12	2	1015-1036	Y	761.021	0	2.0411e-77	1.27976e-124	up
ahy-miR156b-5p_R+2	TTGACAGAAGATAGAGAGCACCA	XM_016102524.1	SPL12	4	1017-1039	Y	761.021	0	2.0411e-77	1.27976e-124	up
lja-miR171d-5p	TTGAGCCGCGCCAATATCACT	XM_016328631.1	SCL6	1	1194-1214	Y	2917.25	591.513	4.254e-76	1.11582e-84	up
gma-miR171n	TTGAGCCGCGTCAATATCTTA	XM_016328631.1	SCL6	3	1194-1214	Y	2917.25	591.513	4.254e-76	1.11582e-84	up
gma-miR171k-3p	TTGAGCCGCGCCAATATCACT	XM_016328631.1	SCL6	1	1194-1214	Y	2917.25	591.513	4.254e-76	1.11582e-84	up
gma-miR171n_1ss20TC	TTGAGCCGCGTCAATATCTCA	XM_016095114.1	SCL6	2.5	1191-1211	Y	2917.25	591.513	4.254e-76	1.11582e-84	up
gma-miR171k-3p	TTGAGCCGCGCCAATATCACT	XM_016095114.1	SCL6	1	1191-1211	Y	2917.25	591.513	4.254e-76	1.11582e-84	up
lja-miR171d-5p	TTGAGCCGCGCCAATATCACT	XM_016095114.1	SCL6	1	1191-1211	Y	2917.25	591.513	4.254e-76	1.11582e-84	up
gma-miR171n	TTGAGCCGCGTCAATATCTTA	XM_016095114.1	SCL6	3	1191-1211	Y	2917.25	591.513	4.254e-76	1.11582e-84	up
gma-miR171n_1ss20TC	TTGAGCCGCGTCAATATCTCA	XM_016328631.1	SCL6	2.5	1194-1214	Y	2917.25	591.513	4.254e-76	1.11582e-84	up
PC-3p-231_14884	TTTCATTCCATACATCATCTAT	XM_016107693.1	RGA3	3.5	760-781	Y	2473.32	465.453	4.0657e-73	2.03396e-82	up
mtr-MIR5206a-p5_2ss20GT21GC	AACCCTCAAAGGCTTCCATTC	XM_016335051.1	CAB3	4	497-517	Y	0	145.454	2.1702e-71	7.26763e-74	down
mtr-MIR5206a-p5_2ss20GT21GC	AACCCTCAAAGGCTTCCATTC	XM_016102003.1	CAB3	4	497-517	Y	0	145.454	2.1702e-71	7.26763e-74	down
mtr-miR166a_L+1R-1_2	GTCGGACCAGGCTTCATTCCC	XM_016342238.1	ATHB-14	3.5	570-590	Y	570.766	669.088	2.2925e-66	5.15246e-61	down
mtr-miR166a_L+1R-1_1	CTCGGACCAGGCTTCATTCCC	XM_016342238.1	ATHB-14	3.5	570-590	Y	570.766	669.088	2.2925e-66	5.15246e-61	down
PC-3p-8612_823	CTATTGAGCCGTGCCAATATC	XM_016328632.1	SCL6	4	1188-1208	Y	126.837	290.908	4.8307e-64	5.21642e-58	down
PC-3p-8612_823	CTATTGAGCCGTGCCAATATC	XM_016095115.1	SCL6	4	1182-1202	Y	126.837	290.908	4.8307e-64	5.21642e-58	down
mdm-MIR171f-p3	TGATTGAGCCGTGCCAATATC	XM_016328632.1	SCL6	1	1188-1208	Y	126.837	290.908	4.8307e-64	5.21642e-58	down
mtr-miR171d	TGATTGAGCCGTGCCAATATC	XM_016095115.1	SCL6	1	1182-1202	Y	126.837	290.908	4.8307e-64	5.21642e-58	down
gma-MIR171c-p3	TGATTGAGCCGTGCCAATATC	XM_016095115.1	SCL6	1	1182-1202	Y	126.837	290.908	4.8307e-64	5.21642e-58	down
mtr-miR171d	TGATTGAGCCGTGCCAATATC	XM_016328632.1	SCL6	1	1188-1208	Y	126.837	290.908	4.8307e-64	5.21642e-58	down
mdm-MIR171f-p3	TGATTGAGCCGTGCCAATATC	XM_016095115.1	SCL6	1	1182-1202	Y	126.837	290.908	4.8307e-64	5.21642e-58	down
gma-MIR171c-p3	TGATTGAGCCGTGCCAATATC	XM_016328632.1	SCL6	1	1188-1208	Y	126.837	290.908	4.8307e-64	5.21642e-58	down
mtr-miR159b_R-1_1ss7GT	ATTGGATTGAAGGGAGCTCC	XM_016339386.1	GAM1	2	846-865	Y	31.7092	174.545	2.9262e-61	1.38473e-56	down
mtr-miR159b_R-1_1ss7GT	ATTGGATTGAAGGGAGCTCC	XM_016102802.1	GAM1	2	831-850	Y	31.7092	174.545	2.9262e-61	1.38473e-56	down
mtr-miR159b	ATTGGAGTGAAGGGAGCTCCA	XM_016339386.1	GAM1	0	845-865	Y	31.7092	174.545	2.9262e-61	1.38473e-56	down
mtr-miR159b	ATTGGAGTGAAGGGAGCTCCA	XM_016102802.1	GAM1	0	830-850	Y	31.7092	174.545	2.9262e-61	1.38473e-56	down
mtr-miR172b	AGAATCTTGATGATGCTGCAT	XM_016108419.1	AP2	3	1421-1441	Y	570.766	0	1.6019e-58	9.14699e-94	up
mtr-miR172d-3p_R+2_1	AGAATCTTGATGATGCTGCAGA	XM_016108419.1	AP2	3	1420-1441	Y	570.766	0	1.6019e-58	9.14699e-94	up
mtr-miR172d-3p_R+2_2	AGAATCTTGATGATGCTGCAGT	XM_016108419.1	AP2	2.5	1420-1441	Y	570.766	0	1.6019e-58	9.14699e-94	up
mtr-miR172d-3p_R+1	AGAATCTTGATGATGCTGCAG	XM_016108419.1	AP2	2	1421-1441	Y	570.766	0	1.6019e-58	9.14699e-94	up
gma-miR171k-3p	TTGAGCCGCGCCAATATCACT	XM_016308136.1	NSP2	3	372-392	Y	0	116.363	1.7677e-57	3.08667e-59	down
PC-3p-55057_146	CTTTCTTCTTCCTCTCTTTGC	XM_016089272.1	PSRP1	3.5	619-638	Y	0	116.363	1.7677e-57	3.08667e-59	down
PC-3p-55057_146	CTTTCTTCTTCCTCTCTTTGC	XM_016325857.1	PSRP1	3	619-638	Y	0	116.363	1.7677e-57	3.08667e-59	down
lja-miR171d-5p	TTGAGCCGCGCCAATATCACT	XM_016308136.1	NSP2	3	372-392	Y	0	116.363	1.7677e-57	3.08667e-59	down
gma-miR319a_R+1	TTGGACTGAAGGGAGCTCCCT	XM_016333108.1	TCP4	3	1144-1163	Y	63.4184	203.636	1.6515e-56	1.01774e-51	down
ptc-miR319a_R+1	TTGGACTGAAGGGAGCTCCCT	XM_016333108.1	TCP4	3	1144-1163	Y	63.4184	203.636	1.6515e-56	1.01774e-51	down
mtr-miR319a-3p_R+1_2	TTGGACTGAAGGGAGCTCCCT	XM_016333108.1	TCP4	3	1144-1163	Y	63.4184	203.636	1.6515e-56	1.01774e-51	down
gma-miR319d_L+1R-2	TTGGACTGAAGGGGAGCTCCT	XM_016333106.1	TCP4	3	1144-1163	Y	63.4184	203.636	1.6515e-56	1.01774e-51	down
gma-miR319a_R+1	TTGGACTGAAGGGAGCTCCCT	XM_016333106.1	TCP4	3	1144-1163	Y	63.4184	203.636	1.6515e-56	1.01774e-51	down
gma-miR319f_R+1	TTGGACTGAAGGGGCCTCTTC	XM_016333106.1	TCP4	2.5	1143-1163	Y	63.4184	203.636	1.6515e-56	1.01774e-51	down
gma-miR319d_L+1R-2	TTGGACTGAAGGGGAGCTCCT	XM_016333108.1	TCP4	3	1144-1163	Y	63.4184	203.636	1.6515e-56	1.01774e-51	down
ptc-miR319a_R+1	TTGGACTGAAGGGAGCTCCCT	XM_016333106.1	TCP4	3	1144-1163	Y	63.4184	203.636	1.6515e-56	1.01774e-51	down
mtr-miR319a-3p_R+1_2	TTGGACTGAAGGGAGCTCCCT	XM_016333106.1	TCP4	3	1144-1163	Y	63.4184	203.636	1.6515e-56	1.01774e-51	down
gma-miR319f_R+1	TTGGACTGAAGGGGCCTCTTC	XM_016333108.1	TCP4	2.5	1143-1163	Y	63.4184	203.636	1.6515e-56	1.01774e-51	down
lja-miR396	TTCCACAGCTTTCTTGAACTG	XM_016114925.1	GRF3	3	558-579	Y	5453.99	1599.99	4.5666e-55	3.06027e-58	up
gma-miR396a-5p_1ss21GA	TTCCACAGCTTTCTTGAACTA	XM_016352635.1	GRF3	4	561-582	Y	5453.99	1599.99	4.5666e-55	3.06027e-58	up
vvi-miR396a	TTCCACAGCTTTCTTGAACTA	XM_016114925.1	GRF3	4	558-579	Y	5453.99	1599.99	4.5666e-55	3.06027e-58	up
mtr-miR396a-5p	TTCCACAGCTTTCTTGAACTT	XM_016114925.1	GRF3	4	558-579	Y	5453.99	1599.99	4.5666e-55	3.06027e-58	up
gma-miR396a-5p_1ss21GA	TTCCACAGCTTTCTTGAACTA	XM_016114925.1	GRF3	4	558-579	Y	5453.99	1599.99	4.5666e-55	3.06027e-58	up
vvi-miR396a	TTCCACAGCTTTCTTGAACTA	XM_016352635.1	GRF3	4	561-582	Y	5453.99	1599.99	4.5666e-55	3.06027e-58	up
mtr-miR396a-5p	TTCCACAGCTTTCTTGAACTT	XM_016352635.1	GRF3	4	561-582	Y	5453.99	1599.99	4.5666e-55	3.06027e-58	up
lja-miR396	TTCCACAGCTTTCTTGAACTG	XM_016352635.1	GRF3	3	561-582	Y	5453.99	1599.99	4.5666e-55	3.06027e-58	up
ahy-miR398_R+1	TGTGTTCTCAGGTCACCCCTT	XM_016310712.1	PBS1	4	316-336	Y	0	96.9693	3.3762e-48	1.18395e-49	down
mtr-miR398b	TGTGTTCTCAGGTCGCCCCTG	XM_016087347.1	PBS1	4	316-336	Y	0	96.9693	3.3762e-48	1.18395e-49	down
ahy-miR398_R+1	TGTGTTCTCAGGTCACCCCTT	XM_016087346.1	PBS1	4	316-336	Y	0	96.9693	3.3762e-48	1.18395e-49	down
mtr-miR398b	TGTGTTCTCAGGTCGCCCCTG	XM_016310712.1	PBS1	4	316-336	Y	0	96.9693	3.3762e-48	1.18395e-49	down
mtr-miR398b	TGTGTTCTCAGGTCGCCCCTG	XM_016087346.1	PBS1	4	316-336	Y	0	96.9693	3.3762e-48	1.18395e-49	down
ahy-miR398_R+1	TGTGTTCTCAGGTCACCCCTT	XM_016087347.1	PBS1	4	316-336	Y	0	96.9693	3.3762e-48	1.18395e-49	down
mdm-miR156a_1ss11GA	TGACAGAAGAAAGTGAGCAC	XM_016113869.1	SPL9	3	635-654	Y	31.7092	145.454	3.7544e-48	8.08235e-44	down
mdm-miR156ad_R-1	TGACAGAAGAAAGTGAGCA	XM_016351960.1	SPL9	3	753-771	Y	31.7092	145.454	3.7544e-48	8.08235e-44	down
mdm-miR156ad	TGACAGAAGAAAGTGAGCAC	XM_016351960.1	SPL9	3	752-771	Y	31.7092	145.454	3.7544e-48	8.08235e-44	down
ppe-miR156a_R+1_1ss5AG	TGACGGAAGAAAGAGAGCACA	XM_016113869.1	SPL9	3	634-654	Y	31.7092	145.454	3.7544e-48	8.08235e-44	down
mdm-miR156ad_R+1	TGACAGAAGAAAGTGAGCACA	XM_016113869.1	SPL9	3	634-654	Y	31.7092	145.454	3.7544e-48	8.08235e-44	down
mdm-miR156ad_R+1	TGACAGAAGAAAGTGAGCACA	XM_016351960.1	SPL9	3	751-771	Y	31.7092	145.454	3.7544e-48	8.08235e-44	down
ptc-miR156a	TGACAGAAGAGAGTGAGCAC	XM_016351960.1	SPL9	1	752-771	Y	31.7092	145.454	3.7544e-48	8.08235e-44	down
mdm-miR156a_1ss11GA	TGACAGAAGAAAGTGAGCAC	XM_016351960.1	SPL9	3	752-771	Y	31.7092	145.454	3.7544e-48	8.08235e-44	down
ptc-miR156a	TGACAGAAGAGAGTGAGCAC	XM_016113869.1	SPL9	1	635-654	Y	31.7092	145.454	3.7544e-48	8.08235e-44	down
mdm-miR156ad	TGACAGAAGAAAGTGAGCAC	XM_016113869.1	SPL9	3	635-654	Y	31.7092	145.454	3.7544e-48	8.08235e-44	down
mtr-miR156b-5p	TGACAGAAGAGAGTGAGCAC	XM_016351960.1	SPL9	1	752-771	Y	31.7092	145.454	3.7544e-48	8.08235e-44	down
ppe-miR156a_R+1_1ss5AG	TGACGGAAGAAAGAGAGCACA	XM_016351960.1	SPL9	3	751-771	Y	31.7092	145.454	3.7544e-48	8.08235e-44	down
mtr-miR156b-5p_R-1_1ss11GA	TGACAGAAGAAAGTGAGCA	XM_016351960.1	SPL9	3	753-771	Y	31.7092	145.454	3.7544e-48	8.08235e-44	down
mtr-miR156b-5p_R-1_1ss11GA	TGACAGAAGAAAGTGAGCA	XM_016113869.1	SPL9	3	636-654	Y	31.7092	145.454	3.7544e-48	8.08235e-44	down
mdm-miR156ad_R-1	TGACAGAAGAAAGTGAGCA	XM_016113869.1	SPL9	3	636-654	Y	31.7092	145.454	3.7544e-48	8.08235e-44	down
mtr-miR156b-5p	TGACAGAAGAGAGTGAGCAC	XM_016113869.1	SPL9	1	635-654	Y	31.7092	145.454	3.7544e-48	8.08235e-44	down
gma-miR156a	TGACAGAAGAGAGTGAGCAC	XM_016113869.1	SPL9	1	635-654	Y	31.7092	145.454	3.7544e-48	8.08235e-44	down
gma-miR156a	TGACAGAAGAGAGTGAGCAC	XM_016351960.1	SPL9	1	752-771	Y	31.7092	145.454	3.7544e-48	8.08235e-44	down
mtr-miR319a-3p_R+1_1	TTGGACTGAAGGGAGCTCCCA	XM_016316222.1	GAM1	4	934-954	Y	42.279	155.151	1.5024e-46	1.57646e-42	down
mtr-miR319a-3p_R+1_1	TTGGACTGAAGGGAGCTCCCA	XM_016081515.1	GAM1	4	934-954	Y	42.279	155.151	1.5024e-46	1.57646e-42	down
mtr-miR319a-3p_R+1_1	TTGGACTGAAGGGAGCTCCCA	XM_016316220.1	GAM1	4	934-954	Y	42.279	155.151	1.5024e-46	1.57646e-42	down
PC-3p-78878_99	TGAGAGTGTGTCGTTACTATCT	XM_016326107.1	-	4	446-466	Y	0	87.2724	1.4857e-43	1.31038e-44	down
mtr-miR156b-5p	TGACAGAAGAGAGTGAGCAC	XM_016347432.1	SPL6	1	986-1005	Y	0	87.2724	1.4857e-43	1.31038e-44	down
mdm-miR156ad_R-1	TGACAGAAGAAAGTGAGCA	XM_016347433.1	SPL6	3	987-1005	Y	0	87.2724	1.4857e-43	1.31038e-44	down
ppe-miR156a_R+1_1ss5AG	TGACGGAAGAAAGAGAGCACA	XM_016347432.1	SPL6	4	985-1005	Y	0	87.2724	1.4857e-43	1.31038e-44	down
ptc-miR156a	TGACAGAAGAGAGTGAGCAC	XM_016347433.1	SPL6	1	986-1005	Y	0	87.2724	1.4857e-43	1.31038e-44	down
gma-miR396a-5p_1ss21GA	TTCCACAGCTTTCTTGAACTA	XM_016322049.1	GRF5	4	363-384	Y	0	87.2724	1.4857e-43	1.31038e-44	down
PC-3p-92004_83	TGGAAGTATTTGAGGGTCC	XM_016094413.1	-	3	1231-1249	Y	0	87.2724	1.4857e-43	1.31038e-44	down
gma-miR396a-5p_1ss21GA	TTCCACAGCTTTCTTGAACTA	XM_016083770.1	GRF5	4	363-384	Y	0	87.2724	1.4857e-43	1.31038e-44	down
mtr-miR156b-5p_R-1_1ss11GA	TGACAGAAGAAAGTGAGCA	XM_016347433.1	SPL6	3	987-1005	Y	0	87.2724	1.4857e-43	1.31038e-44	down
mdm-miR156ad_R-1	TGACAGAAGAAAGTGAGCA	XM_016347432.1	SPL6	3	987-1005	Y	0	87.2724	1.4857e-43	1.31038e-44	down
gma-miR156a	TGACAGAAGAGAGTGAGCAC	XM_016347432.1	SPL6	1	986-1005	Y	0	87.2724	1.4857e-43	1.31038e-44	down
lja-miR396	TTCCACAGCTTTCTTGAACTG	XM_016083770.1	GRF5	3	363-384	Y	0	87.2724	1.4857e-43	1.31038e-44	down
ppe-miR156a_R+1_1ss5AG	TGACGGAAGAAAGAGAGCACA	XM_016347433.1	SPL6	4	985-1005	Y	0	87.2724	1.4857e-43	1.31038e-44	down
mdm-miR156ad_R+1	TGACAGAAGAAAGTGAGCACA	XM_016347433.1	SPL6	4	985-1005	Y	0	87.2724	1.4857e-43	1.31038e-44	down
mtr-miR156b-5p	TGACAGAAGAGAGTGAGCAC	XM_016347433.1	SPL6	1	986-1005	Y	0	87.2724	1.4857e-43	1.31038e-44	down
lja-miR396	TTCCACAGCTTTCTTGAACTG	XM_016322049.1	GRF5	3	363-384	Y	0	87.2724	1.4857e-43	1.31038e-44	down
PC-3p-92004_83	TGGAAGTATTTGAGGGTCC	XM_016328169.1	-	3	1231-1249	Y	0	87.2724	1.4857e-43	1.31038e-44	down
mdm-miR156ad	TGACAGAAGAAAGTGAGCAC	XM_016347433.1	SPL6	3	986-1005	Y	0	87.2724	1.4857e-43	1.31038e-44	down
vvi-miR396a	TTCCACAGCTTTCTTGAACTA	XM_016322049.1	GRF5	4	363-384	Y	0	87.2724	1.4857e-43	1.31038e-44	down
mdm-miR156ad_R+1	TGACAGAAGAAAGTGAGCACA	XM_016347432.1	SPL6	4	985-1005	Y	0	87.2724	1.4857e-43	1.31038e-44	down
mtr-miR396a-5p	TTCCACAGCTTTCTTGAACTT	XM_016083770.1	GRF5	4	363-384	Y	0	87.2724	1.4857e-43	1.31038e-44	down
mtr-miR156b-5p_R-1_1ss11GA	TGACAGAAGAAAGTGAGCA	XM_016347432.1	SPL6	3	987-1005	Y	0	87.2724	1.4857e-43	1.31038e-44	down
ptc-miR156a	TGACAGAAGAGAGTGAGCAC	XM_016347432.1	SPL6	1	986-1005	Y	0	87.2724	1.4857e-43	1.31038e-44	down
mdm-miR156a_1ss11GA	TGACAGAAGAAAGTGAGCAC	XM_016347433.1	SPL6	3	986-1005	Y	0	87.2724	1.4857e-43	1.31038e-44	down
vvi-miR396a	TTCCACAGCTTTCTTGAACTA	XM_016083770.1	GRF5	4	363-384	Y	0	87.2724	1.4857e-43	1.31038e-44	down
mdm-miR156a_1ss11GA	TGACAGAAGAAAGTGAGCAC	XM_016347432.1	SPL6	3	986-1005	Y	0	87.2724	1.4857e-43	1.31038e-44	down
gma-miR156a	TGACAGAAGAGAGTGAGCAC	XM_016347433.1	SPL6	1	986-1005	Y	0	87.2724	1.4857e-43	1.31038e-44	down
mdm-miR156ad	TGACAGAAGAAAGTGAGCAC	XM_016347432.1	SPL6	3	986-1005	Y	0	87.2724	1.4857e-43	1.31038e-44	down
mtr-miR396a-5p	TTCCACAGCTTTCTTGAACTT	XM_016322049.1	GRF5	4	363-384	Y	0	87.2724	1.4857e-43	1.31038e-44	down
gma-miR396a-5p_1ss21GA	TTCCACAGCTTTCTTGAACTA	XM_016095230.1	GRF12	4	585-606	Y	824.44	101.818	1.5006e-40	4.77013e-48	up
mtr-miR396a-5p	TTCCACAGCTTTCTTGAACTT	XM_016330659.1	GRF12	4	609-630	Y	824.44	101.818	1.5006e-40	4.77013e-48	up
vvi-miR396a	TTCCACAGCTTTCTTGAACTA	XM_016328746.1	GRF12	4	576-597	Y	824.44	101.818	1.5006e-40	4.77013e-48	up
vvi-miR396a	TTCCACAGCTTTCTTGAACTA	XM_016330659.1	GRF12	4	609-630	Y	824.44	101.818	1.5006e-40	4.77013e-48	up
gma-miR396a-5p_1ss21GA	TTCCACAGCTTTCTTGAACTA	XM_016330659.1	GRF12	4	609-630	Y	824.44	101.818	1.5006e-40	4.77013e-48	up
gma-miR396a-5p_1ss21GA	TTCCACAGCTTTCTTGAACTA	XM_016328745.1	GRF12	4	612-633	Y	824.44	101.818	1.5006e-40	4.77013e-48	up
lja-miR396	TTCCACAGCTTTCTTGAACTG	XM_016328745.1	GRF12	3	612-633	Y	824.44	101.818	1.5006e-40	4.77013e-48	up
vvi-miR396a	TTCCACAGCTTTCTTGAACTA	XM_016095230.1	GRF12	4	585-606	Y	824.44	101.818	1.5006e-40	4.77013e-48	up
mtr-miR396a-5p	TTCCACAGCTTTCTTGAACTT	XM_016328746.1	GRF12	4	576-597	Y	824.44	101.818	1.5006e-40	4.77013e-48	up
gma-miR396a-5p_1ss21GA	TTCCACAGCTTTCTTGAACTA	XM_016328746.1	GRF12	4	576-597	Y	824.44	101.818	1.5006e-40	4.77013e-48	up
lja-miR396	TTCCACAGCTTTCTTGAACTG	XM_016095230.1	GRF12	3	585-606	Y	824.44	101.818	1.5006e-40	4.77013e-48	up
vvi-miR396a	TTCCACAGCTTTCTTGAACTA	XM_016328745.1	GRF12	4	612-633	Y	824.44	101.818	1.5006e-40	4.77013e-48	up
lja-miR396	TTCCACAGCTTTCTTGAACTG	XM_016330659.1	GRF12	3	609-630	Y	824.44	101.818	1.5006e-40	4.77013e-48	up
mtr-miR396a-5p	TTCCACAGCTTTCTTGAACTT	XM_016328745.1	GRF12	4	612-633	Y	824.44	101.818	1.5006e-40	4.77013e-48	up
lja-miR396	TTCCACAGCTTTCTTGAACTG	XM_016328746.1	GRF12	3	576-597	Y	824.44	101.818	1.5006e-40	4.77013e-48	up
mtr-miR396a-5p	TTCCACAGCTTTCTTGAACTT	XM_016095230.1	GRF12	4	585-606	Y	824.44	101.818	1.5006e-40	4.77013e-48	up
gma-miR171n_1ss20TC	TTGAGCCGCGTCAATATCTCA	XM_016095115.1	SCL6	2.5	1179-1199	Y	1902.55	436.362	9.4544e-40	1.45955e-43	up
lja-miR171d-5p	TTGAGCCGCGCCAATATCACT	XM_016095115.1	SCL6	1	1179-1199	Y	1902.55	436.362	9.4544e-40	1.45955e-43	up
gma-miR171n	TTGAGCCGCGTCAATATCTTA	XM_016095115.1	SCL6	3	1179-1199	Y	1902.55	436.362	9.4544e-40	1.45955e-43	up
gma-miR171k-3p	TTGAGCCGCGCCAATATCACT	XM_016095115.1	SCL6	1	1179-1199	Y	1902.55	436.362	9.4544e-40	1.45955e-43	up
mtr-miR2673a_L+2_1ss23AT	TTCCTCTTCCTCTTCCTCTTCCTC	XM_016310483.1	NERD	3	520-543	Y	380.511	0	1.3271e-39	1.05737e-62	up
mtr-miR166b_2ss20TC21AT	TCGGACCAGGCTTCATTCCCT	XM_016080271.1	REV	3	569-589	Y	11182.8	6259.37	4.5889e-39	3.84519e-38	up
mtr-miR166a	TCGGACCAGGCTTCATTCCCC	XM_016080272.1	REV	3	275-295	Y	11182.8	6259.37	4.5889e-39	3.84519e-38	up
mtr-miR166b_2ss20TC21AT	TCGGACCAGGCTTCATTCCCT	XM_016314999.1	REV	3	569-589	Y	11182.8	6259.37	4.5889e-39	3.84519e-38	up
mtr-miR166b_2ss20TC21AT	TCGGACCAGGCTTCATTCCCT	XM_016080272.1	REV	3	275-295	Y	11182.8	6259.37	4.5889e-39	3.84519e-38	up
mtr-miR166a_1ss20CT	TCGGACCAGGCTTCATTCCTC	XM_016080271.1	REV	3	569-589	Y	11182.8	6259.37	4.5889e-39	3.84519e-38	up
mtr-miR166b_2ss20TC21AG	TCGGACCAGGCTTCATTCCCG	XM_016315000.1	REV	2	275-295	Y	11182.8	6259.37	4.5889e-39	3.84519e-38	up
mtr-miR166b_2ss20TC21AT	TCGGACCAGGCTTCATTCCCT	XM_016315000.1	REV	3	275-295	Y	11182.8	6259.37	4.5889e-39	3.84519e-38	up
mtr-miR166a	TCGGACCAGGCTTCATTCCCC	XM_016315000.1	REV	3	275-295	Y	11182.8	6259.37	4.5889e-39	3.84519e-38	up
mtr-miR166a	TCGGACCAGGCTTCATTCCCC	XM_016080271.1	REV	3	569-589	Y	11182.8	6259.37	4.5889e-39	3.84519e-38	up
mtr-miR166a_1ss21CA	TCGGACCAGGCTTCATTCCCA	XM_016080272.1	REV	3	275-295	Y	11182.8	6259.37	4.5889e-39	3.84519e-38	up
mtr-miR166b_2ss20TC21AG	TCGGACCAGGCTTCATTCCCG	XM_016080272.1	REV	2	275-295	Y	11182.8	6259.37	4.5889e-39	3.84519e-38	up
mtr-miR166a_1ss20CT	TCGGACCAGGCTTCATTCCTC	XM_016080272.1	REV	3	275-295	Y	11182.8	6259.37	4.5889e-39	3.84519e-38	up
mtr-miR166a_1ss20CT	TCGGACCAGGCTTCATTCCTC	XM_016315000.1	REV	3	275-295	Y	11182.8	6259.37	4.5889e-39	3.84519e-38	up
mtr-miR166a_1ss21CA	TCGGACCAGGCTTCATTCCCA	XM_016314999.1	REV	3	569-589	Y	11182.8	6259.37	4.5889e-39	3.84519e-38	up
mtr-miR166b_2ss20TC21AG	TCGGACCAGGCTTCATTCCCG	XM_016314999.1	REV	2	569-589	Y	11182.8	6259.37	4.5889e-39	3.84519e-38	up
mtr-miR166a_1ss21CA	TCGGACCAGGCTTCATTCCCA	XM_016315000.1	REV	3	275-295	Y	11182.8	6259.37	4.5889e-39	3.84519e-38	up
mtr-miR166a	TCGGACCAGGCTTCATTCCCC	XM_016314999.1	REV	3	569-589	Y	11182.8	6259.37	4.5889e-39	3.84519e-38	up
mtr-miR166b_2ss20TC21AG	TCGGACCAGGCTTCATTCCCG	XM_016080271.1	REV	2	569-589	Y	11182.8	6259.37	4.5889e-39	3.84519e-38	up
mtr-miR166a_1ss21CA	TCGGACCAGGCTTCATTCCCA	XM_016080271.1	REV	3	569-589	Y	11182.8	6259.37	4.5889e-39	3.84519e-38	up
mtr-miR166a_1ss20CT	TCGGACCAGGCTTCATTCCTC	XM_016314999.1	REV	3	569-589	Y	11182.8	6259.37	4.5889e-39	3.84519e-38	up
mtr-miR166a	TCGGACCAGGCTTCATTCCCC	XM_016331944.1	REV	3	560-580	Y	11531.6	6419.37	4.4698e-38	3.36789e-37	up
mtr-miR166b_2ss20TC21AT	TCGGACCAGGCTTCATTCCCT	XM_016331944.1	REV	3	560-580	Y	11531.6	6419.37	4.4698e-38	3.36789e-37	up
mtr-miR166a_1ss21CA	TCGGACCAGGCTTCATTCCCA	XM_016331944.1	REV	3	560-580	Y	11531.6	6419.37	4.4698e-38	3.36789e-37	up
mtr-miR166a	TCGGACCAGGCTTCATTCCCC	XM_016096913.1	REV	3	560-580	Y	11531.6	6419.37	4.4698e-38	3.36789e-37	up
mtr-miR166a_1ss20CT	TCGGACCAGGCTTCATTCCTC	XM_016331944.1	REV	3	560-580	Y	11531.6	6419.37	4.4698e-38	3.36789e-37	up
mtr-miR166b_2ss20TC21AT	TCGGACCAGGCTTCATTCCCT	XM_016096913.1	REV	3	560-580	Y	11531.6	6419.37	4.4698e-38	3.36789e-37	up
mtr-miR166a_1ss20CT	TCGGACCAGGCTTCATTCCTC	XM_016096913.1	REV	3	560-580	Y	11531.6	6419.37	4.4698e-38	3.36789e-37	up
mtr-miR166a_1ss21CA	TCGGACCAGGCTTCATTCCCA	XM_016096913.1	REV	3	560-580	Y	11531.6	6419.37	4.4698e-38	3.36789e-37	up
mtr-miR166b_2ss20TC21AG	TCGGACCAGGCTTCATTCCCG	XM_016331944.1	REV	2	560-580	Y	11531.6	6419.37	4.4698e-38	3.36789e-37	up
mtr-miR166b_2ss20TC21AG	TCGGACCAGGCTTCATTCCCG	XM_016096913.1	REV	2	560-580	Y	11531.6	6419.37	4.4698e-38	3.36789e-37	up
gra-MIR8762c-p5_1ss13TC	TTGTTAACTTTGCTGATTTAA	XM_016346203.1	MYB44	3.5	746-765	Y	412.22	436.362	1.2939e-36	8.04537e-34	down
gra-MIR8762c-p5_1ss13TC	TTGTTAACTTTGCTGATTTAA	XM_016108434.1	MYB44	3.5	838-857	Y	412.22	436.362	1.2939e-36	8.04537e-34	down
gra-MIR8762c-p3_1ss13TC	TTGTTAACTTTGCTGATTTAA	XM_016108434.1	MYB44	3.5	838-857	Y	412.22	436.362	1.2939e-36	8.04537e-34	down
gra-MIR8762c-p3_1ss13TC	TTGTTAACTTTGCTGATTTAA	XM_016346203.1	MYB44	3.5	746-765	Y	412.22	436.362	1.2939e-36	8.04537e-34	down
gma-miR171n	TTGAGCCGCGTCAATATCTTA	XM_016328632.1	SCL6	3	1185-1205	Y	1965.97	475.15	1.6629e-36	1.44162e-39	up
gma-miR171k-3p	TTGAGCCGCGCCAATATCACT	XM_016328632.1	SCL6	1	1185-1205	Y	1965.97	475.15	1.6629e-36	1.44162e-39	up
lja-miR171d-5p	TTGAGCCGCGCCAATATCACT	XM_016328632.1	SCL6	1	1185-1205	Y	1965.97	475.15	1.6629e-36	1.44162e-39	up
gma-miR171n_1ss20TC	TTGAGCCGCGTCAATATCTCA	XM_016328632.1	SCL6	2.5	1185-1205	Y	1965.97	475.15	1.6629e-36	1.44162e-39	up
mtr-miR393a_R+1_2	TCCAAAGGGATCGCATTGATCT	XM_016115739.1	AFB2	2.5	1498-1519	Y	23686.8	9279.97	2.5352e-35	5.93717e-36	up
mtr-miR393a_R+1_1	TCCAAAGGGATCGCATTGATCC	XM_016306542.1	AFB2	2	1498-1519	Y	23686.8	9279.97	2.5352e-35	5.93717e-36	up
mtr-miR393a_R+1_2	TCCAAAGGGATCGCATTGATCT	XM_016306542.1	AFB2	2.5	1498-1519	Y	23686.8	9279.97	2.5352e-35	5.93717e-36	up
mtr-miR393a_R+1_1	TCCAAAGGGATCGCATTGATCC	XM_016115739.1	AFB2	2	1498-1519	Y	23686.8	9279.97	2.5352e-35	5.93717e-36	up
PC-3p-19376_397	AGGTGCCGGTGCATTTGCAGG	XM_016314306.1	PERK13	4	304-324	Y	317.092	0	2.7457e-33	2.8824e-52	up
gma-MIR530a-p3_1ss11GA	AGGTGCAGGTACATCTGCAGG	XM_016314306.1	PERK13	4	304-324	Y	317.092	0	2.7457e-33	2.8824e-52	up
gma-MIR530e-p3_1ss11GA	AGGTGCAGGTACATCTGCAGG	XM_016314306.1	PERK13	4	304-324	Y	317.092	0	2.7457e-33	2.8824e-52	up
mtr-miR395a_L+1R-1_1ss21TC	TATGAAGTGTTTGGGGGAACC	XM_016319750.1	APS1	3.5	335-355	Y	317.092	349.09	7.6806e-32	1.83959e-29	down
mtr-miR395a_L+1R-1_1ss21TC	TATGAAGTGTTTGGGGGAACC	XM_016086012.1	APS1	3.5	335-355	Y	317.092	349.09	7.6806e-32	1.83959e-29	down
lja-miR396	TTCCACAGCTTTCTTGAACTG	XM_016307492.1	GRF1	3.5	915-936	Y	1500.9	349.09	8.6767e-31	1.49619e-33	up
mtr-miR396a-5p	TTCCACAGCTTTCTTGAACTT	XM_016307492.1	GRF1	4	915-936	Y	1500.9	349.09	8.6767e-31	1.49619e-33	up
gma-miR396a-5p_1ss21GA	TTCCACAGCTTTCTTGAACTA	XM_016093829.1	GRF1	3	894-915	Y	1500.9	349.09	8.6767e-31	1.49619e-33	up
gma-miR396a-5p_1ss21GA	TTCCACAGCTTTCTTGAACTA	XM_016116927.1	GRF1	3	882-903	Y	1500.9	349.09	8.6767e-31	1.49619e-33	up
vvi-miR396a	TTCCACAGCTTTCTTGAACTA	XM_016093829.1	GRF1	3	894-915	Y	1500.9	349.09	8.6767e-31	1.49619e-33	up
mtr-miR396a-5p	TTCCACAGCTTTCTTGAACTT	XM_016116927.1	GRF1	4	882-903	Y	1500.9	349.09	8.6767e-31	1.49619e-33	up
mtr-miR396a-5p	TTCCACAGCTTTCTTGAACTT	XM_016093829.1	GRF1	4	894-915	Y	1500.9	349.09	8.6767e-31	1.49619e-33	up
vvi-miR396a	TTCCACAGCTTTCTTGAACTA	XM_016307492.1	GRF1	3	915-936	Y	1500.9	349.09	8.6767e-31	1.49619e-33	up
vvi-miR396a	TTCCACAGCTTTCTTGAACTA	XM_016116927.1	GRF1	3	882-903	Y	1500.9	349.09	8.6767e-31	1.49619e-33	up
lja-miR396	TTCCACAGCTTTCTTGAACTG	XM_016116927.1	GRF1	3.5	882-903	Y	1500.9	349.09	8.6767e-31	1.49619e-33	up
lja-miR396	TTCCACAGCTTTCTTGAACTG	XM_016093829.1	GRF1	3.5	894-915	Y	1500.9	349.09	8.6767e-31	1.49619e-33	up
gma-miR396a-5p_1ss21GA	TTCCACAGCTTTCTTGAACTA	XM_016307492.1	GRF1	3	915-936	Y	1500.9	349.09	8.6767e-31	1.49619e-33	up
ahy-miR394_L+1_2	TTTGGCATTCTGTCCACCTCC	XM_016102527.1	FBX6	1	1116-1136	Y	2314.77	639.998	1.1758e-29	1.67175e-31	up
ahy-miR394_L+1_1	CTTGGCATTCTGTCCACCTCC	XM_016102527.1	FBX6	2	1116-1136	Y	2314.77	639.998	1.1758e-29	1.67175e-31	up
ahy-miR394_L+1_1	CTTGGCATTCTGTCCACCTCC	XM_016335599.1	FBX6	2	1116-1136	Y	2314.77	639.998	1.1758e-29	1.67175e-31	up
ahy-miR394_L+1_2	TTTGGCATTCTGTCCACCTCC	XM_016335599.1	FBX6	1	1116-1136	Y	2314.77	639.998	1.1758e-29	1.67175e-31	up
mtr-miR172b	AGAATCTTGATGATGCTGCAT	XM_016329889.1	AP2	3	1221-1241	Y	0	58.1816	1.3222e-29	5.56058e-30	down
mtr-miR172d-3p_R+2_2	AGAATCTTGATGATGCTGCAGT	XM_016099781.1	AP2	2.5	1339-1360	Y	0	58.1816	1.3222e-29	5.56058e-30	down
mtr-miR2673a_L+2_1ss23AT	TTCCTCTTCCTCTTCCTCTTCCTC	XM_016321025.1	-	4	337-360	Y	0	58.1816	1.3222e-29	5.56058e-30	down
ahy-miR160-5p	TGCCTGGCTCCCTGAATGCCA	XM_016309746.1	ARF17	2	1368-1388	Y	0	58.1816	1.3222e-29	5.56058e-30	down
mtr-miR2673a_L+2_1ss23AT	TTCCTCTTCCTCTTCCTCTTCCTC	XM_016114330.1	bel	2	557-580	Y	0	58.1816	1.3222e-29	5.56058e-30	down
mtr-miR2673a_L+2_1ss23AT	TTCCTCTTCCTCTTCCTCTTCCTC	XM_016082920.1	-	4	337-360	Y	0	58.1816	1.3222e-29	5.56058e-30	down
mtr-miR1507-5p_R-1_2ss5TA18AG	AGAGATGTATGGAACGAGAGA	XM_016095178.1	At3g60800	3	516-536	Y	0	58.1816	1.3222e-29	5.56058e-30	down
PC-3p-4234_1541	TAATCCATATCCGAAGCACTCG	XM_016348619.1	At4g09670	3.5	840-860	Y	0	58.1816	1.3222e-29	5.56058e-30	down
mtr-miR2673a_L+2_1ss23AT	TTCCTCTTCCTCTTCCTCTTCCTC	XM_016082188.1	RH31	4	604-627	Y	0	58.1816	1.3222e-29	5.56058e-30	down
mtr-miR172d-3p_R+1	AGAATCTTGATGATGCTGCAG	XM_016099781.1	AP2	2	1340-1360	Y	0	58.1816	1.3222e-29	5.56058e-30	down
mtr-miR1507-5p_R-1_2ss5TA18AG	AGAGATGTATGGAACGAGAGA	XM_016328703.1	At3g60800	3	516-536	Y	0	58.1816	1.3222e-29	5.56058e-30	down
gma-miR160a-5p	TGCCTGGCTCCCTGTATGCCA	XM_016309746.1	ARF17	1.5	1368-1388	Y	0	58.1816	1.3222e-29	5.56058e-30	down
mtr-miR172d-3p_R+2_1	AGAATCTTGATGATGCTGCAGA	XM_016329889.1	AP2	3	1220-1241	Y	0	58.1816	1.3222e-29	5.56058e-30	down
mtr-miR2673a_L+2_1ss23AT	TTCCTCTTCCTCTTCCTCTTCCTC	XM_016320777.1	OBF1	4	57-80	Y	0	58.1816	1.3222e-29	5.56058e-30	down
gma-miR156a_L-1_1ss11GA	GACAGAAGAAAGTGAGCAC	XM_016348783.1	TUBB8	3.5	490-507	Y	0	58.1816	1.3222e-29	5.56058e-30	down
mtr-miR172d-3p_R+2_1	AGAATCTTGATGATGCTGCAGA	XM_016099781.1	AP2	3	1339-1360	Y	0	58.1816	1.3222e-29	5.56058e-30	down
mtr-miR156b-5p_R-1_1ss11GA	TGACAGAAGAAAGTGAGCA	XM_016307308.1	-	3.5	233-251	Y	0	58.1816	1.3222e-29	5.56058e-30	down
stu-miR160a-5p	TGCCTGGCTCCCTGTATGCCA	XM_016309746.1	ARF17	1.5	1368-1388	Y	0	58.1816	1.3222e-29	5.56058e-30	down
mtr-miR2673a_L+2_1ss23AT	TTCCTCTTCCTCTTCCTCTTCCTC	XM_016349335.1	HNRNPA1	2	557-580	Y	0	58.1816	1.3222e-29	5.56058e-30	down
mtr-miR172d-3p_R+2_2	AGAATCTTGATGATGCTGCAGT	XM_016329889.1	AP2	2.5	1220-1241	Y	0	58.1816	1.3222e-29	5.56058e-30	down
mdm-miR156ad_R-1	TGACAGAAGAAAGTGAGCA	XM_016307308.1	-	3.5	233-251	Y	0	58.1816	1.3222e-29	5.56058e-30	down
mtr-miR172d-3p_R+1	AGAATCTTGATGATGCTGCAG	XM_016329889.1	AP2	2	1221-1241	Y	0	58.1816	1.3222e-29	5.56058e-30	down
gma-miR160a-5p	TGCCTGGCTCCCTGTATGCCA	XM_016079133.1	ARF17	1.5	1335-1355	Y	0	58.1816	1.3222e-29	5.56058e-30	down
ahy-miR160-5p	TGCCTGGCTCCCTGAATGCCA	XM_016079133.1	ARF17	2	1335-1355	Y	0	58.1816	1.3222e-29	5.56058e-30	down
vvi-MIR3630-p5_2ss19AG20CT	TGGGAATCTCTCTGATGCGT	XM_016311662.1	NPC1	3.5	802-821	Y	0	58.1816	1.3222e-29	5.56058e-30	down
mtr-miR172b	AGAATCTTGATGATGCTGCAT	XM_016099781.1	AP2	3	1340-1360	Y	0	58.1816	1.3222e-29	5.56058e-30	down
PC-3p-4234_1541	TAATCCATATCCGAAGCACTCG	XM_016110482.1	At4g09670	3.5	840-860	Y	0	58.1816	1.3222e-29	5.56058e-30	down
stu-miR160a-5p	TGCCTGGCTCCCTGTATGCCA	XM_016079133.1	ARF17	1.5	1335-1355	Y	0	58.1816	1.3222e-29	5.56058e-30	down
mtr-miR2673a_L+2_1ss23AT	TTCCTCTTCCTCTTCCTCTTCCTC	XM_016083885.1	OBF1	4	57-80	Y	0	58.1816	1.3222e-29	5.56058e-30	down
mtr-miR2673a_L+2_1ss23AT	TTCCTCTTCCTCTTCCTCTTCCTC	XM_016116058.1	ATX5	4	700-723	Y	0	58.1816	1.3222e-29	5.56058e-30	down
mtr-miR160a	TGCCTGGCTCCCTGTATGCCA	XM_016309746.1	ARF17	1.5	1368-1388	Y	0	58.1816	1.3222e-29	5.56058e-30	down
mtr-miR2673a_L+2_1ss23AT	TTCCTCTTCCTCTTCCTCTTCCTC	XM_016321024.1	-	4	337-360	Y	0	58.1816	1.3222e-29	5.56058e-30	down
mtr-miR160a	TGCCTGGCTCCCTGTATGCCA	XM_016079133.1	ARF17	1.5	1335-1355	Y	0	58.1816	1.3222e-29	5.56058e-30	down
mtr-miR2673a_L+2_1ss23AT	TTCCTCTTCCTCTTCCTCTTCCTC	XM_016312157.1	OBF1	4	73-95	Y	412.22	29.0908	4.2809e-29	8.08151e-37	up
mtr-miR2673a_L+2_1ss23AT	TTCCTCTTCCTCTTCCTCTTCCTC	XM_016078402.1	OBF1	4	73-95	Y	412.22	29.0908	4.2809e-29	8.08151e-37	up
lus-miR159c_1ss1TC	CTTGGATTGAAGGGAGCTCTT	XM_016327464.1	-	4	596-616	Y	710.287	581.816	1.9534e-26	4.86703e-25	up
lus-miR159c_1ss1TC	CTTGGATTGAAGGGAGCTCTT	XM_016092906.1	-	4	599-619	Y	710.287	581.816	1.9534e-26	4.86703e-25	up
lus-miR159c_1ss1TC	CTTGGATTGAAGGGAGCTCTT	XM_016327466.1	-	4	596-616	Y	710.287	581.816	1.9534e-26	4.86703e-25	up
lus-miR159c_1ss1TC	CTTGGATTGAAGGGAGCTCTT	XM_016092905.1	-	4	599-619	Y	710.287	581.816	1.9534e-26	4.86703e-25	up
lus-miR159c_1ss1TC	CTTGGATTGAAGGGAGCTCTT	XM_016327465.1	-	4	596-616	Y	710.287	581.816	1.9534e-26	4.86703e-25	up
mtr-miR530_1ss21CA	TGCATTTGCACCTGCACTTTA	XM_016112873.1	BHLH13	2	1285-1304	Y	4756.38	1599.99	4.94e-26	5.90175e-27	up
mtr-miR530_1ss21CA	TGCATTTGCACCTGCACTTTA	XM_016349763.1	BHLH13	2	1279-1298	Y	4756.38	1599.99	4.94e-26	5.90175e-27	up
mtr-miR166a_1ss20CT	TCGGACCAGGCTTCATTCCTC	XM_016324782.1	ATHB-8	3	572-592	Y	2650.89	791.27	6.4892e-26	2.61083e-27	up
mtr-miR166b_2ss20TC21AG	TCGGACCAGGCTTCATTCCCG	XM_016314566.1	ATHB-15	1.5	548-568	Y	2650.89	791.27	6.4892e-26	2.61083e-27	up
mtr-miR166b_2ss20TC21AG	TCGGACCAGGCTTCATTCCCG	XM_016077193.1	ATHB-15	1.5	548-568	Y	2650.89	791.27	6.4892e-26	2.61083e-27	up
mtr-miR166b_2ss20TC21AT	TCGGACCAGGCTTCATTCCCT	XM_016090186.1	ATHB-8	3	572-592	Y	2650.89	791.27	6.4892e-26	2.61083e-27	up
mtr-miR166a_1ss21CA	TCGGACCAGGCTTCATTCCCA	XM_016090187.1	ATHB-8	3	572-592	Y	2650.89	791.27	6.4892e-26	2.61083e-27	up
mtr-miR166b_2ss20TC21AT	TCGGACCAGGCTTCATTCCCT	XM_016324782.1	ATHB-8	3	572-592	Y	2650.89	791.27	6.4892e-26	2.61083e-27	up
mtr-miR166a_1ss21CA	TCGGACCAGGCTTCATTCCCA	XM_016077193.1	ATHB-15	2.5	548-568	Y	2650.89	791.27	6.4892e-26	2.61083e-27	up
mtr-miR166a	TCGGACCAGGCTTCATTCCCC	XM_016314566.1	ATHB-15	2.5	548-568	Y	2650.89	791.27	6.4892e-26	2.61083e-27	up
mtr-miR166a_1ss21CA	TCGGACCAGGCTTCATTCCCA	XM_016314566.1	ATHB-15	2.5	548-568	Y	2650.89	791.27	6.4892e-26	2.61083e-27	up
mtr-miR166b_2ss20TC21AG	TCGGACCAGGCTTCATTCCCG	XM_016090186.1	ATHB-8	2	572-592	Y	2650.89	791.27	6.4892e-26	2.61083e-27	up
mtr-miR166a	TCGGACCAGGCTTCATTCCCC	XM_016324782.1	ATHB-8	3	572-592	Y	2650.89	791.27	6.4892e-26	2.61083e-27	up
mtr-miR166a	TCGGACCAGGCTTCATTCCCC	XM_016077193.1	ATHB-15	2.5	548-568	Y	2650.89	791.27	6.4892e-26	2.61083e-27	up
mtr-miR166a_1ss21CA	TCGGACCAGGCTTCATTCCCA	XM_016324782.1	ATHB-8	3	572-592	Y	2650.89	791.27	6.4892e-26	2.61083e-27	up
mtr-miR166b_2ss20TC21AT	TCGGACCAGGCTTCATTCCCT	XM_016314566.1	ATHB-15	2.5	548-568	Y	2650.89	791.27	6.4892e-26	2.61083e-27	up
mtr-miR166a_1ss20CT	TCGGACCAGGCTTCATTCCTC	XM_016077193.1	ATHB-15	2.5	548-568	Y	2650.89	791.27	6.4892e-26	2.61083e-27	up
mtr-miR166b_2ss20TC21AG	TCGGACCAGGCTTCATTCCCG	XM_016324782.1	ATHB-8	2	572-592	Y	2650.89	791.27	6.4892e-26	2.61083e-27	up
mtr-miR166a_1ss20CT	TCGGACCAGGCTTCATTCCTC	XM_016090187.1	ATHB-8	3	572-592	Y	2650.89	791.27	6.4892e-26	2.61083e-27	up
mtr-miR166b_2ss20TC21AT	TCGGACCAGGCTTCATTCCCT	XM_016077193.1	ATHB-15	2.5	548-568	Y	2650.89	791.27	6.4892e-26	2.61083e-27	up
mtr-miR166a	TCGGACCAGGCTTCATTCCCC	XM_016090186.1	ATHB-8	3	572-592	Y	2650.89	791.27	6.4892e-26	2.61083e-27	up
mtr-miR166a_1ss20CT	TCGGACCAGGCTTCATTCCTC	XM_016314566.1	ATHB-15	2.5	548-568	Y	2650.89	791.27	6.4892e-26	2.61083e-27	up
mtr-miR166a	TCGGACCAGGCTTCATTCCCC	XM_016090187.1	ATHB-8	3	572-592	Y	2650.89	791.27	6.4892e-26	2.61083e-27	up
mtr-miR166a_1ss21CA	TCGGACCAGGCTTCATTCCCA	XM_016090186.1	ATHB-8	3	572-592	Y	2650.89	791.27	6.4892e-26	2.61083e-27	up
mtr-miR166a_1ss20CT	TCGGACCAGGCTTCATTCCTC	XM_016090186.1	ATHB-8	3	572-592	Y	2650.89	791.27	6.4892e-26	2.61083e-27	up
mtr-miR166b_2ss20TC21AT	TCGGACCAGGCTTCATTCCCT	XM_016090187.1	ATHB-8	3	572-592	Y	2650.89	791.27	6.4892e-26	2.61083e-27	up
mtr-miR166b_2ss20TC21AG	TCGGACCAGGCTTCATTCCCG	XM_016090187.1	ATHB-8	2	572-592	Y	2650.89	791.27	6.4892e-26	2.61083e-27	up
ahy-miR408-3p_L-1R+1_1	TGCACTGCCTCTTCCCTGGCC	XM_016331056.1	-	4	4-24	Y	5179.17	1784.24	1.4166e-24	2.1873e-25	up
ahy-miR408-3p_L-1R+1_1	TGCACTGCCTCTTCCCTGGCC	XM_016093966.1	-	4	4-24	Y	5179.17	1784.24	1.4166e-24	2.1873e-25	up
ahy-miR408-3p_L-1R+1_1	TGCACTGCCTCTTCCCTGGCC	XM_016093965.1	-	4	4-24	Y	5179.17	1784.24	1.4166e-24	2.1873e-25	up
PC-3p-55057_146	CTTTCTTCTTCCTCTCTTTGC	XM_016331997.1	CDC48	3.5	2136-2155	Y	221.965	0	8.5011e-24	1.04406e-36	up
PC-3p-55057_146	CTTTCTTCTTCCTCTCTTTGC	XM_016096959.1	CDC48	3.5	2136-2155	Y	221.965	0	8.5011e-24	1.04406e-36	up
PC-3p-7210_966	ACTGTGTTCCCTTGATCAAAT	XM_016326441.1	CHI3	4	278-298	Y	31.7092	87.2724	4.6096e-23	9.53859e-21	down
PC-3p-7210_966	ACTGTGTTCCCTTGATCAAAT	XM_016089584.1	CHI3	4	278-298	Y	31.7092	87.2724	4.6096e-23	9.53859e-21	down
mtr-miR2673a_L+2_1ss23AT	TTCCTCTTCCTCTTCCTCTTCCTC	XM_016108982.1	Fib	3	65-88	Y	0	43.6362	1.2996e-22	6.40798e-23	down
ahy-MIR3513-p3_1ss5AG	TGTTGCATGTGTTGTTGGTTT	XM_016310415.1	HSC80	4	135-154	Y	95.1277	145.454	1.8145e-22	2.6602e-20	down
ahy-MIR3513-p3_1ss5AG	TGTTGCATGTGTTGTTGGTTT	XM_016117330.1	HSC80	4	212-231	Y	95.1277	145.454	1.8145e-22	2.6602e-20	down
mtr-miR530_1ss21CA	TGCATTTGCACCTGCACTTTA	XM_016316337.1	-	3.5	612-632	Y	190.255	0	1.26e-20	1.32541e-31	up
mtr-miR2673a_L+2_1ss23AT	TTCCTCTTCCTCTTCCTCTTCCTC	XM_016342869.1	At3g13150	2.5	313-336	Y	190.255	0	1.26e-20	1.32541e-31	up
mtr-miR2673a_L+2_1ss23AT	TTCCTCTTCCTCTTCCTCTTCCTC	XM_016081344.1	KEX1	3.5	27-50	Y	190.255	0	1.26e-20	1.32541e-31	up
PC-3p-79977_98	CTTTATGATTGCTCCAAAGGTG	XM_016097302.1	UBC20	4	460-481	Y	190.255	0	1.26e-20	1.32541e-31	up
gma-miR172g_R+1_1ss9AT	GCAGCACCTTCAAGATTCACA	XM_016307807.1	At5g53490	3.5	501-521	Y	0	38.7877	2.8133e-20	2.1316e-20	down
gma-MIR319i-p3_1ss10AT	TGTGAATGATGCAGGAGATA	XM_016109102.1	-	3.5	477-496	Y	0	38.7877	2.8133e-20	2.1316e-20	down
gma-MIR319i-p3_1ss10AT	TGTGAATGATGCAGGAGATA	XM_016346736.1	-	3.5	477-496	Y	0	38.7877	2.8133e-20	2.1316e-20	down
gma-MIR319i-p3_1ss10AT	TGTGAATGATGCAGGAGATA	XM_016343815.1	-	3.5	60-79	Y	0	38.7877	2.8133e-20	2.1316e-20	down
mtr-miR166a_1ss5AN	TCGGNCCAGGCTTCATTCCCC	XM_016080271.1	REV	3	569-589	Y	10.5697	53.3331	2.4588e-19	2.43518e-17	down
mtr-miR166a_1ss5AN	TCGGNCCAGGCTTCATTCCCC	XM_016315000.1	REV	3	275-295	Y	10.5697	53.3331	2.4588e-19	2.43518e-17	down
mtr-miR166a_1ss5AN	TCGGNCCAGGCTTCATTCCCC	XM_016080272.1	REV	3	275-295	Y	10.5697	53.3331	2.4588e-19	2.43518e-17	down
mtr-miR166a_1ss5AN	TCGGNCCAGGCTTCATTCCCC	XM_016314999.1	REV	3	569-589	Y	10.5697	53.3331	2.4588e-19	2.43518e-17	down
mtr-miR319a-3p_R+1_1	TTGGACTGAAGGGAGCTCCCA	XM_016102385.1	TCP2	3.5	1137-1157	Y	76.1021	116.363	2.7306e-18	1.14985e-16	down
gma-miR319d_L+1R-2	TTGGACTGAAGGGGAGCTCCT	XM_016102388.1	TCP2	3.5	1138-1157	Y	76.1021	116.363	2.7306e-18	1.14985e-16	down
gma-miR319f_R+1	TTGGACTGAAGGGGCCTCTTC	XM_016102387.1	TCP2	3	1137-1157	Y	76.1021	116.363	2.7306e-18	1.14985e-16	down
gma-miR319d_L+1R-2	TTGGACTGAAGGGGAGCTCCT	XM_016102387.1	TCP2	3.5	1138-1157	Y	76.1021	116.363	2.7306e-18	1.14985e-16	down
gma-miR319f_R+1	TTGGACTGAAGGGGCCTCTTC	XM_016102388.1	TCP2	3	1137-1157	Y	76.1021	116.363	2.7306e-18	1.14985e-16	down
mtr-miR319a-3p_R+1_2	TTGGACTGAAGGGAGCTCCCT	XM_016102386.1	TCP2	2.5	1138-1157	Y	76.1021	116.363	2.7306e-18	1.14985e-16	down
gma-miR319a_R+1	TTGGACTGAAGGGAGCTCCCT	XM_016102385.1	TCP2	2.5	1138-1157	Y	76.1021	116.363	2.7306e-18	1.14985e-16	down
gma-miR319a_R+1	TTGGACTGAAGGGAGCTCCCT	XM_016335685.1	TCP2	2.5	1141-1160	Y	76.1021	116.363	2.7306e-18	1.14985e-16	down
mtr-miR319a-3p_R+1_2	TTGGACTGAAGGGAGCTCCCT	XM_016335685.1	TCP2	2.5	1141-1160	Y	76.1021	116.363	2.7306e-18	1.14985e-16	down
gma-miR319f_R+1	TTGGACTGAAGGGGCCTCTTC	XM_016102386.1	TCP2	3	1137-1157	Y	76.1021	116.363	2.7306e-18	1.14985e-16	down
gma-miR319f_R+1	TTGGACTGAAGGGGCCTCTTC	XM_016335685.1	TCP2	3	1140-1160	Y	76.1021	116.363	2.7306e-18	1.14985e-16	down
mtr-miR319a-3p_R+1_1	TTGGACTGAAGGGAGCTCCCA	XM_016102388.1	TCP2	3.5	1137-1157	Y	76.1021	116.363	2.7306e-18	1.14985e-16	down
ptc-miR319a_R+1	TTGGACTGAAGGGAGCTCCCT	XM_016102387.1	TCP2	2.5	1138-1157	Y	76.1021	116.363	2.7306e-18	1.14985e-16	down
ptc-miR319a_R+1	TTGGACTGAAGGGAGCTCCCT	XM_016335685.1	TCP2	2.5	1141-1160	Y	76.1021	116.363	2.7306e-18	1.14985e-16	down
gma-miR319a_R+1	TTGGACTGAAGGGAGCTCCCT	XM_016102388.1	TCP2	2.5	1138-1157	Y	76.1021	116.363	2.7306e-18	1.14985e-16	down
gma-miR319d_L+1R-2	TTGGACTGAAGGGGAGCTCCT	XM_016102386.1	TCP2	3.5	1138-1157	Y	76.1021	116.363	2.7306e-18	1.14985e-16	down
gma-miR319a_R+1	TTGGACTGAAGGGAGCTCCCT	XM_016102387.1	TCP2	2.5	1138-1157	Y	76.1021	116.363	2.7306e-18	1.14985e-16	down
gma-miR319d_L+1R-2	TTGGACTGAAGGGGAGCTCCT	XM_016335685.1	TCP2	3.5	1141-1160	Y	76.1021	116.363	2.7306e-18	1.14985e-16	down
gma-miR319a_R+1	TTGGACTGAAGGGAGCTCCCT	XM_016102386.1	TCP2	2.5	1138-1157	Y	76.1021	116.363	2.7306e-18	1.14985e-16	down
mtr-miR319a-3p_R+1_2	TTGGACTGAAGGGAGCTCCCT	XM_016102388.1	TCP2	2.5	1138-1157	Y	76.1021	116.363	2.7306e-18	1.14985e-16	down
mtr-miR319a-3p_R+1_1	TTGGACTGAAGGGAGCTCCCA	XM_016335685.1	TCP2	3.5	1140-1160	Y	76.1021	116.363	2.7306e-18	1.14985e-16	down
gma-miR319f_R+1	TTGGACTGAAGGGGCCTCTTC	XM_016102385.1	TCP2	3	1137-1157	Y	76.1021	116.363	2.7306e-18	1.14985e-16	down
mtr-miR319a-3p_R+1_2	TTGGACTGAAGGGAGCTCCCT	XM_016102387.1	TCP2	2.5	1138-1157	Y	76.1021	116.363	2.7306e-18	1.14985e-16	down
ptc-miR319a_R+1	TTGGACTGAAGGGAGCTCCCT	XM_016102385.1	TCP2	2.5	1138-1157	Y	76.1021	116.363	2.7306e-18	1.14985e-16	down
ptc-miR319a_R+1	TTGGACTGAAGGGAGCTCCCT	XM_016102386.1	TCP2	2.5	1138-1157	Y	76.1021	116.363	2.7306e-18	1.14985e-16	down
ptc-miR319a_R+1	TTGGACTGAAGGGAGCTCCCT	XM_016102388.1	TCP2	2.5	1138-1157	Y	76.1021	116.363	2.7306e-18	1.14985e-16	down
mtr-miR319a-3p_R+1_2	TTGGACTGAAGGGAGCTCCCT	XM_016102385.1	TCP2	2.5	1138-1157	Y	76.1021	116.363	2.7306e-18	1.14985e-16	down
mtr-miR319a-3p_R+1_1	TTGGACTGAAGGGAGCTCCCA	XM_016102386.1	TCP2	3.5	1137-1157	Y	76.1021	116.363	2.7306e-18	1.14985e-16	down
mtr-miR319a-3p_R+1_1	TTGGACTGAAGGGAGCTCCCA	XM_016102387.1	TCP2	3.5	1137-1157	Y	76.1021	116.363	2.7306e-18	1.14985e-16	down
gma-miR319d_L+1R-2	TTGGACTGAAGGGGAGCTCCT	XM_016102385.1	TCP2	3.5	1138-1157	Y	76.1021	116.363	2.7306e-18	1.14985e-16	down
mtr-miR166a_L+1R-1_2	GTCGGACCAGGCTTCATTCCC	XM_016077193.1	ATHB-15	3	549-569	Y	317.092	34.909	5.0022e-18	2.45637e-21	up
mtr-miR166a_L+1R-1_1	CTCGGACCAGGCTTCATTCCC	XM_016090187.1	ATHB-8	3.5	573-593	Y	317.092	34.909	5.0022e-18	2.45637e-21	up
mtr-miR166a_L+1	ATCGGACCAGGCTTCATTCCCC	XM_016077193.1	ATHB-15	4	548-569	Y	317.092	34.909	5.0022e-18	2.45637e-21	up
mtr-miR166b_L+1_1ss22AC	CTCGGACCAGGCTTCATTCCTC	XM_016314566.1	ATHB-15	4	548-569	Y	317.092	34.909	5.0022e-18	2.45637e-21	up
mtr-miR166a_L+1R-1_2	GTCGGACCAGGCTTCATTCCC	XM_016090186.1	ATHB-8	3.5	573-593	Y	317.092	34.909	5.0022e-18	2.45637e-21	up
mtr-miR166a_L+1R-1_2	GTCGGACCAGGCTTCATTCCC	XM_016324782.1	ATHB-8	3.5	573-593	Y	317.092	34.909	5.0022e-18	2.45637e-21	up
mtr-miR166a_L+1R-1_1	CTCGGACCAGGCTTCATTCCC	XM_016314566.1	ATHB-15	3	549-569	Y	317.092	34.909	5.0022e-18	2.45637e-21	up
mtr-miR166a_L+1R-1_1	CTCGGACCAGGCTTCATTCCC	XM_016090186.1	ATHB-8	3.5	573-593	Y	317.092	34.909	5.0022e-18	2.45637e-21	up
mtr-miR166a_L+1R-1_2	GTCGGACCAGGCTTCATTCCC	XM_016314566.1	ATHB-15	3	549-569	Y	317.092	34.909	5.0022e-18	2.45637e-21	up
mtr-miR166a_L+1	ATCGGACCAGGCTTCATTCCCC	XM_016314566.1	ATHB-15	4	548-569	Y	317.092	34.909	5.0022e-18	2.45637e-21	up
mtr-miR166b_L+1_1ss22AC	CTCGGACCAGGCTTCATTCCTC	XM_016077193.1	ATHB-15	4	548-569	Y	317.092	34.909	5.0022e-18	2.45637e-21	up
mtr-miR166a_L+1R-1_1	CTCGGACCAGGCTTCATTCCC	XM_016077193.1	ATHB-15	3	549-569	Y	317.092	34.909	5.0022e-18	2.45637e-21	up
mtr-miR166a_L+1R-1_2	GTCGGACCAGGCTTCATTCCC	XM_016090187.1	ATHB-8	3.5	573-593	Y	317.092	34.909	5.0022e-18	2.45637e-21	up
mtr-miR166a_L+1R-1_1	CTCGGACCAGGCTTCATTCCC	XM_016324782.1	ATHB-8	3.5	573-593	Y	317.092	34.909	5.0022e-18	2.45637e-21	up
mtr-miR395a_L-1R+1_1ss21CT	TGAAGTGTTTGGGGGAACTTC	XM_016319750.1	APS1	3.5	333-353	Y	507.348	407.271	6.4007e-18	5.87368e-17	up
gma-miR395a_L-1R+1	TGAAGTGTTTGGGGGAACTCC	XM_016086012.1	APS1	3	333-353	Y	507.348	407.271	6.4007e-18	5.87368e-17	up
gma-miR395a_L-1R+1	TGAAGTGTTTGGGGGAACTCC	XM_016319750.1	APS1	3	333-353	Y	507.348	407.271	6.4007e-18	5.87368e-17	up
mtr-miR395a_L-1R+1	TGAAGTGTTTGGGGGAACTCT	XM_016086012.1	APS1	3	333-353	Y	507.348	407.271	6.4007e-18	5.87368e-17	up
mtr-miR395a_L-1	TGAAGTGTTTGGGGGAACTC	XM_016319750.1	APS1	2	334-353	Y	507.348	407.271	6.4007e-18	5.87368e-17	up
mtr-miR395a_L-1R+1	TGAAGTGTTTGGGGGAACTCT	XM_016319750.1	APS1	3	333-353	Y	507.348	407.271	6.4007e-18	5.87368e-17	up
mtr-miR395a_L-1	TGAAGTGTTTGGGGGAACTC	XM_016086012.1	APS1	2	334-353	Y	507.348	407.271	6.4007e-18	5.87368e-17	up
mtr-miR395a_L-1R+1_1ss21CT	TGAAGTGTTTGGGGGAACTTC	XM_016086012.1	APS1	3.5	333-353	Y	507.348	407.271	6.4007e-18	5.87368e-17	up
mtr-miR2673a_L+2_1ss23AT	TTCCTCTTCCTCTTCCTCTTCCTC	XM_016306348.1	Spt6	4	511-534	Y	158.546	0	1.8927e-17	1.69476e-26	up
csi-miR1515_L-1	CATTTTTGCGTGCAATGATCC	XM_016112897.1	At3g03300	4	948-967	Y	158.546	0	1.8927e-17	1.69476e-26	up
mtr-miR2673a_L+2_1ss23AT	TTCCTCTTCCTCTTCCTCTTCCTC	XM_016115189.1	Spt6	4	508-531	Y	158.546	0	1.8927e-17	1.69476e-26	up
csi-miR1515_L-1	CATTTTTGCGTGCAATGATCC	XM_016349792.1	At3g03300	3	948-967	Y	158.546	0	1.8927e-17	1.69476e-26	up
ahy-miR160-5p	TGCCTGGCTCCCTGAATGCCA	XM_016080276.1	ARF18	2	1344-1364	Y	16520.5	6661.79	2.7786e-17	1.65124e-17	up
stu-miR160a-5p	TGCCTGGCTCCCTGTATGCCA	XM_016080276.1	ARF18	1	1344-1364	Y	16520.5	6661.79	2.7786e-17	1.65124e-17	up
mtr-miR160a	TGCCTGGCTCCCTGTATGCCA	XM_016314219.1	ARF18	1	1338-1358	Y	16520.5	6661.79	2.7786e-17	1.65124e-17	up
mtr-miR160a	TGCCTGGCTCCCTGTATGCCA	XM_016080276.1	ARF18	1	1344-1364	Y	16520.5	6661.79	2.7786e-17	1.65124e-17	up
stu-miR160a-5p	TGCCTGGCTCCCTGTATGCCA	XM_016314219.1	ARF18	1	1338-1358	Y	16520.5	6661.79	2.7786e-17	1.65124e-17	up
mtr-miR160a	TGCCTGGCTCCCTGTATGCCA	XM_016314220.1	ARF18	1	1338-1358	Y	16520.5	6661.79	2.7786e-17	1.65124e-17	up
stu-miR160a-5p	TGCCTGGCTCCCTGTATGCCA	XM_016314220.1	ARF18	1	1338-1358	Y	16520.5	6661.79	2.7786e-17	1.65124e-17	up
ahy-miR160-5p	TGCCTGGCTCCCTGAATGCCA	XM_016314220.1	ARF18	2	1338-1358	Y	16520.5	6661.79	2.7786e-17	1.65124e-17	up
mtr-miR160a	TGCCTGGCTCCCTGTATGCCA	XM_016080277.1	ARF18	1	1344-1364	Y	16520.5	6661.79	2.7786e-17	1.65124e-17	up
gma-miR160a-5p	TGCCTGGCTCCCTGTATGCCA	XM_016080276.1	ARF18	1	1344-1364	Y	16520.5	6661.79	2.7786e-17	1.65124e-17	up
ahy-miR160-5p	TGCCTGGCTCCCTGAATGCCA	XM_016314219.1	ARF18	2	1338-1358	Y	16520.5	6661.79	2.7786e-17	1.65124e-17	up
gma-miR160a-5p	TGCCTGGCTCCCTGTATGCCA	XM_016314219.1	ARF18	1	1338-1358	Y	16520.5	6661.79	2.7786e-17	1.65124e-17	up
stu-miR160a-5p	TGCCTGGCTCCCTGTATGCCA	XM_016080277.1	ARF18	1	1344-1364	Y	16520.5	6661.79	2.7786e-17	1.65124e-17	up
gma-miR160a-5p	TGCCTGGCTCCCTGTATGCCA	XM_016314220.1	ARF18	1	1338-1358	Y	16520.5	6661.79	2.7786e-17	1.65124e-17	up
ahy-miR160-5p	TGCCTGGCTCCCTGAATGCCA	XM_016080277.1	ARF18	2	1344-1364	Y	16520.5	6661.79	2.7786e-17	1.65124e-17	up
gma-miR160a-5p	TGCCTGGCTCCCTGTATGCCA	XM_016080277.1	ARF18	1	1344-1364	Y	16520.5	6661.79	2.7786e-17	1.65124e-17	up
mtr-miR159b	ATTGGAGTGAAGGGAGCTCCA	XM_016316222.1	GAM1	1	935-955	Y	4439.29	1590.3	1.4458e-16	4.9629e-17	up
mtr-miR159b	ATTGGAGTGAAGGGAGCTCCA	XM_016081515.1	GAM1	1	935-955	Y	4439.29	1590.3	1.4458e-16	4.9629e-17	up
mtr-miR159b_R-1_1ss7GT	ATTGGATTGAAGGGAGCTCC	XM_016316222.1	GAM1	3	936-955	Y	4439.29	1590.3	1.4458e-16	4.9629e-17	up
mtr-miR159b_R-1_1ss7GT	ATTGGATTGAAGGGAGCTCC	XM_016081515.1	GAM1	3	936-955	Y	4439.29	1590.3	1.4458e-16	4.9629e-17	up
mtr-miR159b	ATTGGAGTGAAGGGAGCTCCA	XM_016316220.1	GAM1	1	935-955	Y	4439.29	1590.3	1.4458e-16	4.9629e-17	up
mtr-miR159b_R-1_1ss7GT	ATTGGATTGAAGGGAGCTCC	XM_016316220.1	GAM1	3	936-955	Y	4439.29	1590.3	1.4458e-16	4.9629e-17	up
csi-miR1515	TCATTTTTGCGTGCAATGATCC	XM_016085752.1	-	4	1198-1219	Y	21.1395	58.1816	6.7506e-16	1.85635e-14	down
csi-miR1515	TCATTTTTGCGTGCAATGATCC	XM_016116929.1	FRS5	4	67-88	Y	21.1395	58.1816	6.7506e-16	1.85635e-14	down
csi-miR1515	TCATTTTTGCGTGCAATGATCC	XM_016116928.1	FRS5	4	67-88	Y	21.1395	58.1816	6.7506e-16	1.85635e-14	down
mtr-miR2673a_L+2_1ss23AT	TTCCTCTTCCTCTTCCTCTTCCTC	XM_016334037.1	-	3.5	196-219	Y	0	29.0908	1.3515e-15	2.3586e-15	down
gma-MIR6300-p3_1ss6AG	GTGGTGAGTATTCCCGCC	XM_016084920.1	MGL	4	452-468	Y	0	29.0908	1.3515e-15	2.3586e-15	down
mtr-miR2673a_L+2_1ss23AT	TTCCTCTTCCTCTTCCTCTTCCTC	XM_016095469.1	taf11	1.5	301-324	Y	0	29.0908	1.3515e-15	2.3586e-15	down
mtr-miR530_1ss21CA	TGCATTTGCACCTGCACTTTA	XM_016080671.1	PBP1	1.5	9-30	Y	0	29.0908	1.3515e-15	2.3586e-15	down
mtr-miR2673a_L+2_1ss23AT	TTCCTCTTCCTCTTCCTCTTCCTC	XM_016311561.1	taf11	2	307-330	Y	0	29.0908	1.3515e-15	2.3586e-15	down
gma-MIR482c-p5_2ss12GA20CT	TTCCCAATTCCACCCATTCT	XM_016324958.1	-	4	430-449	Y	0	29.0908	1.3515e-15	2.3586e-15	down
mdm-miR156a_1ss11GA	TGACAGAAGAAAGTGAGCAC	XM_016339339.1	PCMP-E4	4	486-505	Y	0	29.0908	1.3515e-15	2.3586e-15	down
mdm-miR156ad	TGACAGAAGAAAGTGAGCAC	XM_016107415.1	PCMP-E4	4	492-511	Y	0	29.0908	1.3515e-15	2.3586e-15	down
mtr-miR156b-5p_R-1_1ss11GA	TGACAGAAGAAAGTGAGCA	XM_016107415.1	PCMP-E4	3	493-511	Y	0	29.0908	1.3515e-15	2.3586e-15	down
mtr-miR399l_L-2R+2	CCAAAGGAGAGTTGCCCTGCA	XM_016095017.1	-	4	582-602	Y	0	29.0908	1.3515e-15	2.3586e-15	down
mtr-miR2673a_L+2_1ss23AT	TTCCTCTTCCTCTTCCTCTTCCTC	XM_016077518.1	UPL1	3.5	6643-6666	Y	0	29.0908	1.3515e-15	2.3586e-15	down
mtr-miR2673a_L+2_1ss23AT	TTCCTCTTCCTCTTCCTCTTCCTC	XM_016310154.1	UPL1	3.5	6643-6666	Y	0	29.0908	1.3515e-15	2.3586e-15	down
mtr-miR2673a_L+2_1ss23AT	TTCCTCTTCCTCTTCCTCTTCCTC	XM_016308580.1	-	3.5	774-797	Y	0	29.0908	1.3515e-15	2.3586e-15	down
mtr-miR2673a_L+2_1ss23AT	TTCCTCTTCCTCTTCCTCTTCCTC	XM_016112242.1	-	3	340-363	Y	0	29.0908	1.3515e-15	2.3586e-15	down
mtr-miR2673a_L+2_1ss23AT	TTCCTCTTCCTCTTCCTCTTCCTC	XM_016350487.1	-	4	538-561	Y	0	29.0908	1.3515e-15	2.3586e-15	down
mtr-miR2673a_L+2_1ss23AT	TTCCTCTTCCTCTTCCTCTTCCTC	XM_016310155.1	UPL1	3.5	6673-6696	Y	0	29.0908	1.3515e-15	2.3586e-15	down
gma-MIR5368-p3	GCTAGAATTCTAACCTTGT	XM_016314566.1	ATHB-15	4	1259-1277	Y	0	29.0908	1.3515e-15	2.3586e-15	down
PC-3p-55057_146	CTTTCTTCTTCCTCTCTTTGC	XM_016311259.1	ruvbl2	4	1229-1249	Y	0	29.0908	1.3515e-15	2.3586e-15	down
PC-3p-55057_146	CTTTCTTCTTCCTCTCTTTGC	XM_016114940.1	PTL	3.5	907-928	Y	0	29.0908	1.3515e-15	2.3586e-15	down
mtr-miR2673a_L+2_1ss23AT	TTCCTCTTCCTCTTCCTCTTCCTC	XM_016319126.1	Smc3	3	2143-2166	Y	0	29.0908	1.3515e-15	2.3586e-15	down
PC-3p-92004_83	TGGAAGTATTTGAGGGTCC	XM_016329889.1	AP2	4	1054-1073	Y	0	29.0908	1.3515e-15	2.3586e-15	down
mtr-miR2673a_L+2_1ss23AT	TTCCTCTTCCTCTTCCTCTTCCTC	XM_016077338.1	taf11	2	301-324	Y	0	29.0908	1.3515e-15	2.3586e-15	down
gma-MIR482c-p5_2ss12GA20CT	TTCCCAATTCCACCCATTCT	XM_016087368.1	-	4	430-449	Y	0	29.0908	1.3515e-15	2.3586e-15	down
gma-miR6300_R+2_2	GTCGTTGTAGTATAGTGGTG	XM_016321007.1	PDF2	4	1818-1837	Y	0	29.0908	1.3515e-15	2.3586e-15	down
mtr-miR2673a_L+2_1ss23AT	TTCCTCTTCCTCTTCCTCTTCCTC	XM_016347713.1	-	3	340-363	Y	0	29.0908	1.3515e-15	2.3586e-15	down
PC-3p-92004_83	TGGAAGTATTTGAGGGTCC	XM_016099781.1	AP2	4	1173-1192	Y	0	29.0908	1.3515e-15	2.3586e-15	down
mtr-miR2673a_L+2_1ss23AT	TTCCTCTTCCTCTTCCTCTTCCTC	XM_016112563.1	-	4	508-531	Y	0	29.0908	1.3515e-15	2.3586e-15	down
mtr-miR2673a_L+2_1ss23AT	TTCCTCTTCCTCTTCCTCTTCCTC	XM_016092678.1	-	3.5	783-806	Y	0	29.0908	1.3515e-15	2.3586e-15	down
mdm-miR156ad_R-1	TGACAGAAGAAAGTGAGCA	XM_016339339.1	PCMP-E4	3	487-505	Y	0	29.0908	1.3515e-15	2.3586e-15	down
mtr-miR2673a_L+2_1ss23AT	TTCCTCTTCCTCTTCCTCTTCCTC	XM_016319127.1	-	3	1972-1995	Y	0	29.0908	1.3515e-15	2.3586e-15	down
PC-5p-105229_70	AAGTGTGATCTCTCGTCC	XM_016116059.1	PME61	4	1201-1218	Y	0	29.0908	1.3515e-15	2.3586e-15	down
mdm-miR156a_1ss11GA	TGACAGAAGAAAGTGAGCAC	XM_016107415.1	PCMP-E4	4	492-511	Y	0	29.0908	1.3515e-15	2.3586e-15	down
mtr-miR2673a_L+2_1ss23AT	TTCCTCTTCCTCTTCCTCTTCCTC	XM_016310153.1	UPL1	3.5	6673-6696	Y	0	29.0908	1.3515e-15	2.3586e-15	down
mtr-miR156b-5p_R-1_1ss11GA	TGACAGAAGAAAGTGAGCA	XM_016339339.1	PCMP-E4	3	487-505	Y	0	29.0908	1.3515e-15	2.3586e-15	down
mtr-miR2673a_L+2_1ss23AT	TTCCTCTTCCTCTTCCTCTTCCTC	XM_016328858.1	taf11	2	301-324	Y	0	29.0908	1.3515e-15	2.3586e-15	down
mdm-miR399i_L-2R+2	CCAAAGGAGAGTTGCCCTGCA	XM_016095017.1	-	4	582-602	Y	0	29.0908	1.3515e-15	2.3586e-15	down
mtr-miR172b	AGAATCTTGATGATGCTGCAT	XM_016117069.1	-	4	727-748	Y	0	29.0908	1.3515e-15	2.3586e-15	down
mtr-miR2673a_L+2_1ss23AT	TTCCTCTTCCTCTTCCTCTTCCTC	XM_016079274.1	CSP4	3	260-283	Y	0	29.0908	1.3515e-15	2.3586e-15	down
mtr-miR398b	TGTGTTCTCAGGTCGCCCCTG	XM_016349348.1	Prep	3	1306-1325	Y	0	29.0908	1.3515e-15	2.3586e-15	down
PC-3p-55057_146	CTTTCTTCTTCCTCTCTTTGC	XM_016117290.1	ruvbl2	4	1229-1249	Y	0	29.0908	1.3515e-15	2.3586e-15	down
mtr-miR172b	AGAATCTTGATGATGCTGCAT	XM_016341692.1	-	4	204-225	Y	0	29.0908	1.3515e-15	2.3586e-15	down
mdm-miR156ad	TGACAGAAGAAAGTGAGCAC	XM_016339339.1	PCMP-E4	4	486-505	Y	0	29.0908	1.3515e-15	2.3586e-15	down
mtr-miR2673a_L+2_1ss23AT	TTCCTCTTCCTCTTCCTCTTCCTC	XM_016310200.1	CSP4	3	260-283	Y	0	29.0908	1.3515e-15	2.3586e-15	down
gma-miR6300_R+2_2	GTCGTTGTAGTATAGTGGTG	XM_016086089.1	PDF2	4	1812-1831	Y	0	29.0908	1.3515e-15	2.3586e-15	down
PC-3p-11336_644	TGGCTTATGATGAAAATA	XM_016312278.1	CYP82A1	4	978-994	Y	0	29.0908	1.3515e-15	2.3586e-15	down
mtr-miR530_1ss21CA	TGCATTTGCACCTGCACTTTA	XM_016316721.1	PBP1	1.5	9-30	Y	0	29.0908	1.3515e-15	2.3586e-15	down
PC-3p-55057_146	CTTTCTTCTTCCTCTCTTTGC	XM_016352608.1	PTL	3.5	907-928	Y	0	29.0908	1.3515e-15	2.3586e-15	down
mdm-miR156ad_R-1	TGACAGAAGAAAGTGAGCA	XM_016107415.1	PCMP-E4	3	493-511	Y	0	29.0908	1.3515e-15	2.3586e-15	down
mtr-miR398b	TGTGTTCTCAGGTCGCCCCTG	XM_016114308.1	Prep	3	1306-1325	Y	0	29.0908	1.3515e-15	2.3586e-15	down
PC-3p-11336_644	TGGCTTATGATGAAAATA	XM_016078798.1	CYP82A1	4	978-994	Y	0	29.0908	1.3515e-15	2.3586e-15	down
mtr-miR2673a_L+2_1ss23AT	TTCCTCTTCCTCTTCCTCTTCCTC	XM_016112564.1	-	4	508-531	Y	0	29.0908	1.3515e-15	2.3586e-15	down
PC-5p-105229_70	AAGTGTGATCTCTCGTCC	XM_016307083.1	PME61	4	1186-1203	Y	0	29.0908	1.3515e-15	2.3586e-15	down
ptc-miR162a_R+1	TCGATAAACCTCTGCATCCAGA	XM_016350326.1	DCL1	3	3075-3097	Y	4058.78	1454.54	3.0955e-15	1.40387e-15	up
ptc-miR162a_R+1	TCGATAAACCTCTGCATCCAGA	XM_016112809.1	DCL1	3	3249-3271	Y	4058.78	1454.54	3.0955e-15	1.40387e-15	up
mdm-miR156ad	TGACAGAAGAAAGTGAGCAC	XM_016113848.1	-	4	2977-2995	Y	126.837	0	2.8984e-14	4.12919e-21	up
mtr-miR2673a_L+2_1ss23AT	TTCCTCTTCCTCTTCCTCTTCCTC	XM_016088714.1	-	1	27-50	Y	126.837	0	2.8984e-14	4.12919e-21	up
mtr-miR2673a_L+2_1ss23AT	TTCCTCTTCCTCTTCCTCTTCCTC	XM_016084304.1	-	2.5	463-486	Y	126.837	0	2.8984e-14	4.12919e-21	up
mdm-miR156a_1ss11GA	TGACAGAAGAAAGTGAGCAC	XM_016349490.1	-	4	3010-3028	Y	126.837	0	2.8984e-14	4.12919e-21	up
mdm-miR156ad	TGACAGAAGAAAGTGAGCAC	XM_016349490.1	-	4	3010-3028	Y	126.837	0	2.8984e-14	4.12919e-21	up
PC-5p-5478_1230	TCCGTCAAATTCATGTTGGTC	XM_016094811.1	DIVARICATA	4	352-372	Y	126.837	0	2.8984e-14	4.12919e-21	up
PC-5p-105229_70	AAGTGTGATCTCTCGTCC	XM_016112507.1	ASR2	4	45-61	Y	126.837	0	2.8984e-14	4.12919e-21	up
mdm-miR156a_1ss11GA	TGACAGAAGAAAGTGAGCAC	XM_016113848.1	-	4	2977-2995	Y	126.837	0	2.8984e-14	4.12919e-21	up
mtr-miR2673a_L+2_1ss23AT	TTCCTCTTCCTCTTCCTCTTCCTC	XM_016319491.1	-	3.5	463-486	Y	126.837	0	2.8984e-14	4.12919e-21	up
PC-5p-5478_1230	TCCGTCAAATTCATGTTGGTC	XM_016328418.1	DIVARICATA	4	352-372	Y	126.837	0	2.8984e-14	4.12919e-21	up
ahy-miR167-5p	TGAAGCTGCCAGCATGATCTT	XM_016323439.1	MED12	3.5	7-28	Y	443.929	87.2724	1.4278e-13	5.98347e-15	up
ahy-miR167-5p	TGAAGCTGCCAGCATGATCTT	XM_016091934.1	MED12	3.5	7-28	Y	443.929	87.2724	1.4278e-13	5.98347e-15	up
mtr-miR159b	ATTGGAGTGAAGGGAGCTCCA	XM_016341577.1	GAM1	0	959-979	Y	792.731	538.18	6.7071e-13	2.56841e-12	up
mtr-miR159b	ATTGGAGTGAAGGGAGCTCCA	XM_016102995.1	GAM1	0	962-982	Y	792.731	538.18	6.7071e-13	2.56841e-12	up
mtr-miR159b	ATTGGAGTGAAGGGAGCTCCA	XM_016102996.1	GAM1	0	962-982	Y	792.731	538.18	6.7071e-13	2.56841e-12	up
mtr-miR159b_R-1_1ss7GT	ATTGGATTGAAGGGAGCTCC	XM_016341577.1	GAM1	2	960-979	Y	792.731	538.18	6.7071e-13	2.56841e-12	up
mtr-miR159b_R-1_1ss7GT	ATTGGATTGAAGGGAGCTCC	XM_016341576.1	GAM1	2	960-979	Y	792.731	538.18	6.7071e-13	2.56841e-12	up
mtr-miR159b_R-1_1ss7GT	ATTGGATTGAAGGGAGCTCC	XM_016102996.1	GAM1	2	963-982	Y	792.731	538.18	6.7071e-13	2.56841e-12	up
mtr-miR159b_R-1_1ss7GT	ATTGGATTGAAGGGAGCTCC	XM_016102995.1	GAM1	2	963-982	Y	792.731	538.18	6.7071e-13	2.56841e-12	up
mtr-miR159b	ATTGGAGTGAAGGGAGCTCCA	XM_016341576.1	GAM1	0	959-979	Y	792.731	538.18	6.7071e-13	2.56841e-12	up
ptc-miR393a-3p	ATCATGCTATCCCTTTGGATT	XM_016088659.1	-	4	691-710	Y	110.982	0	1.1459e-12	1.03686e-18	up
mdm-miR156ad	TGACAGAAGAAAGTGAGCAC	XM_016115819.1	SPL18	3	824-843	Y	63.4184	87.2724	1.8663e-12	1.99599e-11	down
ahy-miR156b-5p_R+2	TTGACAGAAGATAGAGAGCACCA	XM_016324670.1	SPL6	4	1197-1219	Y	63.4184	87.2724	1.8663e-12	1.99599e-11	down
ahy-miR156a_L+1	TTGACAGAAGAGAGAGAGCAC	XM_016090387.1	SPL6	1	1199-1219	Y	63.4184	87.2724	1.8663e-12	1.99599e-11	down
ahy-miR156b-5p_R+1	TTGACAGAAGATAGAGAGCACT	XM_016090387.1	SPL6	4	1198-1219	Y	63.4184	87.2724	1.8663e-12	1.99599e-11	down
gma-miR156a	TGACAGAAGAGAGTGAGCAC	XM_016306738.1	SPL18	3	824-843	Y	63.4184	87.2724	1.8663e-12	1.99599e-11	down
ptc-miR156a	TGACAGAAGAGAGTGAGCAC	XM_016115819.1	SPL18	3	824-843	Y	63.4184	87.2724	1.8663e-12	1.99599e-11	down
ahy-miR156b-5p_R+1	TTGACAGAAGATAGAGAGCACT	XM_016324670.1	SPL6	4	1198-1219	Y	63.4184	87.2724	1.8663e-12	1.99599e-11	down
mdm-miR156ad	TGACAGAAGAAAGTGAGCAC	XM_016306738.1	SPL18	3	824-843	Y	63.4184	87.2724	1.8663e-12	1.99599e-11	down
mdm-miR156ad_R-1	TGACAGAAGAAAGTGAGCA	XM_016115819.1	SPL18	3	825-843	Y	63.4184	87.2724	1.8663e-12	1.99599e-11	down
mtr-miR156b-5p	TGACAGAAGAGAGTGAGCAC	XM_016115819.1	SPL18	3	824-843	Y	63.4184	87.2724	1.8663e-12	1.99599e-11	down
mdm-miR156ad_R-1	TGACAGAAGAAAGTGAGCA	XM_016306738.1	SPL18	3	825-843	Y	63.4184	87.2724	1.8663e-12	1.99599e-11	down
mtr-miR156b-5p	TGACAGAAGAGAGTGAGCAC	XM_016306738.1	SPL18	3	824-843	Y	63.4184	87.2724	1.8663e-12	1.99599e-11	down
gma-miR156a_L+1	TTGACAGAAGAGAGTGAGCAC	XM_016324670.1	SPL6	2	1199-1219	Y	63.4184	87.2724	1.8663e-12	1.99599e-11	down
ahy-miR156b-5p_R+2	TTGACAGAAGATAGAGAGCACCA	XM_016090387.1	SPL6	4	1197-1219	Y	63.4184	87.2724	1.8663e-12	1.99599e-11	down
ppe-miR156a_R+1_1ss5AG	TGACGGAAGAAAGAGAGCACA	XM_016115819.1	SPL18	3	823-843	Y	63.4184	87.2724	1.8663e-12	1.99599e-11	down
mdm-miR156a_1ss11GA	TGACAGAAGAAAGTGAGCAC	XM_016306738.1	SPL18	3	824-843	Y	63.4184	87.2724	1.8663e-12	1.99599e-11	down
mtr-miR156b-5p_R-1_1ss11GA	TGACAGAAGAAAGTGAGCA	XM_016306738.1	SPL18	3	825-843	Y	63.4184	87.2724	1.8663e-12	1.99599e-11	down
mtr-miR156e	TTGACAGAAGATAGAGAGCAC	XM_016090387.1	SPL6	3	1199-1219	Y	63.4184	87.2724	1.8663e-12	1.99599e-11	down
ppe-miR156a_R+1_1ss5AG	TGACGGAAGAAAGAGAGCACA	XM_016306738.1	SPL18	3	823-843	Y	63.4184	87.2724	1.8663e-12	1.99599e-11	down
mdm-miR156ad_R+1	TGACAGAAGAAAGTGAGCACA	XM_016115819.1	SPL18	3	823-843	Y	63.4184	87.2724	1.8663e-12	1.99599e-11	down
gma-miR156a_L+1	TTGACAGAAGAGAGTGAGCAC	XM_016090387.1	SPL6	2	1199-1219	Y	63.4184	87.2724	1.8663e-12	1.99599e-11	down
mtr-miR156b-5p_R-1_1ss11GA	TGACAGAAGAAAGTGAGCA	XM_016115819.1	SPL18	3	825-843	Y	63.4184	87.2724	1.8663e-12	1.99599e-11	down
mdm-miR156ad_R+1	TGACAGAAGAAAGTGAGCACA	XM_016306738.1	SPL18	3	823-843	Y	63.4184	87.2724	1.8663e-12	1.99599e-11	down
ptc-miR156a	TGACAGAAGAGAGTGAGCAC	XM_016306738.1	SPL18	3	824-843	Y	63.4184	87.2724	1.8663e-12	1.99599e-11	down
ahy-miR156a_L+1	TTGACAGAAGAGAGAGAGCAC	XM_016324670.1	SPL6	1	1199-1219	Y	63.4184	87.2724	1.8663e-12	1.99599e-11	down
mtr-miR156e	TTGACAGAAGATAGAGAGCAC	XM_016324670.1	SPL6	3	1199-1219	Y	63.4184	87.2724	1.8663e-12	1.99599e-11	down
gma-miR156a	TGACAGAAGAGAGTGAGCAC	XM_016115819.1	SPL18	3	824-843	Y	63.4184	87.2724	1.8663e-12	1.99599e-11	down
mdm-miR156a_1ss11GA	TGACAGAAGAAAGTGAGCAC	XM_016115819.1	SPL18	3	824-843	Y	63.4184	87.2724	1.8663e-12	1.99599e-11	down
PC-3p-231_14884	TTTCATTCCATACATCATCTAT	XM_016329182.1	RPPL1	3.5	811-832	Y	44.9214	71.2725	2.9209e-12	5.95147e-11	down
PC-5p-105229_70	AAGTGTGATCTCTCGTCC	XM_016334197.1	-	3	1240-1257	Y	105.697	0	3.9116e-12	8.07988e-18	up
PC-5p-105229_70	AAGTGTGATCTCTCGTCC	XM_016334198.1	-	3	1240-1257	Y	105.697	0	3.9116e-12	8.07988e-18	up
PC-5p-105229_70	AAGTGTGATCTCTCGTCC	XM_016100327.1	-	3	1159-1176	Y	105.697	0	3.9116e-12	8.07988e-18	up
mtr-miR160a	TGCCTGGCTCCCTGTATGCCA	XM_016096917.1	ARF10	4	1344-1364	Y	17757.2	8843.6	7.5299e-12	9.65381e-12	up
mtr-miR160a	TGCCTGGCTCCCTGTATGCCA	XM_016331954.1	ARF10	4	1353-1373	Y	17757.2	8843.6	7.5299e-12	9.65381e-12	up
stu-miR160a-5p	TGCCTGGCTCCCTGTATGCCA	XM_016331954.1	ARF10	4	1353-1373	Y	17757.2	8843.6	7.5299e-12	9.65381e-12	up
gma-miR160a-5p	TGCCTGGCTCCCTGTATGCCA	XM_016096917.1	ARF10	4	1344-1364	Y	17757.2	8843.6	7.5299e-12	9.65381e-12	up
gma-miR160a-5p	TGCCTGGCTCCCTGTATGCCA	XM_016331954.1	ARF10	4	1353-1373	Y	17757.2	8843.6	7.5299e-12	9.65381e-12	up
stu-miR160a-5p	TGCCTGGCTCCCTGTATGCCA	XM_016096917.1	ARF10	4	1344-1364	Y	17757.2	8843.6	7.5299e-12	9.65381e-12	up
ptc-MIR319a-p5	AGAGCTTTCTTCAGTCCACTC	XM_016084945.1	-	3.5	869-888	Y	507.348	116.363	9.6134e-12	9.78501e-13	up
PC-5p-15503_485	ATCTTGCATGCAAAAATGATG	XM_016118100.1	SMC3	4	2500-2519	Y	101.168	0	1.1215e-11	6.80557e-17	up
PC-5p-15503_485	ATCTTGCATGCAAAAATGATG	XM_016309977.1	SMC3	4	2494-2513	Y	101.168	0	1.1215e-11	6.80557e-17	up
PC-5p-15503_485	ATCTTGCATGCAAAAATGATG	XM_016118101.1	SMC3	4	2398-2417	Y	101.168	0	1.1215e-11	6.80557e-17	up
PC-5p-105229_70	AAGTGTGATCTCTCGTCC	XM_016311681.1	SBE1	4	1723-1740	Y	221.965	29.0908	1.6146e-11	3.09727e-13	up
mdm-miR156ad_R+1	TGACAGAAGAAAGTGAGCACA	XM_016100123.1	SPL13A	3	952-972	Y	317.092	58.1816	4.0831e-11	2.78891e-12	up
mtr-miR156b-5p	TGACAGAAGAGAGTGAGCAC	XM_016100122.1	SPL13A	1	953-972	Y	317.092	58.1816	4.0831e-11	2.78891e-12	up
mtr-miR156b-5p_R-1_1ss11GA	TGACAGAAGAAAGTGAGCA	XM_016100123.1	SPL13A	3	954-972	Y	317.092	58.1816	4.0831e-11	2.78891e-12	up
ptc-miR156a	TGACAGAAGAGAGTGAGCAC	XM_016100123.1	SPL13A	1	953-972	Y	317.092	58.1816	4.0831e-11	2.78891e-12	up
mdm-miR156ad_R-1	TGACAGAAGAAAGTGAGCA	XM_016334079.1	SPL13A	3	954-972	Y	317.092	58.1816	4.0831e-11	2.78891e-12	up
mdm-miR156ad_R+1	TGACAGAAGAAAGTGAGCACA	XM_016334078.1	SPL13A	3	952-972	Y	317.092	58.1816	4.0831e-11	2.78891e-12	up
ppe-miR156a_R+1_1ss5AG	TGACGGAAGAAAGAGAGCACA	XM_016100122.1	SPL13A	3	952-972	Y	317.092	58.1816	4.0831e-11	2.78891e-12	up
gma-miR156a	TGACAGAAGAGAGTGAGCAC	XM_016100123.1	SPL13A	1	953-972	Y	317.092	58.1816	4.0831e-11	2.78891e-12	up
ppe-miR156a_R+1_1ss5AG	TGACGGAAGAAAGAGAGCACA	XM_016334080.1	SPL13A	3	952-972	Y	317.092	58.1816	4.0831e-11	2.78891e-12	up
gma-miR156a	TGACAGAAGAGAGTGAGCAC	XM_016334078.1	SPL13A	1	953-972	Y	317.092	58.1816	4.0831e-11	2.78891e-12	up
mdm-miR156ad	TGACAGAAGAAAGTGAGCAC	XM_016334079.1	SPL13A	3	953-972	Y	317.092	58.1816	4.0831e-11	2.78891e-12	up
ptc-miR156a	TGACAGAAGAGAGTGAGCAC	XM_016334078.1	SPL13A	1	953-972	Y	317.092	58.1816	4.0831e-11	2.78891e-12	up
mdm-miR156a_1ss11GA	TGACAGAAGAAAGTGAGCAC	XM_016100123.1	SPL13A	3	953-972	Y	317.092	58.1816	4.0831e-11	2.78891e-12	up
mdm-miR156ad_R+1	TGACAGAAGAAAGTGAGCACA	XM_016100122.1	SPL13A	3	952-972	Y	317.092	58.1816	4.0831e-11	2.78891e-12	up
mtr-miR156b-5p_R-1_1ss11GA	TGACAGAAGAAAGTGAGCA	XM_016100122.1	SPL13A	3	954-972	Y	317.092	58.1816	4.0831e-11	2.78891e-12	up
mdm-miR156ad	TGACAGAAGAAAGTGAGCAC	XM_016100122.1	SPL13A	3	953-972	Y	317.092	58.1816	4.0831e-11	2.78891e-12	up
mtr-miR156b-5p	TGACAGAAGAGAGTGAGCAC	XM_016100123.1	SPL13A	1	953-972	Y	317.092	58.1816	4.0831e-11	2.78891e-12	up
mtr-miR156b-5p_R-1_1ss11GA	TGACAGAAGAAAGTGAGCA	XM_016334078.1	SPL13A	3	954-972	Y	317.092	58.1816	4.0831e-11	2.78891e-12	up
ppe-miR156a_R+1_1ss5AG	TGACGGAAGAAAGAGAGCACA	XM_016334079.1	SPL13A	3	952-972	Y	317.092	58.1816	4.0831e-11	2.78891e-12	up
mtr-miR156b-5p_R-1_1ss11GA	TGACAGAAGAAAGTGAGCA	XM_016334080.1	SPL13A	3	954-972	Y	317.092	58.1816	4.0831e-11	2.78891e-12	up
mdm-miR156ad	TGACAGAAGAAAGTGAGCAC	XM_016334080.1	SPL13A	3	953-972	Y	317.092	58.1816	4.0831e-11	2.78891e-12	up
mtr-miR156b-5p	TGACAGAAGAGAGTGAGCAC	XM_016334079.1	SPL13A	1	953-972	Y	317.092	58.1816	4.0831e-11	2.78891e-12	up
ptc-miR156a	TGACAGAAGAGAGTGAGCAC	XM_016334079.1	SPL13A	1	953-972	Y	317.092	58.1816	4.0831e-11	2.78891e-12	up
gma-miR156a	TGACAGAAGAGAGTGAGCAC	XM_016334080.1	SPL13A	1	953-972	Y	317.092	58.1816	4.0831e-11	2.78891e-12	up
mdm-miR156ad_R-1	TGACAGAAGAAAGTGAGCA	XM_016334078.1	SPL13A	3	954-972	Y	317.092	58.1816	4.0831e-11	2.78891e-12	up
gma-miR156a	TGACAGAAGAGAGTGAGCAC	XM_016100122.1	SPL13A	1	953-972	Y	317.092	58.1816	4.0831e-11	2.78891e-12	up
mdm-miR156a_1ss11GA	TGACAGAAGAAAGTGAGCAC	XM_016334080.1	SPL13A	3	953-972	Y	317.092	58.1816	4.0831e-11	2.78891e-12	up
mtr-miR156b-5p_R-1_1ss11GA	TGACAGAAGAAAGTGAGCA	XM_016334079.1	SPL13A	3	954-972	Y	317.092	58.1816	4.0831e-11	2.78891e-12	up
gma-miR156a	TGACAGAAGAGAGTGAGCAC	XM_016334079.1	SPL13A	1	953-972	Y	317.092	58.1816	4.0831e-11	2.78891e-12	up
mtr-miR156b-5p	TGACAGAAGAGAGTGAGCAC	XM_016334080.1	SPL13A	1	953-972	Y	317.092	58.1816	4.0831e-11	2.78891e-12	up
mdm-miR156ad_R-1	TGACAGAAGAAAGTGAGCA	XM_016334080.1	SPL13A	3	954-972	Y	317.092	58.1816	4.0831e-11	2.78891e-12	up
mtr-miR156b-5p	TGACAGAAGAGAGTGAGCAC	XM_016334078.1	SPL13A	1	953-972	Y	317.092	58.1816	4.0831e-11	2.78891e-12	up
mdm-miR156a_1ss11GA	TGACAGAAGAAAGTGAGCAC	XM_016334078.1	SPL13A	3	953-972	Y	317.092	58.1816	4.0831e-11	2.78891e-12	up
mdm-miR156a_1ss11GA	TGACAGAAGAAAGTGAGCAC	XM_016100122.1	SPL13A	3	953-972	Y	317.092	58.1816	4.0831e-11	2.78891e-12	up
mdm-miR156ad_R+1	TGACAGAAGAAAGTGAGCACA	XM_016334080.1	SPL13A	3	952-972	Y	317.092	58.1816	4.0831e-11	2.78891e-12	up
mdm-miR156ad_R-1	TGACAGAAGAAAGTGAGCA	XM_016100122.1	SPL13A	3	954-972	Y	317.092	58.1816	4.0831e-11	2.78891e-12	up
mdm-miR156ad	TGACAGAAGAAAGTGAGCAC	XM_016100123.1	SPL13A	3	953-972	Y	317.092	58.1816	4.0831e-11	2.78891e-12	up
mdm-miR156ad	TGACAGAAGAAAGTGAGCAC	XM_016334078.1	SPL13A	3	953-972	Y	317.092	58.1816	4.0831e-11	2.78891e-12	up
mdm-miR156ad_R+1	TGACAGAAGAAAGTGAGCACA	XM_016334079.1	SPL13A	3	952-972	Y	317.092	58.1816	4.0831e-11	2.78891e-12	up
ptc-miR156a	TGACAGAAGAGAGTGAGCAC	XM_016334080.1	SPL13A	1	953-972	Y	317.092	58.1816	4.0831e-11	2.78891e-12	up
ppe-miR156a_R+1_1ss5AG	TGACGGAAGAAAGAGAGCACA	XM_016334078.1	SPL13A	3	952-972	Y	317.092	58.1816	4.0831e-11	2.78891e-12	up
ptc-miR156a	TGACAGAAGAGAGTGAGCAC	XM_016100122.1	SPL13A	1	953-972	Y	317.092	58.1816	4.0831e-11	2.78891e-12	up
mdm-miR156a_1ss11GA	TGACAGAAGAAAGTGAGCAC	XM_016334079.1	SPL13A	3	953-972	Y	317.092	58.1816	4.0831e-11	2.78891e-12	up
mdm-miR156ad_R-1	TGACAGAAGAAAGTGAGCA	XM_016100123.1	SPL13A	3	954-972	Y	317.092	58.1816	4.0831e-11	2.78891e-12	up
ppe-miR156a_R+1_1ss5AG	TGACGGAAGAAAGAGAGCACA	XM_016100123.1	SPL13A	3	952-972	Y	317.092	58.1816	4.0831e-11	2.78891e-12	up
PC-3p-11336_644	TGGCTTATGATGAAAATA	XM_016081221.1	lrrc40	3	536-553	Y	95.1277	0	4.5742e-11	4.84759e-16	up
PC-3p-114066_63	TGCGCAGCCCCAGCGTTGCATC	XM_016103268.1	TIO	4	3541-3562	Y	95.1277	0	4.5742e-11	4.84759e-16	up
PC-3p-114066_63	TGCGCAGCCCCAGCGTTGCATC	XM_016341841.1	TIO	4	3541-3562	Y	95.1277	0	4.5742e-11	4.84759e-16	up
gma-miR6300_R+2_2	GTCGTTGTAGTATAGTGGTG	XM_016099559.1	At4g01020	4	427-447	Y	95.1277	0	4.5742e-11	4.84759e-16	up
pvu-miR159a.2_2ss12GC13GA	CTTCCATATCTCAGGAGCTTC	XM_016338468.1	CAS1	4	646-666	Y	95.1277	0	4.5742e-11	4.84759e-16	up
mdm-miR156ad_R-1	TGACAGAAGAAAGTGAGCA	XM_016335394.1	Asnsd1	4	643-661	Y	0	19.3939	6.862e-11	2.60968e-10	down
gma-MIR5368-p3	GCTAGAATTCTAACCTTGT	XM_016077311.1	GAPN	3	380-398	Y	0	19.3939	6.862e-11	2.60968e-10	down
PC-3p-55057_146	CTTTCTTCTTCCTCTCTTTGC	XM_016087249.1	-	4	328-347	Y	0	19.3939	6.862e-11	2.60968e-10	down
PC-3p-55057_146	CTTTCTTCTTCCTCTCTTTGC	XM_016321523.1	-	4	406-425	Y	0	19.3939	6.862e-11	2.60968e-10	down
sly-miR164b-3p	CACGTGTTCTCCTTCTCCAAC	XM_016330863.1	PTL	4	975-995	Y	0	19.3939	6.862e-11	2.60968e-10	down
mtr-miR2673a_L+2_1ss23AT	TTCCTCTTCCTCTTCCTCTTCCTC	XM_016343517.1	AFP3	3.5	394-416	Y	0	19.3939	6.862e-11	2.60968e-10	down
gma-miR156a_L-1_1ss11GA	GACAGAAGAAAGTGAGCAC	XM_016113168.1	At3g28050	4	805-822	Y	0	19.3939	6.862e-11	2.60968e-10	down
mtr-miR166a	TCGGACCAGGCTTCATTCCCC	XM_016107361.1	At5g16150	4	29-49	Y	0	19.3939	6.862e-11	2.60968e-10	down
mtr-miR2673a_L+2_1ss23AT	TTCCTCTTCCTCTTCCTCTTCCTC	XM_016096632.1	CRT3	4	1072-1094	Y	0	19.3939	6.862e-11	2.60968e-10	down
mtr-miR2673a_L+2_1ss23AT	TTCCTCTTCCTCTTCCTCTTCCTC	XM_016115028.1	PAB2	4	196-219	Y	0	19.3939	6.862e-11	2.60968e-10	down
gma-miR156a_L-1_1ss11GA	GACAGAAGAAAGTGAGCAC	XM_016336118.1	At3g28050	4	778-795	Y	0	19.3939	6.862e-11	2.60968e-10	down
gma-miR156a_L-1_1ss11GA	GACAGAAGAAAGTGAGCAC	XM_016113175.1	At3g28050	4	778-795	Y	0	19.3939	6.862e-11	2.60968e-10	down
mtr-miR2673a_L+2_1ss23AT	TTCCTCTTCCTCTTCCTCTTCCTC	XM_016096631.1	CRT3	4	1177-1199	Y	0	19.3939	6.862e-11	2.60968e-10	down
gma-MIR5368-p3	GCTAGAATTCTAACCTTGT	XM_016344654.1	GAPN	3	380-398	Y	0	19.3939	6.862e-11	2.60968e-10	down
PC-3p-55057_146	CTTTCTTCTTCCTCTCTTTGC	XM_016321084.1	-	4	328-347	Y	0	19.3939	6.862e-11	2.60968e-10	down
mdm-miR156ad_R-1	TGACAGAAGAAAGTGAGCA	XM_016335395.1	Asnsd1	4	643-661	Y	0	19.3939	6.862e-11	2.60968e-10	down
PC-5p-5478_1230	TCCGTCAAATTCATGTTGGTC	XM_016104921.1	ABI3	3.5	556-576	Y	0	19.3939	6.862e-11	2.60968e-10	down
mtr-miR2673a_L+2_1ss23AT	TTCCTCTTCCTCTTCCTCTTCCTC	XM_016326820.1	lig1	4	790-813	Y	0	19.3939	6.862e-11	2.60968e-10	down
mtr-miR2673a_L+2_1ss23AT	TTCCTCTTCCTCTTCCTCTTCCTC	XM_016107184.1	AFP2	3.5	391-413	Y	0	19.3939	6.862e-11	2.60968e-10	down
mtr-miR2673a_L+2_1ss23AT	TTCCTCTTCCTCTTCCTCTTCCTC	XM_016309730.1	SCPL17	3.5	721-743	Y	0	19.3939	6.862e-11	2.60968e-10	down
mtr-miR2673a_L+2_1ss23AT	TTCCTCTTCCTCTTCCTCTTCCTC	XM_016089274.1	lig1	4	790-813	Y	0	19.3939	6.862e-11	2.60968e-10	down
gma-MIR5368-p3	GCTAGAATTCTAACCTTGT	XM_016344648.1	GAPN	3	380-398	Y	0	19.3939	6.862e-11	2.60968e-10	down
mtr-miR156b-5p_R-1_1ss11GA	TGACAGAAGAAAGTGAGCA	XM_016335395.1	Asnsd1	4	643-661	Y	0	19.3939	6.862e-11	2.60968e-10	down
mtr-miR172d-5p_L-3	GGAGCATCATCAAGATTCACA	XM_016315027.1	At3g21340	3	1829-1850	Y	0	19.3939	6.862e-11	2.60968e-10	down
mtr-miR166a	TCGGACCAGGCTTCATTCCCC	XM_016339269.1	At5g16150	4	29-49	Y	0	19.3939	6.862e-11	2.60968e-10	down
PC-3p-55057_146	CTTTCTTCTTCCTCTCTTTGC	XM_016325510.1	BHLH113	4	166-187	Y	0	19.3939	6.862e-11	2.60968e-10	down
mtr-miR166a	TCGGACCAGGCTTCATTCCCC	XM_016339270.1	At5g16150	4	29-49	Y	0	19.3939	6.862e-11	2.60968e-10	down
mdm-miR156ad_R-1	TGACAGAAGAAAGTGAGCA	XM_016101764.1	Asnsd1	4	643-661	Y	0	19.3939	6.862e-11	2.60968e-10	down
mtr-miR2673a_L+2_1ss23AT	TTCCTCTTCCTCTTCCTCTTCCTC	XM_016338886.1	Os03g0214200	3.5	391-413	Y	0	19.3939	6.862e-11	2.60968e-10	down
mtr-miR156b-5p_R-1_1ss11GA	TGACAGAAGAAAGTGAGCA	XM_016335394.1	Asnsd1	4	643-661	Y	0	19.3939	6.862e-11	2.60968e-10	down
mtr-miR2673a_L+2_1ss23AT	TTCCTCTTCCTCTTCCTCTTCCTC	XM_016331622.1	CRT3	4	1177-1199	Y	0	19.3939	6.862e-11	2.60968e-10	down
mtr-miR156b-5p_R-1_1ss11GA	TGACAGAAGAAAGTGAGCA	XM_016101764.1	Asnsd1	4	643-661	Y	0	19.3939	6.862e-11	2.60968e-10	down
PC-3p-55057_146	CTTTCTTCTTCCTCTCTTTGC	XM_016325511.1	BHLH113	4	166-187	Y	0	19.3939	6.862e-11	2.60968e-10	down
mtr-miR172d-5p_L-3	GGAGCATCATCAAGATTCACA	XM_016312361.1	-	3	2-23	Y	0	19.3939	6.862e-11	2.60968e-10	down
mtr-miR2673a_L+2_1ss23AT	TTCCTCTTCCTCTTCCTCTTCCTC	XM_016326819.1	SWR1	4	790-813	Y	0	19.3939	6.862e-11	2.60968e-10	down
gma-miR156a	TGACAGAAGAGAGTGAGCAC	XM_016102905.1	SPL3	1	1058-1077	Y	12.6837	34.909	3.9801e-10	3.87458e-09	down
gma-miR156a	TGACAGAAGAGAGTGAGCAC	XM_016341475.1	SPL3	1	1058-1077	Y	12.6837	34.909	3.9801e-10	3.87458e-09	down
ppe-miR156a_R+1_1ss5AG	TGACGGAAGAAAGAGAGCACA	XM_016341475.1	SPL3	4	1057-1077	Y	12.6837	34.909	3.9801e-10	3.87458e-09	down
mdm-miR156ad_R-1	TGACAGAAGAAAGTGAGCA	XM_016102908.1	SPL3	3	930-948	Y	12.6837	34.909	3.9801e-10	3.87458e-09	down
ptc-miR156a	TGACAGAAGAGAGTGAGCAC	XM_016341475.1	SPL3	1	1058-1077	Y	12.6837	34.909	3.9801e-10	3.87458e-09	down
mdm-miR156a_1ss11GA	TGACAGAAGAAAGTGAGCAC	XM_016102906.1	SPL3	3	1058-1077	Y	12.6837	34.909	3.9801e-10	3.87458e-09	down
mtr-miR156b-5p	TGACAGAAGAGAGTGAGCAC	XM_016341476.1	SPL3	1	929-948	Y	12.6837	34.909	3.9801e-10	3.87458e-09	down
ppe-miR156a_R+1_1ss5AG	TGACGGAAGAAAGAGAGCACA	XM_016341476.1	SPL3	4	928-948	Y	12.6837	34.909	3.9801e-10	3.87458e-09	down
mdm-miR156ad	TGACAGAAGAAAGTGAGCAC	XM_016341476.1	SPL3	3	929-948	Y	12.6837	34.909	3.9801e-10	3.87458e-09	down
mdm-miR156ad	TGACAGAAGAAAGTGAGCAC	XM_016341475.1	SPL3	3	1058-1077	Y	12.6837	34.909	3.9801e-10	3.87458e-09	down
mtr-miR156b-5p_R-1_1ss11GA	TGACAGAAGAAAGTGAGCA	XM_016102906.1	SPL3	3	1059-1077	Y	12.6837	34.909	3.9801e-10	3.87458e-09	down
mdm-miR156ad_R+1	TGACAGAAGAAAGTGAGCACA	XM_016102908.1	SPL3	4	928-948	Y	12.6837	34.909	3.9801e-10	3.87458e-09	down
mtr-miR156b-5p_R-1_1ss11GA	TGACAGAAGAAAGTGAGCA	XM_016102908.1	SPL3	3	930-948	Y	12.6837	34.909	3.9801e-10	3.87458e-09	down
mdm-miR156ad	TGACAGAAGAAAGTGAGCAC	XM_016102906.1	SPL3	3	1058-1077	Y	12.6837	34.909	3.9801e-10	3.87458e-09	down
gma-miR156a	TGACAGAAGAGAGTGAGCAC	XM_016102908.1	SPL3	1	929-948	Y	12.6837	34.909	3.9801e-10	3.87458e-09	down
ppe-miR156a_R+1_1ss5AG	TGACGGAAGAAAGAGAGCACA	XM_016102908.1	SPL3	4	928-948	Y	12.6837	34.909	3.9801e-10	3.87458e-09	down
gma-miR156a	TGACAGAAGAGAGTGAGCAC	XM_016341476.1	SPL3	1	929-948	Y	12.6837	34.909	3.9801e-10	3.87458e-09	down
mtr-miR156b-5p_R-1_1ss11GA	TGACAGAAGAAAGTGAGCA	XM_016102905.1	SPL3	3	1059-1077	Y	12.6837	34.909	3.9801e-10	3.87458e-09	down
mdm-miR156ad	TGACAGAAGAAAGTGAGCAC	XM_016102905.1	SPL3	3	1058-1077	Y	12.6837	34.909	3.9801e-10	3.87458e-09	down
ppe-miR156a_R+1_1ss5AG	TGACGGAAGAAAGAGAGCACA	XM_016102905.1	SPL3	4	1057-1077	Y	12.6837	34.909	3.9801e-10	3.87458e-09	down
mtr-miR156b-5p	TGACAGAAGAGAGTGAGCAC	XM_016102905.1	SPL3	1	1058-1077	Y	12.6837	34.909	3.9801e-10	3.87458e-09	down
mdm-miR156a_1ss11GA	TGACAGAAGAAAGTGAGCAC	XM_016341475.1	SPL3	3	1058-1077	Y	12.6837	34.909	3.9801e-10	3.87458e-09	down
mdm-miR156a_1ss11GA	TGACAGAAGAAAGTGAGCAC	XM_016102905.1	SPL3	3	1058-1077	Y	12.6837	34.909	3.9801e-10	3.87458e-09	down
mdm-miR156ad_R-1	TGACAGAAGAAAGTGAGCA	XM_016102906.1	SPL3	3	1059-1077	Y	12.6837	34.909	3.9801e-10	3.87458e-09	down
ptc-miR156a	TGACAGAAGAGAGTGAGCAC	XM_016102906.1	SPL3	1	1058-1077	Y	12.6837	34.909	3.9801e-10	3.87458e-09	down
ppe-miR156a_R+1_1ss5AG	TGACGGAAGAAAGAGAGCACA	XM_016102906.1	SPL3	4	1057-1077	Y	12.6837	34.909	3.9801e-10	3.87458e-09	down
mtr-miR156b-5p	TGACAGAAGAGAGTGAGCAC	XM_016102908.1	SPL3	1	929-948	Y	12.6837	34.909	3.9801e-10	3.87458e-09	down
mtr-miR156b-5p	TGACAGAAGAGAGTGAGCAC	XM_016341475.1	SPL3	1	1058-1077	Y	12.6837	34.909	3.9801e-10	3.87458e-09	down
mdm-miR156ad_R+1	TGACAGAAGAAAGTGAGCACA	XM_016341475.1	SPL3	4	1057-1077	Y	12.6837	34.909	3.9801e-10	3.87458e-09	down
mdm-miR156ad_R-1	TGACAGAAGAAAGTGAGCA	XM_016341475.1	SPL3	3	1059-1077	Y	12.6837	34.909	3.9801e-10	3.87458e-09	down
mdm-miR156a_1ss11GA	TGACAGAAGAAAGTGAGCAC	XM_016102908.1	SPL3	3	929-948	Y	12.6837	34.909	3.9801e-10	3.87458e-09	down
mtr-miR156b-5p_R-1_1ss11GA	TGACAGAAGAAAGTGAGCA	XM_016341476.1	SPL3	3	930-948	Y	12.6837	34.909	3.9801e-10	3.87458e-09	down
mdm-miR156a_1ss11GA	TGACAGAAGAAAGTGAGCAC	XM_016341476.1	SPL3	3	929-948	Y	12.6837	34.909	3.9801e-10	3.87458e-09	down
mdm-miR156ad_R+1	TGACAGAAGAAAGTGAGCACA	XM_016341476.1	SPL3	4	928-948	Y	12.6837	34.909	3.9801e-10	3.87458e-09	down
mdm-miR156ad	TGACAGAAGAAAGTGAGCAC	XM_016102908.1	SPL3	3	929-948	Y	12.6837	34.909	3.9801e-10	3.87458e-09	down
mtr-miR156b-5p_R-1_1ss11GA	TGACAGAAGAAAGTGAGCA	XM_016341475.1	SPL3	3	1059-1077	Y	12.6837	34.909	3.9801e-10	3.87458e-09	down
mdm-miR156ad_R-1	TGACAGAAGAAAGTGAGCA	XM_016341476.1	SPL3	3	930-948	Y	12.6837	34.909	3.9801e-10	3.87458e-09	down
mdm-miR156ad_R-1	TGACAGAAGAAAGTGAGCA	XM_016102905.1	SPL3	3	1059-1077	Y	12.6837	34.909	3.9801e-10	3.87458e-09	down
mdm-miR156ad_R+1	TGACAGAAGAAAGTGAGCACA	XM_016102906.1	SPL3	4	1057-1077	Y	12.6837	34.909	3.9801e-10	3.87458e-09	down
gma-miR156a	TGACAGAAGAGAGTGAGCAC	XM_016102906.1	SPL3	1	1058-1077	Y	12.6837	34.909	3.9801e-10	3.87458e-09	down
mtr-miR156b-5p	TGACAGAAGAGAGTGAGCAC	XM_016102906.1	SPL3	1	1058-1077	Y	12.6837	34.909	3.9801e-10	3.87458e-09	down
mdm-miR156ad_R+1	TGACAGAAGAAAGTGAGCACA	XM_016102905.1	SPL3	4	1057-1077	Y	12.6837	34.909	3.9801e-10	3.87458e-09	down
ptc-miR156a	TGACAGAAGAGAGTGAGCAC	XM_016341476.1	SPL3	1	929-948	Y	12.6837	34.909	3.9801e-10	3.87458e-09	down
ptc-miR156a	TGACAGAAGAGAGTGAGCAC	XM_016102905.1	SPL3	1	1058-1077	Y	12.6837	34.909	3.9801e-10	3.87458e-09	down
ptc-miR156a	TGACAGAAGAGAGTGAGCAC	XM_016102908.1	SPL3	1	929-948	Y	12.6837	34.909	3.9801e-10	3.87458e-09	down
mtr-miR2673a_L+2_1ss23AT	TTCCTCTTCCTCTTCCTCTTCCTC	XM_016087908.1	SF3B2	2	1330-1353	Y	84.5579	0	5.3796e-10	1.76877e-14	up
mtr-miR2673a_L+2_1ss23AT	TTCCTCTTCCTCTTCCTCTTCCTC	XM_016324874.1	SF3B2	2	1243-1266	Y	84.5579	0	5.3796e-10	1.76877e-14	up
mtr-miR2673a_L+2_1ss23AT	TTCCTCTTCCTCTTCCTCTTCCTC	XM_016087907.1	SF3B2	2	1243-1266	Y	84.5579	0	5.3796e-10	1.76877e-14	up
mtr-miR156b-5p_R-1_1ss11GA	TGACAGAAGAAAGTGAGCA	XM_016102524.1	SPL12	3	1020-1038	Y	79.2731	0	1.8496e-09	2.3967e-13	up
ptc-miR156a	TGACAGAAGAGAGTGAGCAC	XM_016102523.1	SPL12	1	1031-1050	Y	79.2731	0	1.8496e-09	2.3967e-13	up
mtr-miR156b-5p	TGACAGAAGAGAGTGAGCAC	XM_016337583.1	SPL12	1	1016-1035	Y	79.2731	0	1.8496e-09	2.3967e-13	up
mdm-miR156ad	TGACAGAAGAAAGTGAGCAC	XM_016102524.1	SPL12	3	1019-1038	Y	79.2731	0	1.8496e-09	2.3967e-13	up
ppe-miR156a_R+1_1ss5AG	TGACGGAAGAAAGAGAGCACA	XM_016102522.1	SPL12	4	1033-1053	Y	79.2731	0	1.8496e-09	2.3967e-13	up
ppe-miR156a_R+1_1ss5AG	TGACGGAAGAAAGAGAGCACA	XM_016102523.1	SPL12	4	1030-1050	Y	79.2731	0	1.8496e-09	2.3967e-13	up
mdm-miR156ad_R+1	TGACAGAAGAAAGTGAGCACA	XM_016102523.1	SPL12	4	1030-1050	Y	79.2731	0	1.8496e-09	2.3967e-13	up
ptc-miR156a	TGACAGAAGAGAGTGAGCAC	XM_016337583.1	SPL12	1	1016-1035	Y	79.2731	0	1.8496e-09	2.3967e-13	up
mtr-miR156b-5p_R-1_1ss11GA	TGACAGAAGAAAGTGAGCA	XM_016102523.1	SPL12	3	1032-1050	Y	79.2731	0	1.8496e-09	2.3967e-13	up
ptc-miR156a	TGACAGAAGAGAGTGAGCAC	XM_016102524.1	SPL12	1	1019-1038	Y	79.2731	0	1.8496e-09	2.3967e-13	up
mdm-miR156ad_R+1	TGACAGAAGAAAGTGAGCACA	XM_016102524.1	SPL12	4	1018-1038	Y	79.2731	0	1.8496e-09	2.3967e-13	up
mdm-miR156ad_R-1	TGACAGAAGAAAGTGAGCA	XM_016102523.1	SPL12	3	1032-1050	Y	79.2731	0	1.8496e-09	2.3967e-13	up
mdm-miR156ad_R+1	TGACAGAAGAAAGTGAGCACA	XM_016102522.1	SPL12	4	1033-1053	Y	79.2731	0	1.8496e-09	2.3967e-13	up
mtr-miR156b-5p	TGACAGAAGAGAGTGAGCAC	XM_016102523.1	SPL12	1	1031-1050	Y	79.2731	0	1.8496e-09	2.3967e-13	up
mtr-miR156b-5p	TGACAGAAGAGAGTGAGCAC	XM_016102522.1	SPL12	1	1034-1053	Y	79.2731	0	1.8496e-09	2.3967e-13	up
mdm-miR156ad_R-1	TGACAGAAGAAAGTGAGCA	XM_016102524.1	SPL12	3	1020-1038	Y	79.2731	0	1.8496e-09	2.3967e-13	up
mdm-miR156ad_R-1	TGACAGAAGAAAGTGAGCA	XM_016102522.1	SPL12	3	1035-1053	Y	79.2731	0	1.8496e-09	2.3967e-13	up
gma-miR156a	TGACAGAAGAGAGTGAGCAC	XM_016102524.1	SPL12	1	1019-1038	Y	79.2731	0	1.8496e-09	2.3967e-13	up
mdm-miR156ad	TGACAGAAGAAAGTGAGCAC	XM_016102522.1	SPL12	3	1034-1053	Y	79.2731	0	1.8496e-09	2.3967e-13	up
mtr-miR156b-5p_R-1_1ss11GA	TGACAGAAGAAAGTGAGCA	XM_016102522.1	SPL12	3	1035-1053	Y	79.2731	0	1.8496e-09	2.3967e-13	up
mdm-miR156a_1ss11GA	TGACAGAAGAAAGTGAGCAC	XM_016102523.1	SPL12	3	1031-1050	Y	79.2731	0	1.8496e-09	2.3967e-13	up
mdm-miR156ad_R+1	TGACAGAAGAAAGTGAGCACA	XM_016337583.1	SPL12	4	1015-1035	Y	79.2731	0	1.8496e-09	2.3967e-13	up
mdm-miR156ad	TGACAGAAGAAAGTGAGCAC	XM_016102523.1	SPL12	3	1031-1050	Y	79.2731	0	1.8496e-09	2.3967e-13	up
gma-miR156a	TGACAGAAGAGAGTGAGCAC	XM_016102522.1	SPL12	1	1034-1053	Y	79.2731	0	1.8496e-09	2.3967e-13	up
ptc-miR156a	TGACAGAAGAGAGTGAGCAC	XM_016102522.1	SPL12	1	1034-1053	Y	79.2731	0	1.8496e-09	2.3967e-13	up
mtr-miR156b-5p	TGACAGAAGAGAGTGAGCAC	XM_016102524.1	SPL12	1	1019-1038	Y	79.2731	0	1.8496e-09	2.3967e-13	up
ppe-miR156a_R+1_1ss5AG	TGACGGAAGAAAGAGAGCACA	XM_016337583.1	SPL12	4	1015-1035	Y	79.2731	0	1.8496e-09	2.3967e-13	up
gma-miR156a	TGACAGAAGAGAGTGAGCAC	XM_016102523.1	SPL12	1	1031-1050	Y	79.2731	0	1.8496e-09	2.3967e-13	up
mdm-miR156a_1ss11GA	TGACAGAAGAAAGTGAGCAC	XM_016102524.1	SPL12	3	1019-1038	Y	79.2731	0	1.8496e-09	2.3967e-13	up
mdm-miR156a_1ss11GA	TGACAGAAGAAAGTGAGCAC	XM_016337583.1	SPL12	3	1016-1035	Y	79.2731	0	1.8496e-09	2.3967e-13	up
mdm-miR156a_1ss11GA	TGACAGAAGAAAGTGAGCAC	XM_016102522.1	SPL12	3	1034-1053	Y	79.2731	0	1.8496e-09	2.3967e-13	up
mdm-miR156ad_R-1	TGACAGAAGAAAGTGAGCA	XM_016337583.1	SPL12	3	1017-1035	Y	79.2731	0	1.8496e-09	2.3967e-13	up
gma-miR156a	TGACAGAAGAGAGTGAGCAC	XM_016337583.1	SPL12	1	1016-1035	Y	79.2731	0	1.8496e-09	2.3967e-13	up
mdm-miR156ad	TGACAGAAGAAAGTGAGCAC	XM_016337583.1	SPL12	3	1016-1035	Y	79.2731	0	1.8496e-09	2.3967e-13	up
mtr-miR156b-5p_R-1_1ss11GA	TGACAGAAGAAAGTGAGCA	XM_016337583.1	SPL12	3	1017-1035	Y	79.2731	0	1.8496e-09	2.3967e-13	up
ppe-miR156a_R+1_1ss5AG	TGACGGAAGAAAGAGAGCACA	XM_016102524.1	SPL12	4	1018-1038	Y	79.2731	0	1.8496e-09	2.3967e-13	up
vvi-miR396a	TTCCACAGCTTTCTTGAACTA	XM_016308399.1	GRF1	3	726-747	Y	3202.63	1192.72	2.4751e-09	1.69799e-09	up
lja-miR396	TTCCACAGCTTTCTTGAACTG	XM_016079687.1	GRF6	3.5	693-714	Y	3202.63	1192.72	2.4751e-09	1.69799e-09	up
lja-miR396	TTCCACAGCTTTCTTGAACTG	XM_016308399.1	GRF1	3.5	726-747	Y	3202.63	1192.72	2.4751e-09	1.69799e-09	up
vvi-miR396a	TTCCACAGCTTTCTTGAACTA	XM_016079687.1	GRF6	3	693-714	Y	3202.63	1192.72	2.4751e-09	1.69799e-09	up
mtr-miR396a-5p	TTCCACAGCTTTCTTGAACTT	XM_016079687.1	GRF6	4	693-714	Y	3202.63	1192.72	2.4751e-09	1.69799e-09	up
mtr-miR396a-5p	TTCCACAGCTTTCTTGAACTT	XM_016308399.1	GRF1	4	726-747	Y	3202.63	1192.72	2.4751e-09	1.69799e-09	up
gma-miR396a-5p_1ss21GA	TTCCACAGCTTTCTTGAACTA	XM_016308399.1	GRF1	3	726-747	Y	3202.63	1192.72	2.4751e-09	1.69799e-09	up
gma-miR396a-5p_1ss21GA	TTCCACAGCTTTCTTGAACTA	XM_016079687.1	GRF6	3	693-714	Y	3202.63	1192.72	2.4751e-09	1.69799e-09	up
PC-3p-231_14884	TTTCATTCCATACATCATCTAT	XM_016316273.1	RGA3	3	868-889	Y	405.878	95.03	2.6371e-09	5.466e-10	up
PC-3p-231_14884	TTTCATTCCATACATCATCTAT	XM_016316274.1	RGA3	3	868-889	Y	405.878	95.03	2.6371e-09	5.466e-10	up
PC-3p-231_14884	TTTCATTCCATACATCATCTAT	XM_016349510.1	RGA3	3	793-814	Y	405.878	95.03	2.6371e-09	5.466e-10	up
PC-3p-231_14884	TTTCATTCCATACATCATCTAT	XM_016349504.1	RGA3	3	871-892	Y	405.878	95.03	2.6371e-09	5.466e-10	up
PC-3p-231_14884	TTTCATTCCATACATCATCTAT	XM_016349509.1	RGA3	3	868-889	Y	405.878	95.03	2.6371e-09	5.466e-10	up
mtr-MIR399h-p5_2ss2AG21AG	GGGCAAATCTCTATTGGCAGG	XM_016344910.1	-	4	1305-1324	Y	0	14.5454	1.6079e-08	2.71743e-08	down
ahy-MIR3513-p5	TGAACTTCTGTTGATTGTGTT	XM_016092782.1	-	4	132-152	Y	0	14.5454	1.6079e-08	2.71743e-08	down
PC-3p-55057_146	CTTTCTTCTTCCTCTCTTTGC	XM_016090069.1	3BETAHSD/D2	4	1258-1277	Y	0	14.5454	1.6079e-08	2.71743e-08	down
PC-3p-55057_146	CTTTCTTCTTCCTCTCTTTGC	XM_016325499.1	3BETAHSD/D2	4	1258-1277	Y	0	14.5454	1.6079e-08	2.71743e-08	down
mtr-miR172d-5p_L-3	GGAGCATCATCAAGATTCACA	XM_016347190.1	PRH	2	162-182	Y	0	14.5454	1.6079e-08	2.71743e-08	down
mtr-MIR399h-p5_2ss2AG21AG	GGGCAAATCTCTATTGGCAGG	XM_016077624.1	-	4	1305-1324	Y	0	14.5454	1.6079e-08	2.71743e-08	down
mtr-miR172c-5p	GTAGCATCATCAAGATTCACA	XM_016347187.1	PRH	3	426-446	Y	0	14.5454	1.6079e-08	2.71743e-08	down
mtr-miR319a-3p_L-1R+2_1ss20CT	TGGACTGAAGGGAGCTCCTTC	XM_016341577.1	GAM1	4	957-977	Y	0	14.5454	1.6079e-08	2.71743e-08	down
PC-3p-55057_146	CTTTCTTCTTCCTCTCTTTGC	XM_016090068.1	3BETAHSD/D2	4	1579-1598	Y	0	14.5454	1.6079e-08	2.71743e-08	down
mtr-miR172d-5p_L-3	GGAGCATCATCAAGATTCACA	XM_016347187.1	PRH	2	426-446	Y	0	14.5454	1.6079e-08	2.71743e-08	down
mdm-miR156ad_R-1	TGACAGAAGAAAGTGAGCA	XM_016346956.1	NIK3	4	34-51	Y	0	14.5454	1.6079e-08	2.71743e-08	down
PC-5p-5062_1316	TTTCAGCACAAAGGGACAGAA	XM_016078773.1	ARA12	4	1398-1417	Y	0	14.5454	1.6079e-08	2.71743e-08	down
PC-3p-55057_146	CTTTCTTCTTCCTCTCTTTGC	XM_016086581.1	-	4	371-390	Y	0	14.5454	1.6079e-08	2.71743e-08	down
mtr-MIR399h-p5_2ss2AG21AG	GGGCAAATCTCTATTGGCAGG	XM_016077618.1	SPAPB15E9.01c	4	1305-1324	Y	0	14.5454	1.6079e-08	2.71743e-08	down
mdm-miR156ad_R-1	TGACAGAAGAAAGTGAGCA	XM_016346957.1	NIK3	4	34-51	Y	0	14.5454	1.6079e-08	2.71743e-08	down
mtr-miR172c-5p	GTAGCATCATCAAGATTCACA	XM_016347186.1	PRH	3	426-446	Y	0	14.5454	1.6079e-08	2.71743e-08	down
PC-3p-55057_146	CTTTCTTCTTCCTCTCTTTGC	XM_016090379.1	3BETAHSD/D2	4	1579-1598	Y	0	14.5454	1.6079e-08	2.71743e-08	down
lus-miR159c_1ss1TC	CTTGGATTGAAGGGAGCTCTT	XM_016344163.1	-	4	89-109	Y	0	14.5454	1.6079e-08	2.71743e-08	down
mtr-miR172c-5p	GTAGCATCATCAAGATTCACA	XM_016109679.1	PRH	3	426-446	Y	0	14.5454	1.6079e-08	2.71743e-08	down
mtr-miR172c-5p	GTAGCATCATCAAGATTCACA	XM_016109680.1	PRH	3	426-446	Y	0	14.5454	1.6079e-08	2.71743e-08	down
mtr-miR172d-5p_L-3	GGAGCATCATCAAGATTCACA	XM_016109678.1	PRH	2	426-446	Y	0	14.5454	1.6079e-08	2.71743e-08	down
mtr-miR2673a_L+2_1ss23AT	TTCCTCTTCCTCTTCCTCTTCCTC	XM_016085672.1	APL	3	77-100	Y	0	14.5454	1.6079e-08	2.71743e-08	down
mtr-miR172c-5p	GTAGCATCATCAAGATTCACA	XM_016347190.1	PRH	3	162-182	Y	0	14.5454	1.6079e-08	2.71743e-08	down
ahy-MIR3513-p5	TGAACTTCTGTTGATTGTGTT	XM_016327238.1	-	4	132-152	Y	0	14.5454	1.6079e-08	2.71743e-08	down
ahy-MIR3513-p5	TGAACTTCTGTTGATTGTGTT	XM_016312570.1	-	3.5	54-74	Y	0	14.5454	1.6079e-08	2.71743e-08	down
mtr-miR172d-5p_L-3	GGAGCATCATCAAGATTCACA	XM_016347186.1	PRH	2	426-446	Y	0	14.5454	1.6079e-08	2.71743e-08	down
PC-3p-55057_146	CTTTCTTCTTCCTCTCTTTGC	XM_016086582.1	Cdk11b	4	371-390	Y	0	14.5454	1.6079e-08	2.71743e-08	down
PC-3p-55057_146	CTTTCTTCTTCCTCTCTTTGC	XM_016332447.1	abcF4	3.5	1631-1652	Y	0	14.5454	1.6079e-08	2.71743e-08	down
mtr-miR2673a_L+2_1ss23AT	TTCCTCTTCCTCTTCCTCTTCCTC	XM_016085671.1	APL	3	77-100	Y	0	14.5454	1.6079e-08	2.71743e-08	down
PC-5p-5062_1316	TTTCAGCACAAAGGGACAGAA	XM_016346210.1	ARA12	4	1398-1417	Y	0	14.5454	1.6079e-08	2.71743e-08	down
PC-3p-55057_146	CTTTCTTCTTCCTCTCTTTGC	XM_016319757.1	xnp-1	4	371-390	Y	0	14.5454	1.6079e-08	2.71743e-08	down
PC-3p-55057_146	CTTTCTTCTTCCTCTCTTTGC	XM_016325498.1	3BETAHSD/D2	4	1579-1598	Y	0	14.5454	1.6079e-08	2.71743e-08	down
mtr-miR156b-5p_R-1_1ss11GA	TGACAGAAGAAAGTGAGCA	XM_016346956.1	NIK3	4	34-51	Y	0	14.5454	1.6079e-08	2.71743e-08	down
mtr-miR172d-5p_L-3	GGAGCATCATCAAGATTCACA	XM_016109680.1	PRH	2	426-446	Y	0	14.5454	1.6079e-08	2.71743e-08	down
PC-3p-55057_146	CTTTCTTCTTCCTCTCTTTGC	XM_016105758.1	SETD1B	3.5	1625-1646	Y	0	14.5454	1.6079e-08	2.71743e-08	down
mtr-miR172c-5p	GTAGCATCATCAAGATTCACA	XM_016109678.1	PRH	3	426-446	Y	0	14.5454	1.6079e-08	2.71743e-08	down
mtr-miR319a-3p_L-1R+2_1ss20CT	TGGACTGAAGGGAGCTCCTTC	XM_016102996.1	GAM1	4	960-980	Y	0	14.5454	1.6079e-08	2.71743e-08	down
lus-miR159c_1ss1TC	CTTGGATTGAAGGGAGCTCTT	XM_016090083.1	-	4	461-481	Y	0	14.5454	1.6079e-08	2.71743e-08	down
mtr-miR156b-5p_R-1_1ss11GA	TGACAGAAGAAAGTGAGCA	XM_016346957.1	NIK3	4	34-51	Y	0	14.5454	1.6079e-08	2.71743e-08	down
mtr-miR172d-5p_L-3	GGAGCATCATCAAGATTCACA	XM_016109681.1	PRH	2	162-182	Y	0	14.5454	1.6079e-08	2.71743e-08	down
mtr-MIR399h-p5_2ss2AG21AG	GGGCAAATCTCTATTGGCAGG	XM_016344903.1	-	4	1305-1324	Y	0	14.5454	1.6079e-08	2.71743e-08	down
mtr-miR172c-5p	GTAGCATCATCAAGATTCACA	XM_016109681.1	PRH	3	162-182	Y	0	14.5454	1.6079e-08	2.71743e-08	down
mtr-miR319a-3p_L-1R+2_1ss20CT	TGGACTGAAGGGAGCTCCTTC	XM_016341576.1	GAM1	4	957-977	Y	0	14.5454	1.6079e-08	2.71743e-08	down
mtr-miR172d-5p_L-3	GGAGCATCATCAAGATTCACA	XM_016109679.1	PRH	2	426-446	Y	0	14.5454	1.6079e-08	2.71743e-08	down
ahy-MIR3513-p5	TGAACTTCTGTTGATTGTGTT	XM_016327239.1	-	4	132-152	Y	0	14.5454	1.6079e-08	2.71743e-08	down
lus-miR159c_1ss1TC	CTTGGATTGAAGGGAGCTCTT	XM_016093211.1	-	3.5	452-472	Y	0	14.5454	1.6079e-08	2.71743e-08	down
PC-3p-55057_146	CTTTCTTCTTCCTCTCTTTGC	XM_016319756.1	-	4	371-390	Y	0	14.5454	1.6079e-08	2.71743e-08	down
PC-3p-55057_146	CTTTCTTCTTCCTCTCTTTGC	XM_016090378.1	3BETAHSD/D2	4	1579-1598	Y	0	14.5454	1.6079e-08	2.71743e-08	down
mtr-miR319a-3p_L-1R+2_1ss20CT	TGGACTGAAGGGAGCTCCTTC	XM_016102995.1	GAM1	4	960-980	Y	0	14.5454	1.6079e-08	2.71743e-08	down
PC-5p-5062_1316	TTTCAGCACAAAGGGACAGAA	XM_016078765.1	ARA12	4	1398-1417	Y	0	14.5454	1.6079e-08	2.71743e-08	down
lus-miR159c_1ss1TC	CTTGGATTGAAGGGAGCTCTT	XM_016111298.1	-	3.5	753-772	Y	0	14.5454	1.6079e-08	2.71743e-08	down
PC-5p-5062_1316	TTTCAGCACAAAGGGACAGAA	XM_016346202.1	ARA12	4	1398-1417	Y	0	14.5454	1.6079e-08	2.71743e-08	down
PC-3p-55057_146	CTTTCTTCTTCCTCTCTTTGC	XM_016090380.1	3BETAHSD/D2	4	1258-1277	Y	0	14.5454	1.6079e-08	2.71743e-08	down
mtr-miR172c-5p	GTAGCATCATCAAGATTCACA	XM_016347188.1	PRH	3	426-446	Y	0	14.5454	1.6079e-08	2.71743e-08	down
mtr-miR172d-5p_L-3	GGAGCATCATCAAGATTCACA	XM_016347188.1	PRH	2	426-446	Y	0	14.5454	1.6079e-08	2.71743e-08	down
ahy-miR156b-5p_R+2	TTGACAGAAGATAGAGAGCACCA	XM_016088237.1	SPL6	4	1107-1129	Y	31.7092	48.4847	1.8018e-08	1.64547e-07	down
ahy-miR156b-5p_R+2	TTGACAGAAGATAGAGAGCACCA	XM_016338275.1	SPL6	4	1122-1144	Y	31.7092	48.4847	1.8018e-08	1.64547e-07	down
ahy-miR156b-5p_R+1	TTGACAGAAGATAGAGAGCACT	XM_016088245.1	SPL6	4	1102-1123	Y	31.7092	48.4847	1.8018e-08	1.64547e-07	down
gma-miR156a_L+1	TTGACAGAAGAGAGTGAGCAC	XM_016338284.1	SPL6	2	1118-1138	Y	31.7092	48.4847	1.8018e-08	1.64547e-07	down
ahy-miR156b-5p_R+2	TTGACAGAAGATAGAGAGCACCA	XM_016088253.1	SPL6	4	1059-1081	Y	31.7092	48.4847	1.8018e-08	1.64547e-07	down
ahy-miR156b-5p_R+2	TTGACAGAAGATAGAGAGCACCA	XM_016338284.1	SPL6	4	1116-1138	Y	31.7092	48.4847	1.8018e-08	1.64547e-07	down
ahy-miR156b-5p_R+1	TTGACAGAAGATAGAGAGCACT	XM_016338293.1	SPL6	4	1075-1096	Y	31.7092	48.4847	1.8018e-08	1.64547e-07	down
ahy-miR156a_L+1	TTGACAGAAGAGAGAGAGCAC	XM_016088237.1	SPL6	1	1109-1129	Y	31.7092	48.4847	1.8018e-08	1.64547e-07	down
mtr-miR156e	TTGACAGAAGATAGAGAGCAC	XM_016338275.1	SPL6	3	1124-1144	Y	31.7092	48.4847	1.8018e-08	1.64547e-07	down
ahy-miR156b-5p_R+1	TTGACAGAAGATAGAGAGCACT	XM_016088237.1	SPL6	4	1108-1129	Y	31.7092	48.4847	1.8018e-08	1.64547e-07	down
ahy-miR156b-5p_R+1	TTGACAGAAGATAGAGAGCACT	XM_016338284.1	SPL6	4	1117-1138	Y	31.7092	48.4847	1.8018e-08	1.64547e-07	down
ahy-miR156a_L+1	TTGACAGAAGAGAGAGAGCAC	XM_016088253.1	SPL6	1	1061-1081	Y	31.7092	48.4847	1.8018e-08	1.64547e-07	down
mtr-miR156e	TTGACAGAAGATAGAGAGCAC	XM_016338293.1	SPL6	3	1076-1096	Y	31.7092	48.4847	1.8018e-08	1.64547e-07	down
ahy-miR156b-5p_R+1	TTGACAGAAGATAGAGAGCACT	XM_016338275.1	SPL6	4	1123-1144	Y	31.7092	48.4847	1.8018e-08	1.64547e-07	down
gma-miR156a_L+1	TTGACAGAAGAGAGTGAGCAC	XM_016338275.1	SPL6	2	1124-1144	Y	31.7092	48.4847	1.8018e-08	1.64547e-07	down
ahy-miR156a_L+1	TTGACAGAAGAGAGAGAGCAC	XM_016338293.1	SPL6	1	1076-1096	Y	31.7092	48.4847	1.8018e-08	1.64547e-07	down
ahy-miR156b-5p_R+2	TTGACAGAAGATAGAGAGCACCA	XM_016338293.1	SPL6	4	1074-1096	Y	31.7092	48.4847	1.8018e-08	1.64547e-07	down
ahy-miR156a_L+1	TTGACAGAAGAGAGAGAGCAC	XM_016338284.1	SPL6	1	1118-1138	Y	31.7092	48.4847	1.8018e-08	1.64547e-07	down
ahy-miR156a_L+1	TTGACAGAAGAGAGAGAGCAC	XM_016088245.1	SPL6	1	1103-1123	Y	31.7092	48.4847	1.8018e-08	1.64547e-07	down
gma-miR156a_L+1	TTGACAGAAGAGAGTGAGCAC	XM_016088237.1	SPL6	2	1109-1129	Y	31.7092	48.4847	1.8018e-08	1.64547e-07	down
ahy-miR156a_L+1	TTGACAGAAGAGAGAGAGCAC	XM_016338275.1	SPL6	1	1124-1144	Y	31.7092	48.4847	1.8018e-08	1.64547e-07	down
ahy-miR156b-5p_R+2	TTGACAGAAGATAGAGAGCACCA	XM_016088245.1	SPL6	4	1101-1123	Y	31.7092	48.4847	1.8018e-08	1.64547e-07	down
mtr-miR156e	TTGACAGAAGATAGAGAGCAC	XM_016088237.1	SPL6	3	1109-1129	Y	31.7092	48.4847	1.8018e-08	1.64547e-07	down
ahy-miR156b-5p_R+1	TTGACAGAAGATAGAGAGCACT	XM_016088253.1	SPL6	4	1060-1081	Y	31.7092	48.4847	1.8018e-08	1.64547e-07	down
mtr-miR156e	TTGACAGAAGATAGAGAGCAC	XM_016338284.1	SPL6	3	1118-1138	Y	31.7092	48.4847	1.8018e-08	1.64547e-07	down
gma-miR156a_L+1	TTGACAGAAGAGAGTGAGCAC	XM_016088253.1	SPL6	2	1061-1081	Y	31.7092	48.4847	1.8018e-08	1.64547e-07	down
mtr-miR156e	TTGACAGAAGATAGAGAGCAC	XM_016088245.1	SPL6	3	1103-1123	Y	31.7092	48.4847	1.8018e-08	1.64547e-07	down
mtr-miR156e	TTGACAGAAGATAGAGAGCAC	XM_016088253.1	SPL6	3	1061-1081	Y	31.7092	48.4847	1.8018e-08	1.64547e-07	down
gma-miR156a_L+1	TTGACAGAAGAGAGTGAGCAC	XM_016338293.1	SPL6	2	1076-1096	Y	31.7092	48.4847	1.8018e-08	1.64547e-07	down
gma-miR156a_L+1	TTGACAGAAGAGAGTGAGCAC	XM_016088245.1	SPL6	2	1103-1123	Y	31.7092	48.4847	1.8018e-08	1.64547e-07	down
PC-3p-55057_146	CTTTCTTCTTCCTCTCTTTGC	XM_016107855.1	At5g03795	4	191-212	Y	68.7033	0	2.2004e-08	8.26597e-12	up
ahy-miR156b-3p	GCTCTCTAAGCTTCTGTCATC	XM_016337901.1	CLPB1	4	420-439	Y	126.837	116.363	2.6518e-08	1.0786e-07	up
PC-3p-231_14884	TTTCATTCCATACATCATCTAT	XM_016329547.1	RGA3	4	841-862	Y	95.1277	5.81816	3.134e-08	9.17509e-10	up
PC-3p-231_14884	TTTCATTCCATACATCATCTAT	XM_016092547.1	RGA2	4	841-862	Y	95.1277	5.81816	3.134e-08	9.17509e-10	up
PC-3p-231_14884	TTTCATTCCATACATCATCTAT	XM_016092536.1	RGA3	4	841-862	Y	95.1277	5.81816	3.134e-08	9.17509e-10	up
ptc-MIR319a-p5	AGAGCTTTCTTCAGTCCACTC	XM_016320614.1	MYO6	3.5	869-888	Y	443.929	116.363	7.5083e-08	2.35788e-08	up
PC-3p-55057_146	CTTTCTTCTTCCTCTCTTTGC	XM_016315794.1	snwA	4	365-385	Y	63.4184	0	7.6186e-08	6.60725e-11	up
mtr-miR167b-5p	TGAAGCTGCCAGCATGATCTG	XM_016334466.1	CYP750A1	4	869-888	Y	63.4184	0	7.6186e-08	6.60725e-11	up
PC-3p-55057_146	CTTTCTTCTTCCTCTCTTTGC	XM_016342571.1	Zcchc10	3.5	639-658	Y	63.4184	0	7.6186e-08	6.60725e-11	up
ptc-miR162a_R+1	TCGATAAACCTCTGCATCCAGA	XM_016101510.1	-	4	804-825	Y	63.4184	0	7.6186e-08	6.60725e-11	up
ptc-miR162a_R+1	TCGATAAACCTCTGCATCCAGA	XM_016101509.1	-	4	804-825	Y	63.4184	0	7.6186e-08	6.60725e-11	up
mtr-miR2673a_L+2_1ss23AT	TTCCTCTTCCTCTTCCTCTTCCTC	XM_016325274.1	GT-2	3	528-551	Y	63.4184	0	7.6186e-08	6.60725e-11	up
mtr-miR172b	AGAATCTTGATGATGCTGCAT	XM_016317589.1	DYW9	4	2146-2165	Y	63.4184	0	7.6186e-08	6.60725e-11	up
vvi-miR396a	TTCCACAGCTTTCTTGAACTA	XM_016089194.1	GRF1	4	879-900	Y	63.4184	0	7.6186e-08	6.60725e-11	up
gma-miR396a-5p_1ss21GA	TTCCACAGCTTTCTTGAACTA	XM_016089194.1	GRF1	4	879-900	Y	63.4184	0	7.6186e-08	6.60725e-11	up
ptc-miR162a_R+1	TCGATAAACCTCTGCATCCAGA	XM_016335515.1	-	4	804-825	Y	63.4184	0	7.6186e-08	6.60725e-11	up
mtr-miR2673a_L+2_1ss23AT	TTCCTCTTCCTCTTCCTCTTCCTC	XM_016089742.1	GT-2	3	528-551	Y	63.4184	0	7.6186e-08	6.60725e-11	up
PC-3p-55057_146	CTTTCTTCTTCCTCTCTTTGC	XM_016081662.1	Zcchc10	3.5	639-658	Y	63.4184	0	7.6186e-08	6.60725e-11	up
PC-5p-34874_230	AGTGACTCGGATATTGATTACT	XM_016111734.1	Dock8	4	5217-5237	Y	63.4184	0	7.6186e-08	6.60725e-11	up
PC-3p-55057_146	CTTTCTTCTTCCTCTCTTTGC	XM_016315792.1	CCNL1	4	365-385	Y	63.4184	0	7.6186e-08	6.60725e-11	up
mtr-miR396a-5p	TTCCACAGCTTTCTTGAACTT	XM_016083923.1	LACS1	4	987-1008	Y	63.4184	0	7.6186e-08	6.60725e-11	up
mtr-miR2673a_L+2_1ss23AT	TTCCTCTTCCTCTTCCTCTTCCTC	XM_016112860.1	-	3	667-690	Y	63.4184	0	7.6186e-08	6.60725e-11	up
mdm-miR167b	TGAAGCTGCCAGCATGATCTA	XM_016100552.1	CYP750A1	3.5	869-888	Y	63.4184	0	7.6186e-08	6.60725e-11	up
mtr-miR167b-5p	TGAAGCTGCCAGCATGATCTG	XM_016100552.1	CYP750A1	4	869-888	Y	63.4184	0	7.6186e-08	6.60725e-11	up
mtr-MIR171c-p5	TATTGGCTTGGTTCACTCAGA	XM_016343770.1	-	4	4672-4692	Y	63.4184	0	7.6186e-08	6.60725e-11	up
lja-miR396	TTCCACAGCTTTCTTGAACTG	XM_016089194.1	GRF1	3	879-900	Y	63.4184	0	7.6186e-08	6.60725e-11	up
gma-miR396a-5p_1ss21GA	TTCCACAGCTTTCTTGAACTA	XM_016326140.1	GRF1	4	873-894	Y	63.4184	0	7.6186e-08	6.60725e-11	up
PC-3p-79977_98	CTTTATGATTGCTCCAAAGGTG	XM_016110706.1	At3g22470	2.5	555-576	Y	63.4184	0	7.6186e-08	6.60725e-11	up
mtr-miR396a-5p	TTCCACAGCTTTCTTGAACTT	XM_016083924.1	LACS1	4	987-1008	Y	63.4184	0	7.6186e-08	6.60725e-11	up
mtr-miR2673a_L+2_1ss23AT	TTCCTCTTCCTCTTCCTCTTCCTC	XM_016092368.1	At5g66560	3.5	1648-1671	Y	63.4184	0	7.6186e-08	6.60725e-11	up
PC-5p-34874_230	AGTGACTCGGATATTGATTACT	XM_016347618.1	Dock8	4	5085-5105	Y	63.4184	0	7.6186e-08	6.60725e-11	up
ppe-MIR167c-p3_1ss11TG	GATCATGTGGGAGCTTCATC	XM_016337901.1	CLPB1	4	2293-2311	Y	63.4184	0	7.6186e-08	6.60725e-11	up
mtr-miR2673a_L+2_1ss23AT	TTCCTCTTCCTCTTCCTCTTCCTC	XM_016084945.1	-	4	1056-1080	Y	63.4184	0	7.6186e-08	6.60725e-11	up
ptc-miR162a_R+1	TCGATAAACCTCTGCATCCAGA	XM_016335516.1	-	4	804-825	Y	63.4184	0	7.6186e-08	6.60725e-11	up
vvi-miR396a	TTCCACAGCTTTCTTGAACTA	XM_016326140.1	GRF1	4	873-894	Y	63.4184	0	7.6186e-08	6.60725e-11	up
mtr-miR172b	AGAATCTTGATGATGCTGCAT	XM_016077610.1	DYW9	4	2215-2234	Y	63.4184	0	7.6186e-08	6.60725e-11	up
mtr-miR156b-5p_R-1_1ss11GA	TGACAGAAGAAAGTGAGCA	XM_016348783.1	TUBB8	4	491-508	Y	63.4184	0	7.6186e-08	6.60725e-11	up
gma-MIR319i-p3_1ss10AT	TGTGAATGATGCAGGAGATA	XM_016326106.1	-	4	140-159	Y	63.4184	0	7.6186e-08	6.60725e-11	up
mdm-miR156ad_R-1	TGACAGAAGAAAGTGAGCA	XM_016319718.1	TIP2-1	4	350-367	Y	63.4184	0	7.6186e-08	6.60725e-11	up
ppe-MIR167c-p3_1ss11TG	GATCATGTGGGAGCTTCATC	XM_016087849.1	CLPB1	4	2293-2311	Y	63.4184	0	7.6186e-08	6.60725e-11	up
mtr-miR2673a_L+2_1ss23AT	TTCCTCTTCCTCTTCCTCTTCCTC	XM_016328888.1	At5g66560	3.5	1654-1677	Y	63.4184	0	7.6186e-08	6.60725e-11	up
mdm-miR156ad_R-1	TGACAGAAGAAAGTGAGCA	XM_016348783.1	TUBB8	4	491-508	Y	63.4184	0	7.6186e-08	6.60725e-11	up
mtr-miR396a-5p	TTCCACAGCTTTCTTGAACTT	XM_016326140.1	GRF1	4	873-894	Y	63.4184	0	7.6186e-08	6.60725e-11	up
mtr-miR2673a_L+2_1ss23AT	TTCCTCTTCCTCTTCCTCTTCCTC	XM_016340855.1	Cdk11b	1.5	748-771	Y	63.4184	0	7.6186e-08	6.60725e-11	up
mtr-miR2673a_L+2_1ss23AT	TTCCTCTTCCTCTTCCTCTTCCTC	XM_016311499.1	-	4	1375-1398	Y	63.4184	0	7.6186e-08	6.60725e-11	up
mdm-miR167b	TGAAGCTGCCAGCATGATCTA	XM_016334466.1	CYP750A1	3.5	869-888	Y	63.4184	0	7.6186e-08	6.60725e-11	up
mtr-miR156b-5p_R-1_1ss11GA	TGACAGAAGAAAGTGAGCA	XM_016319718.1	TIP2-1	4	350-367	Y	63.4184	0	7.6186e-08	6.60725e-11	up
mtr-miR166e-5p_2ss10GT11CT	GGAATGTTGTTTGGCTCGAGG	XM_016116614.1	-	4	826-845	Y	63.4184	0	7.6186e-08	6.60725e-11	up
lja-miR396	TTCCACAGCTTTCTTGAACTG	XM_016326140.1	GRF1	3	873-894	Y	63.4184	0	7.6186e-08	6.60725e-11	up
PC-3p-55057_146	CTTTCTTCTTCCTCTCTTTGC	XM_016315793.1	CDK11B	4	365-385	Y	63.4184	0	7.6186e-08	6.60725e-11	up
mtr-miR2673a_L+2_1ss23AT	TTCCTCTTCCTCTTCCTCTTCCTC	XM_016320614.1	MYO6	4	1056-1080	Y	63.4184	0	7.6186e-08	6.60725e-11	up
mtr-miR396a-5p	TTCCACAGCTTTCTTGAACTT	XM_016089194.1	GRF1	4	879-900	Y	63.4184	0	7.6186e-08	6.60725e-11	up
mtr-miR2673a_L+2_1ss23AT	TTCCTCTTCCTCTTCCTCTTCCTC	XM_016079368.1	At4g24660	4	16-39	Y	63.4184	0	7.6186e-08	6.60725e-11	up
mdm-miR166a_L+2R-2	TCTCGGACCAGGCTTCATTCC	XM_016077193.1	ATHB-15	4	550-570	Y	63.4184	69.8179	1.5106e-07	4.50829e-07	down
mtr-miR166a_L+2R-2	TCTCGGACCAGGCTTCATTCC	XM_016314566.1	ATHB-15	4	550-570	Y	63.4184	69.8179	1.5106e-07	4.50829e-07	down
mtr-miR166a_L+2R-2	TCTCGGACCAGGCTTCATTCC	XM_016077193.1	ATHB-15	4	550-570	Y	63.4184	69.8179	1.5106e-07	4.50829e-07	down
mdm-miR166a_L+2R-2	TCTCGGACCAGGCTTCATTCC	XM_016314566.1	ATHB-15	4	550-570	Y	63.4184	69.8179	1.5106e-07	4.50829e-07	down
PC-3p-231_14884	TTTCATTCCATACATCATCTAT	XM_016091444.1	RPPL1	3.5	805-826	Y	0	11.6363	4.345e-07	8.85789e-07	down
PC-3p-231_14884	TTTCATTCCATACATCATCTAT	XM_016091443.1	RPPL1	3.5	805-826	Y	0	11.6363	4.345e-07	8.85789e-07	down
PC-3p-231_14884	TTTCATTCCATACATCATCTAT	XM_016323313.1	RPPL1	3.5	802-823	Y	0	11.6363	4.345e-07	8.85789e-07	down
PC-3p-231_14884	TTTCATTCCATACATCATCTAT	XM_016091104.1	RPPL1	3.5	814-835	Y	0	11.6363	4.345e-07	8.85789e-07	down
PC-3p-231_14884	TTTCATTCCATACATCATCTAT	XM_016323975.1	RPPL1	3.5	811-832	Y	0	11.6363	4.345e-07	8.85789e-07	down
csi-miR1515	TCATTTTTGCGTGCAATGATCC	XM_016349792.1	At3g03300	3	948-968	Y	1617.17	581.816	9.4816e-07	7.44626e-07	up
csi-miR1515	TCATTTTTGCGTGCAATGATCC	XM_016112897.1	At3g03300	4	948-968	Y	1617.17	581.816	9.4816e-07	7.44626e-07	up
mtr-miR156e	TTGACAGAAGATAGAGAGCAC	XM_016102905.1	SPL3	2	1058-1078	Y	101.47	11.6363	1.4355e-06	3.82182e-07	up
mtr-miR156e_R+2	TTGACAGAAGATAGAGAGCACTT	XM_016102905.1	SPL3	4	1056-1078	Y	101.47	11.6363	1.4355e-06	3.82182e-07	up
mtr-miR156e	TTGACAGAAGATAGAGAGCAC	XM_016102908.1	SPL3	2	929-949	Y	101.47	11.6363	1.4355e-06	3.82182e-07	up
ahy-miR156a_L+1	TTGACAGAAGAGAGAGAGCAC	XM_016102905.1	SPL3	0	1058-1078	Y	101.47	11.6363	1.4355e-06	3.82182e-07	up
ahy-miR156b-5p_R+1	TTGACAGAAGATAGAGAGCACT	XM_016102908.1	SPL3	3	928-949	Y	101.47	11.6363	1.4355e-06	3.82182e-07	up
gma-miR156a_L+1	TTGACAGAAGAGAGTGAGCAC	XM_016102908.1	SPL3	1	929-949	Y	101.47	11.6363	1.4355e-06	3.82182e-07	up
mtr-miR156e_R+2	TTGACAGAAGATAGAGAGCACTT	XM_016341475.1	SPL3	4	1056-1078	Y	101.47	11.6363	1.4355e-06	3.82182e-07	up
ahy-miR156b-5p_R+2	TTGACAGAAGATAGAGAGCACCA	XM_016341475.1	SPL3	4	1056-1078	Y	101.47	11.6363	1.4355e-06	3.82182e-07	up
gma-miR156a_L+1	TTGACAGAAGAGAGTGAGCAC	XM_016102905.1	SPL3	1	1058-1078	Y	101.47	11.6363	1.4355e-06	3.82182e-07	up
mtr-miR156e	TTGACAGAAGATAGAGAGCAC	XM_016341475.1	SPL3	2	1058-1078	Y	101.47	11.6363	1.4355e-06	3.82182e-07	up
mtr-miR156e	TTGACAGAAGATAGAGAGCAC	XM_016341476.1	SPL3	2	929-949	Y	101.47	11.6363	1.4355e-06	3.82182e-07	up
ahy-miR156a_L+1	TTGACAGAAGAGAGAGAGCAC	XM_016102906.1	SPL3	0	1058-1078	Y	101.47	11.6363	1.4355e-06	3.82182e-07	up
mtr-miR156e_R+2	TTGACAGAAGATAGAGAGCACTT	XM_016341476.1	SPL3	4	927-949	Y	101.47	11.6363	1.4355e-06	3.82182e-07	up
gma-miR156a_L+1	TTGACAGAAGAGAGTGAGCAC	XM_016341476.1	SPL3	1	929-949	Y	101.47	11.6363	1.4355e-06	3.82182e-07	up
ahy-miR156b-5p_R+2	TTGACAGAAGATAGAGAGCACCA	XM_016102906.1	SPL3	4	1056-1078	Y	101.47	11.6363	1.4355e-06	3.82182e-07	up
gma-miR156a_L+1	TTGACAGAAGAGAGTGAGCAC	XM_016102906.1	SPL3	1	1058-1078	Y	101.47	11.6363	1.4355e-06	3.82182e-07	up
ahy-miR156b-5p_R+2	TTGACAGAAGATAGAGAGCACCA	XM_016341476.1	SPL3	4	927-949	Y	101.47	11.6363	1.4355e-06	3.82182e-07	up
ahy-miR156b-5p_R+1	TTGACAGAAGATAGAGAGCACT	XM_016341476.1	SPL3	3	928-949	Y	101.47	11.6363	1.4355e-06	3.82182e-07	up
ahy-miR156b-5p_R+1	TTGACAGAAGATAGAGAGCACT	XM_016102906.1	SPL3	3	1057-1078	Y	101.47	11.6363	1.4355e-06	3.82182e-07	up
ahy-miR156a_L+1	TTGACAGAAGAGAGAGAGCAC	XM_016341476.1	SPL3	0	929-949	Y	101.47	11.6363	1.4355e-06	3.82182e-07	up
gma-miR156a_L+1	TTGACAGAAGAGAGTGAGCAC	XM_016341475.1	SPL3	1	1058-1078	Y	101.47	11.6363	1.4355e-06	3.82182e-07	up
ahy-miR156a_L+1	TTGACAGAAGAGAGAGAGCAC	XM_016102908.1	SPL3	0	929-949	Y	101.47	11.6363	1.4355e-06	3.82182e-07	up
ahy-miR156a_L+1	TTGACAGAAGAGAGAGAGCAC	XM_016341475.1	SPL3	0	1058-1078	Y	101.47	11.6363	1.4355e-06	3.82182e-07	up
mtr-miR156e_R+2	TTGACAGAAGATAGAGAGCACTT	XM_016102906.1	SPL3	4	1056-1078	Y	101.47	11.6363	1.4355e-06	3.82182e-07	up
ahy-miR156b-5p_R+1	TTGACAGAAGATAGAGAGCACT	XM_016341475.1	SPL3	3	1057-1078	Y	101.47	11.6363	1.4355e-06	3.82182e-07	up
ahy-miR156b-5p_R+2	TTGACAGAAGATAGAGAGCACCA	XM_016102905.1	SPL3	4	1056-1078	Y	101.47	11.6363	1.4355e-06	3.82182e-07	up
mtr-miR156e_R+2	TTGACAGAAGATAGAGAGCACTT	XM_016102908.1	SPL3	4	927-949	Y	101.47	11.6363	1.4355e-06	3.82182e-07	up
ahy-miR156b-5p_R+1	TTGACAGAAGATAGAGAGCACT	XM_016102905.1	SPL3	3	1057-1078	Y	101.47	11.6363	1.4355e-06	3.82182e-07	up
mtr-miR156e	TTGACAGAAGATAGAGAGCAC	XM_016102906.1	SPL3	2	1058-1078	Y	101.47	11.6363	1.4355e-06	3.82182e-07	up
ahy-miR156b-5p_R+2	TTGACAGAAGATAGAGAGCACCA	XM_016102908.1	SPL3	4	927-949	Y	101.47	11.6363	1.4355e-06	3.82182e-07	up
gma-MIR394c-p3_1ss19TC	AGGTGGACATACTGCCAACAG	XM_016329772.1	SUVH9	4	1806-1825	Y	47.5638	0	3.229e-06	1.87474e-08	up
gma-MIR394c-p3_1ss19TC	AGGTGGACATACTGCCAACAG	XM_016096890.1	SUVH9	4	1856-1875	Y	47.5638	0	3.229e-06	1.87474e-08	up
gma-MIR394c-p3_1ss19TC	AGGTGGACATACTGCCAACAG	XM_016077581.1	SUVH9	4	1841-1860	Y	47.5638	0	3.229e-06	1.87474e-08	up
PC-3p-55057_146	CTTTCTTCTTCCTCTCTTTGC	XM_016345593.1	At5g03795	4	191-212	Y	47.5638	0	3.229e-06	1.87474e-08	up
gma-MIR394c-p3_1ss19TC	AGGTGGACATACTGCCAACAG	XM_016096898.1	SUVH9	4	1856-1875	Y	47.5638	0	3.229e-06	1.87474e-08	up
mtr-miR397-5p	TCATTGAGTGCAGCGTTGATG	XM_016338279.1	PYRE-F	4	495-514	Y	0	9.69693	3.9708e-06	9.0388e-06	down
mtr-miR397-5p	TCATTGAGTGCAGCGTTGATG	XM_016106145.1	PYRE-F	3	495-514	Y	0	9.69693	3.9708e-06	9.0388e-06	down
PC-3p-55057_146	CTTTCTTCTTCCTCTCTTTGC	XM_016338879.1	-	3.5	70-91	Y	0	9.69693	3.9708e-06	9.0388e-06	down
PC-3p-55057_146	CTTTCTTCTTCCTCTCTTTGC	XM_016338880.1	-	3.5	70-91	Y	0	9.69693	3.9708e-06	9.0388e-06	down
mtr-miR397-5p	TCATTGAGTGCAGCGTTGATG	XM_016338281.1	PYRE-F	4	495-514	Y	0	9.69693	3.9708e-06	9.0388e-06	down
mtr-miR397-5p	TCATTGAGTGCAGCGTTGATG	XM_016338280.1	PYRE-F	4	495-514	Y	0	9.69693	3.9708e-06	9.0388e-06	down
PC-3p-55057_146	CTTTCTTCTTCCTCTCTTTGC	XM_016107193.1	-	3.5	70-91	Y	0	9.69693	3.9708e-06	9.0388e-06	down
PC-3p-55057_146	CTTTCTTCTTCCTCTCTTTGC	XM_016107191.1	-	3.5	70-91	Y	0	9.69693	3.9708e-06	9.0388e-06	down
mtr-miR397-5p	TCATTGAGTGCAGCGTTGATG	XM_016106146.1	PYRE-F	3	495-514	Y	0	9.69693	3.9708e-06	9.0388e-06	down
PC-3p-55057_146	CTTTCTTCTTCCTCTCTTTGC	XM_016338878.1	-	3.5	70-91	Y	0	9.69693	3.9708e-06	9.0388e-06	down
PC-3p-55057_146	CTTTCTTCTTCCTCTCTTTGC	XM_016107192.1	-	3.5	70-91	Y	0	9.69693	3.9708e-06	9.0388e-06	down
mtr-miR397-5p	TCATTGAGTGCAGCGTTGATG	XM_016338278.1	PYRE-F	4	621-640	Y	0	9.69693	3.9708e-06	9.0388e-06	down
mtr-miR398b	TGTGTTCTCAGGTCGCCCCTG	XM_016078002.1	PERK10	4	1314-1335	Y	42.279	0	1.1365e-05	2.50494e-07	up
mtr-miR398b	TGTGTTCTCAGGTCGCCCCTG	XM_016078012.1	PERK10	4	1314-1335	Y	42.279	0	1.1365e-05	2.50494e-07	up
PC-3p-231_14884	TTTCATTCCATACATCATCTAT	XM_016325686.1	RGA3	4	841-862	Y	137.407	25.212	1.3914e-05	5.57919e-06	up
PC-3p-231_14884	TTTCATTCCATACATCATCTAT	XM_016329548.1	RGA2	4	838-859	Y	137.407	25.212	1.3914e-05	5.57919e-06	up
PC-3p-231_14884	TTTCATTCCATACATCATCTAT	XM_016325715.1	RGA1	4	886-907	Y	137.407	25.212	1.3914e-05	5.57919e-06	up
PC-3p-231_14884	TTTCATTCCATACATCATCTAT	XM_016325707.1	RGA1	4	886-907	Y	137.407	25.212	1.3914e-05	5.57919e-06	up
PC-3p-55057_146	CTTTCTTCTTCCTCTCTTTGC	XM_016078110.1	ICR4	4	742-761	Y	0	8.31166	1.9484e-05	9.22335e-05	down
PC-3p-55057_146	CTTTCTTCTTCCTCTCTTTGC	XM_016078109.1	ICR4	4	742-761	Y	0	8.31166	1.9484e-05	9.22335e-05	down
PC-3p-55057_146	CTTTCTTCTTCCTCTCTTTGC	XM_016078111.1	ICR4	4	742-761	Y	0	8.31166	1.9484e-05	9.22335e-05	down
PC-3p-55057_146	CTTTCTTCTTCCTCTCTTTGC	XM_016078108.1	ICR4	4	742-761	Y	0	8.31166	1.9484e-05	9.22335e-05	down
PC-3p-55057_146	CTTTCTTCTTCCTCTCTTTGC	XM_016078112.1	ICR4	4	742-761	Y	0	8.31166	1.9484e-05	9.22335e-05	down
PC-3p-55057_146	CTTTCTTCTTCCTCTCTTTGC	XM_016314350.1	ICR1	4	742-761	Y	0	8.31166	1.9484e-05	9.22335e-05	down
PC-3p-55057_146	CTTTCTTCTTCCTCTCTTTGC	XM_016314351.1	ICR1	4	742-761	Y	0	8.31166	1.9484e-05	9.22335e-05	down
mtr-miR172d-3p_R+1	AGAATCTTGATGATGCTGCAG	XM_016313010.1	ORP3C	1.5	632-652	Y	169.116	126.06	2.3959e-05	4.12402e-05	up
mtr-miR172b	AGAATCTTGATGATGCTGCAT	XM_016350790.1	ORP3C	2	632-652	Y	169.116	126.06	2.3959e-05	4.12402e-05	up
mtr-miR172d-3p_R+2_1	AGAATCTTGATGATGCTGCAGA	XM_016313010.1	ORP3C	2.5	631-652	Y	169.116	126.06	2.3959e-05	4.12402e-05	up
mtr-miR172d-3p_R+1	AGAATCTTGATGATGCTGCAG	XM_016096852.1	RAP2-7	1.5	1244-1264	Y	169.116	126.06	2.3959e-05	4.12402e-05	up
mtr-miR172d-3p_R+1	AGAATCTTGATGATGCTGCAG	XM_016331877.1	RAP2-7	1.5	1244-1264	Y	169.116	126.06	2.3959e-05	4.12402e-05	up
mtr-miR172d-3p_R+2_2	AGAATCTTGATGATGCTGCAGT	XM_016096852.1	RAP2-7	2	1243-1264	Y	169.116	126.06	2.3959e-05	4.12402e-05	up
mtr-miR172b	AGAATCTTGATGATGCTGCAT	XM_016331876.1	RAP2-7	2	1289-1309	Y	169.116	126.06	2.3959e-05	4.12402e-05	up
mtr-miR172d-3p_R+2_2	AGAATCTTGATGATGCTGCAGT	XM_016096851.1	RAP2-7	2	1288-1309	Y	169.116	126.06	2.3959e-05	4.12402e-05	up
mtr-miR172d-3p_R+2_1	AGAATCTTGATGATGCTGCAGA	XM_016331876.1	RAP2-7	2.5	1288-1309	Y	169.116	126.06	2.3959e-05	4.12402e-05	up
mtr-miR172b	AGAATCTTGATGATGCTGCAT	XM_016331877.1	RAP2-7	2	1244-1264	Y	169.116	126.06	2.3959e-05	4.12402e-05	up
mtr-miR172d-3p_R+2_1	AGAATCTTGATGATGCTGCAGA	XM_016350790.1	ORP3C	2.5	631-652	Y	169.116	126.06	2.3959e-05	4.12402e-05	up
mtr-miR172d-3p_R+1	AGAATCTTGATGATGCTGCAG	XM_016096851.1	RAP2-7	1.5	1289-1309	Y	169.116	126.06	2.3959e-05	4.12402e-05	up
mtr-miR172d-3p_R+2_2	AGAATCTTGATGATGCTGCAGT	XM_016331876.1	RAP2-7	2	1288-1309	Y	169.116	126.06	2.3959e-05	4.12402e-05	up
mtr-miR172d-3p_R+2_1	AGAATCTTGATGATGCTGCAGA	XM_016096852.1	RAP2-7	2.5	1243-1264	Y	169.116	126.06	2.3959e-05	4.12402e-05	up
mtr-miR172b	AGAATCTTGATGATGCTGCAT	XM_016096851.1	RAP2-7	2	1289-1309	Y	169.116	126.06	2.3959e-05	4.12402e-05	up
mtr-miR172b	AGAATCTTGATGATGCTGCAT	XM_016313010.1	ORP3C	2	632-652	Y	169.116	126.06	2.3959e-05	4.12402e-05	up
mtr-miR172d-3p_R+1	AGAATCTTGATGATGCTGCAG	XM_016331876.1	RAP2-7	1.5	1289-1309	Y	169.116	126.06	2.3959e-05	4.12402e-05	up
mtr-miR172d-3p_R+2_1	AGAATCTTGATGATGCTGCAGA	XM_016331877.1	RAP2-7	2.5	1243-1264	Y	169.116	126.06	2.3959e-05	4.12402e-05	up
mtr-miR172b	AGAATCTTGATGATGCTGCAT	XM_016096852.1	RAP2-7	2	1244-1264	Y	169.116	126.06	2.3959e-05	4.12402e-05	up
mtr-miR172d-3p_R+1	AGAATCTTGATGATGCTGCAG	XM_016350790.1	ORP3C	1.5	632-652	Y	169.116	126.06	2.3959e-05	4.12402e-05	up
mtr-miR172d-3p_R+2_2	AGAATCTTGATGATGCTGCAGT	XM_016331877.1	RAP2-7	2	1243-1264	Y	169.116	126.06	2.3959e-05	4.12402e-05	up
mtr-miR172d-3p_R+2_2	AGAATCTTGATGATGCTGCAGT	XM_016313010.1	ORP3C	2	631-652	Y	169.116	126.06	2.3959e-05	4.12402e-05	up
mtr-miR172d-3p_R+2_2	AGAATCTTGATGATGCTGCAGT	XM_016350790.1	ORP3C	2	631-652	Y	169.116	126.06	2.3959e-05	4.12402e-05	up
mtr-miR172d-3p_R+2_1	AGAATCTTGATGATGCTGCAGA	XM_016096851.1	RAP2-7	2.5	1288-1309	Y	169.116	126.06	2.3959e-05	4.12402e-05	up
PC-3p-231_14884	TTTCATTCCATACATCATCTAT	XM_016324111.1	RPPL1	3.5	802-823	Y	36.2391	0	4.8278e-05	1.89427e-06	up
PC-3p-231_14884	TTTCATTCCATACATCATCTAT	XM_016324110.1	RPPL1	3.5	802-823	Y	36.2391	0	4.8278e-05	1.89427e-06	up
PC-3p-231_14884	TTTCATTCCATACATCATCTAT	XM_016091043.1	RPPL1	3.5	802-823	Y	36.2391	0	4.8278e-05	1.89427e-06	up
PC-3p-231_14884	TTTCATTCCATACATCATCTAT	XM_016324108.1	RPPL1	3.5	814-835	Y	36.2391	0	4.8278e-05	1.89427e-06	up
PC-3p-231_14884	TTTCATTCCATACATCATCTAT	XM_016323297.1	RPPL1	3.5	805-826	Y	36.2391	0	4.8278e-05	1.89427e-06	up
PC-3p-231_14884	TTTCATTCCATACATCATCTAT	XM_016325293.1	RPPL1	3.5	805-826	Y	36.2391	0	4.8278e-05	1.89427e-06	up
PC-3p-231_14884	TTTCATTCCATACATCATCTAT	XM_016324109.1	RPPL1	3.5	814-835	Y	36.2391	0	4.8278e-05	1.89427e-06	up
mtr-miR166a_1ss5AN	TCGGNCCAGGCTTCATTCCCC	XM_016096913.1	REV	3	560-580	Y	73.9882	9.69693	0.00010039	4.87706e-05	up
mtr-miR166a_1ss5AN	TCGGNCCAGGCTTCATTCCCC	XM_016331944.1	REV	3	560-580	Y	73.9882	9.69693	0.00010039	4.87706e-05	up
ptc-miR160a_L+1	ATGCCTGGCTCCCTGTATGCCA	XM_016331954.1	ARF10	4	1353-1374	Y	221.965	58.1816	0.0001429	0.000102283	up
ptc-miR160a_L+1	ATGCCTGGCTCCCTGTATGCCA	XM_016096917.1	ARF10	4	1344-1365	Y	221.965	58.1816	0.0001429	0.000102283	up
ptc-miR160a_L+1	ATGCCTGGCTCCCTGTATGCCA	XM_016089130.1	ARF17	0.5	1194-1215	Y	31.7092	0	0.00014391	8.91989e-06	up
mtr-miR172b	AGAATCTTGATGATGCTGCAT	XM_016352472.1	AP2	3	1262-1282	Y	31.7092	0	0.00014391	8.91989e-06	up
ppe-MIR858-p5	CTCGTTGTCTGTTCGACCTTG	XM_016347207.1	TT2	4	293-312	Y	31.7092	0	0.00014391	8.91989e-06	up
mtr-miR172d-3p_R+1	AGAATCTTGATGATGCTGCAG	XM_016352472.1	AP2	2	1262-1282	Y	31.7092	0	0.00014391	8.91989e-06	up
lus-miR159c_1ss1TC	CTTGGATTGAAGGGAGCTCTT	XM_016350463.1	GAM1	4	1016-1036	Y	31.7092	0	0.00014391	8.91989e-06	up
mtr-miR166a_1ss5AN	TCGGNCCAGGCTTCATTCCCC	XM_016103805.1	ATHB-14	3	569-589	Y	31.7092	0	0.00014391	8.91989e-06	up
mtr-miR2673a_L+2_1ss23AT	TTCCTCTTCCTCTTCCTCTTCCTC	XM_016307930.1	At4g08350	3.5	295-318	Y	31.7092	0	0.00014391	8.91989e-06	up
mtr-miR172d-3p_R+1	AGAATCTTGATGATGCTGCAG	XM_016114511.1	RAP2-7	2	1232-1252	Y	31.7092	0	0.00014391	8.91989e-06	up
ppe-miR1511-3p_L+1R-1_1ss5TA	AACCAGGCTCTGATACCATAA	XM_016109440.1	REV1	3	1281-1300	Y	31.7092	0	0.00014391	8.91989e-06	up
ppe-miR1511-3p_L+1R-1_1ss5TA	AACCAGGCTCTGATACCATAA	XM_016109443.1	REV1	3	705-724	Y	31.7092	0	0.00014391	8.91989e-06	up
gma-MIR530e-p3_1ss11GA	AGGTGCAGGTACATCTGCAGG	XM_016324516.1	-	4	1300-1320	Y	31.7092	0	0.00014391	8.91989e-06	up
mtr-miR172d-3p_R+2_2	AGAATCTTGATGATGCTGCAGT	XM_016114511.1	RAP2-7	2.5	1231-1252	Y	31.7092	0	0.00014391	8.91989e-06	up
gra-MIR8762c-p3_1ss13TC	TTGTTAACTTTGCTGATTTAA	XM_016086469.1	Dhx36	3.5	3242-3262	Y	31.7092	0	0.00014391	8.91989e-06	up
ptc-MIR166g-p5	GGAATGCTGTCTGGTTCGAGA	XM_016087617.1	IQD1	4	196-217	Y	31.7092	0	0.00014391	8.91989e-06	up
PC-5p-170344_35	AAGGAAGTAGTGGCAACCCCA	XM_016332620.1	-	4	571-592	Y	31.7092	0	0.00014391	8.91989e-06	up
gra-MIR8762c-p3_1ss13TC	TTGTTAACTTTGCTGATTTAA	XM_016319763.1	Dhx36	3.5	3251-3271	Y	31.7092	0	0.00014391	8.91989e-06	up
gma-miR1511_1ss20GT	AACCAGGCTCTGATACCATT	XM_016346909.1	REV1	4	1285-1303	Y	31.7092	0	0.00014391	8.91989e-06	up
mtr-miR2673a_L+2_1ss23AT	TTCCTCTTCCTCTTCCTCTTCCTC	XM_016077793.1	Kif15	3	1978-2001	Y	31.7092	0	0.00014391	8.91989e-06	up
gma-miR1511_1ss20GT	AACCAGGCTCTGATACCATT	XM_016346910.1	REV1	4	1285-1303	Y	31.7092	0	0.00014391	8.91989e-06	up
gma-MIR530a-p3_1ss11GA	AGGTGCAGGTACATCTGCAGG	XM_016324516.1	-	4	1300-1320	Y	31.7092	0	0.00014391	8.91989e-06	up
gra-MIR8762c-p5_1ss13TC	TTGTTAACTTTGCTGATTTAA	XM_016086469.1	Dhx36	3.5	3242-3262	Y	31.7092	0	0.00014391	8.91989e-06	up
mtr-miR172d-3p_R+2_2	AGAATCTTGATGATGCTGCAGT	XM_016352472.1	AP2	2.5	1261-1282	Y	31.7092	0	0.00014391	8.91989e-06	up
ppe-miR1511-3p_L+1R-1_1ss5TA	AACCAGGCTCTGATACCATAA	XM_016346909.1	REV1	3	1284-1303	Y	31.7092	0	0.00014391	8.91989e-06	up
gma-miR1511_1ss20GT	AACCAGGCTCTGATACCATT	XM_016109439.1	REV1	4	1282-1300	Y	31.7092	0	0.00014391	8.91989e-06	up
gma-miR1511_1ss20GT	AACCAGGCTCTGATACCATT	XM_016109443.1	REV1	4	706-724	Y	31.7092	0	0.00014391	8.91989e-06	up
mtr-miR159b_R-1_1ss7GT	ATTGGATTGAAGGGAGCTCC	XM_016350463.1	GAM1	3	1017-1036	Y	31.7092	0	0.00014391	8.91989e-06	up
ptc-miR160a_L+1	ATGCCTGGCTCCCTGTATGCCA	XM_016326466.1	ARF17	0.5	1311-1332	Y	31.7092	0	0.00014391	8.91989e-06	up
lus-miR159c_1ss1TC	CTTGGATTGAAGGGAGCTCTT	XM_016108124.1	GAM1	4	992-1012	Y	31.7092	0	0.00014391	8.91989e-06	up
ppe-miR1511-3p_L+1R-1_1ss5TA	AACCAGGCTCTGATACCATAA	XM_016109439.1	REV1	3	1281-1300	Y	31.7092	0	0.00014391	8.91989e-06	up
gma-miR1511_1ss20GT	AACCAGGCTCTGATACCATT	XM_016341255.1	ACS1	4	907-925	Y	31.7092	0	0.00014391	8.91989e-06	up
gma-miR1511_1ss20GT	AACCAGGCTCTGATACCATT	XM_016109442.1	REV1	4	1282-1300	Y	31.7092	0	0.00014391	8.91989e-06	up
ppe-miR1511-3p_L+1R-1_1ss5TA	AACCAGGCTCTGATACCATAA	XM_016346910.1	REV1	3	1284-1303	Y	31.7092	0	0.00014391	8.91989e-06	up
PC-3p-55057_146	CTTTCTTCTTCCTCTCTTTGC	XM_016323161.1	CDC48	4	462-482	Y	31.7092	0	0.00014391	8.91989e-06	up
PC-3p-55057_146	CTTTCTTCTTCCTCTCTTTGC	XM_016080261.1	CDC48	4	582-602	Y	31.7092	0	0.00014391	8.91989e-06	up
mtr-miR2673a_L+2_1ss23AT	TTCCTCTTCCTCTTCCTCTTCCTC	XM_016077792.1	MYH10	3	2149-2172	Y	31.7092	0	0.00014391	8.91989e-06	up
gma-miR1511_1ss20GT	AACCAGGCTCTGATACCATT	XM_016106345.1	ACS1	4	1180-1198	Y	31.7092	0	0.00014391	8.91989e-06	up
mtr-miR2673a_L+2_1ss23AT	TTCCTCTTCCTCTTCCTCTTCCTC	XM_016100289.1	SRK2A	1.5	973-996	Y	31.7092	0	0.00014391	8.91989e-06	up
gma-miR1511_1ss20GT	AACCAGGCTCTGATACCATT	XM_016346908.1	REV1	4	1285-1303	Y	31.7092	0	0.00014391	8.91989e-06	up
PC-3p-55057_146	CTTTCTTCTTCCTCTCTTTGC	XM_016348240.1	CDKF-1	3.5	643-662	Y	31.7092	0	0.00014391	8.91989e-06	up
PC-5p-170344_35	AAGGAAGTAGTGGCAACCCCA	XM_016097617.1	-	4	571-592	Y	31.7092	0	0.00014391	8.91989e-06	up
ppe-miR1511-3p_L+1R-1_1ss5TA	AACCAGGCTCTGATACCATAA	XM_016346908.1	REV1	3	1284-1303	Y	31.7092	0	0.00014391	8.91989e-06	up
ppe-miR1511-3p_L+1R-1_1ss5TA	AACCAGGCTCTGATACCATAA	XM_016109442.1	REV1	3	1281-1300	Y	31.7092	0	0.00014391	8.91989e-06	up
gma-miR1511_1ss20GT	AACCAGGCTCTGATACCATT	XM_016109441.1	REV1	4	1282-1300	Y	31.7092	0	0.00014391	8.91989e-06	up
mtr-miR172d-3p_R+2_1	AGAATCTTGATGATGCTGCAGA	XM_016352472.1	AP2	3	1261-1282	Y	31.7092	0	0.00014391	8.91989e-06	up
mtr-miR530_1ss21CA	TGCATTTGCACCTGCACTTTA	XM_016117202.1	At4g12770	3	2745-2766	Y	31.7092	0	0.00014391	8.91989e-06	up
ppe-miR1511-3p_L+1R-1_1ss5TA	AACCAGGCTCTGATACCATAA	XM_016109441.1	REV1	3	1281-1300	Y	31.7092	0	0.00014391	8.91989e-06	up
mtr-miR530_1ss21CA	TGCATTTGCACCTGCACTTTA	XM_016307733.1	At4g12770	3	2748-2769	Y	31.7092	0	0.00014391	8.91989e-06	up
gma-miR1511_1ss20GT	AACCAGGCTCTGATACCATT	XM_016109440.1	REV1	4	1282-1300	Y	31.7092	0	0.00014391	8.91989e-06	up
mtr-miR2673a_L+2_1ss23AT	TTCCTCTTCCTCTTCCTCTTCCTC	XM_016078976.1	At4g08350	3.5	295-318	Y	31.7092	0	0.00014391	8.91989e-06	up
mtr-miR166a_1ss5AN	TCGGNCCAGGCTTCATTCCCC	XM_016342238.1	ATHB-14	3	569-589	Y	31.7092	0	0.00014391	8.91989e-06	up
gra-MIR8762c-p5_1ss13TC	TTGTTAACTTTGCTGATTTAA	XM_016319763.1	Dhx36	3.5	3251-3271	Y	31.7092	0	0.00014391	8.91989e-06	up
PC-3p-55057_146	CTTTCTTCTTCCTCTCTTTGC	XM_016111048.1	CDKF-1	3.5	636-655	Y	31.7092	0	0.00014391	8.91989e-06	up
mtr-miR172b	AGAATCTTGATGATGCTGCAT	XM_016114511.1	RAP2-7	3	1232-1252	Y	31.7092	0	0.00014391	8.91989e-06	up
mtr-miR2673a_L+2_1ss23AT	TTCCTCTTCCTCTTCCTCTTCCTC	XM_016334179.1	SRK2A	1.5	973-996	Y	31.7092	0	0.00014391	8.91989e-06	up
mtr-miR159b_R-1_1ss7GT	ATTGGATTGAAGGGAGCTCC	XM_016108124.1	GAM1	3	993-1012	Y	31.7092	0	0.00014391	8.91989e-06	up
mtr-miR172d-3p_R+2_1	AGAATCTTGATGATGCTGCAGA	XM_016114511.1	RAP2-7	3	1231-1252	Y	31.7092	0	0.00014391	8.91989e-06	up
ppe-MIR858-p5	CTCGTTGTCTGTTCGACCTTG	XM_016075891.1	TT2	4	293-312	Y	31.7092	0	0.00014391	8.91989e-06	up
PC-3p-55057_146	CTTTCTTCTTCCTCTCTTTGC	XM_016314774.1	CDC48	4	582-602	Y	31.7092	0	0.00014391	8.91989e-06	up
PC-3p-231_14884	TTTCATTCCATACATCATCTAT	XM_016113650.1	RGA3	2.5	865-886	Y	190.255	48.4847	0.00024833	0.000149354	up
stu-miR160a-5p	TGCCTGGCTCCCTGTATGCCA	XM_016089130.1	ARF17	0.5	1194-1214	Y	4692.97	1949.08	0.00056532	0.000547904	up
gma-miR160a-5p	TGCCTGGCTCCCTGTATGCCA	XM_016326466.1	ARF17	0.5	1311-1331	Y	4692.97	1949.08	0.00056532	0.000547904	up
gma-miR160a-5p	TGCCTGGCTCCCTGTATGCCA	XM_016089130.1	ARF17	0.5	1194-1214	Y	4692.97	1949.08	0.00056532	0.000547904	up
mtr-miR160a	TGCCTGGCTCCCTGTATGCCA	XM_016326466.1	ARF17	0.5	1311-1331	Y	4692.97	1949.08	0.00056532	0.000547904	up
mtr-miR160a	TGCCTGGCTCCCTGTATGCCA	XM_016089130.1	ARF17	0.5	1194-1214	Y	4692.97	1949.08	0.00056532	0.000547904	up
stu-miR160a-5p	TGCCTGGCTCCCTGTATGCCA	XM_016326466.1	ARF17	0.5	1311-1331	Y	4692.97	1949.08	0.00056532	0.000547904	up
ahy-miR160-5p	TGCCTGGCTCCCTGAATGCCA	XM_016326466.1	ARF17	1	1311-1331	Y	4692.97	1949.08	0.00056532	0.000547904	up
ahy-miR160-5p	TGCCTGGCTCCCTGAATGCCA	XM_016089130.1	ARF17	1	1194-1214	Y	4692.97	1949.08	0.00056532	0.000547904	up
mtr-miR2673a_L+2_1ss23AT	TTCCTCTTCCTCTTCCTCTTCCTC	XM_016315605.1	SEC7	4	892-915	Y	126.837	29.0908	0.00065946	0.000506596	up
mtr-miR2673a_L+2_1ss23AT	TTCCTCTTCCTCTTCCTCTTCCTC	XM_016081281.1	RH42	4	892-915	Y	126.837	29.0908	0.00065946	0.000506596	up
mtr-miR159a_L+1_1ss22AT	CTTTGGATTGAAGGGAGCTCTT	XM_016092905.1	-	4	599-620	Y	25.3674	0	0.0006738	0.000118308	up
mtr-miR2673a_L+2_1ss23AT	TTCCTCTTCCTCTTCCTCTTCCTC	XM_016326635.1	CDC2	3	16-38	Y	25.3674	0	0.0006738	0.000118308	up
mtr-miR159a_L+1_1ss22AT	CTTTGGATTGAAGGGAGCTCTT	XM_016327466.1	-	4	596-617	Y	25.3674	0	0.0006738	0.000118308	up
mtr-miR159a_L+1_1ss22AT	CTTTGGATTGAAGGGAGCTCTT	XM_016092906.1	-	4	599-620	Y	25.3674	0	0.0006738	0.000118308	up
mtr-miR2673a_L+2_1ss23AT	TTCCTCTTCCTCTTCCTCTTCCTC	XM_016326637.1	CDC2	3	16-38	Y	25.3674	0	0.0006738	0.000118308	up
mtr-miR159a_L+1_1ss22AT	CTTTGGATTGAAGGGAGCTCTT	XM_016327464.1	-	4	596-617	Y	25.3674	0	0.0006738	0.000118308	up
mtr-miR2673a_L+2_1ss23AT	TTCCTCTTCCTCTTCCTCTTCCTC	XM_016326636.1	CDC2	3	16-38	Y	25.3674	0	0.0006738	0.000118308	up
mtr-miR159a_L+1_1ss22AT	CTTTGGATTGAAGGGAGCTCTT	XM_016327465.1	-	4	596-617	Y	25.3674	0	0.0006738	0.000118308	up
mtr-miR530_1ss21CA	TGCATTTGCACCTGCACTTTA	XM_016341418.1	Sart1	3.5	1992-2013	Y	63.4184	9.69693	0.00087835	0.000882015	up
mtr-miR530_1ss21CA	TGCATTTGCACCTGCACTTTA	XM_016102828.1	Sart1	3.5	1992-2013	Y	63.4184	9.69693	0.00087835	0.000882015	up
mtr-miR530_1ss21CA	TGCATTTGCACCTGCACTTTA	XM_016341417.1	Sart1	3.5	1992-2013	Y	63.4184	9.69693	0.00087835	0.000882015	up
mtr-miR530_1ss21CA	TGCATTTGCACCTGCACTTTA	XM_016102827.1	Sart1	3.5	1992-2013	Y	63.4184	9.69693	0.00087835	0.000882015	up
mtr-miR530_1ss21CA	TGCATTTGCACCTGCACTTTA	XM_016102826.1	Sart1	3.5	1992-2013	Y	63.4184	9.69693	0.00087835	0.000882015	up
mtr-miR530_1ss21CA	TGCATTTGCACCTGCACTTTA	XM_016341416.1	Sart1	3.5	1992-2013	Y	63.4184	9.69693	0.00087835	0.000882015	up
mtr-miR167b-5p_R+1_1ss2GA	TAAAGCTGCCAGCATGATCTGA	XM_016087380.1	ARF12	4	2216-2238	Y	12770.9	6123.61	0.0010325	0.00107383	up
mtr-miR167b-5p_R+1_1ss2GA	TAAAGCTGCCAGCATGATCTGA	XM_016087379.1	ARF12	4	2306-2328	Y	12770.9	6123.61	0.0010325	0.00107383	up
mtr-miR167b-5p_R+1_1ss2GA	TAAAGCTGCCAGCATGATCTGA	XM_016087378.1	ARF12	4	2309-2331	Y	12770.9	6123.61	0.0010325	0.00107383	up
mtr-miR167b-5p_R+1_1ss2GA	TAAAGCTGCCAGCATGATCTGA	XM_016087377.1	ARF12	4	2309-2331	Y	12770.9	6123.61	0.0010325	0.00107383	up
mdm-miR156ad_R-1	TGACAGAAGAAAGTGAGCA	XM_016088253.1	SPL6	3	1062-1080	Y	42.279	38.7877	0.0013194	0.00167785	up
ppe-miR156a_R+1_1ss5AG	TGACGGAAGAAAGAGAGCACA	XM_016338293.1	SPL6	3	1075-1095	Y	42.279	38.7877	0.0013194	0.00167785	up
mdm-miR156a_1ss11GA	TGACAGAAGAAAGTGAGCAC	XM_016338293.1	SPL6	3	1076-1095	Y	42.279	38.7877	0.0013194	0.00167785	up
mtr-miR156b-5p	TGACAGAAGAGAGTGAGCAC	XM_016338284.1	SPL6	1	1118-1137	Y	42.279	38.7877	0.0013194	0.00167785	up
mtr-miR156b-5p_R-1_1ss11GA	TGACAGAAGAAAGTGAGCA	XM_016088245.1	SPL6	3	1104-1122	Y	42.279	38.7877	0.0013194	0.00167785	up
mdm-miR156a_1ss11GA	TGACAGAAGAAAGTGAGCAC	XM_016338284.1	SPL6	3	1118-1137	Y	42.279	38.7877	0.0013194	0.00167785	up
mtr-miR156b-5p	TGACAGAAGAGAGTGAGCAC	XM_016088253.1	SPL6	1	1061-1080	Y	42.279	38.7877	0.0013194	0.00167785	up
ppe-miR156a_R+1_1ss5AG	TGACGGAAGAAAGAGAGCACA	XM_016338275.1	SPL6	3	1123-1143	Y	42.279	38.7877	0.0013194	0.00167785	up
ppe-miR156a_R+1_1ss5AG	TGACGGAAGAAAGAGAGCACA	XM_016088245.1	SPL6	3	1102-1122	Y	42.279	38.7877	0.0013194	0.00167785	up
gma-miR156a	TGACAGAAGAGAGTGAGCAC	XM_016088237.1	SPL6	1	1109-1128	Y	42.279	38.7877	0.0013194	0.00167785	up
mdm-miR156ad_R-1	TGACAGAAGAAAGTGAGCA	XM_016338275.1	SPL6	3	1125-1143	Y	42.279	38.7877	0.0013194	0.00167785	up
mtr-miR156b-5p_R-1_1ss11GA	TGACAGAAGAAAGTGAGCA	XM_016338275.1	SPL6	3	1125-1143	Y	42.279	38.7877	0.0013194	0.00167785	up
mtr-miR156b-5p	TGACAGAAGAGAGTGAGCAC	XM_016338275.1	SPL6	1	1124-1143	Y	42.279	38.7877	0.0013194	0.00167785	up
mdm-miR156ad_R+1	TGACAGAAGAAAGTGAGCACA	XM_016338275.1	SPL6	3	1123-1143	Y	42.279	38.7877	0.0013194	0.00167785	up
mdm-miR156ad_R+1	TGACAGAAGAAAGTGAGCACA	XM_016088237.1	SPL6	3	1108-1128	Y	42.279	38.7877	0.0013194	0.00167785	up
mdm-miR156ad_R-1	TGACAGAAGAAAGTGAGCA	XM_016338284.1	SPL6	3	1119-1137	Y	42.279	38.7877	0.0013194	0.00167785	up
mdm-miR156ad_R-1	TGACAGAAGAAAGTGAGCA	XM_016338293.1	SPL6	3	1077-1095	Y	42.279	38.7877	0.0013194	0.00167785	up
mdm-miR156ad_R-1	TGACAGAAGAAAGTGAGCA	XM_016088237.1	SPL6	3	1110-1128	Y	42.279	38.7877	0.0013194	0.00167785	up
mtr-miR156b-5p	TGACAGAAGAGAGTGAGCAC	XM_016338293.1	SPL6	1	1076-1095	Y	42.279	38.7877	0.0013194	0.00167785	up
gma-miR156a	TGACAGAAGAGAGTGAGCAC	XM_016088253.1	SPL6	1	1061-1080	Y	42.279	38.7877	0.0013194	0.00167785	up
mtr-miR156b-5p_R-1_1ss11GA	TGACAGAAGAAAGTGAGCA	XM_016338293.1	SPL6	3	1077-1095	Y	42.279	38.7877	0.0013194	0.00167785	up
mdm-miR156ad	TGACAGAAGAAAGTGAGCAC	XM_016088253.1	SPL6	3	1061-1080	Y	42.279	38.7877	0.0013194	0.00167785	up
mdm-miR156a_1ss11GA	TGACAGAAGAAAGTGAGCAC	XM_016088253.1	SPL6	3	1061-1080	Y	42.279	38.7877	0.0013194	0.00167785	up
mdm-miR156ad	TGACAGAAGAAAGTGAGCAC	XM_016338284.1	SPL6	3	1118-1137	Y	42.279	38.7877	0.0013194	0.00167785	up
ptc-miR156a	TGACAGAAGAGAGTGAGCAC	XM_016088237.1	SPL6	1	1109-1128	Y	42.279	38.7877	0.0013194	0.00167785	up
mtr-miR156b-5p_R-1_1ss11GA	TGACAGAAGAAAGTGAGCA	XM_016088253.1	SPL6	3	1062-1080	Y	42.279	38.7877	0.0013194	0.00167785	up
mtr-miR156b-5p	TGACAGAAGAGAGTGAGCAC	XM_016088245.1	SPL6	1	1103-1122	Y	42.279	38.7877	0.0013194	0.00167785	up
mdm-miR156ad	TGACAGAAGAAAGTGAGCAC	XM_016088237.1	SPL6	3	1109-1128	Y	42.279	38.7877	0.0013194	0.00167785	up
ptc-miR156a	TGACAGAAGAGAGTGAGCAC	XM_016338284.1	SPL6	1	1118-1137	Y	42.279	38.7877	0.0013194	0.00167785	up
mdm-miR156ad_R+1	TGACAGAAGAAAGTGAGCACA	XM_016338293.1	SPL6	3	1075-1095	Y	42.279	38.7877	0.0013194	0.00167785	up
gma-miR156a	TGACAGAAGAGAGTGAGCAC	XM_016338275.1	SPL6	1	1124-1143	Y	42.279	38.7877	0.0013194	0.00167785	up
mdm-miR156ad_R+1	TGACAGAAGAAAGTGAGCACA	XM_016088245.1	SPL6	3	1102-1122	Y	42.279	38.7877	0.0013194	0.00167785	up
ptc-miR156a	TGACAGAAGAGAGTGAGCAC	XM_016338275.1	SPL6	1	1124-1143	Y	42.279	38.7877	0.0013194	0.00167785	up
mdm-miR156a_1ss11GA	TGACAGAAGAAAGTGAGCAC	XM_016338275.1	SPL6	3	1124-1143	Y	42.279	38.7877	0.0013194	0.00167785	up
mdm-miR156ad	TGACAGAAGAAAGTGAGCAC	XM_016338293.1	SPL6	3	1076-1095	Y	42.279	38.7877	0.0013194	0.00167785	up
ptc-miR156a	TGACAGAAGAGAGTGAGCAC	XM_016088245.1	SPL6	1	1103-1122	Y	42.279	38.7877	0.0013194	0.00167785	up
mdm-miR156a_1ss11GA	TGACAGAAGAAAGTGAGCAC	XM_016088237.1	SPL6	3	1109-1128	Y	42.279	38.7877	0.0013194	0.00167785	up
gma-miR156a	TGACAGAAGAGAGTGAGCAC	XM_016338293.1	SPL6	1	1076-1095	Y	42.279	38.7877	0.0013194	0.00167785	up
ppe-miR156a_R+1_1ss5AG	TGACGGAAGAAAGAGAGCACA	XM_016338284.1	SPL6	3	1117-1137	Y	42.279	38.7877	0.0013194	0.00167785	up
ptc-miR156a	TGACAGAAGAGAGTGAGCAC	XM_016338293.1	SPL6	1	1076-1095	Y	42.279	38.7877	0.0013194	0.00167785	up
ptc-miR156a	TGACAGAAGAGAGTGAGCAC	XM_016088253.1	SPL6	1	1061-1080	Y	42.279	38.7877	0.0013194	0.00167785	up
ppe-miR156a_R+1_1ss5AG	TGACGGAAGAAAGAGAGCACA	XM_016088237.1	SPL6	3	1108-1128	Y	42.279	38.7877	0.0013194	0.00167785	up
mdm-miR156ad_R+1	TGACAGAAGAAAGTGAGCACA	XM_016088253.1	SPL6	3	1060-1080	Y	42.279	38.7877	0.0013194	0.00167785	up
mdm-miR156ad_R+1	TGACAGAAGAAAGTGAGCACA	XM_016338284.1	SPL6	3	1117-1137	Y	42.279	38.7877	0.0013194	0.00167785	up
mdm-miR156ad	TGACAGAAGAAAGTGAGCAC	XM_016338275.1	SPL6	3	1124-1143	Y	42.279	38.7877	0.0013194	0.00167785	up
mdm-miR156a_1ss11GA	TGACAGAAGAAAGTGAGCAC	XM_016088245.1	SPL6	3	1103-1122	Y	42.279	38.7877	0.0013194	0.00167785	up
gma-miR156a	TGACAGAAGAGAGTGAGCAC	XM_016088245.1	SPL6	1	1103-1122	Y	42.279	38.7877	0.0013194	0.00167785	up
mdm-miR156ad_R-1	TGACAGAAGAAAGTGAGCA	XM_016088245.1	SPL6	3	1104-1122	Y	42.279	38.7877	0.0013194	0.00167785	up
ppe-miR156a_R+1_1ss5AG	TGACGGAAGAAAGAGAGCACA	XM_016088253.1	SPL6	3	1060-1080	Y	42.279	38.7877	0.0013194	0.00167785	up
mtr-miR156b-5p	TGACAGAAGAGAGTGAGCAC	XM_016088237.1	SPL6	1	1109-1128	Y	42.279	38.7877	0.0013194	0.00167785	up
mdm-miR156ad	TGACAGAAGAAAGTGAGCAC	XM_016088245.1	SPL6	3	1103-1122	Y	42.279	38.7877	0.0013194	0.00167785	up
mtr-miR156b-5p_R-1_1ss11GA	TGACAGAAGAAAGTGAGCA	XM_016088237.1	SPL6	3	1110-1128	Y	42.279	38.7877	0.0013194	0.00167785	up
mtr-miR156b-5p_R-1_1ss11GA	TGACAGAAGAAAGTGAGCA	XM_016338284.1	SPL6	3	1119-1137	Y	42.279	38.7877	0.0013194	0.00167785	up
gma-miR156a	TGACAGAAGAGAGTGAGCAC	XM_016338284.1	SPL6	1	1118-1137	Y	42.279	38.7877	0.0013194	0.00167785	up
PC-3p-92004_83	TGGAAGTATTTGAGGGTCC	XM_016081371.1	-	4	584-602	Y	21.1395	0	0.0019106	0.000561596	up
mtr-miR396a-5p	TTCCACAGCTTTCTTGAACTT	XM_016114260.1	ACA12	2	1976-1995	Y	21.1395	0	0.0019106	0.000561596	up
gma-miR156a_L-1_1ss11GA	GACAGAAGAAAGTGAGCAC	XM_016321855.1	Topors	4	188-207	Y	21.1395	0	0.0019106	0.000561596	up
mtr-miR2673a_L+2_1ss23AT	TTCCTCTTCCTCTTCCTCTTCCTC	XM_016315792.1	CCNL1	2.5	419-443	Y	21.1395	0	0.0019106	0.000561596	up
vvi-miR396a	TTCCACAGCTTTCTTGAACTA	XM_016114260.1	ACA12	3	1976-1995	Y	21.1395	0	0.0019106	0.000561596	up
PC-3p-92004_83	TGGAAGTATTTGAGGGTCC	XM_016081370.1	-	4	584-602	Y	21.1395	0	0.0019106	0.000561596	up
PC-3p-92004_83	TGGAAGTATTTGAGGGTCC	XM_016081372.1	-	4	584-602	Y	21.1395	0	0.0019106	0.000561596	up
gma-miR156a_L-1_1ss11GA	GACAGAAGAAAGTGAGCAC	XM_016084383.1	Topors	4	188-207	Y	21.1395	0	0.0019106	0.000561596	up
PC-3p-55057_146	CTTTCTTCTTCCTCTCTTTGC	XM_016345824.1	At4g19190	4	467-487	Y	21.1395	0	0.0019106	0.000561596	up
PC-5p-5062_1316	TTTCAGCACAAAGGGACAGAA	XM_016090353.1	SMK1	4	1172-1192	Y	21.1395	0	0.0019106	0.000561596	up
gma-miR156a_L-1_1ss11GA	GACAGAAGAAAGTGAGCAC	XM_016321854.1	Topors	4	188-207	Y	21.1395	0	0.0019106	0.000561596	up
mtr-miR2673a_L+2_1ss23AT	TTCCTCTTCCTCTTCCTCTTCCTC	XM_016315793.1	CDK11B	2.5	419-443	Y	21.1395	0	0.0019106	0.000561596	up
PC-3p-92004_83	TGGAAGTATTTGAGGGTCC	XM_016315540.1	-	4	584-602	Y	21.1395	0	0.0019106	0.000561596	up
mtr-miR2673a_L+2_1ss23AT	TTCCTCTTCCTCTTCCTCTTCCTC	XM_016315794.1	snwA	2.5	419-443	Y	21.1395	0	0.0019106	0.000561596	up
mtr-miR2673a_L+2_1ss23AT	TTCCTCTTCCTCTTCCTCTTCCTC	XM_016115717.1	MPHOSPH10	2.5	679-702	Y	21.1395	0	0.0019106	0.000561596	up
mtr-miR2673a_L+2_1ss23AT	TTCCTCTTCCTCTTCCTCTTCCTC	XM_016115723.1	MPHOSPH10	2.5	679-702	Y	21.1395	0	0.0019106	0.000561596	up
lja-miR396	TTCCACAGCTTTCTTGAACTG	XM_016349188.1	ACA12	3	2087-2106	Y	21.1395	0	0.0019106	0.000561596	up
lja-miR396	TTCCACAGCTTTCTTGAACTG	XM_016114261.1	ACA12	3	1976-1995	Y	21.1395	0	0.0019106	0.000561596	up
gma-miR396a-5p_1ss21GA	TTCCACAGCTTTCTTGAACTA	XM_016114261.1	ACA12	3	1976-1995	Y	21.1395	0	0.0019106	0.000561596	up
PC-3p-92004_83	TGGAAGTATTTGAGGGTCC	XM_016315539.1	SEC14	4	584-602	Y	21.1395	0	0.0019106	0.000561596	up
PC-3p-55057_146	CTTTCTTCTTCCTCTCTTTGC	XM_016345952.1	At4g19190	4	476-496	Y	21.1395	0	0.0019106	0.000561596	up
lja-miR396	TTCCACAGCTTTCTTGAACTG	XM_016114260.1	ACA12	3	1976-1995	Y	21.1395	0	0.0019106	0.000561596	up
PC-5p-5062_1316	TTTCAGCACAAAGGGACAGAA	XM_016324634.1	Cdk6	4	1172-1192	Y	21.1395	0	0.0019106	0.000561596	up
gma-miR396a-5p_1ss21GA	TTCCACAGCTTTCTTGAACTA	XM_016114260.1	ACA12	3	1976-1995	Y	21.1395	0	0.0019106	0.000561596	up
mtr-miR396a-5p	TTCCACAGCTTTCTTGAACTT	XM_016114261.1	ACA12	2	1976-1995	Y	21.1395	0	0.0019106	0.000561596	up
PC-3p-55057_146	CTTTCTTCTTCCTCTCTTTGC	XM_016107975.1	At4g19190	4	467-487	Y	21.1395	0	0.0019106	0.000561596	up
PC-5p-5062_1316	TTTCAGCACAAAGGGACAGAA	XM_016324633.1	PKH2	4	1172-1192	Y	21.1395	0	0.0019106	0.000561596	up
mtr-miR2673a_L+2_1ss23AT	TTCCTCTTCCTCTTCCTCTTCCTC	XM_016335570.1	MPHOSPH10	2.5	685-708	Y	21.1395	0	0.0019106	0.000561596	up
mtr-miR2673a_L+2_1ss23AT	TTCCTCTTCCTCTTCCTCTTCCTC	XM_016335566.1	MPHOSPH10	2.5	685-708	Y	21.1395	0	0.0019106	0.000561596	up
PC-3p-92004_83	TGGAAGTATTTGAGGGTCC	XM_016315538.1	-	4	584-602	Y	21.1395	0	0.0019106	0.000561596	up
gma-miR396a-5p_1ss21GA	TTCCACAGCTTTCTTGAACTA	XM_016349188.1	ACA12	3	2087-2106	Y	21.1395	0	0.0019106	0.000561596	up
vvi-miR396a	TTCCACAGCTTTCTTGAACTA	XM_016114261.1	ACA12	3	1976-1995	Y	21.1395	0	0.0019106	0.000561596	up
vvi-miR396a	TTCCACAGCTTTCTTGAACTA	XM_016349188.1	ACA12	3	2087-2106	Y	21.1395	0	0.0019106	0.000561596	up
mtr-miR2673a_L+2_1ss23AT	TTCCTCTTCCTCTTCCTCTTCCTC	XM_016115720.1	MPHOSPH10	2.5	679-702	Y	21.1395	0	0.0019106	0.000561596	up
mtr-miR2673a_L+2_1ss23AT	TTCCTCTTCCTCTTCCTCTTCCTC	XM_016115713.1	MPHOSPH10	2.5	679-702	Y	21.1395	0	0.0019106	0.000561596	up
mtr-miR396a-5p	TTCCACAGCTTTCTTGAACTT	XM_016349188.1	ACA12	2	2087-2106	Y	21.1395	0	0.0019106	0.000561596	up
PC-3p-55057_146	CTTTCTTCTTCCTCTCTTTGC	XM_016087248.1	-	4	328-347	Y	38.0511	34.909	0.002312	0.00339114	up
PC-3p-55057_146	CTTTCTTCTTCCTCTCTTTGC	XM_016321522.1	-	4	406-425	Y	38.0511	34.909	0.002312	0.00339114	up
PC-3p-55057_146	CTTTCTTCTTCCTCTCTTTGC	XM_016321083.1	-	4	328-347	Y	38.0511	34.909	0.002312	0.00339114	up
PC-3p-55057_146	CTTTCTTCTTCCTCTCTTTGC	XM_016087250.1	-	4	196-215	Y	38.0511	34.909	0.002312	0.00339114	up
PC-3p-55057_146	CTTTCTTCTTCCTCTCTTTGC	XM_016087252.1	-	4	127-146	Y	38.0511	34.909	0.002312	0.00339114	up
gma-miR156a_L-1_1ss11GA	GACAGAAGAAAGTGAGCAC	XM_016349094.1	U2AF65B	4	794-811	Y	19.0255	0	0.0032347	0.00176865	up
gma-miR156a_L-1_1ss11GA	GACAGAAGAAAGTGAGCAC	XM_016112338.1	U2AF65B	4	821-838	Y	19.0255	0	0.0032347	0.00176865	up
gma-miR156a_L-1_1ss11GA	GACAGAAGAAAGTGAGCAC	XM_016349097.1	U2AF65B	4	293-310	Y	19.0255	0	0.0032347	0.00176865	up
gma-miR156a_L-1_1ss11GA	GACAGAAGAAAGTGAGCAC	XM_016349100.1	U2AF65B	4	149-166	Y	19.0255	0	0.0032347	0.00176865	up
gma-miR156a_L-1_1ss11GA	GACAGAAGAAAGTGAGCAC	XM_016349099.1	U2AF65B	4	155-172	Y	19.0255	0	0.0032347	0.00176865	up
gma-miR156a_L-1_1ss11GA	GACAGAAGAAAGTGAGCAC	XM_016112339.1	U2AF65B	4	821-838	Y	19.0255	0	0.0032347	0.00176865	up
gma-miR156a_L-1_1ss11GA	GACAGAAGAAAGTGAGCAC	XM_016349098.1	U2AF65B	4	293-310	Y	19.0255	0	0.0032347	0.00176865	up
gma-miR156a_L-1_1ss11GA	GACAGAAGAAAGTGAGCAC	XM_016349096.1	U2AF65B	4	794-811	Y	19.0255	0	0.0032347	0.00176865	up
gma-miR156a_L-1_1ss11GA	GACAGAAGAAAGTGAGCAC	XM_016349095.1	U2AF65B	4	788-805	Y	19.0255	0	0.0032347	0.00176865	up
gma-miR156a_L-1_1ss11GA	GACAGAAGAAAGTGAGCAC	XM_016349101.1	U2AF65B	4	149-166	Y	19.0255	0	0.0032347	0.00176865	up
mtr-MIR171b-p5	AGGTATTGGCGCGCCTCAATT	XM_016331363.1	PHYLLO	4	1047-1066	Y	18.1196	0	0.004059	0.00159099	up
mtr-miR2673a_L+2_1ss23AT	TTCCTCTTCCTCTTCCTCTTCCTC	XM_016108731.1	NERD	3	280-303	Y	18.1196	0	0.004059	0.00159099	up
mtr-miR2673a_L+2_1ss23AT	TTCCTCTTCCTCTTCCTCTTCCTC	XM_016108733.1	NERD	3	238-261	Y	18.1196	0	0.004059	0.00159099	up
mtr-miR2673a_L+2_1ss23AT	TTCCTCTTCCTCTTCCTCTTCCTC	XM_016108732.1	NERD	3	280-303	Y	18.1196	0	0.004059	0.00159099	up
mtr-miR2673a_L+2_1ss23AT	TTCCTCTTCCTCTTCCTCTTCCTC	XM_016346445.1	NERD	3	238-261	Y	18.1196	0	0.004059	0.00159099	up
mtr-miR2673a_L+2_1ss23AT	TTCCTCTTCCTCTTCCTCTTCCTC	XM_016108734.1	NERD	3	280-303	Y	18.1196	0	0.004059	0.00159099	up
mtr-miR2673a_L+2_1ss23AT	TTCCTCTTCCTCTTCCTCTTCCTC	XM_016346444.1	NERD	3	238-261	Y	18.1196	0	0.004059	0.00159099	up
mtr-MIR171b-p5	AGGTATTGGCGCGCCTCAATT	XM_016331511.1	PHYLLO	4	156-175	Y	18.1196	0	0.004059	0.00159099	up
mtr-MIR171b-p5	AGGTATTGGCGCGCCTCAATT	XM_016331436.1	PHYLLO	4	1047-1066	Y	18.1196	0	0.004059	0.00159099	up
mtr-miR2673a_L+2_1ss23AT	TTCCTCTTCCTCTTCCTCTTCCTC	XM_016346446.1	NERD	3	238-261	Y	18.1196	0	0.004059	0.00159099	up
mtr-miR2673a_L+2_1ss23AT	TTCCTCTTCCTCTTCCTCTTCCTC	XM_016108548.1	At3g50690	3.5	505-528	Y	95.1277	67.8785	0.0044278	0.0051966	up
mtr-miR2673a_L+2_1ss23AT	TTCCTCTTCCTCTTCCTCTTCCTC	XM_016346358.1	At3g50690	3.5	505-528	Y	95.1277	67.8785	0.0044278	0.0051966	up
mtr-miR2673a_L+2_1ss23AT	TTCCTCTTCCTCTTCCTCTTCCTC	XM_016346359.1	At3g50690	3.5	505-528	Y	95.1277	67.8785	0.0044278	0.0051966	up
mtr-miR2673a_L+2_1ss23AT	TTCCTCTTCCTCTTCCTCTTCCTC	XM_016108550.1	At3g50690	3.5	505-528	Y	95.1277	67.8785	0.0044278	0.0051966	up
mtr-miR2673a_L+2_1ss23AT	TTCCTCTTCCTCTTCCTCTTCCTC	XM_016346357.1	At3g50690	3.5	505-528	Y	95.1277	67.8785	0.0044278	0.0051966	up
mtr-miR2673a_L+2_1ss23AT	TTCCTCTTCCTCTTCCTCTTCCTC	XM_016108549.1	At3g50690	3.5	505-528	Y	95.1277	67.8785	0.0044278	0.0051966	up
mtr-miR393a_R+1_1	TCCAAAGGGATCGCATTGATCC	XM_016095596.1	TIR1	2	1512-1534	Y	2108.66	858.179	0.0051816	0.00492148	up
mtr-miR393a_R+1_2	TCCAAAGGGATCGCATTGATCT	XM_016095596.1	TIR1	1	1514-1534	Y	2108.66	858.179	0.0051816	0.00492148	up
mtr-miR393a_R+1_1	TCCAAAGGGATCGCATTGATCC	XM_016328906.1	TIR1	2	1512-1534	Y	2108.66	858.179	0.0051816	0.00492148	up
mtr-miR393a_R+1_2	TCCAAAGGGATCGCATTGATCT	XM_016328905.1	TIR1	1	1514-1534	Y	2108.66	858.179	0.0051816	0.00492148	up
mtr-miR393a_R+1_1	TCCAAAGGGATCGCATTGATCC	XM_016328905.1	TIR1	2	1512-1534	Y	2108.66	858.179	0.0051816	0.00492148	up
mtr-miR393a_R+1_1	TCCAAAGGGATCGCATTGATCC	XM_016095597.1	TIR1	2	1512-1534	Y	2108.66	858.179	0.0051816	0.00492148	up
mtr-miR393a_R+1_2	TCCAAAGGGATCGCATTGATCT	XM_016328906.1	TIR1	1	1514-1534	Y	2108.66	858.179	0.0051816	0.00492148	up
mtr-miR393a_R+1_2	TCCAAAGGGATCGCATTGATCT	XM_016095597.1	TIR1	1	1514-1534	Y	2108.66	858.179	0.0051816	0.00492148	up
gma-miR319f_R+1	TTGGACTGAAGGGGCCTCTTC	XM_016315845.1	TCP3	3.5	794-815	Y	79.2731	58.1816	0.005322	0.00729687	up
ptc-miR319a_R+1	TTGGACTGAAGGGAGCTCCCT	XM_016315845.1	TCP3	3.5	795-815	Y	79.2731	58.1816	0.005322	0.00729687	up
mtr-miR319a-3p_R+1_2	TTGGACTGAAGGGAGCTCCCT	XM_016315847.1	TCP3	3.5	795-815	Y	79.2731	58.1816	0.005322	0.00729687	up
gma-miR319a_R+1	TTGGACTGAAGGGAGCTCCCT	XM_016080831.1	TCP3	3.5	795-815	Y	79.2731	58.1816	0.005322	0.00729687	up
ptc-miR319a_R+1	TTGGACTGAAGGGAGCTCCCT	XM_016080831.1	TCP3	3.5	795-815	Y	79.2731	58.1816	0.005322	0.00729687	up
gma-miR319d_L+1	TTGGACTGAAGGGGAGCTCCTTC	XM_016080831.1	TCP3	4	794-815	Y	79.2731	58.1816	0.005322	0.00729687	up
mtr-miR319a-3p_R+1_2	TTGGACTGAAGGGAGCTCCCT	XM_016080831.1	TCP3	3.5	795-815	Y	79.2731	58.1816	0.005322	0.00729687	up
mtr-miR319a-3p_R+1_2	TTGGACTGAAGGGAGCTCCCT	XM_016315846.1	TCP3	3.5	795-815	Y	79.2731	58.1816	0.005322	0.00729687	up
gma-miR319d_L+1	TTGGACTGAAGGGGAGCTCCTTC	XM_016315846.1	TCP3	4	794-815	Y	79.2731	58.1816	0.005322	0.00729687	up
gma-miR319f_R+1	TTGGACTGAAGGGGCCTCTTC	XM_016315846.1	TCP3	3.5	794-815	Y	79.2731	58.1816	0.005322	0.00729687	up
gma-miR319f_R+1	TTGGACTGAAGGGGCCTCTTC	XM_016315847.1	TCP3	3.5	794-815	Y	79.2731	58.1816	0.005322	0.00729687	up
gma-miR319a_R+1	TTGGACTGAAGGGAGCTCCCT	XM_016315845.1	TCP3	3.5	795-815	Y	79.2731	58.1816	0.005322	0.00729687	up
gma-miR319d_L+1R-2	TTGGACTGAAGGGGAGCTCCT	XM_016315847.1	TCP3	3	796-815	Y	79.2731	58.1816	0.005322	0.00729687	up
mtr-miR319a-3p_R+1_2	TTGGACTGAAGGGAGCTCCCT	XM_016315845.1	TCP3	3.5	795-815	Y	79.2731	58.1816	0.005322	0.00729687	up
gma-miR319a_R+1	TTGGACTGAAGGGAGCTCCCT	XM_016315846.1	TCP3	3.5	795-815	Y	79.2731	58.1816	0.005322	0.00729687	up
gma-miR319d_L+1	TTGGACTGAAGGGGAGCTCCTTC	XM_016315847.1	TCP3	4	794-815	Y	79.2731	58.1816	0.005322	0.00729687	up
gma-miR319d_L+1R-2	TTGGACTGAAGGGGAGCTCCT	XM_016080831.1	TCP3	3	796-815	Y	79.2731	58.1816	0.005322	0.00729687	up
gma-miR319d_L+1	TTGGACTGAAGGGGAGCTCCTTC	XM_016315845.1	TCP3	4	794-815	Y	79.2731	58.1816	0.005322	0.00729687	up
gma-miR319a_R+1	TTGGACTGAAGGGAGCTCCCT	XM_016315847.1	TCP3	3.5	795-815	Y	79.2731	58.1816	0.005322	0.00729687	up
ptc-miR319a_R+1	TTGGACTGAAGGGAGCTCCCT	XM_016315846.1	TCP3	3.5	795-815	Y	79.2731	58.1816	0.005322	0.00729687	up
gma-miR319d_L+1R-2	TTGGACTGAAGGGGAGCTCCT	XM_016315846.1	TCP3	3	796-815	Y	79.2731	58.1816	0.005322	0.00729687	up
gma-miR319d_L+1R-2	TTGGACTGAAGGGGAGCTCCT	XM_016315845.1	TCP3	3	796-815	Y	79.2731	58.1816	0.005322	0.00729687	up
ptc-miR319a_R+1	TTGGACTGAAGGGAGCTCCCT	XM_016315847.1	TCP3	3.5	795-815	Y	79.2731	58.1816	0.005322	0.00729687	up
gma-miR319f_R+1	TTGGACTGAAGGGGCCTCTTC	XM_016080831.1	TCP3	3.5	794-815	Y	79.2731	58.1816	0.005322	0.00729687	up
gma-MIR5368-p3	GCTAGAATTCTAACCTTGT	XM_016344582.1	phg1b	4	254-271	Y	31.7092	29.0908	0.0054119	0.00834482	up
mtr-miR164a_L+1	CTGGAGAAGCAGGGCACGTGCA	XM_016082443.1	NAC100	3.5	602-623	Y	31.7092	29.0908	0.0054119	0.00834482	up
gma-MIR5368-p3	GCTAGAATTCTAACCTTGT	XM_016111348.1	phg1b	4	266-283	Y	31.7092	29.0908	0.0054119	0.00834482	up
mtr-miR164a_L+1	CTGGAGAAGCAGGGCACGTGCA	XM_016332293.1	NAC100	3.5	602-623	Y	31.7092	29.0908	0.0054119	0.00834482	up
gma-miR396a-5p_1ss21GA	TTCCACAGCTTTCTTGAACTA	XM_016333614.1	GRF1	4	354-375	Y	110.982	29.0908	0.0071634	0.00614484	up
lja-miR396	TTCCACAGCTTTCTTGAACTG	XM_016333612.1	GRF1	3	354-375	Y	110.982	29.0908	0.0071634	0.00614484	up
mtr-miR396a-5p	TTCCACAGCTTTCTTGAACTT	XM_016099282.1	GRF1	4	360-381	Y	110.982	29.0908	0.0071634	0.00614484	up
mtr-miR396a-5p	TTCCACAGCTTTCTTGAACTT	XM_016099283.1	GRF5	4	285-306	Y	110.982	29.0908	0.0071634	0.00614484	up
gma-miR396a-5p_1ss21GA	TTCCACAGCTTTCTTGAACTA	XM_016333613.1	GRF1	4	354-375	Y	110.982	29.0908	0.0071634	0.00614484	up
mtr-miR396a-5p	TTCCACAGCTTTCTTGAACTT	XM_016099280.1	GRF1	4	360-381	Y	110.982	29.0908	0.0071634	0.00614484	up
vvi-miR396a	TTCCACAGCTTTCTTGAACTA	XM_016333615.1	GRF4	4	279-300	Y	110.982	29.0908	0.0071634	0.00614484	up
vvi-miR396a	TTCCACAGCTTTCTTGAACTA	XM_016099282.1	GRF1	4	360-381	Y	110.982	29.0908	0.0071634	0.00614484	up
lja-miR396	TTCCACAGCTTTCTTGAACTG	XM_016099282.1	GRF1	3	360-381	Y	110.982	29.0908	0.0071634	0.00614484	up
vvi-miR396a	TTCCACAGCTTTCTTGAACTA	XM_016099281.1	GRF1	4	360-381	Y	110.982	29.0908	0.0071634	0.00614484	up
vvi-miR396a	TTCCACAGCTTTCTTGAACTA	XM_016099283.1	GRF5	4	285-306	Y	110.982	29.0908	0.0071634	0.00614484	up
lja-miR396	TTCCACAGCTTTCTTGAACTG	XM_016333615.1	GRF4	3	279-300	Y	110.982	29.0908	0.0071634	0.00614484	up
vvi-miR396a	TTCCACAGCTTTCTTGAACTA	XM_016333614.1	GRF1	4	354-375	Y	110.982	29.0908	0.0071634	0.00614484	up
vvi-miR396a	TTCCACAGCTTTCTTGAACTA	XM_016333612.1	GRF1	4	354-375	Y	110.982	29.0908	0.0071634	0.00614484	up
mtr-miR396a-5p	TTCCACAGCTTTCTTGAACTT	XM_016333613.1	GRF1	4	354-375	Y	110.982	29.0908	0.0071634	0.00614484	up
mtr-miR396a-5p	TTCCACAGCTTTCTTGAACTT	XM_016099281.1	GRF1	4	360-381	Y	110.982	29.0908	0.0071634	0.00614484	up
mtr-miR396a-5p	TTCCACAGCTTTCTTGAACTT	XM_016333612.1	GRF1	4	354-375	Y	110.982	29.0908	0.0071634	0.00614484	up
mtr-miR396a-5p	TTCCACAGCTTTCTTGAACTT	XM_016333615.1	GRF4	4	279-300	Y	110.982	29.0908	0.0071634	0.00614484	up
lja-miR396	TTCCACAGCTTTCTTGAACTG	XM_016099280.1	GRF1	3	360-381	Y	110.982	29.0908	0.0071634	0.00614484	up
vvi-miR396a	TTCCACAGCTTTCTTGAACTA	XM_016099280.1	GRF1	4	360-381	Y	110.982	29.0908	0.0071634	0.00614484	up
mtr-miR396a-5p	TTCCACAGCTTTCTTGAACTT	XM_016333614.1	GRF1	4	354-375	Y	110.982	29.0908	0.0071634	0.00614484	up
gma-miR396a-5p_1ss21GA	TTCCACAGCTTTCTTGAACTA	XM_016333615.1	GRF4	4	279-300	Y	110.982	29.0908	0.0071634	0.00614484	up
lja-miR396	TTCCACAGCTTTCTTGAACTG	XM_016333614.1	GRF1	3	354-375	Y	110.982	29.0908	0.0071634	0.00614484	up
lja-miR396	TTCCACAGCTTTCTTGAACTG	XM_016099283.1	GRF5	3	285-306	Y	110.982	29.0908	0.0071634	0.00614484	up
vvi-miR396a	TTCCACAGCTTTCTTGAACTA	XM_016333613.1	GRF1	4	354-375	Y	110.982	29.0908	0.0071634	0.00614484	up
gma-miR396a-5p_1ss21GA	TTCCACAGCTTTCTTGAACTA	XM_016099281.1	GRF1	4	360-381	Y	110.982	29.0908	0.0071634	0.00614484	up
gma-miR396a-5p_1ss21GA	TTCCACAGCTTTCTTGAACTA	XM_016099280.1	GRF1	4	360-381	Y	110.982	29.0908	0.0071634	0.00614484	up
lja-miR396	TTCCACAGCTTTCTTGAACTG	XM_016333613.1	GRF1	3	354-375	Y	110.982	29.0908	0.0071634	0.00614484	up
gma-miR396a-5p_1ss21GA	TTCCACAGCTTTCTTGAACTA	XM_016099283.1	GRF5	4	285-306	Y	110.982	29.0908	0.0071634	0.00614484	up
lja-miR396	TTCCACAGCTTTCTTGAACTG	XM_016099281.1	GRF1	3	360-381	Y	110.982	29.0908	0.0071634	0.00614484	up
gma-miR396a-5p_1ss21GA	TTCCACAGCTTTCTTGAACTA	XM_016333612.1	GRF1	4	354-375	Y	110.982	29.0908	0.0071634	0.00614484	up
gma-miR396a-5p_1ss21GA	TTCCACAGCTTTCTTGAACTA	XM_016099282.1	GRF1	4	360-381	Y	110.982	29.0908	0.0071634	0.00614484	up
mtr-miR2673a_L+2_1ss23AT	TTCCTCTTCCTCTTCCTCTTCCTC	XM_016105939.1	At3g19950	4	685-708	Y	15.8546	0	0.0071892	0.00476462	up
PC-5p-105229_70	AAGTGTGATCTCTCGTCC	XM_016080253.1	ISPG	4	1995-2012	Y	15.8546	0	0.0071892	0.00476462	up
PC-5p-105229_70	AAGTGTGATCTCTCGTCC	XM_016080254.1	ISPG	4	1995-2012	Y	15.8546	0	0.0071892	0.00476462	up
ahy-miR408-3p_L-1R+1_2	TGCACTGCCTCTTCCCTGGCT	XM_016113351.1	EMB1144	4	133-154	Y	15.8546	0	0.0071892	0.00476462	up
PC-5p-105229_70	AAGTGTGATCTCTCGTCC	XM_016314243.1	ISPG	4	1995-2012	Y	15.8546	0	0.0071892	0.00476462	up
mtr-miR2673a_L+2_1ss23AT	TTCCTCTTCCTCTTCCTCTTCCTC	XM_016343336.1	At3g19950	4	679-702	Y	15.8546	0	0.0071892	0.00476462	up
mtr-miR172c-5p	GTAGCATCATCAAGATTCACA	XM_016317299.1	-	4	618-638	Y	15.8546	0	0.0071892	0.00476462	up
mtr-miR2673a_L+2_1ss23AT	TTCCTCTTCCTCTTCCTCTTCCTC	XM_016343335.1	At3g19950	4	679-702	Y	15.8546	0	0.0071892	0.00476462	up
ahy-miR408-3p_L-1R+1_2	TGCACTGCCTCTTCCCTGGCT	XM_016113350.1	EMB1144	4	36-57	Y	15.8546	0	0.0071892	0.00476462	up
PC-3p-55057_146	CTTTCTTCTTCCTCTCTTTGC	XM_016088528.1	PAC	3.5	383-404	Y	15.8546	0	0.0071892	0.00476462	up
PC-3p-55057_146	CTTTCTTCTTCCTCTCTTTGC	XM_016088906.1	PAC	3.5	161-182	Y	15.8546	0	0.0071892	0.00476462	up
gma-MIR6300-p3_1ss6AG	GTGGTGAGTATTCCCGCC	XM_016352657.1	ABI5	4	600-616	Y	15.8546	0	0.0071892	0.00476462	up
ahy-miR408-3p_L-1R+1_2	TGCACTGCCTCTTCCCTGGCT	XM_016350221.1	EMB1144	4	235-256	Y	15.8546	0	0.0071892	0.00476462	up
PC-3p-55057_146	CTTTCTTCTTCCTCTCTTTGC	XM_016350335.1	PAC	3.5	65-86	Y	15.8546	0	0.0071892	0.00476462	up
gma-MIR6300-p3_1ss6AG	GTGGTGAGTATTCCCGCC	XM_016352658.1	ABI5	4	600-616	Y	15.8546	0	0.0071892	0.00476462	up
PC-5p-105229_70	AAGTGTGATCTCTCGTCC	XM_016314244.1	ISPG	4	1995-2012	Y	15.8546	0	0.0071892	0.00476462	up
PC-3p-55057_146	CTTTCTTCTTCCTCTCTTTGC	XM_016088586.1	PAC	3.5	263-284	Y	15.8546	0	0.0071892	0.00476462	up
mtr-miR2673a_L+2_1ss23AT	TTCCTCTTCCTCTTCCTCTTCCTC	XM_016105940.1	At3g19950	4	685-708	Y	15.8546	0	0.0071892	0.00476462	up
gma-MIR6300-p3_1ss6AG	GTGGTGAGTATTCCCGCC	XM_016352656.1	ABI5	4	600-616	Y	15.8546	0	0.0071892	0.00476462	up
ahy-miR408-3p_L-1R+1_2	TGCACTGCCTCTTCCCTGGCT	XM_016113353.1	EMB1144	4	36-57	Y	15.8546	0	0.0071892	0.00476462	up
mtr-miR2673a_L+2_1ss23AT	TTCCTCTTCCTCTTCCTCTTCCTC	XM_016320253.1	LRX3	3	401-424	Y	190.255	58.1816	0.0073536	0.00743178	up
PC-3p-135887_49	TGGCACACAGAAGCCATCTTC	XM_016339599.1	ATHB-14	3.5	17-37	Y	84.5579	58.1816	0.014843	0.0190086	up
PC-3p-135887_49	TGGCACACAGAAGCCATCTTC	XM_016103805.1	ATHB-14	4	1360-1381	Y	84.5579	58.1816	0.014843	0.0190086	up
PC-3p-135887_49	TGGCACACAGAAGCCATCTTC	XM_016342238.1	ATHB-14	4	1360-1381	Y	84.5579	58.1816	0.014843	0.0190086	up
PC-3p-231_14884	TTTCATTCCATACATCATCTAT	XM_016329510.1	RPPL1	4	808-829	Y	88.7858	23.2726	0.016162	0.014142	up
PC-3p-231_14884	TTTCATTCCATACATCATCTAT	XM_016324603.1	RPPL1	4	781-802	Y	88.7858	23.2726	0.016162	0.014142	up
PC-3p-231_14884	TTTCATTCCATACATCATCTAT	XM_016324593.1	RPPL1	4	781-802	Y	88.7858	23.2726	0.016162	0.014142	up
PC-3p-231_14884	TTTCATTCCATACATCATCTAT	XM_016324612.1	RPPL1	4	781-802	Y	88.7858	23.2726	0.016162	0.014142	up
PC-3p-231_14884	TTTCATTCCATACATCATCTAT	XM_016329656.1	RPPL1	4	283-304	Y	88.7858	23.2726	0.016162	0.014142	up
gma-MIR482c-p5_2ss12GA20CT	TTCCCAATTCCACCCATTCT	XM_016326548.1	PCMP-H28	3	1462-1480	Y	12.6837	0	0.016209	0.0131341	up
gma-MIR482c-p5_2ss12GA20CT	TTCCCAATTCCACCCATTCT	XM_016087329.1	PCMP-H28	3	1462-1480	Y	12.6837	0	0.016209	0.0131341	up
gma-MIR482c-p5_2ss12GA20CT	TTCCCAATTCCACCCATTCT	XM_016326547.1	PCMP-H28	3	1462-1480	Y	12.6837	0	0.016209	0.0131341	up
gma-MIR482c-p5_2ss12GA20CT	TTCCCAATTCCACCCATTCT	XM_016325972.1	PCMP-H28	3	1462-1480	Y	12.6837	0	0.016209	0.0131341	up
gma-MIR482c-p5_2ss12GA20CT	TTCCCAATTCCACCCATTCT	XM_016088575.1	PCMP-H28	3	1459-1477	Y	12.6837	0	0.016209	0.0131341	up
PC-5p-2548_2316	GTTCCCCGCAGACACTTCAGA	XM_016331813.1	HSC-2	4	1473-1494	Y	253.674	87.2724	0.02304	0.0226048	up
ptc-MIR319a-p5	AGAGCTTTCTTCAGTCCACTC	XM_016343091.1	DnaJ-1	4	279-300	Y	21.1395	19.3939	0.023145	0.0390398	up
ptc-MIR319a-p5	AGAGCTTTCTTCAGTCCACTC	XM_016343089.1	DnaJ-1	4	429-450	Y	21.1395	19.3939	0.023145	0.0390398	up
ptc-MIR319a-p5	AGAGCTTTCTTCAGTCCACTC	XM_016105436.1	DnaJ-1	4	429-450	Y	21.1395	19.3939	0.023145	0.0390398	up
PC-3p-55057_146	CTTTCTTCTTCCTCTCTTTGC	XM_016315281.1	-	4	275-295	Y	10.5697	0	0.028185	0.0218302	up
PC-3p-55057_146	CTTTCTTCTTCCTCTCTTTGC	XM_016076735.1	-	3.5	275-295	Y	10.5697	0	0.028185	0.0218302	up
PC-3p-55057_146	CTTTCTTCTTCCTCTCTTTGC	XM_016315280.1	-	4	275-295	Y	10.5697	0	0.028185	0.0218302	up
ahy-MIR3513-p3_1ss5AG	TGTTGCATGTGTTGTTGGTTT	XM_016098373.1	TRAPPC6B	4	381-402	Y	10.5697	0	0.028185	0.0218302	up
ahy-MIR3513-p3_1ss5AG	TGTTGCATGTGTTGTTGGTTT	XM_016352080.1	TRAPPC6B	4	381-402	Y	10.5697	0	0.028185	0.0218302	up
ahy-MIR3513-p3_1ss5AG	TGTTGCATGTGTTGTTGGTTT	XM_016112753.1	TRAPPC6B	4	381-402	Y	10.5697	0	0.028185	0.0218302	up
ahy-MIR3513-p3_1ss5AG	TGTTGCATGTGTTGTTGGTTT	XM_016352079.1	TRAPPC6B	4	381-402	Y	10.5697	0	0.028185	0.0218302	up
ahy-MIR3513-p3_1ss5AG	TGTTGCATGTGTTGTTGGTTT	XM_016098372.1	TRAPPC6B	4	381-402	Y	10.5697	0	0.028185	0.0218302	up
PC-3p-55057_146	CTTTCTTCTTCCTCTCTTTGC	XM_016076734.1	-	3.5	275-295	Y	10.5697	0	0.028185	0.0218302	up
mtr-miR172b	AGAATCTTGATGATGCTGCAT	XM_016105315.1	-	4	1114-1135	Y	19.0255	17.4545	0.031202	0.0475301	up
mtr-miR172b	AGAATCTTGATGATGCTGCAT	XM_016105319.1	LHT2	4	901-922	Y	19.0255	17.4545	0.031202	0.0475301	up
mtr-miR172b	AGAATCTTGATGATGCTGCAT	XM_016343052.1	LHT2	4	1102-1123	Y	19.0255	17.4545	0.031202	0.0475301	up
mtr-miR172b	AGAATCTTGATGATGCTGCAT	XM_016105318.1	-	4	934-955	Y	19.0255	17.4545	0.031202	0.0475301	up
mtr-miR172b	AGAATCTTGATGATGCTGCAT	XM_016105321.1	-	4	901-922	Y	19.0255	17.4545	0.031202	0.0475301	up
mtr-miR172b	AGAATCTTGATGATGCTGCAT	XM_016105320.1	-	4	901-922	Y	19.0255	17.4545	0.031202	0.0475301	up
mtr-miR172b	AGAATCTTGATGATGCTGCAT	XM_016105317.1	-	4	952-973	Y	19.0255	17.4545	0.031202	0.0475301	up
mtr-miR172b	AGAATCTTGATGATGCTGCAT	XM_016105316.1	-	4	1102-1123	Y	19.0255	17.4545	0.031202	0.0475301	up
PC-3p-231_14884	TTTCATTCCATACATCATCTAT	XM_016095877.1	RPPL1	3.5	823-844	Y	36.9941	27.6363	0.047037	0.0450238	up
