# Supplementary material for: Small RNA and Degradome Deep Sequencing Reveals the Roles of microRNAs in Seed Expansion in Peanut (Arachis hypogaea L.)
Source: Front Plant Sci. 2018 Mar 20;9:349. doi: 10.3389/fpls.2018.00349 (PMC5890158; doi:10.3389/fpls.2018.00349)
Supplement: TABLE S12 — Potential target genes of differentially expressed miRNAs. [file Table_12.XLS]

## Sheet: Sheet1
Table S12. Potential target genes of differentially expressed miRNAs
miRNAs ID	Target accession	Target annotation
ahy-miR156b-3p	XM_016337901.1	CLPB1
ahy-miR156b-5p_R+1	XM_016088253.1	SPL6
	XM_016088245.1	SPL6
	XM_016088237.1	SPL6
	XM_016090387.1	SPL6
	XM_016102524.1	SPL12
	XM_016102523.1	SPL12
	XM_016102522.1	SPL12
	XM_016102908.1	SPL3
	XM_016102905.1	SPL3
	XM_016102906.1	SPL3
	XM_016115819.1	SPL18
	XM_016306738.1	SPL18
	XM_016324670.1	SPL6
	XM_016337583.1	SPL12
	XM_016338293.1	SPL6
	XM_016338284.1	SPL6
	XM_016338275.1	SPL6
	XM_016341476.1	SPL3
	XM_016341475.1	SPL3
ahy-miR156b-5p_R+2	XM_016088253.1	SPL6
	XM_016088245.1	SPL6
	XM_016088237.1	SPL6
	XM_016090387.1	SPL6
	XM_016102908.1	SPL3
	XM_016102524.1	SPL12
	XM_016102523.1	SPL12
	XM_016102522.1	SPL12
	XM_016102906.1	SPL3
	XM_016102905.1	SPL3
	XM_016115819.1	SPL18
	XM_016306738.1	SPL18
	XM_016324670.1	SPL6
	XM_016337583.1	SPL12
	XM_016338293.1	SPL6
	XM_016338284.1	SPL6
	XM_016338275.1	SPL6
	XM_016341476.1	SPL3
	XM_016341475.1	SPL3
mtr-miR156e	XM_016088253.1	SPL6
	XM_016088245.1	SPL6
	XM_016088237.1	SPL6
	XM_016090387.1	SPL6
	XM_016100122.1	SPL13A
	XM_016100123.1	SPL13A
	XM_016102908.1	SPL3
	XM_016102524.1	SPL12
	XM_016102523.1	SPL12
	XM_016102522.1	SPL12
	XM_016102906.1	SPL3
	XM_016102905.1	SPL3
	XM_016115819.1	SPL18
	XM_016306738.1	SPL18
	XM_016324670.1	SPL6
	XM_016334079.1	SPL13A
	XM_016334080.1	SPL13A
	XM_016334078.1	SPL13A
	XM_016337583.1	SPL12
	XM_016338293.1	SPL6
	XM_016338284.1	SPL6
	XM_016338275.1	SPL6
	XM_016341476.1	SPL3
	XM_016341475.1	SPL3
gma-miR167c_L+1_1ss22GT	No hit
mdm-miR482a-5p_L-1_2ss11TG20AT	No hit
mtr-miR530_1ss21CA	XM_016102828.1	Sart1
	XM_016102826.1	Sart1
	XM_016102827.1	Sart1
	XM_016110278.1	AFP2
	XM_016112873.1	BHLH13
	XM_016341417.1	Sart1
	XM_016341418.1	Sart1
	XM_016341416.1	Sart1
	XM_016347334.1	AFP2
	XM_016349763.1	BHLH13
ahy-miR3518	No hit
ahy-miR3518-p5	No hit
ahy-miR3519	No hit
gra-miR8723b-p3_2ss6AC21TC	No hit
gma-miR1509b-p5_2ss11AG18GA	No hit
gma-miR156o-p3_2ss21GA23TA	No hit
gma-miR160e-p3_1ss5GA	No hit
mtr-miR164a_L+1	XM_016076787.1	NAC021
	XM_016082443.1	NAC100
	XM_016087372.1	NAC100
	XM_016315748.1	NAC021
	XM_016332293.1	NAC100
	XM_016336639.1	NAC100
mtr-miR164a_R+1	XM_016076787.1	NAC021
	XM_016082443.1	NAC100
	XM_016087372.1	NAC100
	XM_016315748.1	NAC021
	XM_016332293.1	NAC100
	XM_016336639.1	NAC100
mtr-miR164a_1ss21AG	XM_016076787.1	NAC021
	XM_016082443.1	NAC100
	XM_016087372.1	NAC100
	XM_016096791.1	UXS6
	XM_016096788.1	UXS6
	XM_016096789.1	UXS6
	XM_016096790.1	UXS6
	XM_016315748.1	NAC021
	XM_016332293.1	NAC100
	XM_016331821.1	UXS6
	XM_016336639.1	NAC100
mtr-miR166e-5p	No hit
mtr-miR166e-5p_2ss8TC10GT	No hit
nta-miR171a	No hit
mtr-miR171c-p5	No hit
gma-miR172g_R+1_1ss9AT	No hit
gma-miR319d_L+1R-2	XM_016080831.1	TCP3
	XM_016102388.1	TCP2
	XM_016102385.1	TCP2
	XM_016102387.1	TCP2
	XM_016102386.1	TCP2
	XM_016315845.1	TCP3
	XM_016315847.1	TCP3
	XM_016315846.1	TCP3
	XM_016333108.1	TCP4
	XM_016333106.1	TCP4
	XM_016335685.1	TCP2
mtr-miR390	No hit
gma-miR394c-p3_1ss19TC	XM_016077581.1	SUVH9
	XM_016096898.1	SUVH9
	XM_016096890.1	SUVH9
	XM_016329772.1	SUVH9
gma-miR395g-p5	No hit
lja-miR396-p3	No hit
mtr-miR398b	XM_016078012.1	PERK10
	XM_016078002.1	PERK10
gma-miR398d-p3	No hit
gma-miR1511-p5	No hit
csi-miR1515_L-1	XM_016112897.1	endoribonuclease Dicer
	XM_016349792.1	endoribonuclease Dicer
ahy-miR3508	No hit
gma-miR159a-5p_2ss19TA20TA	No hit
mtr-miR166e-5p_2ss10GT11CT	No hit
ahy-miR167-3p_L-1	No hit
ptc-miR171m-p5_1ss17CT	No hit
mtr-miR172c-5p	XM_016112338.1	U2AF65B
	XM_016349100.1	U2AF65B
	XM_016349101.1	U2AF65B
	XM_016349099.1	U2AF65B
	XM_016349098.1	U2AF65B
	XM_016349097.1	U2AF65B
	XM_016349095.1	U2AF65B
	XM_016349094.1	U2AF65B
gma-miR395a_L-1R+1	XM_016086012.1	APS1
	XM_016319750.1	APS1
mtr-miR395g-p5	No hit
mtr-miR1507-5p_R-1_2ss5TA18AG	No hit
mtr-miR2199_1ss17AG	No hit
ahy-miR3516-p5	XM_016106048.1	MYH7B
mtr-miR166a_1ss5AN	XM_016080272.1	REV
	XM_016080271.1	REV
	XM_016096913.1	REV
	XM_016103805.1	ATHB-14
	XM_016315000.1	REV
	XM_016314999.1	REV
	XM_016331944.1	REV
	XM_016342238.1	ATHB-14
mtr-miR166b_L+1_1ss22AC	XM_016077193.1	ATHB-15
	XM_016314566.1	ATHB-15
gma-miR2118a-p5_2ss2AG20GT	No hit
gma-miR6300_R+4_1	No hit
gma-miR6300_R+4_2	No hit
gma-miR6300_R+4_3	No hit
ptc-miR156c-p3_1ss12AC	No hit
gma-miR156u-p3_1ss22CT	No hit
ahy-miR159-p5	No hit
mtr-miR159b_R-1_1ss7GT	XM_016081515.1	GAM1
	XM_016102802.1	GAM1
	XM_016102996.1	GAM1
	XM_016102995.1	GAM1
	XM_016108124.1	GAM1
	XM_016316220.1	GAM1
	XM_016316222.1	GAM1
	XM_016339386.1	GAM1
	XM_016341577.1	GAM1
	XM_016341576.1	GAM1
	XM_016350463.1	GAM1
mtr-miR166a_L+1R-1_2	XM_016077193.1	ATHB-15
	XM_016080272.1	REV
	XM_016080271.1	REV
	XM_016090186.1	ATHB-8
	XM_016090187.1	ATHB-8
	XM_016096913.1	REV
	XM_016103805.1	ATHB-14
	XM_016314566.1	ATHB-15
	XM_016315000.1	REV
	XM_016314999.1	REV
	XM_016324782.1	ATHB-8
	XM_016331944.1	REV
	XM_016342238.1	ATHB-14
mtr-miR166a_L+1R-1_1	XM_016077193.1	ATHB-15
	XM_016080272.1	REV
	XM_016080271.1	REV
	XM_016090186.1	ATHB-8
	XM_016090187.1	ATHB-8
	XM_016096913.1	REV
	XM_016103805.1	ATHB-14
	XM_016314566.1	ATHB-15
	XM_016315000.1	REV
	XM_016314999.1	REV
	XM_016324782.1	ATHB-8
	XM_016331944.1	REV
	XM_016342238.1	ATHB-14
mtr-miR166a_R+2	No hit
mtr-miR166e-5p_2ss10GT21GA	No hit
mtr-miR166g-5p	No hit
mtr-miR166g-5p_1ss16TC	No hit
ahy-miR167-5p	XM_016091934.1	MED12
	XM_016323439.1	MED12
mtr-miR167a-p3_1ss14TC	No hit
mtr-miR168c-3p_R+1	No hit
gma-miR169e_L+3R+1	No hit
mtr-miR169f_R+2_1ss1AT	No hit
ptc-miR171a-5p	No hit
mtr-miR171e-5p	No hit
mtr-miR172d-3p_R+1	XM_016080177.1	RAP2-7
	XM_016080176.1	RAP2-7
	XM_016096852.1	RAP2-7
	XM_016096851.1	RAP2-7
	XM_016108419.1	AP2
	XM_016114511.1	RAP2-7
	XM_016313010.1	ORP3C
	XM_016314828.1	RAP2-7
	XM_016314827.1	AP2
	XM_016331877.1	RAP2-7
	XM_016331876.1	RAP2-7
	XM_016350790.1	ORP3C
	XM_016352472.1	AP2
mtr-miR172d-5p_L-3	XM_016107327.1	HIR2
	XM_016338716.1	HIR2
	XM_016338714.1	HIR2
	XM_016338718.1	HIR2
	XM_016338715.1	HIR2
	XM_016338717.1	HIR2
mtr-miR172d-3p_R+2_1	XM_016080177.1	RAP2-7
	XM_016080176.1	RAP2-7
	XM_016096852.1	RAP2-7
	XM_016096851.1	RAP2-7
	XM_016108419.1	AP2
	XM_016114511.1	RAP2-7
	XM_016313010.1	ORP3C
	XM_016314828.1	RAP2-7
	XM_016314827.1	AP2
	XM_016331877.1	RAP2-7
	XM_016331876.1	RAP2-7
	XM_016350790.1	ORP3C
	XM_016352472.1	AP2
mtr-miR172d-3p_R+2_2	XM_016080177.1	RAP2-7
	XM_016080176.1	RAP2-7
	XM_016096852.1	RAP2-7
	XM_016096851.1	RAP2-7
	XM_016108419.1	AP2
	XM_016114511.1	RAP2-7
	XM_016313010.1	ORP3C
	XM_016314828.1	RAP2-7
	XM_016314827.1	AP2
	XM_016331877.1	RAP2-7
	XM_016331876.1	RAP2-7
	XM_016350790.1	ORP3C
	XM_016352472.1	AP2
ptc-miR393a-3p	XM_016088659.1	alpha-galactosidase
mtr-miR395a_L-1	XM_016086012.1	APS1
	XM_016319750.1	APS1
mtr-miR395a_L+1R-1_1ss21TC	XM_016086012.1	APS1
	XM_016319750.1	APS1
mtr-miR397-5p	XM_016106146.1	PYRE-F
	XM_016106145.1	PYRE-F
	XM_016338281.1	PYRE-F
	XM_016338279.1	PYRE-F
	XM_016338280.1	PYRE-F
	XM_016338278.1	PYRE-F
mtr-miR399c	No hit
ppe-miR399k-p5	No hit
gma-miR1511_L+2R-1	No hit
gma-miR1511_R+1_1ss1AG	No hit
csi-miR1515_L+1	No hit
mdm-miR156l-p3_1ss12TC	No hit
ahy-miR3517_R+1	No hit
mtr-miR4414a-5p_1ss15TC	No hit
gra-miR8762c-p5_1ss13TC	XM_016086469.1	Dhx36
	XM_016108434.1	MYB44
	XM_016319763.1	Dhx36
	XM_016346203.1	MYB44
nta-miR156a_R+3_1ss11GA	No hit
ptc-miR156b-p3_1ss13TC	No hit
mtr-miR159a_L+1_1ss22AT	No hit
mtr-miR160a	XM_016080277.1	ARF18
	XM_016080276.1	ARF18
	XM_016079133.1	ARF17
	XM_016089130.1	ARF17
	XM_016087143.1	ARF16
	XM_016096917.1	ARF10
	XM_016112419.1	ARF18
	XM_016309746.1	ARF17
	XM_016314219.1	ARF18
	XM_016314220.1	ARF18
	XM_016321742.1	ARF16
	XM_016321741.1	ARF8
	XM_016326466.1	ARF17
	XM_016331954.1	ARF10
	XM_016349019.1	ARF18
gma-miR160a-3p	No hit
gma-miR162a_R+1	XM_016112809.1	DCL1
	XM_016350326.1	DCL1
gma-miR162c-p5	No hit
mtr-miR164a	XM_016076787.1	NAC021
	XM_016082443.1	NAC100
	XM_016087372.1	NAC100
	XM_016315748.1	NAC021
	XM_016332293.1	NAC100
	XM_016336639.1	NAC100
mtr-miR164a_1ss21AT	XM_016076787.1	NAC021
	XM_016082443.1	NAC100
	XM_016087372.1	NAC100
	XM_016315748.1	NAC021
	XM_016332293.1	NAC100
	XM_016336639.1	NAC100
mtr-miR166a	XM_016077193.1	ATHB-15
	XM_016080272.1	REV
	XM_016080271.1	REV
	XM_016090186.1	ATHB-8
	XM_016090187.1	ATHB-8
	XM_016096913.1	REV
	XM_016103805.1	ATHB-14
	XM_016314566.1	ATHB-15
	XM_016315000.1	REV
	XM_016314999.1	REV
	XM_016324782.1	ATHB-8
	XM_016331944.1	REV
	XM_016342238.1	ATHB-14
	XM_016339269.1	At5g16150
	XM_016339270.1	At5g16150
mtr-miR166a_1ss20CT	XM_016077193.1	ATHB-15
	XM_016080272.1	REV
	XM_016080271.1	REV
	XM_016090186.1	ATHB-8
	XM_016090187.1	ATHB-8
	XM_016096913.1	REV
	XM_016103805.1	ATHB-14
	XM_016314566.1	ATHB-15
	XM_016315000.1	REV
	XM_016314999.1	REV
	XM_016324782.1	ATHB-8
	XM_016331944.1	REV
	XM_016342238.1	ATHB-14
mtr-miR166a_L+1	XM_016077193.1	ATHB-15
	XM_016314566.1	ATHB-15
mtr-miR166a_L-1	XM_016080272.1	REV
	XM_016080271.1	REV
	XM_016096913.1	REV
	XM_016315000.1	REV
	XM_016314999.1	REV
	XM_016331944.1	REV
mtr-miR166a_L+2	XM_016077193.1	ATHB-15
	XM_016314566.1	ATHB-15
ptc-miR166n-p5_2ss16AG18GA	No hit
gma-miR166p_L+2R+1	No hit
mtr-miR167b-5p	XM_016100552.1	CYP750A1
	XM_016334466.1	CYP750A1
gma-miR168a	XM_016111533.1	AGO1
	XM_016347839.1	AGO1
gma-miR168a-p3	No hit
gma-miR169e_L+2R+1_1ss10GA	No hit
mtr-miR171b-p5	XM_016331511.1	PHYLLO
	XM_016331436.1	PHYLLO
	XM_016331363.1	PHYLLO
gma-miR171n	XM_016095115.1	SCL27
	XM_016095114.1	SCL6
	XM_016328632.1	SCL22
	XM_016328631.1	SCL6
gma-miR171n_1ss20TC	XM_016095115.1	SCL27
	XM_016095114.1	SCL6
	XM_016328632.1	SCL22
	XM_016328631.1	SCL6
gma-miR171n-p5_1ss9GA	No hit
mtr-miR319c-5p_L-1R+1_1ss21GA	No hit
gma-miR390a-3p_R+1_1ss8CT	No hit
mtr-miR393a_R+1_1	XM_016095597.1	TIR1
	XM_016095596.1	TIR1
	XM_016115739.1	AFB2
	XM_016306542.1	AFB2
	XM_016328905.1	TIR1
	XM_016328906.1	TIR1
mtr-miR393a_R+1_2	XM_016095596.1	TIR1
	XM_016095597.1	TIR1
	XM_016115739.1	AFB2
	XM_016306542.1	AFB2
	XM_016328905.1	TIR1
	XM_016328906.1	TIR1
lja-miR396	XM_016075969.1	GRF1
	XM_016075952.1	GRF1
	XM_016075961.1	GRF1
	XM_016075945.1	GRF1
	XM_016079687.1	GRF6
	XM_016089194.1	GRF1
	XM_016095230.1	GRF12
	XM_016093829.1	GRF1
	XM_016099283.1	GRF5
	XM_016099282.1	GRF1
	XM_016099280.1	GRF1
	XM_016099281.1	GRF1
	XM_016107716.1	GRF3
	XM_016109236.1	GRF5
	XM_016114261.1	ACA12
	XM_016114260.1	ACA12
	XM_016114925.1	GRF3
	XM_016308399.1	GRF1
	XM_016116927.1	GRF1
	XM_016307492.1	GRF1
	XM_016328746.1	GRF12
	XM_016328745.1	GRF12
	XM_016326140.1	GRF1
	XM_016330659.1	GRF12
	XM_016333615.1	GRF4
	XM_016333613.1	GRF1
	XM_016333614.1	GRF1
	XM_016333612.1	GRF1
	XM_016349188.1	ACA12
	XM_016346796.1	GRF5
	XM_016345730.1	GRF3
	XM_016347270.1	GRF1
	XM_016347276.1	GRF1
	XM_016347284.1	GRF1
	XM_016351908.1	GRF4
	XM_016351907.1	GRF4
	XM_016352635.1	GRF3
ahy-miR398_R+1	XM_016087347.1	PBS1
	XM_016087346.1	PBS1
	XM_016310712.1	PBS1
mdm-miR399i_L-2R+2	No hit
ahy-miR408-3p	No hit
ahy-miR408-3p_L-1R+1_1	XM_016093965.1	basic blue protein-like
ahy-miR408-3p_L-1R+1_2	XM_016113353.1	EMB1144
	XM_016113351.1	EMB1144
	XM_016113350.1	EMB1144
	XM_016350221.1	EMB1144
dpr-miR408-p3_2ss16CG18TG	No hit
ptc-miR477d-p5_2ss7AG17TG	No hit
gma-miR482b-3p	No hit
gma-miR828a	No hit
mtr-miR1507-3p_L+1R-1	XM_016330770.1	RPPL1
gma-miR1511	XM_016114447.1	ALS3
	XM_016352512.1	ALS3
gma-miR1511_L+1R+1_2	No hit
gma-miR1511_L+1R+1_1	No hit
gma-miR1511_R+1_1ss12GT	No hit
gma-miR1511_R+1_1ss5AN	XM_016095726.1	SNRNP200
	XM_016113845.1	SNRNP200
	XM_016113988.1	SNRNP200
	XM_016113846.1	SNRNP200
	XM_016114447.1	ALS3
	XM_016329041.1	SNRNP200
	XM_016350468.1	CG5931
	XM_016349468.1	SNRNP200
	XM_016352512.1	ALS3
peu-miR2916-p3_2ss18TC19GA	No hit
ahy-miR3511-p5	XM_016095996.1	ROS1
	XM_016329294.1	DML2
ahy-miR3513-p5	XM_016092782.1	glucose-6-phosphate 1-dehydrogenase
	XM_016312570.1	glucose-6-phosphate 1-dehydrogenase
	XM_016327239.1	glucose-6-phosphate 1-dehydrogenase
	XM_016327238.1	glucose-6-phosphate 1-dehydrogenase
ahy-miR3514-3p	No hit
ahy-miR3515-p3	No hit
vvi-miR3630-p5_2ss19AG20CT	XM_016311662.1	NPC1
vvi-miR3630-p5_2ss18AG19CT	No hit
gma-miR5037c-p5_2ss2AT18AG_2	No hit
gma-miR5037c-p5_2ss2AT18AG_1	No hit
mtr-miR5206a-p5_2ss20GT21GC	XM_016102003.1	CAB3
	XM_016335051.1	CAB3
gma-miR5368-p3	XM_016077311.1	GAPN
	XM_016111348.1	phg1b
	XM_016314566.1	ATHB-15
	XM_016344654.1	GAPN
	XM_016344648.1	GAPN
	XM_016344582.1	phg1b
gma-miR6300_R+2_2	XM_016086089.1	PDF2
	XM_016321007.1	PDF2
gma-miR6300_R+2_1	No hit
gma-miR6300_R+3	XM_016086089.1	PDF2
	XM_016321007.1	PDF2
ptc-miR6478_1ss21GA	No hit
ptc-miR6478_R+3_1ss21GA	No hit
ptc-miR6478_R+2_1ss21GA	No hit
PC-5p-94368_80	No hit
PC-5p-69905_114	No hit
PC-3p-63255_126	No hit
PC-3p-55057_146	XM_016080261.1	CDC48
	XM_016081662.1	Zcchc10
	XM_016088906.1	PAC
	XM_016088586.1	PAC
	XM_016088528.1	PAC
	XM_016096959.1	CDC48
	XM_016111048.1	CDKF-1
	XM_016315794.1	snwA
	XM_016315793.1	CDK11B
	XM_016315792.1	CCNL1
	XM_016314774.1	CDC48
	XM_016323161.1	CDC48
	XM_016325044.1	RBM39
	XM_016331997.1	CDC48
	XM_016342571.1	Zcchc10
	XM_016348240.1	CDKF-1
	XM_016350335.1	PAC
PC-5p-54392_148	No hit
PC-3p-47793_169	No hit
PC-3p-38261_210	No hit
PC-3p-12707_579	No hit
PC-5p-7266_959	No hit
PC-3p-7210_966	No hit
PC-3p-2588_2288	No hit
PC-5p-2548_2316	XM_016331813.1	HSC-2
PC-3p-23476_334	No hit
PC-3p-20709_374	No hit
PC-3p-8612_823	XM_016095115.1	SCL6
	XM_016095114.1	SCL6
	XM_016328632.1	SCL6
	XM_016328631.1	SCL6
PC-3p-3730_1713	No hit
PC-3p-3594_1757	No hit
PC-3p-1355_3733	No hit
PC-3p-646_6682	No hit
PC-5p-362_10574	No hit
PC-5p-132893_51	No hit
PC-3p-121851_58	No hit
PC-3p-114066_63	XM_016103268.1	fused
	XM_016341841.1	fused
PC-5p-114530_63	XM_016320248.1	protein S-acyltransferase 10-like
PC-3p-107141_69	No hit
PC-3p-93872_81	No hit
PC-3p-79977_98	XM_016097302.1	UBC20
	XM_016109088.1	UBC20
	XM_016346708.1	UBC20
PC-5p-66556_120	No hit
PC-5p-55460_145	No hit
PC-3p-48081_168	No hit
PC-5p-31226_255	No hit
PC-3p-26916_294	No hit
PC-5p-25190_313	No hit
PC-5p-22873_342	No hit
PC-3p-19966_386	No hit
PC-3p-19324_398	No hit
PC-5p-17520_435	No hit
PC-5p-15503_485	No hit
PC-5p-5478_1230	XM_016104921.1	ABI3
PC-5p-5062_1316	XM_016090353.1	SMK1
	XM_016324634.1	Cdk6
	XM_016324633.1	PKH2
	XM_016078773.1	ARA12
	XM_016078765.1	ARA12
	XM_016346202.1	ARA12
	XM_016346210.1	ARA12
PC-5p-2193_2613	No hit
PC-3p-107_28599	No hit
PC-3p-185961_30	No hit
PC-3p-181033_32	No hit
PC-5p-170344_35	No hit
PC-3p-135887_49	XM_016103805.1	ATHB-14
	XM_016339599.1	ATHB-14
	XM_016342238.1	ATHB-14
PC-5p-118138_60	No hit
PC-3p-117365_61	No hit
PC-5p-114286_63	No hit
PC-5p-110995_65	No hit
PC-5p-111568_65	No hit
PC-5p-105229_70	XM_016080254.1	ISPG
	XM_016080253.1	ISPG
	XM_016112507.1	ASR2
	XM_016311681.1	SBE1
	XM_016314244.1	ISPG
	XM_016314243.1	ISPG
PC-3p-97374_77	No hit
PC-3p-74378_106	No hit
PC-3p-74264_106	No hit
PC-3p-70396_113	No hit
PC-3p-66569_120	No hit
PC-5p-53748_150	No hit
PC-5p-47463_170	No hit
PC-3p-41130_196	No hit
PC-5p-40313_200	XM_016350377.1	GY1
PC-5p-37033_217	No hit
PC-3p-35368_226	No hit
PC-3p-26438_299	No hit
PC-3p-19376_397	XM_016314306.1	PERK13
PC-5p-16249_465	No hit
PC-3p-14284_521	No hit
PC-3p-12760_577	No hit
PC-5p-11956_615	No hit
PC-3p-3227_1921	No hit
PC-3p-2989_2043	XM_016096126.1	TAF12
	XM_016094761.1	PERK2
	XM_016094759.1	LRX5
	XM_016094758.1	TAF12
	XM_016094757.1	TAF12
	XM_016094756.1	TAF12
PC-3p-1045_4577	No hit
PC-5p-65_46562	No hit
PC-3p-231_14884	XM_016091104.1	RPPL1
	XM_016095877.1	RPPL1
	XM_016091444.1	RPPL1
	XM_016091443.1	RPPL1
	XM_016092536.1	RGA3
	XM_016092547.1	RGA2
	XM_016107693.1	RGA3
	XM_016113650.1	RGA3
	XM_016316273.1	RGA3
	XM_016316274.1	RGA3
	XM_016323313.1	RPPL1
	XM_016323975.1	RPPL1
	XM_016329182.1	RPPL1
	XM_016324612.1	RPPL1
	XM_016324593.1	RPPL1
	XM_016324603.1	RPPL1
	XM_016325686.1	RGA3
	XM_016325715.1	RGA1
	XM_016325707.1	RGA1
	XM_016329510.1	RPPL1
	XM_016329656.1	RPPL1
	XM_016329548.1	RGA2
	XM_016329547.1	RGA3
	XM_016349506.1	RGA2
	XM_016349508.1	RGA2
	XM_016349505.1	RGA2
	XM_016349507.1	RGA2
	XM_016349510.1	RGA3
	XM_016349509.1	RGA3
	XM_016349504.1	RGA3
