# Supplementary material for: Small RNA and Degradome Deep Sequencing Reveals the Roles of microRNAs in Seed Expansion in Peanut (Arachis hypogaea L.)
Source: Front Plant Sci. 2018 Mar 20;9:349. doi: 10.3389/fpls.2018.00349 (PMC5890158; doi:10.3389/fpls.2018.00349)
Supplement: TABLE S13 — All primer sequences in this study. (S13-1) Primer sequences used for qPCR analysis of 16 differentially expressed miRNAs. (S13-2) Primer pair sequences used for qPCR analysis of 12 target genes. [file Table_13.XLSX]

## Sheet: Sheet1
Table S13-1 Primer sequences used for qPCR analysis of 16 differentially expressed miRNAs
miR_name	miR_seq
mtr-miR156e	TTGACAGAAGATAGAGAGCAC
mtr-miR530_1ss21CA	TGCATTTGCACCTGCACTTTA
mtr-miR164a_L+1	CTGGAGAAGCAGGGCACGTGCA
gma-miR319d_L+1R-2	TTGGACTGAAGGGGAGCTCCT
PC-3p-12707_579	CAGATTGAGGTGTACGCAAGA
PC-3p-55057_146	CTTTCTTCTTCCTCTCTTTGC
mtr-miR172c-5p	GTAGCATCATCAAGATTCACA
mtr-miR166b_L+1_1ss22AC	CTCGGACCAGGCTTCATTCCTC
mtr-miR159b_R-1_1ss7GT	ATTGGATTGAAGGGAGCTCC
PC-3p-79977_98	CTTTATGATTGCTCCAAAGGTG
mtr-miR160a	TGCCTGGCTCCCTGTATGCCA
mtr-miR164a	TGGAGAAGCAGGGCACGTGCA
mtr-miR166a	TCGGACCAGGCTTCATTCCCC
gma-miR168a	TCGCTTGGTGCAGGTCGGGAA
gma-miR171n_1ss20TC	TTGAGCCGCGTCAATATCTCA
mtr-miR393a_R+1_1	TCCAAAGGGATCGCATTGATCC
Table S13-2 Primer pair sequences used for qPCR analysis of 12 target genes
target_name	primer_seq
SPL18	F:GTCTGCGAGAAGCACTCCAA
	R:AAAGATGGCGGCTGAGGTTT
Sart1	F:AGCATAGGGATCGAGAGAAGG
	R:CCTTTGCTATCTTGCCCACCT
NAC021	F:ATGTGTGGGAGGGAAGGAGT
	R:AACACCCTACACAACACCCAA
TCP4	F:GAGTTAGGCTCTCGGCACAC
	R:GGTGGTGTTGGTTTTCAGGG
U2AF	F:CCATTTAGTGCTCTTCCCGTC
	R:GACCTTAACTGGTGCCCCC
ATHB-15	F:TACCATGACTGCCCCAAACC
	R:GCTTGTGTCTTTGGTTGGCA
GAM1	F:AAGTTGTCGATTGCGTTGGG
	R:GCTTCGGCCATGTTGATTCTC
UC E2	F:TTTCCCTGCCAAAGACCGTT
	R:ACATTTGGATGGAAGCAGGT
ARF16	F:AACCTGAAACCGACGAGGTC
	R:CCATGCACGTCTTTTGCGAT
NAC100	F:TGGAAGGCGAAAATGGGTGA
	R:AGATTTGGGGAGGTTGTGGG
AGO1	F:TATCAAGGTAGGGGACGGGG
	R:GTGGCTGGGATGAACTGGAA
SCL22	F:TTGAGGACCCTTCTGCTGGT
	R:TGAAAGCCGAACACACCCGA
